# Supplementary material for: APC mutations dysregulate alternative polyadenylation in cancer
Source: Genome Biol. 2024 Oct 7;25:255. doi: 10.1186/s13059-024-03406-4 (PMC11457450; doi:10.1186/s13059-024-03406-4)
Supplement: Supplementary file 2 — Additional file 2: Table S1. Pan-cancer genome wide Pearson correlation of gene expression and median 3′ UTR. Individual Pearson correlation coefficients (R) and P values associated between gene expression and sample median 3′ UTR length. For each gene the ensemble gene ID and gene name are listed, along with the R and p value per TCGA cancer cohort identified with the standard TCGA subtype acronyms. [file 13059_2024_3406_MOESM2_ESM.xls]

## Sheet: pearson
Supplementary Table 1
Each row is a gene and the values reflect the Pearson correlation and the pval per dataset with the format r_* and pval_* where * is the respective TCGA cancer subtype.
Each row also has the columns "mean" and "coding" where the mean represents the mean Pearson correlation coefficient across all datsets and the coding coloumn is a TRUE/FALSE indicating If the gene is a coding gene.
gene	geneName	r_ACC	pval_ACC	r_BLCA	pval_BLCA	r_BRCA	pval_BRCA	r_CESC	pval_CESC	r_CHOL	pval_CHOL	r_COAD	pval_COAD	r_DLBC	pval_DLBC	r_ESCA	pval_ESCA	r_GBM	pval_GBM	r_HNSC	pval_HNSC	r_KICH	pval_KICH	r_KIRC	pval_KIRC	r_KIRP	pval_KIRP	r_LGG	pval_LGG	r_LIHC	pval_LIHC	r_LUAD	pval_LUAD	r_LUSC	pval_LUSC	r_MESO	pval_MESO	r_OV	pval_OV	r_PAAD	pval_PAAD	r_PCPG	pval_PCPG	r_PRAD	pval_PRAD	r_SARC	pval_SARC	r_SKCM	pval_SKCM
ENSG00000168282	MGAT2	-0.76549	3.3062e-16	-0.694924	4.4902e-53	-0.648064	4.10055e-144	-0.740551	2.95523e-50	-0.289772	0.0626847	-0.21751	9.31996e-07	-0.841214	7.17277e-14	-0.622671	5.30292e-22	-0.631775	9.67759e-17	-0.745042	1.11191e-93	-0.656279	5.18136e-12	-0.71665	2.23305e-81	-0.756765	7.52918e-56	-0.721001	2.28566e-81	-0.645974	3.36573e-49	-0.483602	4.16799e-34	-0.646949	2.88685e-60	-0.653766	2.75758e-11	-0.656136	5.93776e-52	-0.744586	6.83028e-33	-0.796382	6.02723e-41	-0.79622	1.24913e-118	-0.63348	1.92609e-28	-0.677017	3.72773e-58
ENSG00000152102	FAM168B	-0.695896	1.52691e-12	-0.573697	8.3053e-33	-0.534073	1.35535e-89	-0.686739	1.13016e-40	-0.664548	1.59201e-06	-0.439898	4.97162e-25	-0.825059	5.53919e-13	-0.515427	2.01255e-14	-0.657741	1.88597e-18	-0.734578	8.36067e-90	-0.604566	5.61775e-10	-0.655423	8.45622e-64	-0.741992	1.22618e-52	-0.72004	4.689e-81	-0.552077	1.0993e-33	-0.47261	1.89619e-32	-0.49228	1.07009e-31	-0.693178	5.32349e-13	-0.581485	1.50636e-38	-0.684144	4.77348e-26	-0.788026	1.46758e-39	-0.689268	9.14563e-77	-0.603297	2.78262e-25	-0.667216	6.02617e-56
ENSG00000170027	YWHAG	-0.802601	9.99696e-19	-0.679033	7.38288e-50	-0.499839	5.68789e-77	-0.670584	3.43159e-38	-0.630513	7.62889e-06	-0.171251	0.000120903	-0.786962	3.31135e-11	-0.47468	3.50515e-12	-0.563419	6.28846e-13	-0.713732	1.31959e-82	-0.682019	3.51913e-13	-0.639621	6.57843e-60	-0.710756	1.60633e-46	-0.300998	6.25455e-12	-0.618969	3.39464e-44	-0.424055	8.34052e-26	-0.429438	1.01421e-23	-0.682265	1.68886e-12	-0.658971	1.54339e-52	-0.751992	7.27992e-34	-0.781407	1.66469e-38	-0.708249	8.63756e-83	-0.686534	6.22805e-35	-0.608133	3.08699e-44
ENSG00000099995	SF3A1	-0.754528	1.50136e-15	-0.631238	2.64098e-41	-0.562671	2.61114e-101	-0.744439	4.85141e-51	-0.569419	8.30205e-05	-0.458579	2.56431e-27	-0.839952	8.4834e-14	-0.459266	2.07993e-11	-0.512308	1.33608e-10	-0.731325	1.22949e-88	-0.668068	1.56245e-12	-0.702198	8.01093e-77	-0.743455	6.02963e-53	-0.503972	1.45177e-33	-0.666314	2.57345e-53	-0.448936	4.4728e-29	-0.481502	3.29345e-30	-0.765969	5.14567e-17	-0.386527	4.27913e-16	-0.710137	8.93251e-29	-0.838343	4.85153e-49	-0.667237	2.48933e-70	-0.638828	4.87473e-29	-0.510068	1.84294e-29
ENSG00000179119	SPTY2D1	-0.795632	3.25223e-18	-0.665148	3.28493e-47	-0.567087	3.19123e-103	-0.660204	1.12081e-36	-0.690453	4.19706e-07	0.12407	0.00551507	-0.834941	1.62824e-13	-0.476592	2.7928e-12	-0.566744	4.29603e-13	-0.755675	8.086e-98	-0.485549	1.87121e-06	-0.609857	3.61772e-53	-0.67296	3.97926e-40	-0.709203	1.26157e-77	-0.61501	1.67431e-43	-0.583451	2.68074e-52	-0.519405	1.09948e-35	-0.704064	1.59777e-13	-0.673552	1.18931e-55	-0.715372	2.31643e-29	-0.686575	1.43406e-26	-0.718185	3.84621e-86	-0.63009	4.53942e-28	-0.633357	6.32986e-49
ENSG00000143970	ASXL2	-0.68896	3.10804e-12	-0.568364	4.2072e-32	-0.590406	8.07623e-114	-0.690507	2.82236e-41	-0.651065	3.03137e-06	0.0594007	0.185253	-0.740499	1.78734e-09	-0.6114	4.56104e-21	-0.594951	1.41796e-14	-0.761648	3.07778e-100	-0.610382	3.45884e-10	-0.600352	3.65765e-51	-0.69183	3.39469e-43	-0.654199	2.14945e-62	-0.522917	8.38805e-30	-0.509641	2.77892e-38	-0.506427	9.8648e-34	-0.727422	9.95978e-15	-0.668431	1.54473e-54	-0.703461	4.78348e-28	-0.702095	3.38143e-28	-0.660404	1.91018e-68	-0.631775	2.96802e-28	-0.670648	1.03829e-56
ENSG00000176994	SMCR8	-0.68725	3.6923e-12	-0.569379	3.09574e-32	-0.497608	3.37777e-76	-0.688483	5.96263e-41	-0.582306	5.22051e-05	-0.0403842	0.368004	-0.779518	6.68697e-11	-0.57764	1.76428e-18	-0.543913	5.41055e-12	-0.750403	9.67305e-96	-0.674492	7.94486e-13	-0.656343	4.93586e-64	-0.710266	1.9736e-46	-0.733167	1.9589e-85	-0.477881	1.69471e-24	-0.45839	2.16416e-30	-0.397268	3.07766e-20	-0.716881	3.60641e-14	-0.622508	1.82339e-45	-0.550958	1.33764e-15	-0.724643	9.28772e-31	-0.694208	2.74431e-78	-0.422655	7.33351e-12	-0.578214	3.40714e-39
ENSG00000116903	EXOC8	-0.768539	2.1388e-16	-0.603337	5.72601e-37	-0.524204	8.32247e-86	-0.659909	1.23499e-36	-0.562135	0.000107001	-0.0229364	0.609251	-0.782148	5.23332e-11	-0.429007	5.34827e-10	-0.601865	5.83619e-15	-0.745527	7.27637e-94	-0.650404	9.23329e-12	-0.658533	1.36018e-64	-0.747568	7.98778e-54	-0.713337	6.47821e-79	-0.581611	5.00396e-38	-0.381751	7.78546e-21	-0.42574	2.66529e-23	-0.66788	7.18446e-12	-0.574783	1.64686e-37	-0.689016	1.54648e-26	-0.742379	5.85422e-33	-0.739632	6.79476e-94	-0.645599	8.22586e-30	-0.553516	2.09061e-35
ENSG00000146676	PURB	-0.64331	2.13064e-10	-0.621697	8.99027e-40	-0.478845	6.52455e-70	-0.689164	4.63828e-41	-0.531694	0.000290625	-0.0729954	0.103381	-0.712864	1.31363e-08	-0.538004	8.46108e-16	-0.61435	1.11145e-15	-0.709695	2.75599e-81	-0.629875	6.32102e-11	-0.587187	1.70441e-48	-0.625382	2.59318e-33	-0.623622	3.14765e-55	-0.621846	1.04917e-44	-0.367088	2.83546e-19	-0.396406	3.7715e-20	-0.698593	2.94543e-13	-0.479005	5.79774e-25	-0.683023	6.16753e-26	-0.744516	3.09063e-33	-0.721137	3.6428e-87	-0.696282	2.80426e-36	-0.492204	2.96451e-27
ENSG00000224470	ATXN1L	-0.675937	1.12073e-11	-0.505845	1.01447e-24	-0.533024	3.47167e-89	-0.676329	4.68563e-39	-0.59956	2.71806e-05	-0.0406099	0.365331	-0.751006	7.83047e-10	-0.54644	2.43334e-16	-0.588342	3.24842e-14	-0.745845	5.50581e-94	-0.531918	1.14666e-07	-0.623827	3.05832e-56	-0.668565	1.91495e-39	-0.768678	1.05062e-98	-0.507568	6.6233e-28	-0.445487	1.31916e-28	-0.425123	3.12787e-23	-0.69623	3.81944e-13	-0.613445	7.53052e-44	-0.726492	1.18805e-30	-0.75708	6.33537e-35	-0.709248	4.03491e-83	-0.583362	2.25932e-23	-0.452248	9.1543e-23
ENSG00000120063	GNA13	-0.660666	4.65332e-11	-0.567408	5.60957e-32	-0.470811	2.44812e-67	-0.652184	1.509e-35	-0.577958	6.11828e-05	-0.0914306	0.041195	-0.717762	9.38366e-09	-0.506127	6.94569e-14	-0.633563	7.46772e-17	-0.718569	3.22359e-84	-0.525985	1.67806e-07	-0.660686	3.7897e-65	-0.67658	1.06828e-40	-0.623252	3.80033e-55	-0.522737	8.84076e-30	-0.549812	1.77754e-45	-0.461324	1.46428e-27	-0.696697	3.629e-13	-0.675677	4.04254e-56	-0.668924	1.40682e-24	-0.602467	2.90668e-19	-0.6723	9.25522e-72	-0.501144	9.94579e-17	-0.589095	5.74147e-41
ENSG00000084090	STARD7	-0.783383	2.32438e-17	-0.63299	1.36375e-41	-0.545782	2.96368e-94	-0.699368	9.92922e-43	-0.595614	3.16621e-05	-0.151601	0.000679613	-0.777913	7.75425e-11	-0.503358	9.97044e-14	-0.520247	6.15749e-11	-0.598518	3.87487e-52	-0.678654	5.07956e-13	-0.550046	1.37223e-41	-0.762314	4.07676e-57	-0.648896	4.31008e-61	-0.61821	4.61654e-44	-0.477455	3.58424e-33	-0.437718	1.11566e-24	-0.751417	4.20351e-16	-0.676957	2.10097e-56	-0.689532	1.37065e-26	-0.855283	5.38424e-53	-0.74865	2.18287e-97	-0.635165	1.25299e-28	-0.627455	8.65107e-48
ENSG00000173011	TADA2B	-0.514944	1.41006e-06	-0.585371	2.14398e-34	-0.43892	9.02267e-58	-0.641568	4.18516e-34	-0.504343	0.000660111	-0.32645	7.43537e-14	-0.776766	8.61254e-11	-0.278901	8.95278e-05	-0.672069	1.8102e-19	-0.556291	8.03277e-44	-0.214533	0.0460003	-0.557542	6.50274e-43	-0.719821	3.28359e-48	-0.698832	1.73221e-74	-0.616227	1.02733e-43	-0.422594	1.27349e-25	-0.380665	1.38781e-18	-0.668572	6.71287e-12	-0.567156	2.34465e-36	-0.719729	7.35808e-30	-0.789969	7.07826e-40	-0.765243	3.20243e-104	-0.592304	3.26451e-24	-0.52367	3.13221e-31
ENSG00000065970	FOXJ2	-0.733976	2.09113e-14	-0.612312	2.57059e-38	-0.574754	1.2999e-106	-0.698035	1.65578e-42	-0.411589	0.00676707	-0.179508	5.51523e-05	-0.758835	4.12128e-10	-0.444962	1.00448e-10	-0.584903	4.96336e-14	-0.673153	2.70336e-70	-0.615372	2.26354e-10	-0.674878	6.34636e-69	-0.676226	1.21579e-40	-0.550089	6.8881e-41	-0.585025	1.47387e-38	-0.471603	2.67096e-32	-0.374813	5.04901e-18	-0.7172	3.47162e-14	-0.515368	2.90803e-29	-0.674923	3.7983e-25	-0.735645	4.20508e-32	-0.685079	1.69388e-75	-0.498744	1.46446e-16	-0.565565	3.2518e-37
ENSG00000196850	PPTC7	-0.637368	3.5091e-10	-0.524762	8.55922e-27	-0.406074	6.25352e-49	-0.555696	2.9815e-24	-0.428953	0.00458983	-0.264279	2.02666e-09	-0.752159	7.13455e-10	-0.43353	3.35864e-10	-0.65394	3.4385e-18	-0.659581	1.32497e-66	-0.596312	1.09982e-09	-0.539617	8.41422e-40	-0.669077	1.59695e-39	-0.603846	5.3004e-51	-0.547034	5.49415e-33	-0.481359	9.18571e-34	-0.495989	3.1986e-32	-0.570745	2.16319e-08	-0.623038	1.46135e-45	-0.58161	1.37508e-17	-0.740421	1.045e-32	-0.647371	5.53184e-65	-0.457325	7.37922e-14	-0.61008	1.38882e-44
ENSG00000181915	ADO	-0.72562	5.69952e-14	-0.615775	7.55887e-39	-0.341887	2.72602e-34	-0.654222	7.85239e-36	-0.395067	0.00961603	-0.533404	4.91921e-38	-0.781157	5.74184e-11	-0.557963	4.1881e-17	-0.556912	1.3096e-12	-0.614608	1.2094e-55	-0.509074	4.77833e-07	-0.518338	2.4232e-36	-0.707624	5.94772e-46	-0.514881	3.38503e-35	-0.512531	1.65212e-28	-0.446277	1.0309e-28	-0.343615	3.21227e-15	-0.626836	2.97717e-10	-0.233671	1.67375e-06	-0.508396	3.72408e-13	-0.782612	1.0764e-38	-0.679755	6.44417e-74	-0.628357	7.00635e-28	-0.506272	5.56178e-29
ENSG00000143751	SDE2	-0.660038	4.92535e-11	-0.657955	6.80892e-46	-0.548878	1.61683e-95	-0.558662	1.51618e-24	-0.555768	0.000132938	0.141617	0.00151624	-0.729765	3.99172e-09	-0.403946	6.2399e-09	-0.653073	3.93863e-18	-0.663885	9.3939e-68	-0.63217	5.13384e-11	-0.648682	4.12289e-62	-0.714393	3.4344e-47	-0.721308	1.81572e-81	-0.548365	3.60284e-33	-0.482639	5.85607e-34	-0.47713	1.27787e-29	-0.594084	4.01657e-09	-0.655258	8.98575e-52	-0.667985	1.72218e-24	-0.77922	3.64516e-38	-0.702204	8.07486e-81	-0.625762	1.33543e-27	-0.571003	4.69272e-38
ENSG00000179562	GCC1	-0.646354	1.64317e-10	-0.651701	8.88783e-45	-0.505883	4.26477e-79	-0.718625	4.41882e-46	-0.526752	0.000338802	0.0580225	0.195678	-0.804421	5.67651e-12	-0.410254	3.42629e-09	-0.52294	4.71316e-11	-0.641557	5.439e-62	-0.381859	0.000262695	-0.611963	1.27305e-53	-0.691786	3.45292e-43	-0.571834	9.34892e-45	-0.617992	5.04282e-44	-0.393782	3.54652e-22	-0.331032	3.56582e-14	-0.619183	5.61768e-10	-0.588993	9.66858e-40	-0.642929	2.92978e-22	-0.78548	3.77306e-39	-0.685986	9.03996e-76	-0.542653	7.42983e-20	-0.452608	8.38947e-23
ENSG00000141965	FEM1A	-0.797083	2.55366e-18	-0.590865	3.6419e-35	-0.163832	1.11151e-08	-0.626277	4.00958e-32	-0.581336	5.40967e-05	-0.657254	4.93606e-63	-0.750696	8.02791e-10	-0.58107	9.93654e-19	-0.621258	4.3006e-16	-0.357326	3.3928e-17	-0.274373	0.0101194	-0.529255	4.36694e-38	-0.667117	3.19514e-39	-0.414001	3.98391e-22	-0.578306	1.61188e-37	-0.40194	4.05762e-23	-0.455374	8.19017e-27	-0.679487	2.24796e-12	-0.56954	1.03001e-36	-0.2561	0.000539644	-0.783891	6.75842e-39	-0.604642	9.71419e-55	-0.472613	8.18073e-15	-0.51426	5.35255e-30
ENSG00000166326	TRIM44	-0.715035	1.92788e-13	-0.534572	6.37798e-28	-0.415852	1.84576e-51	-0.465103	1.52887e-16	-0.543436	0.000199926	-0.0581011	0.195072	-0.683678	8.52133e-08	-0.402986	6.82858e-09	-0.533175	1.66957e-11	-0.515535	7.53571e-37	-0.614953	2.3463e-10	-0.682153	6.07402e-71	-0.758106	3.74805e-56	-0.63969	6.82178e-59	-0.567326	7.14433e-36	-0.472686	1.8477e-32	-0.360617	1.04046e-16	-0.743015	1.32486e-15	-0.618967	7.91422e-45	-0.738666	3.87111e-32	-0.703511	2.3735e-28	-0.737674	3.72776e-93	-0.474629	6.07048e-15	-0.591885	1.96501e-41
ENSG00000111540	RAB5B	-0.776963	6.19801e-17	-0.477911	6.94286e-22	-0.567022	3.40758e-103	-0.689447	4.17787e-41	-0.581916	5.29583e-05	-0.256566	6.0822e-09	-0.757194	4.72393e-10	-0.34136	1.26304e-06	-0.531396	2.00461e-11	-0.635274	1.86984e-60	-0.677653	5.66007e-13	-0.643682	6.91934e-61	-0.76396	1.69019e-57	-0.622289	6.1998e-55	-0.629464	4.41363e-46	-0.443714	2.28915e-28	-0.434383	2.734e-24	-0.64013	9.47143e-11	-0.549084	9.6986e-34	-0.699186	1.36763e-27	-0.799404	1.83109e-41	-0.750109	5.75409e-98	-0.362452	6.80042e-09	-0.429941	1.66879e-20
ENSG00000091542	ALKBH5	-0.61149	2.73386e-09	-0.630108	4.03777e-41	-0.421554	5.64106e-53	-0.629189	1.71504e-32	-0.418405	0.00582441	-0.430674	5.95337e-24	-0.766635	2.12155e-10	-0.404195	6.09512e-09	-0.49887	4.74162e-10	-0.557445	4.93556e-44	-0.526352	1.63942e-07	-0.6547	1.28922e-63	-0.729882	3.64325e-50	-0.618264	4.70712e-54	-0.521158	1.39989e-29	-0.334966	4.01207e-16	-0.372478	8.39054e-18	-0.665633	8.94342e-12	-0.550722	5.70256e-34	-0.297186	5.34787e-05	-0.714057	1.58936e-29	-0.664717	1.25075e-69	-0.366083	4.67855e-09	-0.437965	2.68133e-21
ENSG00000100890	KIAA0391	-0.683482	5.37411e-12	-0.60201	8.98531e-37	-0.546558	1.43426e-94	-0.530143	7.71665e-22	-0.543797	0.000197592	0.0415195	0.35468	-0.779489	6.70537e-11	-0.572565	4.07513e-18	-0.501999	3.54773e-10	-0.707469	1.44065e-80	-0.639281	2.66534e-11	-0.437332	3.42377e-25	-0.732544	1.07039e-50	-0.685122	1.53075e-70	-0.60593	5.97906e-42	-0.415495	9.6623e-25	-0.525323	1.32553e-36	-0.654473	2.58228e-11	-0.643201	2.31951e-49	-0.64669	1.39737e-22	-0.732684	9.81926e-32	-0.728249	1.09498e-89	-0.645071	9.46461e-30	-0.585272	2.45294e-40
ENSG00000164244	PRRC1	-0.679472	7.96425e-12	-0.589169	6.31861e-35	-0.432633	5.29646e-56	-0.632799	5.9088e-33	-0.601097	2.55987e-05	0.120179	0.00719645	-0.777092	8.35945e-11	-0.414714	2.2257e-09	-0.582889	6.34785e-14	-0.726297	7.2662e-87	-0.598986	8.86572e-10	-0.446916	2.32056e-26	-0.739449	4.16077e-52	-0.688581	1.62187e-71	-0.568622	4.60075e-36	-0.32396	3.99418e-15	-0.481963	2.85191e-30	-0.643783	6.84634e-11	-0.504066	7.17097e-28	-0.683175	5.95771e-26	-0.75339	2.03315e-34	-0.632792	2.62754e-61	-0.54324	6.6625e-20	-0.537071	4.70344e-33
ENSG00000244462	RBM12	-0.676681	1.04341e-11	-0.628388	7.67564e-41	-0.547021	9.29344e-95	-0.631603	8.42311e-33	-0.504933	0.000648984	0.130044	0.00361389	-0.648703	6.15525e-07	-0.538912	7.41083e-16	-0.487201	1.36333e-09	-0.641103	7.04448e-62	-0.601176	7.41974e-10	-0.501229	9.85959e-34	-0.666775	3.60445e-39	-0.623382	3.55666e-55	-0.45421	5.22119e-22	-0.423709	9.22089e-26	-0.403584	6.82435e-21	-0.615362	7.66431e-10	-0.648854	1.77084e-50	-0.658926	1.16738e-23	-0.66735	1.08857e-24	-0.603176	2.04952e-54	-0.552053	1.26237e-20	-0.657267	8.65868e-54
ENSG00000160877	NACC1	-0.746451	4.35611e-15	-0.641909	4.40238e-43	-0.397326	9.75832e-47	-0.693629	8.79909e-42	-0.520273	0.000412826	-0.588307	8.63126e-48	-0.806415	4.58942e-12	-0.459184	2.09926e-11	-0.582257	6.85435e-14	-0.590741	1.63147e-50	-0.11324	0.296336	-0.415105	1.27698e-22	-0.670915	8.2933e-40	-0.654712	1.60321e-62	-0.530409	9.16207e-31	-0.304862	1.7337e-13	-0.28004	2.08499e-10	-0.553663	6.84417e-08	-0.25998	8.95356e-08	-0.469346	3.4192e-11	-0.786091	3.01151e-39	-0.685502	1.26388e-75	-0.610605	5.13362e-26	-0.459176	1.67797e-23
ENSG00000177125	ZBTB34	-0.574634	3.766e-08	-0.447434	4.49095e-19	-0.509277	2.61574e-80	-0.599394	6.78897e-29	-0.54484	0.000190998	-0.0245036	0.585012	-0.752208	7.10617e-10	-0.441934	1.389e-10	-0.481814	2.19093e-09	-0.653184	6.24556e-65	-0.606382	4.83354e-10	-0.611035	2.01903e-53	-0.622705	5.79042e-33	-0.652445	5.83222e-62	-0.422257	6.07157e-19	-0.394316	3.083e-22	-0.397923	2.63694e-20	-0.597151	3.18708e-09	-0.55406	1.91488e-34	-0.679239	1.45233e-25	-0.736768	3.03895e-32	-0.614129	7.04536e-57	-0.504301	5.95015e-17	-0.478695	1.13848e-25
ENSG00000049239	H6PD	-0.623458	1.08295e-09	-0.546658	2.31032e-29	-0.492159	2.4825e-74	-0.541805	6.48177e-23	-0.342979	0.0261748	-0.185984	2.90647e-05	-0.777707	7.90188e-11	-0.421668	1.12149e-09	-0.481449	2.2619e-09	-0.618335	1.74355e-56	-0.590548	1.73856e-09	-0.577293	1.43859e-46	-0.652488	4.81019e-37	-0.570558	1.60591e-44	-0.526597	2.84632e-30	-0.352649	8.19712e-18	-0.378342	2.32417e-18	-0.480589	4.88572e-06	-0.490472	2.90046e-26	-0.602494	4.56677e-19	-0.455212	1.20841e-10	-0.688952	1.14226e-76	-0.594186	2.15576e-24	-0.53619	6.23573e-33
ENSG00000223459	FAM115B	-0.603491	4.96968e-09	-0.610262	5.26989e-38	-0.491153	5.43894e-74	-0.636792	1.789e-33	-0.529082	0.000315265	-0.367327	2.18995e-17	-0.652629	4.99285e-07	-0.574534	2.94995e-18	-0.534451	1.46348e-11	-0.690584	2.47226e-75	-0.664268	2.313e-12	-0.57123	2.02428e-45	-0.527015	2.05175e-22	-0.65698	4.35569e-63	-0.510814	2.67764e-28	-0.481366	9.16281e-34	-0.443059	2.6006e-25	-0.60177	2.23918e-09	-0.594501	1.23148e-40	-0.641149	4.14486e-22	-0.66083	4.39764e-24	-0.67323	5.02315e-72	-0.507993	3.24092e-17	-0.528747	6.52501e-32
ENSG00000214982	PARGP1	-0.72556	5.73975e-14	-0.590842	3.6697e-35	-0.62889	2.51075e-133	-0.71424	2.70943e-45	-0.558206	0.0001224	0.162245	0.000273358	-0.784652	4.13059e-11	-0.528424	3.34128e-15	-0.571711	2.41207e-13	-0.702636	4.94832e-79	-0.652094	7.8294e-12	-0.5507	1.05473e-41	-0.736889	1.40384e-51	-0.642821	1.24264e-59	-0.629122	5.09707e-46	-0.473025	1.64559e-32	-0.470854	8.64715e-29	-0.711278	6.98185e-14	-0.670088	6.77641e-55	-0.722528	3.48231e-30	-0.821281	1.70689e-45	-0.724162	3.15017e-88	-0.605095	1.84344e-25	-0.599848	8.69325e-43
ENSG00000179833	SERTAD2	-0.621746	1.23932e-09	-0.508648	5.09321e-25	-0.487836	7.10241e-73	-0.552055	6.77606e-24	-0.46868	0.00174473	-0.0487795	0.276786	-0.713135	1.28966e-08	-0.255577	0.000346425	-0.486891	1.40141e-09	-0.59718	7.42661e-52	-0.355488	0.000727789	-0.622261	6.88253e-56	-0.637453	6.28265e-35	-0.599535	4.04346e-50	-0.544432	1.24711e-32	-0.429912	1.498e-26	-0.309134	1.81931e-12	-0.495075	2.26426e-06	-0.629619	9.02236e-47	-0.64141	3.9398e-22	-0.705514	1.43339e-28	-0.673107	5.44495e-72	-0.567716	5.79824e-22	-0.539897	1.89429e-33
ENSG00000167378	IRGQ	-0.756857	1.09581e-15	-0.488717	5.96365e-23	-0.459867	6.12042e-64	-0.60371	2.15756e-29	-0.476087	0.00143798	-0.36492	3.65446e-17	-0.751447	7.55705e-10	-0.435	2.88275e-10	-0.543641	5.57007e-12	-0.652202	1.11905e-64	-0.415346	6.32496e-05	-0.463961	1.55841e-28	-0.646381	3.59699e-36	-0.482989	1.38425e-30	-0.524215	5.73872e-30	-0.278906	1.90484e-11	-0.322657	1.66634e-13	-0.622055	4.43561e-10	-0.268753	3.12971e-08	-0.274589	0.000199407	-0.687961	1.03588e-26	-0.698747	1.02758e-79	-0.540802	1.04644e-19	-0.575447	9.39311e-39
ENSG00000166860	ZBTB39	-0.501373	2.92898e-06	-0.516021	8.06797e-26	-0.529846	5.88861e-88	-0.682643	4.98542e-40	-0.503311	0.000679947	-0.0844599	0.0593852	-0.681527	9.69816e-08	-0.418777	1.49402e-09	-0.583197	6.11369e-14	-0.650318	3.40757e-64	-0.521873	2.17571e-07	-0.617928	6.33821e-55	-0.661377	2.36292e-38	-0.673095	2.96252e-67	-0.533184	3.9774e-31	-0.382773	6.01873e-21	-0.365155	4.02023e-17	-0.658836	1.71505e-11	-0.531513	2.41263e-31	-0.568781	9.89624e-17	-0.66688	1.20536e-24	-0.71951	1.33972e-86	-0.327865	1.90846e-07	-0.439343	1.94918e-21
ENSG00000249456	RP11-298J20.4	-0.542071	2.96383e-07	-0.550123	8.7029e-30	-0.458612	1.47408e-63	-0.650986	2.21018e-35	-0.250257	0.109941	-0.103528	0.02072	-0.731486	3.51831e-09	-0.560101	2.9986e-17	-0.554904	1.63693e-12	-0.64422	1.18439e-62	-0.559682	1.74488e-08	-0.504043	3.75692e-34	-0.703734	2.95198e-45	-0.501067	3.86126e-33	-0.502499	2.67189e-27	-0.390301	8.78394e-22	-0.43641	1.58764e-24	-0.613312	9.03921e-10	-0.586478	2.44554e-39	-0.535664	1.10793e-14	-0.623024	7.601e-21	-0.662547	4.95767e-69	-0.560333	2.52765e-21	-0.524993	2.08635e-31
ENSG00000110395	CBL	-0.608412	3.44753e-09	-0.353309	5.40458e-12	-0.49187	3.10905e-74	-0.641381	4.43217e-34	-0.590968	3.77951e-05	0.0445272	0.320876	-0.742117	1.57803e-09	-0.496675	2.35487e-13	-0.579263	9.84194e-14	-0.669079	3.63309e-69	-0.63043	6.01191e-11	-0.568764	5.84354e-45	-0.648039	2.09258e-36	-0.65752	3.18768e-63	-0.429056	1.43846e-19	-0.432307	7.35166e-27	-0.445562	1.30235e-25	-0.637802	1.16207e-10	-0.555311	1.26787e-34	-0.63925	5.98518e-22	-0.659473	5.85511e-24	-0.458533	3.18374e-29	-0.57098	2.98846e-22	-0.620347	1.8737e-46
ENSG00000183864	TOB2	-0.574734	3.74082e-08	-0.568112	4.53915e-32	-0.499691	6.40696e-77	-0.703672	1.86773e-43	-0.553967	0.000141242	-0.318386	3.22151e-13	-0.676892	1.27695e-07	-0.26405	0.000214922	-0.403777	9.06578e-07	-0.66216	2.72739e-67	-0.270173	0.0113801	-0.57142	1.86513e-45	-0.586814	1.35407e-28	-0.394675	4.37722e-20	-0.541496	3.11813e-32	-0.379752	1.28504e-20	-0.354613	3.57767e-16	-0.682693	1.61555e-12	-0.587932	1.43128e-39	-0.683498	5.53425e-26	-0.580663	1.05169e-17	-0.639695	5.0527e-63	-0.456748	8.00098e-14	-0.426842	3.33792e-20
ENSG00000134970	TMED7	-0.77759	5.63999e-17	-0.616353	6.15293e-39	-0.43559	7.88428e-57	-0.607298	8.21037e-30	-0.53019	0.000304586	0.00292229	0.948082	-0.79648	1.29312e-11	-0.540803	5.61753e-16	-0.383263	3.48741e-06	-0.695976	5.77047e-77	-0.67329	9.02784e-13	-0.516863	4.12293e-36	-0.747438	8.52309e-54	-0.69728	4.97409e-74	-0.60724	3.59502e-42	-0.453489	1.05261e-29	-0.422161	6.71437e-23	-0.650544	3.71194e-11	-0.612664	1.03187e-43	-0.681387	8.94569e-26	-0.779151	3.73522e-38	-0.658022	8.4483e-68	-0.527437	1.16706e-18	-0.556779	6.8834e-36
ENSG00000164080	RAD54L2	-0.641591	2.46418e-10	-0.449359	3.04082e-19	-0.542957	4.10409e-93	-0.685535	1.7524e-40	-0.281082	0.0713579	-0.0849151	0.0580226	-0.728471	4.38648e-09	-0.438952	1.9052e-10	-0.534806	1.41057e-11	-0.708358	7.45815e-81	-0.412187	7.2816e-05	-0.445657	3.32073e-26	-0.622278	6.57744e-33	-0.654137	2.22648e-62	-0.445055	4.25982e-21	-0.373451	6.09368e-20	-0.391812	1.10216e-19	-0.553704	6.82548e-08	-0.331193	5.60822e-12	-0.611871	9.11628e-20	-0.700214	5.39339e-28	-0.708281	8.43176e-83	-0.600138	5.70147e-25	-0.650071	2.80226e-52
ENSG00000198455	ZXDB	-0.692936	2.07305e-12	-0.554268	2.6664e-30	-0.422846	2.53623e-53	-0.584817	2.87535e-27	-0.343399	0.02598	0.0806153	0.0719835	-0.776682	8.67869e-11	-0.337936	1.63657e-06	-0.608094	2.5749e-15	-0.588639	4.40579e-50	-0.58123	3.5774e-09	-0.664781	3.23833e-66	-0.723626	6.12746e-49	-0.649182	3.67196e-61	-0.387001	6.41292e-16	-0.394606	2.85698e-22	-0.40839	2.12199e-21	-0.669162	6.33488e-12	-0.604907	2.24835e-42	-0.589353	4.00419e-18	-0.756822	6.87796e-35	-0.729831	2.93637e-90	-0.562824	1.54467e-21	-0.589624	4.68878e-41
ENSG00000169018	FEM1B	-0.67235	1.57771e-11	-0.425026	3.51637e-17	-0.461544	1.87908e-64	-0.397205	4.27797e-12	-0.596771	3.02824e-05	-0.130468	0.00350463	-0.636682	1.14721e-06	-0.334577	2.104e-06	-0.621281	4.2871e-16	-0.600762	1.29153e-52	-0.652023	7.88451e-12	-0.638316	1.34658e-59	-0.703996	2.65232e-45	-0.685802	9.87172e-71	-0.466247	2.99534e-23	-0.481728	8.06794e-34	-0.45001	3.75765e-26	-0.560715	4.28744e-08	-0.598379	2.81759e-41	-0.671475	8.09119e-25	-0.728079	3.59122e-31	-0.64428	3.46037e-64	-0.33911	6.74558e-08	-0.439854	1.73104e-21
ENSG00000196369	SRGAP2B	-0.68602	4.17601e-12	-0.449616	2.88599e-19	-0.51557	1.3589e-82	-0.713209	4.13012e-45	-0.401292	0.00844066	-0.0488638	0.275956	-0.782538	5.04475e-11	-0.436562	2.44903e-10	-0.548191	3.41511e-12	-0.687399	2.19021e-74	-0.358685	0.000646148	-0.508977	6.76937e-35	-0.57144	6.95199e-27	-0.579828	2.98783e-46	-0.545957	7.72193e-33	-0.435033	3.24702e-27	-0.38491	5.3494e-19	-0.654779	2.50971e-11	-0.529171	4.91245e-31	-0.575968	3.3104e-17	-0.70513	1.57917e-28	-0.640427	3.30447e-63	-0.627407	8.87847e-28	-0.520034	9.4795e-31
ENSG00000157450	RNF111	-0.67463	1.27019e-11	-0.515165	1.0017e-25	-0.459472	8.07248e-64	-0.590935	6.10815e-28	-0.585398	4.65693e-05	-0.220061	6.88936e-07	-0.754624	5.83781e-10	-0.349043	6.9828e-07	-0.458945	1.50165e-08	-0.702044	7.59418e-79	-0.542375	5.75621e-08	-0.604629	4.67173e-52	-0.682188	1.34224e-41	-0.651743	8.68407e-62	-0.532271	5.23798e-31	-0.364342	5.4486e-19	-0.354068	3.99678e-16	-0.629795	2.31812e-10	-0.408176	6.21707e-18	-0.662728	5.2713e-24	-0.774325	2.03971e-37	-0.661861	7.64563e-69	-0.529561	8.01176e-19	-0.507952	3.41697e-29
ENSG00000145743	FBXL17	-0.724432	6.55325e-14	-0.564327	1.40874e-31	-0.441101	2.15168e-58	-0.639524	7.81875e-34	-0.531192	0.000295223	-0.111625	0.0125931	-0.678141	1.18624e-07	-0.453849	3.80873e-11	-0.543044	5.93605e-12	-0.589946	2.37761e-50	-0.535118	9.30948e-08	-0.480132	1.03552e-30	-0.673129	3.74377e-40	-0.595985	2.10582e-49	-0.602848	1.9611e-41	-0.422997	1.13345e-25	-0.402904	8.039e-21	-0.549261	9.11462e-08	-0.566078	3.39427e-36	-0.601391	5.50097e-19	-0.764881	5.02275e-36	-0.708502	7.1265e-83	-0.58432	1.84133e-23	-0.491946	3.18272e-27
ENSG00000174013	FBXO45	-0.718872	1.24744e-13	-0.528939	2.86239e-27	-0.458998	1.12538e-63	-0.545456	2.92564e-23	-0.407198	0.00744191	-0.00972493	0.828443	-0.767534	1.96213e-10	-0.273953	0.000120534	-0.622676	3.52856e-16	-0.550675	8.37858e-43	-0.578349	4.45123e-09	-0.568409	6.80241e-45	-0.651539	6.5945e-37	-0.638177	1.54301e-58	-0.607446	3.31773e-42	-0.38746	1.82644e-21	-0.255597	7.46624e-09	-0.711756	6.60363e-14	-0.544209	4.62971e-33	-0.666202	2.52305e-24	-0.731572	1.34618e-31	-0.647904	4.0238e-65	-0.587037	1.02751e-23	-0.554015	1.76529e-35
ENSG00000196968	FUT11	-0.480912	8.32564e-06	-0.479048	5.38466e-22	-0.448041	2.09889e-60	-0.540542	8.51595e-23	-0.53419	0.000268712	-0.189467	2.04049e-05	-0.834285	1.77033e-13	-0.313679	9.40514e-06	-0.546683	4.01925e-12	-0.614637	1.1914e-55	-0.442361	1.78755e-05	-0.529599	3.83915e-38	-0.569103	1.24239e-26	-0.630059	1.13773e-56	-0.417889	1.50532e-18	-0.432237	7.50604e-27	-0.431437	5.98566e-24	-0.682488	1.65029e-12	-0.488947	4.34817e-26	-0.642498	3.18735e-22	-0.690466	5.7304e-27	-0.671108	2.02087e-71	-0.411988	2.7255e-11	-0.571629	3.74744e-38
ENSG00000168246	UBTD2	-0.652557	9.58971e-11	-0.598339	3.09066e-36	-0.525697	2.26578e-86	-0.646416	9.32854e-35	-0.505787	0.000633198	-0.0122772	0.784412	-0.721741	7.10287e-09	-0.390814	2.08953e-08	-0.603375	4.79378e-15	-0.60637	7.98885e-54	-0.64746	1.22767e-11	-0.657617	2.33435e-64	-0.752568	6.49015e-55	-0.595953	2.13702e-49	-0.563973	2.21122e-35	-0.379521	1.36105e-20	-0.390229	1.58862e-19	-0.641734	8.21773e-11	-0.620224	4.7105e-45	-0.679351	1.41626e-25	-0.76003	2.45685e-35	-0.721967	1.86643e-87	-0.482194	1.9474e-15	-0.483086	3.54031e-26
ENSG00000141720	PIP4K2B	-0.636846	3.66425e-10	-0.472645	2.22617e-21	-0.275478	2.25216e-22	-0.647704	6.23329e-35	-0.526352	0.000343001	-0.131675	0.0032101	-0.715152	1.12356e-08	-0.290243	4.43206e-05	-0.566505	4.41576e-13	-0.589798	2.55002e-50	-0.39157	0.000176541	-0.679498	3.36535e-70	-0.708885	3.51789e-46	-0.602194	1.15917e-50	-0.532226	5.30953e-31	-0.393984	3.36366e-22	-0.36961	1.55722e-17	-0.749889	5.19657e-16	-0.392178	1.46065e-16	-0.567339	1.22889e-16	-0.755426	1.07115e-34	-0.749153	1.38043e-97	-0.517617	6.42275e-18	-0.570693	5.24657e-38
ENSG00000102218	RP2	-0.705691	5.40483e-13	-0.567127	6.103e-32	-0.529312	9.44376e-88	-0.548654	1.44593e-23	-0.493004	0.000909468	0.0257336	0.566307	-0.771626	1.36861e-10	-0.306509	1.53286e-05	-0.528536	2.68385e-11	-0.651374	1.8271e-64	-0.596383	1.09352e-09	-0.606194	2.18255e-52	-0.691962	3.2245e-43	-0.574445	3.06767e-45	-0.529343	1.25986e-30	-0.445483	1.32091e-28	-0.445017	1.5146e-25	-0.690521	7.08464e-13	-0.580958	1.82163e-38	-0.67088	9.2107e-25	-0.691093	4.93555e-27	-0.742116	7.66564e-95	-0.425575	5.07791e-12	-0.502217	1.78296e-28
ENSG00000185127	C6orf120	-0.6077	3.63623e-09	-0.400256	3.03243e-15	-0.378203	3.62628e-42	-0.485526	4.37575e-18	-0.358216	0.0198412	-0.554922	1.21141e-41	-0.576165	1.82536e-05	-0.411569	3.01913e-09	-0.448231	3.5285e-08	-0.508082	1.12902e-35	-0.496031	1.03138e-06	-0.559018	3.53513e-43	-0.714815	2.86806e-47	-0.55778	3.18258e-42	-0.482881	4.76574e-25	-0.41132	3.11141e-24	-0.40914	1.76558e-21	-0.584135	8.3679e-09	-0.346208	5.1272e-13	-0.39468	4.57609e-08	-0.692331	3.67275e-27	-0.671228	1.86894e-71	-0.504034	6.21531e-17	-0.417743	2.45264e-19
ENSG00000188021	UBQLN2	-0.716347	1.66241e-13	-0.610742	4.45556e-38	-0.531964	8.95604e-89	-0.579287	1.13424e-26	-0.619418	1.22191e-05	0.105025	0.0189406	-0.804099	5.87349e-12	-0.266649	0.00018506	-0.50687	2.24567e-10	-0.551062	7.14085e-43	-0.523526	1.96088e-07	-0.639285	7.91372e-60	-0.754806	2.06958e-55	-0.5835	5.94903e-47	-0.543599	1.61901e-32	-0.341033	1.08564e-16	-0.335271	1.60441e-14	-0.654384	2.6038e-11	-0.516595	2.03818e-29	-0.655525	2.35412e-23	-0.799538	1.73592e-41	-0.728976	5.98649e-90	-0.57652	9.54003e-23	-0.522126	5.02086e-31
ENSG00000113712	CSNK1A1	-0.763735	4.23577e-16	-0.629078	5.93404e-41	-0.483878	1.46822e-71	-0.572882	5.38298e-26	-0.714307	1.08305e-07	0.159045	0.000361621	-0.84444	4.64088e-14	-0.243184	0.000676757	-0.384916	3.13917e-06	-0.519738	1.58904e-37	-0.693414	9.7863e-14	-0.575703	2.89389e-46	-0.736399	1.76858e-51	-0.665665	2.66353e-65	-0.620627	1.72814e-44	-0.364273	5.53819e-19	-0.306626	2.79672e-12	-0.622011	4.45177e-10	-0.554752	1.5249e-34	-0.725734	1.46147e-30	-0.829982	2.97183e-47	-0.693181	5.72407e-78	-0.504569	5.69497e-17	-0.491697	3.40941e-27
ENSG00000186130	ZBTB6	-0.745626	4.84554e-15	-0.604924	3.33118e-37	-0.456676	5.68216e-63	-0.649007	4.13646e-35	-0.55699	0.000127556	0.0680769	0.128845	-0.733732	2.97938e-09	-0.421719	1.11578e-09	-0.495649	6.37187e-10	-0.701025	1.58361e-78	-0.636278	3.52262e-11	-0.574556	4.77869e-46	-0.713932	4.18292e-47	-0.654006	2.39921e-62	-0.547747	4.38412e-33	-0.440846	5.54396e-28	-0.432969	3.98608e-24	-0.682084	1.72068e-12	-0.579599	2.96956e-38	-0.686903	2.52836e-26	-0.744944	2.71761e-33	-0.654081	9.59778e-67	-0.573469	1.79392e-22	-0.531988	2.3645e-32
ENSG00000100426	ZBED4	-0.325362	0.00365314	-0.545295	3.38155e-29	-0.40689	3.87551e-49	-0.683401	3.7939e-40	-0.511775	0.000531799	-0.211681	1.83399e-06	-0.779803	6.51268e-11	-0.451398	4.99094e-11	-0.439613	6.86941e-08	-0.671397	8.32632e-70	-0.29265	0.00594724	-0.558702	4.02818e-43	-0.555913	3.02537e-25	-0.53432	2.95181e-38	-0.430326	1.09521e-19	-0.346294	3.41431e-17	-0.292918	2.73128e-11	-0.63174	1.96368e-10	-0.507954	2.41312e-28	-0.569227	9.25299e-17	-0.586056	4.43872e-18	-0.648507	2.80583e-65	-0.566712	7.09923e-22	-0.508835	2.64239e-29
ENSG00000118260	CREB1	-0.417656	0.00014208	-0.511162	2.73127e-25	-0.541621	1.40985e-92	-0.543992	4.02921e-23	-0.508523	0.000584902	-0.126455	0.00466841	-0.753526	6.38504e-10	-0.436662	2.42366e-10	-0.576529	1.36524e-13	-0.693248	3.90172e-76	-0.565772	1.12787e-08	-0.457313	1.13431e-27	-0.587661	1.08343e-28	-0.677409	2.0453e-68	-0.476185	2.59335e-24	-0.496341	4.18484e-36	-0.420019	1.16117e-22	-0.697584	3.292e-13	-0.478015	7.46876e-25	-0.632536	2.15071e-21	-0.655728	1.28024e-23	-0.682496	9.99605e-75	-0.642421	1.90663e-29	-0.52882	6.37824e-32
ENSG00000009954	BAZ1B	-0.812929	1.59199e-19	-0.676694	2.11161e-49	-0.529126	1.11332e-87	-0.688911	5.09296e-41	-0.592445	3.57378e-05	0.245745	2.67834e-08	-0.749149	9.08619e-10	-0.194333	0.00691367	-0.426056	1.88854e-07	-0.615286	8.51908e-56	-0.507014	5.40715e-07	-0.587375	1.56406e-48	-0.492776	2.15839e-19	-0.639178	8.99864e-59	-0.60081	4.27162e-41	-0.341055	1.08056e-16	-0.238796	7.11106e-08	-0.752051	3.84767e-16	-0.315741	5.75927e-11	-0.729044	5.88714e-31	-0.78568	3.50498e-39	-0.69536	1.19907e-78	-0.677962	8.61669e-34	-0.48744	1.09327e-26
ENSG00000187605	TET3	-0.517343	1.235e-06	-0.437905	2.98401e-18	-0.4861	2.69402e-72	-0.660704	9.50389e-37	-0.483224	0.00118864	0.00915437	0.838366	-0.713639	1.24613e-08	-0.480887	1.66799e-12	-0.498413	4.94537e-10	-0.657236	5.50086e-66	-0.467425	5.00847e-06	-0.469155	3.20536e-29	-0.384084	9.03986e-12	-0.655785	8.66319e-63	-0.457134	2.63462e-22	-0.377026	2.53002e-20	-0.310798	1.36461e-12	-0.603834	1.90887e-09	-0.454435	2.45737e-22	-0.670212	1.06476e-24	-0.513101	1.52114e-13	-0.619739	3.53227e-58	-0.539797	1.25937e-19	-0.455167	4.5e-23
ENSG00000172007	RAB33B	-0.717613	1.44007e-13	-0.446398	5.53343e-19	-0.486082	2.73178e-72	-0.618617	3.5877e-31	-0.397386	0.00916264	0.0699234	0.118769	-0.768104	1.86694e-10	-0.363526	2.1871e-07	-0.441138	6.11385e-08	-0.665075	4.48525e-68	-0.554556	2.50254e-08	-0.648193	5.44665e-62	-0.673607	3.15014e-40	-0.469733	8.31249e-29	-0.483046	4.56919e-25	-0.434767	3.51731e-27	-0.430565	7.53685e-24	-0.72371	1.57747e-14	-0.567296	2.2347e-36	-0.685198	3.7475e-26	-0.731217	1.48819e-31	-0.696771	4.32864e-79	-0.513067	1.38941e-17	-0.397855	1.56125e-17
ENSG00000130382	MLLT1	-0.590951	1.22781e-08	-0.631843	2.10348e-41	-0.492861	1.43331e-74	-0.628841	1.8988e-32	-0.547863	0.000172999	-0.133881	0.00272936	-0.799148	9.8468e-12	-0.38294	4.20709e-08	-0.518029	7.66076e-11	-0.59279	6.1514e-51	-0.1331	0.219074	-0.532207	1.43739e-38	-0.659019	5.30926e-38	-0.580337	2.39114e-46	-0.483691	3.87249e-25	-0.263543	2.46301e-10	-0.34398	2.99064e-15	-0.580114	1.11797e-08	-0.333516	3.90614e-12	-0.629309	3.93328e-21	-0.704446	1.87671e-28	-0.671595	1.4697e-71	-0.65001	2.51869e-30	-0.31003	6.72913e-11
ENSG00000100393	EP300	-0.56291	8.12025e-08	-0.355755	3.7683e-12	-0.518883	8.15223e-84	-0.530659	6.92966e-22	-0.516778	0.000458506	0.0323151	0.471376	-0.710578	1.53329e-08	-0.414842	2.19793e-09	-0.444846	4.59418e-08	-0.694924	1.20921e-76	-0.41296	7.03598e-05	-0.578233	9.49854e-47	-0.563974	4.3735e-26	-0.663545	9.38693e-65	-0.472397	6.65306e-24	-0.33994	1.37688e-16	-0.258462	5.00023e-09	-0.708793	9.31307e-14	-0.337241	2.17319e-12	-0.660244	8.87251e-24	-0.55968	2.60482e-16	-0.655431	4.19224e-67	-0.55135	1.44422e-20	-0.468805	1.48777e-24
ENSG00000134371	CDC73	-0.615628	1.9935e-09	-0.608035	1.14199e-37	-0.410165	5.59359e-50	-0.547714	1.77998e-23	-0.423246	0.00522601	0.234803	1.11873e-07	-0.715826	1.07272e-08	-0.46393	1.22493e-11	-0.414571	4.29996e-07	-0.606547	7.31049e-54	-0.60833	4.10918e-10	-0.468547	3.86281e-29	-0.731389	1.82463e-50	-0.674293	1.41613e-67	-0.527855	1.96099e-30	-0.404807	1.86699e-23	-0.439274	7.31804e-25	-0.69566	4.06532e-13	-0.377234	2.39654e-15	-0.618253	2.95198e-20	-0.737251	2.64186e-32	-0.647205	6.10996e-65	-0.540131	1.18429e-19	-0.531385	2.85805e-32
ENSG00000178502	KLHL11	-0.652417	9.70839e-11	-0.44664	5.27039e-19	-0.406462	4.98077e-49	-0.639665	7.4887e-34	-0.510638	0.000549844	-0.0208518	0.642163	-0.740664	1.76488e-09	-0.153941	0.0330177	-0.500685	4.00895e-10	-0.6763	3.53092e-71	-0.631994	5.21657e-11	-0.490482	3.62445e-32	-0.656372	1.30557e-37	-0.609345	3.79299e-52	-0.528035	1.85929e-30	-0.374629	4.56652e-20	-0.424131	4.04383e-23	-0.667192	7.68415e-12	-0.595566	8.22888e-41	-0.43884	8.01041e-10	-0.659881	5.37318e-24	-0.636002	4.23626e-62	-0.443856	4.68807e-13	-0.565947	2.84194e-37
ENSG00000165572	KBTBD6	-0.713125	2.38793e-13	-0.477301	7.95422e-22	-0.455389	1.38615e-62	-0.60263	2.87909e-29	-0.430264	0.00445356	-0.0962663	0.0315529	-0.623091	2.24743e-06	-0.333615	2.25962e-06	-0.519937	6.34924e-11	-0.62026	6.34461e-57	-0.533	1.06894e-07	-0.52299	4.45526e-37	-0.658447	6.45318e-38	-0.605427	2.49655e-51	-0.554599	4.86523e-34	-0.385426	3.07218e-21	-0.354745	3.48279e-16	-0.552509	7.38086e-08	-0.466463	1.35156e-23	-0.44661	3.69421e-10	-0.71175	2.90108e-29	-0.631611	5.11434e-61	-0.415825	1.7087e-11	-0.503315	1.30264e-28
ENSG00000176624	MEX3C	-0.688011	3.42043e-12	-0.64473	1.45154e-43	-0.404055	2.03321e-48	-0.672413	1.82969e-38	-0.57158	7.69105e-05	0.0682539	0.127852	-0.625383	2.01098e-06	-0.285595	5.9338e-05	-0.464691	9.38139e-09	-0.660155	9.33033e-67	-0.346006	0.00102828	-0.57294	9.6576e-46	-0.692422	2.69599e-43	-0.512577	7.57178e-35	-0.469673	1.30041e-23	-0.427955	2.66918e-26	-0.36369	5.47357e-17	-0.670993	5.28777e-12	-0.51595	2.45732e-29	-0.63136	2.68211e-21	-0.779125	3.77037e-38	-0.681177	2.45704e-74	-0.513245	1.3483e-17	-0.459326	1.61704e-23
ENSG00000165355	FBXO33	-0.657314	6.29108e-11	-0.588528	7.77372e-35	-0.439761	5.19809e-58	-0.501367	2.34893e-19	-0.380614	0.0128968	-0.413243	5.29605e-22	-0.756713	4.91579e-10	-0.362569	2.36569e-07	-0.547472	3.69151e-12	-0.65483	2.33881e-65	-0.409775	8.10098e-05	-0.393628	2.60124e-20	-0.534198	4.30139e-23	-0.497745	1.16853e-32	-0.546444	6.62245e-33	-0.37815	1.91469e-20	-0.266731	1.5299e-09	-0.515625	7.14608e-07	-0.579977	2.59323e-38	-0.629126	4.06924e-21	-0.634279	9.19958e-22	-0.681571	1.87894e-74	-0.599907	6.00629e-25	-0.462877	6.67228e-24
ENSG00000137414	FAM8A1	-0.746232	4.48089e-15	-0.594643	1.05508e-35	-0.439381	6.66701e-58	-0.550367	9.88117e-24	-0.296098	0.0569149	-0.0980998	0.0284391	-0.732447	3.27745e-09	-0.342777	1.13359e-06	-0.544996	4.81872e-12	-0.584313	3.32906e-49	-0.527594	1.51456e-07	-0.607074	1.42024e-52	-0.733986	5.47943e-51	-0.654595	1.7142e-62	-0.430345	1.09087e-19	-0.366212	3.49424e-19	-0.339691	6.88636e-15	-0.594589	3.86701e-09	-0.535078	8.08452e-32	-0.529769	2.4333e-14	-0.791311	4.25759e-40	-0.692016	1.31172e-77	-0.528791	9.18596e-19	-0.466309	2.8088e-24
ENSG00000158470	B4GALT5	-0.554544	1.3801e-07	-0.516061	7.98668e-26	-0.424012	1.22848e-53	-0.511116	3.59537e-20	-0.476475	0.0014233	0.0737895	0.0996723	-0.748313	9.71194e-10	-0.451286	5.05231e-11	-0.484901	1.67119e-09	-0.455413	3.8483e-28	-0.645859	1.43149e-11	-0.513697	1.27937e-35	-0.524231	3.7218e-22	-0.602424	1.03974e-50	-0.349239	4.63266e-13	-0.371537	9.71058e-20	-0.260473	3.76308e-09	-0.565682	3.06404e-08	-0.599424	1.88738e-41	-0.662071	6.05175e-24	-0.454028	1.36791e-10	-0.657065	1.52926e-67	-0.525443	1.65754e-18	-0.474382	3.52802e-25
ENSG00000253719	ATXN7L3B	-0.764193	3.97145e-16	-0.543798	5.12871e-29	-0.387594	2.25467e-44	-0.675989	5.2791e-39	-0.475748	0.00145089	0.166162	0.000192677	-0.726437	5.08181e-09	-0.44094	1.54384e-10	-0.407666	6.95012e-07	-0.68439	1.67511e-73	-0.583277	3.05876e-09	-0.61794	6.29899e-55	-0.703991	2.6578e-45	-0.618373	4.45832e-54	-0.528194	1.77316e-30	-0.372708	7.30542e-20	-0.308022	2.20241e-12	-0.717733	3.25717e-14	-0.610415	2.54359e-43	-0.576325	3.13295e-17	-0.751016	4.25838e-34	-0.723102	7.45654e-88	-0.0823112	0.2029	-0.399558	1.10576e-17
ENSG00000111911	HINT3	-0.750561	2.54605e-15	-0.593351	1.61467e-35	-0.335608	4.96115e-33	-0.626252	4.03835e-32	-0.406466	0.00755993	0.13924	0.00182209	-0.720414	7.79816e-09	-0.351632	5.69811e-07	-0.503392	3.1151e-10	-0.507392	1.44596e-35	-0.600202	8.03234e-10	-0.466444	7.34307e-29	-0.739405	4.24897e-52	-0.581437	1.47669e-46	-0.585181	1.39355e-38	-0.306054	1.38107e-13	-0.234999	1.15705e-07	-0.525221	4.06179e-07	-0.435551	1.86161e-20	-0.634519	1.47891e-21	-0.765637	3.90754e-36	-0.71832	3.45608e-86	-0.486712	9.74153e-16	-0.4579	2.30044e-23
ENSG00000165406	2023-03-08	-0.628092	7.48611e-10	-0.561575	3.18137e-31	-0.35358	1.02455e-36	-0.591397	5.42668e-28	-0.514687	0.000487961	-0.12447	0.00536423	-0.735634	2.58483e-09	-0.370155	1.26087e-07	-0.49309	8.04035e-10	-0.661171	5.00874e-67	-0.476008	3.1642e-06	-0.588896	7.79946e-49	-0.724046	5.08167e-49	-0.359667	1.02641e-16	-0.511297	2.33834e-28	-0.437216	1.67849e-27	-0.385314	4.88173e-19	-0.657442	1.95606e-11	-0.594497	1.23331e-40	-0.489945	3.3845e-12	-0.699919	5.80236e-28	-0.68871	1.35287e-76	-0.473829	6.83475e-15	-0.505228	7.51801e-29
ENSG00000158158	CNNM4	-0.725017	6.11824e-14	-0.553415	3.40603e-30	-0.368884	4.77161e-40	-0.619045	3.18e-31	-0.471305	0.00162998	-0.181783	4.41484e-05	-0.761901	3.1841e-10	-0.420896	1.21102e-09	-0.561691	7.65331e-13	-0.552296	4.27802e-43	-0.136057	0.208916	-0.512607	1.88408e-35	-0.581042	6.0877e-28	-0.54741	1.97294e-40	-0.409096	8.99971e-18	-0.325583	2.86262e-15	-0.327425	6.96766e-14	-0.632056	1.91121e-10	-0.541491	1.09451e-32	-0.521045	7.58251e-14	-0.553399	6.51995e-16	-0.738833	1.36374e-93	-0.574884	1.33957e-22	-0.452265	9.11668e-23
ENSG00000139517	LNX2	-0.634353	4.50157e-10	-0.529721	2.32774e-27	-0.407613	2.53229e-49	-0.579567	1.05872e-26	-0.378003	0.0135814	-0.0320319	0.475272	-0.672705	1.63034e-07	-0.442733	1.2756e-10	-0.606362	3.23864e-15	-0.616247	5.17502e-56	-0.537526	7.94682e-08	-0.587963	1.19572e-48	-0.662592	1.55312e-38	-0.531525	8.36105e-38	-0.47068	1.01562e-23	-0.29755	6.84018e-13	-0.260893	3.54519e-09	-0.37082	0.000604679	-0.601206	9.49611e-42	-0.683097	6.0645e-26	-0.737148	2.7219e-32	-0.678872	1.16938e-73	-0.525342	1.68695e-18	-0.414966	4.45522e-19
ENSG00000229729	RP11-159G9.5	-0.705818	5.33114e-13	-0.389463	1.88839e-14	-0.499416	7.98447e-77	-0.649177	3.91939e-35	-0.207579	0.18714	0.0988833	0.0271912	-0.74547	1.21557e-09	-0.302171	2.04735e-05	-0.522902	4.73126e-11	-0.584215	3.48337e-49	-0.619546	1.5786e-10	-0.497249	3.80304e-33	-0.658537	6.25757e-38	-0.64223	1.71615e-59	-0.559891	8.6006e-35	-0.445518	1.30655e-28	-0.349538	9.95596e-16	-0.607355	1.45022e-09	-0.511018	1.01273e-28	-0.695565	3.28168e-27	-0.699181	6.95953e-28	-0.651445	4.7783e-66	-0.574411	1.47711e-22	-0.499841	3.50359e-28
ENSG00000168175	MAPK1IP1L	-0.540486	3.25887e-07	-0.565018	1.14685e-31	-0.349759	6.52037e-36	-0.530928	6.55142e-22	-0.35459	0.0212176	0.0176442	0.694184	-0.616424	3.08993e-06	-0.301229	2.17883e-05	-0.459637	1.41964e-08	-0.627294	1.48695e-58	-0.568486	9.25823e-09	-0.44212	9.0205e-26	-0.652004	5.6504e-37	-0.588624	6.04607e-48	-0.506511	8.87586e-28	-0.270777	7.53009e-11	-0.411666	9.46814e-22	-0.549694	8.86316e-08	-0.33572	2.76364e-12	-0.59113	3.00261e-18	-0.696191	1.44688e-27	-0.581536	8.10165e-50	-0.620294	5.09691e-27	-0.473276	4.70308e-25
ENSG00000102870	ZNF629	-0.724862	6.23085e-14	-0.542019	8.38826e-29	-0.480413	2.01453e-70	-0.640309	6.15266e-34	-0.515901	0.000470659	0.114847	0.0102416	-0.744946	1.26653e-09	-0.432783	3.62851e-10	-0.567355	4.00356e-13	-0.603117	4.04182e-53	-0.174728	0.10552	-0.559335	3.10025e-43	-0.641367	1.81428e-35	-0.695588	1.55794e-73	-0.49764	9.95553e-27	-0.327236	2.03499e-15	-0.315985	5.50238e-13	-0.599157	2.73604e-09	-0.536566	5.10322e-32	-0.621267	1.71763e-20	-0.74828	9.88128e-34	-0.735604	2.21912e-92	-0.555783	6.15079e-21	-0.463403	5.84778e-24
ENSG00000100030	MAPK1	-0.50608	2.28111e-06	-0.513824	1.40378e-25	-0.514699	2.83382e-82	-0.651334	1.97861e-35	-0.504769	0.000652069	0.0304423	0.497466	-0.64226	8.62257e-07	-0.529692	2.79278e-15	-0.426092	1.8836e-07	-0.633353	5.42389e-60	-0.627957	7.51122e-11	-0.56738	1.05484e-44	-0.693154	2.02523e-43	-0.56571	1.22745e-43	-0.502664	2.55394e-27	-0.375584	3.61123e-20	-0.315193	6.32783e-13	-0.596659	3.30813e-09	-0.461204	4.87188e-23	-0.685204	3.74275e-26	-0.641569	2.2351e-22	-0.668419	1.16133e-70	-0.533839	3.72582e-19	-0.553955	1.80197e-35
ENSG00000159792	PSKH1	-0.507877	2.07142e-06	-0.493837	1.80705e-23	-0.437359	2.49965e-57	-0.623737	8.3494e-32	-0.460501	0.00214941	-0.499957	6.47082e-33	-0.781463	5.58021e-11	-0.331532	2.63512e-06	-0.509952	1.67508e-10	-0.618262	1.81135e-56	-0.00626525	0.954072	-0.485659	1.75342e-31	-0.646083	3.9633e-36	-0.531984	7.05182e-38	-0.488126	1.23149e-25	-0.370458	1.26139e-19	-0.4501	3.66373e-26	-0.549094	9.21326e-08	-0.524329	2.10014e-30	-0.528677	2.81022e-14	-0.702427	3.11226e-28	-0.641589	1.6785e-63	-0.504346	5.90647e-17	-0.322021	1.09803e-11
ENSG00000120696	KBTBD7	-0.72548	5.79443e-14	-0.482337	2.56741e-22	-0.441658	1.49025e-58	-0.585084	2.68873e-27	-0.318902	0.0395476	-0.0823198	0.0661519	-0.684354	8.1799e-08	-0.378905	5.9794e-08	-0.50091	3.92598e-10	-0.593085	5.34068e-51	-0.489314	1.51415e-06	-0.521032	9.1189e-37	-0.61515	5.36002e-32	-0.605545	2.35984e-51	-0.556448	2.66472e-34	-0.353603	6.59774e-18	-0.326196	8.73655e-14	-0.52304	4.62533e-07	-0.489848	3.42451e-26	-0.536096	1.04522e-14	-0.697343	1.09261e-27	-0.635317	6.26406e-62	-0.346672	3.27342e-08	-0.412717	7.19384e-19
ENSG00000168795	ZBTB5	-0.61868	1.57468e-09	-0.589452	5.76397e-35	-0.433582	2.87927e-56	-0.647421	6.81053e-35	-0.39957	0.00875271	0.0661713	0.139926	-0.719892	8.0892e-09	-0.217037	0.00249586	-0.50049	4.08213e-10	-0.474327	1.07047e-30	-0.558286	1.92607e-08	-0.583384	9.54502e-48	-0.558309	1.71204e-25	-0.567549	5.69695e-44	-0.472226	6.93951e-24	-0.327738	1.83364e-15	-0.251425	1.3269e-08	-0.621079	4.80772e-10	-0.571825	4.65166e-37	-0.558662	4.42366e-16	-0.698456	8.31789e-28	-0.715394	3.47424e-85	-0.572503	2.18805e-22	-0.440183	1.60352e-21
ENSG00000120137	PANK3	-0.578792	2.84686e-08	-0.516247	7.61973e-26	-0.377456	5.39283e-42	-0.54224	5.89895e-23	-0.222199	0.157272	0.0493765	0.270943	-0.820103	9.94921e-13	-0.445862	9.11693e-11	-0.540293	7.94603e-12	-0.569952	2.21471e-46	-0.618724	1.69543e-10	-0.432629	1.24381e-24	-0.713243	5.60857e-47	-0.631762	4.66405e-57	-0.4798	1.04402e-24	-0.462173	6.27144e-31	-0.318806	3.33242e-13	-0.597262	3.16047e-09	-0.446101	1.71545e-21	-0.571272	6.79135e-17	-0.611637	5.91176e-20	-0.6626	4.79496e-69	-0.576708	9.17407e-23	-0.538543	2.93175e-33
ENSG00000102580	DNAJC3	-0.677366	9.76735e-12	-0.517069	6.18705e-26	-0.447414	3.20435e-60	-0.533149	4.11233e-22	-0.499589	0.000756052	0.130291	0.00354987	-0.618168	2.84507e-06	-0.26008	0.000269336	-0.468191	7.01435e-09	-0.652314	1.04727e-64	-0.618604	1.71317e-10	-0.519491	1.59626e-36	-0.706718	8.65918e-46	-0.629141	1.83555e-56	-0.442431	7.68653e-21	-0.383442	5.0828e-21	-0.362113	7.61729e-17	-0.470905	8.01448e-06	-0.501653	1.39976e-27	-0.663784	4.21796e-24	-0.723147	1.39835e-30	-0.613617	9.2328e-57	-0.506474	4.16479e-17	-0.479318	9.65745e-26
ENSG00000166188	ZNF319	-0.645523	1.76449e-10	-0.463227	1.70201e-20	-0.419347	2.193e-52	-0.577914	1.58823e-26	-0.529227	0.000313846	-0.412434	6.4819e-22	-0.767078	2.04153e-10	-0.325522	4.08079e-06	-0.491504	9.27877e-10	-0.504844	3.5855e-35	-0.0365396	0.73687	-0.52887	5.04489e-38	-0.649798	1.17357e-36	-0.570552	1.60966e-44	-0.565415	1.36257e-35	-0.260721	3.87319e-10	-0.234953	1.16379e-07	-0.607134	1.47563e-09	-0.519807	7.98769e-30	-0.447064	3.52892e-10	-0.693402	2.84029e-27	-0.609686	7.22729e-56	-0.467035	1.84842e-14	-0.380901	4.34601e-16
ENSG00000178607	ERN1	-0.490239	5.21471e-06	-0.510475	3.23969e-25	-0.385093	8.86528e-44	-0.523942	2.77125e-21	-0.633391	6.73116e-06	-0.174248	9.12991e-05	-0.63311	1.37328e-06	-0.252903	0.00040141	-0.569524	3.11381e-13	-0.650625	2.84237e-64	-0.23354	0.0294797	-0.531931	1.59551e-38	-0.611245	1.65373e-31	-0.62063	1.43484e-54	-0.481283	7.16397e-25	-0.262787	2.78216e-10	-0.266878	1.49755e-09	-0.435472	4.33498e-05	-0.461197	4.88082e-23	-0.349861	1.58176e-06	-0.368352	3.36318e-07	-0.694978	1.5791e-78	-0.385648	5.75089e-10	-0.534301	1.13792e-32
ENSG00000178229	ZNF543	-0.671669	1.68265e-11	-0.471135	3.09779e-21	-0.32285	1.47031e-30	-0.520106	6.03235e-21	-0.509658	0.000565842	0.0506617	0.258652	-0.724458	5.85674e-09	-0.216693	0.00253664	-0.398665	1.27911e-06	-0.579191	3.50895e-48	-0.308836	0.00360879	-0.489519	4.97532e-32	-0.611087	1.73064e-31	-0.450846	2.10491e-26	-0.460388	1.2211e-22	-0.315117	2.36779e-14	-0.406002	3.80084e-21	-0.644224	6.58163e-11	-0.535673	6.72885e-32	-0.432953	1.4215e-09	-0.671453	4.43999e-25	-0.684642	2.28896e-75	-0.492383	4.02492e-16	-0.529574	5.0414e-32
ENSG00000176055	MBLAC2	-0.692965	2.06693e-12	-0.512488	1.96196e-25	-0.410362	4.97619e-50	-0.577648	1.69483e-26	-0.336929	0.0291173	-0.222069	5.41733e-07	-0.671665	1.73132e-07	-0.260505	0.000262956	-0.440117	6.61051e-08	-0.579995	2.43095e-48	-0.570102	8.22516e-09	-0.540653	5.62626e-40	-0.66999	1.15409e-39	-0.530648	1.1566e-37	-0.558988	1.1583e-34	-0.284891	6.72487e-12	-0.351282	7.0179e-16	-0.604904	1.75654e-09	-0.444005	2.77364e-21	-0.458987	1.03349e-10	-0.724865	8.73965e-31	-0.66214	6.41061e-69	-0.504792	5.49083e-17	-0.410862	1.06526e-18
ENSG00000107581	EIF3A	-0.631453	5.70544e-10	-0.593685	1.44696e-35	-0.464018	3.25345e-65	-0.604188	1.89844e-29	-0.357787	0.02	0.177398	6.76305e-05	-0.694631	4.33416e-08	-0.21905	0.00226882	-0.344213	3.56728e-05	-0.580505	1.92516e-48	-0.513969	3.55013e-07	-0.53999	7.28041e-40	-0.737362	1.12251e-51	-0.490711	1.17137e-31	-0.595617	3.02752e-40	-0.263328	2.55008e-10	-0.236058	1.01092e-07	-0.658833	1.71556e-11	-0.0583477	0.237884	-0.646648	1.40898e-22	-0.841858	8.01413e-50	-0.611805	2.3921e-56	-0.610983	4.69763e-26	-0.50906	2.47404e-29
ENSG00000166847	DCTN5	-0.552655	1.55258e-07	-0.355689	3.80505e-12	-0.461125	2.52542e-64	-0.373086	9.63663e-11	-0.255314	0.102708	-0.288864	4.7918e-11	-0.439222	0.00178895	-0.547693	2.01632e-16	-0.4132	4.73417e-07	-0.527132	9.7479e-39	-0.593007	1.43157e-09	-0.573788	6.67963e-46	-0.635016	1.34939e-34	-0.665835	2.40672e-65	-0.151817	0.00218704	-0.397233	1.42778e-22	-0.390317	1.55676e-19	-0.374489	0.000528029	-0.564363	6.09726e-36	-0.507103	4.36607e-13	-0.70101	4.42892e-28	-0.6204	2.47285e-58	-0.478369	3.47233e-15	-0.577418	4.56496e-39
ENSG00000072501	SMC1A	-0.543338	2.74616e-07	-0.530404	1.94247e-27	-0.465235	1.3658e-65	-0.51539	1.54903e-20	-0.56021	0.000114313	0.106847	0.0169569	-0.721794	7.07634e-09	-0.356027	4.01806e-07	-0.423332	2.30191e-07	-0.552876	3.36127e-43	-0.495539	1.06108e-06	-0.504682	3.01389e-34	-0.675391	1.64864e-40	-0.565385	1.40492e-43	-0.452393	7.95925e-22	-0.34097	1.10063e-16	-0.289651	4.61973e-11	-0.67824	2.55312e-12	-0.326751	1.11049e-11	-0.614099	6.16719e-20	-0.458562	8.48768e-11	-0.704303	1.69207e-81	-0.548174	2.64121e-20	-0.523329	3.47683e-31
ENSG00000095787	WAC	-0.565851	6.71533e-08	-0.596358	5.98053e-36	-0.453825	4.07581e-62	-0.56268	5.9998e-25	-0.440657	0.00349259	0.160063	0.000331013	-0.657942	3.74323e-07	-0.440025	1.70114e-10	-0.472655	4.81748e-09	-0.583109	5.81431e-49	-0.579051	4.22117e-09	-0.612952	7.77597e-54	-0.699017	1.99006e-44	-0.47979	3.78007e-30	-0.471292	8.73742e-24	-0.402473	3.51463e-23	-0.312784	9.65848e-13	-0.606478	1.55344e-09	-0.557669	5.8034e-35	-0.684185	4.72907e-26	-0.719883	3.38418e-30	-0.641938	1.36883e-63	-0.506835	3.92434e-17	-0.522361	4.6734e-31
ENSG00000137760	ALKBH8	-0.685478	4.40809e-12	-0.54636	2.51121e-29	-0.407051	3.52543e-49	-0.535328	2.59566e-22	-0.545195	0.000188804	0.171304	0.000120301	-0.686503	7.17771e-08	-0.280569	8.08886e-05	-0.471274	5.41407e-09	-0.595973	1.33268e-51	-0.536955	8.25178e-08	-0.544214	1.39554e-40	-0.721684	1.44856e-48	-0.627697	3.8824e-56	-0.60303	1.82917e-41	-0.334983	3.99732e-16	-0.33238	2.76991e-14	-0.63819	1.12325e-10	-0.479867	4.64704e-25	-0.606226	2.4202e-19	-0.695887	1.55761e-27	-0.607707	2.01467e-55	-0.500534	1.09756e-16	-0.327443	4.70901e-12
ENSG00000164151	KIAA0947	-0.630351	6.23898e-10	-0.476675	9.14284e-22	-0.496045	1.16803e-75	-0.483016	6.86014e-18	-0.465782	0.00187968	0.31311	8.21197e-13	-0.815668	1.6553e-12	-0.326564	3.78529e-06	-0.503262	3.15335e-10	-0.549593	1.30999e-42	-0.607262	4.49227e-10	-0.493881	1.17521e-32	-0.690262	6.23283e-43	-0.630033	1.15301e-56	-0.531558	6.4909e-31	-0.315322	2.27325e-14	-0.184594	3.46511e-05	-0.648524	4.46423e-11	-0.480453	3.99624e-25	-0.576289	3.15082e-17	-0.797682	3.61877e-41	-0.694667	1.97512e-78	-0.60396	2.39128e-25	-0.492652	2.61915e-27
ENSG00000169871	TRIM56	-0.72323	7.54122e-14	-0.521455	2.01543e-26	-0.469606	5.87433e-67	-0.656774	3.44029e-36	-0.593347	3.45309e-05	-0.0581205	0.194923	-0.809243	3.38016e-12	-0.0422019	0.561101	-0.300449	0.000342987	-0.556683	6.80888e-44	-0.515905	3.15258e-07	-0.529891	3.44039e-38	-0.543611	5.24312e-24	-0.442293	2.30842e-25	-0.558482	1.36821e-34	-0.290363	2.53923e-12	-0.157532	0.000423274	-0.571881	1.99887e-08	-0.200249	4.33615e-05	-0.582198	1.25357e-17	-0.730704	1.72053e-31	-0.697443	2.65739e-79	-0.576904	8.80736e-23	-0.494652	1.50385e-27
ENSG00000049618	ARID1B	-0.490841	5.05707e-06	-0.46356	1.58569e-20	-0.449592	7.35265e-61	-0.517055	1.11209e-20	-0.424769	0.00504918	-0.0235519	0.599678	-0.642795	8.38688e-07	-0.409876	3.55287e-09	-0.449411	3.21629e-08	-0.627397	1.4071e-58	-0.557943	1.97336e-08	-0.455504	1.93208e-27	-0.631137	4.49209e-34	-0.630332	9.86308e-57	-0.472372	6.69416e-24	-0.339984	1.36385e-16	-0.212869	1.6792e-06	-0.608393	1.33649e-09	-0.422291	3.31982e-19	-0.635148	1.31232e-21	-0.621773	9.56116e-21	-0.700907	2.10634e-80	-0.508006	3.2342e-17	-0.395231	2.64541e-17
ENSG00000232024	LSM12P1	-0.480284	8.58802e-06	-0.0611804	0.247581	-0.401654	8.1758e-48	-0.513693	2.16678e-20	-0.30457	0.0498622	-0.226497	3.16281e-07	-0.490291	0.000403952	-0.651604	1.39012e-24	-0.566622	4.35694e-13	-0.543562	1.53317e-41	-0.406955	9.16681e-05	-0.499477	1.79041e-33	-0.491329	2.84764e-19	-0.519303	7.09203e-36	-0.448968	1.75039e-21	-0.32849	1.56861e-15	-0.436903	1.39015e-24	-0.587514	6.53962e-09	-0.553583	2.23977e-34	-0.441383	6.23129e-10	-0.601935	3.18283e-19	-0.316212	6.53147e-14	-0.470442	1.12552e-14	-0.503043	1.40824e-28
ENSG00000174010	KLHL15	-0.68593	4.21378e-12	-0.25951	6.17916e-07	-0.444827	1.81581e-59	-0.617849	4.455e-31	-0.308754	0.0466487	0.104281	0.0198074	-0.668832	2.03674e-07	-0.0909338	0.209701	-0.488071	1.26188e-09	-0.542908	1.99596e-41	-0.608747	3.96809e-10	-0.444195	5.02675e-26	-0.553373	5.50516e-25	-0.649168	3.70114e-61	-0.424566	3.73663e-19	-0.44229	3.55501e-28	-0.343521	3.2722e-15	-0.561792	3.98821e-08	-0.542902	7.01013e-33	-0.612915	7.59356e-20	-0.730682	1.73102e-31	-0.52422	3.61052e-39	-0.391742	2.90805e-10	-0.572831	2.42867e-38
ENSG00000140718	FTO	-0.721785	8.92001e-14	-0.563255	1.93636e-31	-0.264823	9.7209e-21	-0.594386	2.51187e-28	-0.547317	0.000176128	0.161717	0.000286372	-0.758424	4.26485e-10	-0.293856	3.52026e-05	-0.419677	2.99393e-07	-0.662089	2.84967e-67	-0.581752	3.43773e-09	-0.545849	7.3157e-41	-0.703583	3.13969e-45	-0.591227	1.86285e-48	-0.592325	1.02843e-39	-0.297924	6.38226e-13	-0.36989	1.46644e-17	-0.55672	5.59556e-08	-0.587648	1.58956e-39	-0.619679	2.28635e-20	-0.868555	1.83152e-56	-0.650205	1.01066e-65	-0.45356	1.24748e-13	-0.46691	2.41096e-24
ENSG00000171823	FBXL14	-0.707664	4.36217e-13	-0.52708	4.67004e-27	-0.295154	1.37395e-25	-0.447933	2.53794e-15	-0.342794	0.026261	-0.30791	2.02836e-12	-0.705007	2.22145e-08	-0.332291	2.49191e-06	-0.471481	5.32033e-09	-0.399127	2.02556e-21	-0.339793	0.00128229	-0.576883	1.72311e-46	-0.607136	5.3224e-31	-0.433845	2.30157e-24	-0.454463	4.92215e-22	-0.282337	1.05183e-11	-0.250107	1.58783e-08	-0.620912	4.87428e-10	-0.251491	2.38843e-07	-0.218284	0.00333057	-0.707373	8.94182e-29	-0.582736	4.59946e-50	-0.397311	1.54052e-10	-0.417402	2.64022e-19
ENSG00000170191	NANP	-0.64934	1.2699e-10	-0.52784	3.82373e-27	-0.475299	9.1014e-69	-0.561853	7.26923e-25	-0.47546	0.00146197	0.200653	6.27134e-06	-0.671979	1.70023e-07	-0.350997	5.99025e-07	-0.425034	2.03456e-07	-0.435973	1.12349e-25	-0.56607	1.10372e-08	-0.506317	1.71137e-34	-0.65014	1.0484e-36	-0.534926	2.35218e-38	-0.511051	2.50536e-28	-0.341081	1.07456e-16	-0.308604	1.9932e-12	-0.637553	1.18771e-10	-0.571082	6.02694e-37	-0.586463	6.37033e-18	-0.71719	6.95184e-30	-0.663898	2.106e-69	-0.598703	7.87586e-25	-0.457334	2.64429e-23
ENSG00000185900	SGK196	-0.419396	0.000132369	-0.258206	7.06384e-07	-0.280281	3.90316e-23	-0.54838	1.53642e-23	-0.53687	0.000246856	0.00023426	0.995835	-0.571972	2.16729e-05	-0.354342	4.59697e-07	-0.399687	1.19455e-06	-0.527241	9.34932e-39	-0.499547	8.4082e-07	-0.412435	2.52597e-22	-0.625419	2.56462e-33	-0.646574	1.57173e-60	-0.442542	7.49768e-21	-0.293325	1.48542e-12	-0.274807	4.62422e-10	-0.703253	1.75093e-13	-0.392603	1.34614e-16	-0.652714	4.17533e-23	-0.629092	2.46056e-21	-0.537292	2.02662e-41	-0.563078	1.46841e-21	-0.602722	2.76109e-43
ENSG00000164754	RAD21	-0.5839	2.00797e-08	-0.643878	2.03226e-43	-0.281399	2.58363e-23	-0.608573	5.80672e-30	-0.32116	0.0380947	0.2084	2.66245e-06	-0.753394	6.454e-10	-0.235611	0.00100245	-0.43692	8.42741e-08	-0.594193	3.14113e-51	-0.683873	2.86894e-13	-0.553714	3.11531e-42	-0.747867	6.88795e-54	-0.535855	1.65948e-38	-0.490625	6.40781e-26	-0.315987	1.99255e-14	-0.337663	1.01679e-14	-0.60228	2.15282e-09	-0.46984	5.86386e-24	-0.648675	9.41291e-23	-0.793046	2.19436e-40	-0.599416	1.36704e-53	-0.529057	8.76212e-19	-0.42135	1.12067e-19
ENSG00000123444	KBTBD4	-0.561826	8.70471e-08	-0.550817	7.14875e-30	-0.346855	2.61669e-35	-0.505976	9.74447e-20	-0.465656	0.00188576	-0.552101	3.72788e-41	-0.77586	9.35322e-11	-0.252719	0.000405482	-0.157261	0.0654635	-0.453019	7.89647e-28	-0.293714	0.00575996	-0.476702	3.06752e-30	-0.676912	9.46142e-41	-0.494584	3.31455e-32	-0.632218	1.37345e-46	-0.282247	1.06851e-11	-0.314538	7.10223e-13	-0.631466	2.01023e-10	-0.513975	4.34392e-29	-0.433048	1.40863e-09	-0.666839	1.21621e-24	-0.642315	1.09809e-63	-0.497719	1.72615e-16	-0.385457	1.81147e-16
ENSG00000118217	ATF6	-0.532472	5.22774e-07	-0.407266	8.91647e-16	-0.408899	1.18539e-49	-0.560046	1.10321e-24	-0.406414	0.00756836	0.173316	9.96806e-05	-0.708954	1.70978e-08	-0.332231	2.50305e-06	-0.470697	5.68426e-09	-0.554109	2.00846e-43	-0.553714	2.65371e-08	-0.448647	1.41379e-26	-0.725054	3.2395e-49	-0.600766	2.27095e-50	-0.428152	1.74516e-19	-0.388167	1.5235e-21	-0.341836	4.5449e-15	-0.480426	4.9272e-06	-0.47065	4.79232e-24	-0.582073	1.27852e-17	-0.730152	2.00993e-31	-0.676778	4.76877e-73	-0.364862	5.30845e-09	-0.573938	1.62638e-38
ENSG00000178951	ZBTB7A	-0.616066	1.92755e-09	-0.397537	4.83744e-15	-0.255083	2.62293e-19	-0.552741	5.81011e-24	-0.559928	0.000115422	-0.54383	9.46092e-40	-0.785731	3.72653e-11	-0.196556	0.00628602	-0.379198	4.50673e-06	-0.522976	4.71985e-38	-0.263619	0.0136207	-0.428766	3.53414e-24	-0.583151	3.52718e-28	-0.278835	2.21523e-10	-0.458169	2.06493e-22	-0.238918	1.07052e-08	-0.249591	1.70302e-08	-0.452924	1.93227e-05	-0.264446	5.2683e-08	-0.366734	4.43589e-07	-0.775903	1.1764e-37	-0.645723	1.47439e-64	-0.600306	5.4894e-25	-0.280564	4.1375e-09
ENSG00000268173	PIK3R2	-0.551357	1.68269e-07	-0.539421	1.71216e-28	-0.386754	3.5752e-44	-0.639231	8.54656e-34	-0.304178	0.0501724	-0.012229	0.785238	-0.740285	1.81686e-09	-0.459576	2.00849e-11	-0.449105	3.29479e-08	-0.481926	9.05784e-32	-0.259264	0.0153128	-0.626678	6.90404e-57	-0.714138	3.82998e-47	-0.38111	9.90108e-19	-0.385992	7.73361e-16	-0.365396	4.24292e-19	-0.363061	6.24677e-17	-0.713956	5.10167e-14	-0.544725	3.92872e-33	-0.542695	4.2477e-15	-0.719167	4.10194e-30	-0.65447	7.56345e-67	-0.560079	2.65756e-21	-0.432601	9.15215e-21
ENSG00000091317	CMTM6	-0.745463	4.94842e-15	-0.522005	1.74895e-26	-0.39877	4.28354e-47	-0.575658	2.75211e-26	-0.184097	0.243175	0.206197	3.40824e-06	-0.725631	5.3851e-09	-0.366925	1.65154e-07	-0.523065	4.65492e-11	-0.614099	1.5725e-55	-0.649044	1.05363e-11	-0.447642	1.88574e-26	-0.690539	5.60007e-43	-0.541503	1.9422e-39	-0.443777	5.68245e-21	-0.460726	1.00904e-30	-0.310228	1.50606e-12	-0.609697	1.2057e-09	-0.39105	1.81327e-16	-0.611356	9.97333e-20	-0.754465	1.4506e-34	-0.698678	1.08109e-79	-0.517317	6.76001e-18	-0.546938	1.89108e-34
ENSG00000115808	STRN	-0.63636	3.81476e-10	-0.504023	1.5818e-24	-0.460002	5.56716e-64	-0.496912	5.42908e-19	-0.521345	0.000399658	0.17627	7.53444e-05	-0.679769	1.07712e-07	-0.397133	1.17585e-08	-0.350227	2.5427e-05	-0.637027	7.02653e-61	-0.507913	5.12384e-07	-0.430606	2.1527e-24	-0.527431	1.87638e-22	-0.437474	8.63801e-25	-0.4296	1.28013e-19	-0.41792	4.86231e-25	-0.380151	1.55603e-18	-0.592268	4.60078e-09	-0.437439	1.22245e-20	-0.622827	1.29458e-20	-0.560479	2.31481e-16	-0.545827	6.06752e-43	-0.494832	2.73394e-16	-0.554015	1.76548e-35
ENSG00000130119	GNL3L	-0.467164	1.61918e-05	-0.346837	1.38302e-11	-0.36818	6.85244e-40	-0.533549	3.78e-22	-0.47952	0.00131277	0.0137913	0.758602	-0.543988	6.43365e-05	-0.232422	0.00117843	-0.521721	5.32119e-11	-0.599809	2.06185e-52	-0.57448	5.94961e-09	-0.442988	7.06628e-26	-0.645586	4.65863e-36	-0.546556	2.75374e-40	-0.433084	6.03512e-20	-0.337889	2.14481e-16	-0.37449	5.41729e-18	-0.57234	1.93598e-08	-0.303469	3.33635e-10	-0.594311	1.78571e-18	-0.703274	2.5188e-28	-0.560545	1.12355e-45	-0.481676	2.10672e-15	-0.611534	7.61997e-45
ENSG00000250021	C15orf38-AP3S2	-0.48799	5.84471e-06	-0.500401	3.79641e-24	-0.354675	6.00004e-37	-0.504368	1.32645e-19	-0.549818	0.000162185	-0.197648	8.66707e-06	-0.680578	1.02642e-07	-0.45362	3.90653e-11	-0.47914	2.76415e-09	-0.533425	8.57499e-40	-0.564093	1.27318e-08	-0.353474	2.00081e-16	-0.671089	7.79383e-40	-0.638944	1.02085e-58	-0.455637	3.74225e-22	-0.276739	2.76032e-11	-0.462046	1.18528e-27	-0.543476	1.31996e-07	-0.388688	2.84352e-16	-0.605705	2.64585e-19	-0.586457	4.16061e-18	-0.68142	2.08226e-74	-0.484273	1.41767e-15	-0.366034	6.87696e-15
ENSG00000145817	YIPF5	-0.601035	5.95099e-09	-0.529845	2.25266e-27	-0.421406	6.18239e-53	-0.426658	6.66745e-14	-0.619255	1.23025e-05	0.00202309	0.964044	-0.744506	1.31088e-09	-0.298355	2.63087e-05	-0.385007	3.12098e-06	-0.498988	2.8092e-34	-0.643776	1.74573e-11	-0.487058	1.1128e-31	-0.7329	9.07767e-51	-0.551146	4.53396e-41	-0.517228	4.34694e-29	-0.361214	1.13775e-18	-0.336031	1.38874e-14	-0.406825	0.000148935	-0.423472	2.58159e-19	-0.678471	1.72529e-25	-0.719719	3.53648e-30	-0.644292	3.43756e-64	-0.426221	4.67928e-12	-0.455393	4.25851e-23
ENSG00000103966	EHD4	-0.519728	1.08144e-06	-0.395501	6.84433e-15	-0.430822	1.6855e-55	-0.523267	3.18017e-21	-0.412721	0.00660193	-0.325859	8.29176e-14	-0.654165	4.5966e-07	-0.410183	3.44956e-09	-0.303954	0.000289739	-0.593243	4.95154e-51	-0.346146	0.00102312	-0.421974	2.14697e-23	-0.618947	1.7647e-32	-0.306299	2.54376e-12	-0.516056	6.07715e-29	-0.334088	4.83576e-16	-0.355904	2.74897e-16	-0.352063	0.00118012	-0.551347	4.65234e-34	-0.517165	1.24427e-13	-0.451712	1.74065e-10	-0.547798	2.65999e-43	-0.271009	1.99536e-05	-0.347417	1.79516e-13
ENSG00000154945	ANKRD40	-0.500182	3.11854e-06	-0.56031	4.61412e-31	-0.277026	1.28526e-22	-0.531274	6.0934e-22	-0.586346	4.49563e-05	0.220836	6.28082e-07	-0.747803	1.01133e-09	-0.280187	8.27947e-05	-0.381824	3.82025e-06	-0.571846	9.57236e-47	-0.477311	2.94774e-06	-0.636422	3.78677e-59	-0.686051	3.12956e-42	-0.417822	1.51616e-22	-0.486713	1.77701e-25	-0.354471	5.412e-18	-0.355421	3.03401e-16	-0.669161	6.33546e-12	-0.453485	3.07475e-22	-0.576502	3.0487e-17	-0.762727	1.02117e-35	-0.673594	3.94891e-72	-0.579926	4.67636e-23	-0.501496	2.18996e-28
ENSG00000140632	GLYR1	-0.655716	7.25398e-11	-0.525898	6.36355e-27	-0.36478	3.89088e-39	-0.622887	1.0654e-31	-0.355427	0.0208931	0.056969	0.203931	-0.745813	1.18331e-09	-0.217845	0.00240236	-0.326873	9.1156e-05	-0.598618	3.69026e-52	-0.310354	0.00343874	-0.439232	2.0219e-25	-0.69039	5.93163e-43	-0.677839	1.5634e-68	-0.622317	8.64616e-45	-0.315528	2.18256e-14	-0.195284	1.16045e-05	-0.630751	2.13681e-10	-0.376315	2.83308e-15	-0.627841	5.16406e-21	-0.808606	4.27364e-43	-0.714386	7.64361e-85	-0.519368	4.75762e-18	-0.467093	2.30141e-24
ENSG00000185129	PURA	-0.441747	5.14905e-05	-0.474495	1.48192e-21	-0.291638	5.38523e-25	-0.506837	8.25431e-20	-0.467757	0.00178676	-0.343359	2.97321e-15	-0.718638	8.82937e-09	-0.043141	0.55241	-0.306066	0.000261453	-0.610149	1.1866e-54	-0.543172	5.45612e-08	-0.539891	7.56374e-40	-0.646099	3.94284e-36	-0.581964	1.17136e-46	-0.559621	9.40041e-35	-0.169329	5.73111e-05	-0.278335	2.70771e-10	-0.477571	5.70987e-06	-0.0272361	0.581921	-0.554235	8.38419e-16	-0.591953	1.69666e-18	-0.637411	1.88932e-62	-0.644059	1.23795e-29	-0.241272	4.95871e-07
ENSG00000132825	PPP1R3D	-0.65819	5.81654e-11	-0.487878	7.23891e-23	-0.183062	1.61335e-10	-0.384282	2.34272e-11	-0.29537	0.0575562	-0.347327	1.35699e-15	-0.744487	1.31277e-09	-0.449846	5.91596e-11	-0.424831	2.06482e-07	-0.419775	9.69553e-24	-0.451893	1.11491e-05	-0.594964	4.67835e-50	-0.60698	5.56204e-31	-0.307324	2.13295e-12	-0.366401	2.58815e-14	-0.222754	1.02727e-07	-0.130921	0.00345639	-0.607473	1.43683e-09	-0.537417	3.919e-32	-0.420703	4.5292e-09	-0.670256	5.77679e-25	-0.627635	4.71504e-60	-0.529703	7.8127e-19	-0.40136	7.66052e-18
ENSG00000139921	TMX1	-0.610459	2.95541e-09	-0.531426	1.48036e-27	-0.453864	3.96904e-62	-0.486789	3.48442e-18	-0.446521	0.00303486	0.0814176	0.0691884	-0.76087	3.47403e-10	-0.26538	0.000199119	-0.366433	9.86091e-06	-0.511893	2.8526e-36	-0.595814	1.1446e-09	-0.459413	6.08874e-28	-0.722116	1.19683e-48	-0.521779	2.92655e-36	-0.524796	4.83868e-30	-0.373729	5.69251e-20	-0.354059	4.00358e-16	-0.484033	4.08218e-06	-0.392282	1.43186e-16	-0.618754	2.69876e-20	-0.634701	8.48458e-22	-0.63821	1.19216e-62	-0.574729	1.38327e-22	-0.461597	9.19138e-24
ENSG00000144560	VGLL4	-0.504002	2.5485e-06	-0.491652	3.01557e-23	-0.392992	1.12666e-45	-0.574815	3.37611e-26	-0.489459	0.00100305	-0.171909	0.00011371	-0.509564	0.000216329	-0.41898	1.46439e-09	-0.483439	1.9004e-09	-0.516866	4.61294e-37	-0.426518	3.79965e-05	-0.478555	1.70838e-30	-0.393908	2.36898e-12	-0.552344	2.81876e-41	-0.405965	1.67989e-17	-0.375808	3.41739e-20	-0.283917	1.14318e-10	-0.629307	2.41612e-10	-0.528707	5.65289e-31	-0.533704	1.44159e-14	-0.512469	1.64777e-13	-0.713249	1.85321e-84	-0.480271	2.60663e-15	-0.405432	3.31466e-18
ENSG00000243725	TTC4	-0.696468	1.43878e-12	-0.532994	9.74173e-28	-0.382383	3.8575e-43	-0.531631	5.65591e-22	-0.430502	0.00442918	0.165191	0.000210297	-0.788315	2.90554e-11	-0.373953	9.14591e-08	-0.266495	0.00158056	-0.420379	8.24624e-24	-0.49087	1.3863e-06	-0.566547	1.50395e-44	-0.653959	2.94178e-37	-0.383873	5.30778e-19	-0.554471	5.07261e-34	-0.272541	5.61001e-11	-0.315362	6.14252e-13	-0.641239	8.58637e-11	-0.456822	1.39461e-22	-0.546544	2.48936e-15	-0.604968	1.89196e-19	-0.658141	7.8454e-68	-0.514881	1.02286e-17	-0.504859	8.36183e-29
ENSG00000126775	ATG14	-0.680985	6.87036e-12	-0.515281	9.72715e-26	-0.463975	3.35498e-65	-0.571963	6.71103e-26	-0.332156	0.0316274	0.155997	0.000469821	-0.786503	3.46067e-11	-0.150829	0.0367745	-0.42198	2.53782e-07	-0.531601	1.74397e-39	-0.627326	7.94743e-11	-0.559501	2.8941e-43	-0.616162	3.99176e-32	-0.536127	1.49755e-38	-0.565141	1.49401e-35	-0.324037	3.93133e-15	-0.360426	1.08259e-16	-0.686422	1.09432e-12	-0.473416	2.39725e-24	-0.626248	6.92813e-21	-0.71651	8.32655e-30	-0.69888	9.32781e-80	-0.361902	7.19338e-09	-0.479413	9.41627e-26
ENSG00000124164	VAPB	-0.637728	3.40548e-10	-0.555299	1.98192e-30	-0.311488	1.86613e-28	-0.593978	2.79172e-28	-0.31488	0.042249	0.0642509	0.151818	-0.727266	4.7867e-09	-0.488921	6.23757e-13	-0.423156	2.33127e-07	-0.552475	3.97142e-43	-0.41123	7.59727e-05	-0.529389	4.15333e-38	-0.652575	4.67247e-37	-0.563665	2.86575e-43	-0.468114	1.90321e-23	-0.299328	4.91667e-13	-0.363936	5.19746e-17	-0.604757	1.77676e-09	-0.47722	9.14918e-25	-0.45889	1.04408e-10	-0.627216	3.49658e-21	-0.709072	4.6155e-83	-0.487734	8.31785e-16	-0.444689	5.57746e-22
ENSG00000198205	ZXDA	-0.573901	3.95481e-08	-0.501953	2.61247e-24	-0.456904	4.84886e-63	-0.384594	2.25063e-11	-0.573032	7.30391e-05	0.0863643	0.0538554	-0.672883	1.61356e-07	-0.176855	0.0141296	-0.45444	2.15854e-08	-0.418169	1.48886e-23	-0.556926	2.11978e-08	-0.603746	7.16328e-52	-0.688611	1.17739e-42	-0.532849	5.11194e-38	-0.488119	1.23365e-25	-0.288836	3.33902e-12	-0.306159	3.02891e-12	-0.471048	7.95686e-06	-0.438425	9.80365e-21	-0.481337	9.06605e-12	-0.611542	6.01113e-20	-0.721374	3.0105e-87	-0.365117	5.17035e-09	-0.434919	5.39899e-21
ENSG00000103342	GSPT1	-0.759233	7.92009e-16	-0.501855	2.67516e-24	-0.410469	4.67122e-50	-0.363106	3.25014e-10	-0.588206	4.19376e-05	0.295427	1.65457e-11	-0.647919	6.41563e-07	-0.346869	8.2709e-07	-0.456991	1.7587e-08	-0.494478	1.33482e-33	-0.621786	1.29804e-10	-0.446595	2.54322e-26	-0.737274	1.1703e-51	-0.636063	4.78617e-58	-0.537821	9.69495e-32	-0.265262	1.86459e-10	-0.314568	7.06376e-13	-0.439015	3.69223e-05	-0.214588	1.14215e-05	-0.614175	6.08613e-20	-0.626343	4.11449e-21	-0.593644	2.39581e-52	-0.513385	1.31689e-17	-0.592709	1.42904e-41
ENSG00000162702	ZNF281	-0.690243	2.7293e-12	-0.467408	6.95311e-21	-0.368282	6.50224e-40	-0.547245	1.97424e-23	-0.406244	0.00759609	0.207598	2.91365e-06	-0.740866	1.73763e-09	-0.258776	0.000289826	-0.48997	1.06498e-09	-0.555808	9.84715e-44	-0.460292	7.26793e-06	-0.42572	7.97689e-24	-0.632622	2.84002e-34	-0.662916	1.36196e-64	-0.512045	1.89456e-28	-0.231613	3.03681e-08	-0.36903	1.76342e-17	-0.568313	2.5588e-08	-0.523794	2.46224e-30	-0.577278	2.70381e-17	-0.698206	8.84407e-28	-0.66789	1.63373e-70	-0.403289	7.68618e-11	-0.501062	2.47758e-28
ENSG00000175105	ZNF654	-0.689772	2.86284e-12	-0.383524	5.02264e-14	-0.476332	4.23955e-69	-0.591348	5.49415e-28	-0.189807	0.228609	0.196167	1.01478e-05	-0.74647	1.12367e-09	-0.171107	0.0176454	-0.534908	1.39573e-11	-0.598215	4.49088e-52	-0.597739	9.80547e-10	-0.449753	1.02897e-26	-0.645977	4.10224e-36	-0.61239	8.60885e-53	-0.565406	1.36657e-35	-0.389694	1.0276e-21	-0.305365	3.46657e-12	-0.620079	5.21979e-10	-0.506567	3.56433e-28	-0.659568	1.02153e-23	-0.685933	1.66595e-26	-0.633845	1.44773e-61	-0.586449	1.16633e-23	-0.440851	1.37257e-21
ENSG00000105514	RAB3D	-0.492586	4.62529e-06	-0.445817	6.21936e-19	-0.399348	3.0776e-47	-0.544744	3.4188e-23	-0.445942	0.00307763	-0.45608	5.28762e-27	-0.618003	2.86752e-06	-0.338384	1.58238e-06	-0.585793	4.44978e-14	-0.558671	2.9345e-44	-0.247196	0.0209832	-0.518522	2.26707e-36	-0.531249	8.20694e-23	-0.355021	2.6816e-16	-0.182319	0.000225376	-0.283345	8.82203e-12	-0.295308	1.85192e-11	-0.528479	3.33948e-07	-0.359026	5.99507e-14	-0.444001	4.80109e-10	-0.721233	2.35157e-30	-0.625707	1.36827e-59	-0.340777	5.76109e-08	-0.265721	2.76711e-08
ENSG00000153815	CMIP	-0.650259	1.1724e-10	-0.4915	3.12453e-23	-0.373708	3.89256e-41	-0.520873	5.1673e-21	-0.295564	0.0573846	-0.0651411	0.146213	-0.77511	1.00119e-10	-0.26113	0.000253816	-0.410072	5.88649e-07	-0.591385	1.2016e-50	-0.203759	0.0583633	-0.521678	7.20327e-37	-0.655002	2.07233e-37	-0.333439	1.89612e-14	-0.538807	7.16085e-32	-0.221432	1.22699e-07	-0.289054	5.08127e-11	-0.607759	1.4049e-09	-0.552189	3.5356e-34	-0.431874	1.57726e-09	-0.503451	5.06123e-13	-0.581824	7.07482e-50	-0.287252	5.84153e-06	-0.312764	4.48265e-11
ENSG00000005339	CREBBP	-0.423656	0.00011113	-0.387546	2.59515e-14	-0.386968	3.17959e-44	-0.484546	5.2172e-18	-0.374854	0.0144474	-0.10855	0.0152703	-0.552104	4.73964e-05	-0.39141	1.98035e-08	-0.436897	8.44221e-08	-0.647268	2.03072e-63	-0.132312	0.221839	-0.505039	2.66434e-34	-0.553304	5.59502e-25	-0.567192	6.61522e-44	-0.417243	1.71978e-18	-0.262406	2.95806e-10	-0.251521	1.30964e-08	-0.477933	5.60452e-06	-0.33655	2.42453e-12	-0.627656	5.34318e-21	-0.472	1.97909e-11	-0.610669	4.33139e-56	-0.42622	4.68005e-12	-0.418139	2.25181e-19
ENSG00000183309	ZNF623	-0.506322	2.25172e-06	-0.440057	1.95577e-18	-0.383972	1.63109e-43	-0.553705	4.67714e-24	-0.367244	0.0167361	0.248451	1.8606e-08	-0.70548	2.15342e-08	-0.319263	6.37227e-06	-0.402527	9.86711e-07	-0.531247	2.00041e-39	-0.53566	8.98477e-08	-0.557218	7.43111e-43	-0.663123	1.29196e-38	-0.598073	8.00023e-50	-0.465012	4.03691e-23	-0.230598	3.50058e-08	-0.253227	1.03644e-08	-0.654297	2.62495e-11	-0.435735	1.78718e-20	-0.629321	3.9239e-21	-0.664991	1.8115e-24	-0.579135	2.49809e-49	-0.520134	4.16992e-18	-0.469351	1.29356e-24
ENSG00000107651	SEC23IP	-0.601721	5.66002e-09	-0.500986	3.29842e-24	-0.364123	5.42858e-39	-0.546176	2.49796e-23	-0.360682	0.0189485	0.24608	2.56061e-08	-0.734898	2.73123e-09	-0.323204	4.81891e-06	-0.43016	1.39694e-07	-0.617114	3.29705e-56	-0.662561	2.75372e-12	-0.450912	7.36379e-27	-0.752932	5.39315e-55	-0.554475	1.20467e-41	-0.505206	1.27216e-27	-0.375399	3.77993e-20	-0.28211	1.51443e-10	-0.564708	3.27408e-08	-0.352624	1.77251e-13	-0.585346	7.61327e-18	-0.658204	7.64256e-24	-0.525031	2.63486e-39	-0.526921	1.27826e-18	-0.566914	2.01891e-37
ENSG00000149289	ZC3H12C	-0.617079	1.78267e-09	-0.385924	3.39082e-14	-0.279561	5.0885e-23	-0.460855	3.10919e-16	-0.467283	0.0018087	-0.0940644	0.0356736	-0.565833	2.77501e-05	-0.148804	0.0394079	-0.459026	1.49188e-08	-0.59659	9.88595e-52	-0.460632	7.14155e-06	-0.543855	1.60739e-40	-0.649199	1.42949e-36	-0.637871	1.81812e-58	-0.43277	6.45992e-20	-0.31717	1.57438e-14	-0.313224	8.94296e-13	-0.578829	1.22537e-08	-0.452762	3.64534e-22	-0.452051	2.12349e-10	-0.588843	2.82428e-18	-0.581896	6.83984e-50	-0.491246	4.81195e-16	-0.363329	1.11948e-14
ENSG00000075420	FNDC3B	-0.621207	1.29284e-09	-0.362173	1.44081e-12	-0.405239	1.01935e-48	-0.415384	3.44143e-13	-0.473764	0.00152859	0.0200499	0.655017	-0.429789	0.00229854	-0.260807	0.0002585	-0.266479	0.00158165	-0.565889	1.31563e-45	-0.625773	9.12776e-11	-0.522162	6.03483e-37	-0.584317	2.60418e-28	-0.413985	4.00036e-22	-0.263935	7.00458e-08	-0.354627	5.22313e-18	-0.30422	4.20882e-12	-0.60446	1.81829e-09	-0.340703	1.25122e-12	-0.618262	2.94704e-20	-0.612777	4.83186e-20	-0.541093	4.30036e-42	-0.496279	2.17219e-16	-0.503788	1.13745e-28
ENSG00000118496	FBXO30	-0.734805	1.88938e-14	-0.417164	1.50646e-16	-0.394721	4.26303e-46	-0.584375	3.21148e-27	-0.398749	0.0089049	0.10466	0.0193613	-0.573146	2.06608e-05	-0.0888872	0.220183	-0.476999	3.32496e-09	-0.62433	7.31672e-58	-0.536368	8.57635e-08	-0.345216	1.0832e-15	-0.559726	1.22005e-25	-0.55416	1.36609e-41	-0.476753	2.24935e-24	-0.438816	1.03191e-27	-0.332981	2.47396e-14	-0.507206	1.1567e-06	-0.540053	1.72016e-32	-0.507545	4.13524e-13	-0.468945	2.7709e-11	-0.528943	5.69714e-40	-0.351328	2.07734e-08	-0.454967	4.72475e-23
ENSG00000119318	RAD23B	-0.547809	2.09321e-07	-0.50651	8.61816e-25	-0.3591	6.75412e-38	-0.40524	1.43105e-12	-0.157033	0.320633	0.121585	0.00654225	-0.722678	6.64746e-09	-0.330363	2.87124e-06	-0.488717	1.19119e-09	-0.412177	7.23004e-23	-0.543531	5.32632e-08	-0.508031	9.42169e-35	-0.726459	1.72337e-49	-0.599967	3.30377e-50	-0.455049	4.29395e-22	-0.301469	3.29359e-13	-0.28016	2.04693e-10	-0.438227	3.82706e-05	-0.434096	2.57026e-20	-0.659852	9.6287e-24	-0.691032	5.0077e-27	-0.515706	9.37046e-38	-0.449947	2.05205e-13	-0.471571	7.31141e-25
ENSG00000048405	ZNF800	-0.75785	9.57247e-16	-0.517708	5.25875e-26	-0.393985	6.45389e-46	-0.595656	1.80637e-28	-0.582698	5.14584e-05	0.311402	1.10736e-12	-0.763666	2.73994e-10	-0.158931	0.0276766	-0.429684	1.44697e-07	-0.601687	8.19146e-53	-0.630593	5.9236e-11	-0.373709	2.57454e-18	-0.568078	1.6006e-26	-0.635148	7.79466e-58	-0.535145	2.195e-31	-0.413779	1.56565e-24	-0.340467	5.92709e-15	-0.545025	1.19619e-07	-0.486279	8.78654e-26	-0.628028	4.98861e-21	-0.712907	2.1465e-29	-0.617224	1.36147e-57	-0.546058	3.93497e-20	-0.494214	1.69856e-27
ENSG00000187792	ZNF70	-0.57035	5.00388e-08	-0.391694	1.30108e-14	-0.498731	1.38019e-76	-0.579033	1.20713e-26	-0.464361	0.00194915	0.0504195	0.260938	-0.429529	0.00231427	-0.259235	0.000282465	-0.477261	3.25068e-09	-0.549247	1.51054e-42	-0.246948	0.0211162	-0.50376	4.14072e-34	-0.527162	1.98784e-22	-0.543608	8.64207e-40	-0.293382	1.756e-09	-0.321017	7.26957e-15	-0.377998	2.50822e-18	-0.521467	5.07671e-07	-0.532234	1.93614e-31	-0.571712	6.35229e-17	-0.640837	2.58059e-22	-0.715592	2.97549e-85	-0.58823	7.93921e-24	-0.50259	1.6032e-28
ENSG00000186432	KPNA4	-0.606917	3.85505e-09	-0.568279	4.31571e-32	-0.402429	5.22278e-48	-0.344203	2.90507e-09	-0.513125	0.000511051	0.265884	1.60512e-09	-0.647084	6.70415e-07	-0.345731	9.03269e-07	-0.342957	3.82541e-05	-0.549573	1.32052e-42	-0.645796	1.44015e-11	-0.425972	7.4598e-24	-0.674141	2.59587e-40	-0.627246	4.90265e-56	-0.388623	4.73904e-16	-0.402367	3.61614e-23	-0.32185	1.92862e-13	-0.507228	1.15528e-06	-0.379364	1.62243e-15	-0.64365	2.54413e-22	-0.448565	2.40824e-10	-0.560708	1.046e-45	-0.557593	4.32549e-21	-0.567161	1.84912e-37
ENSG00000258838	PGBD3	-0.573662	4.01815e-08	-0.490415	4.02254e-23	-0.431382	1.17899e-55	-0.54303	4.96897e-23	-0.503246	0.000681212	0.0947788	0.0342892	-0.617854	2.88779e-06	-0.26242	0.000235888	-0.514001	1.13461e-10	-0.412953	5.90261e-23	-0.54143	6.13204e-08	-0.494853	8.49653e-33	-0.703464	3.29621e-45	-0.406634	2.47802e-21	-0.520062	1.92282e-29	-0.341716	9.35398e-17	-0.246111	2.71967e-08	-0.436758	4.09063e-05	-0.563082	9.41844e-36	-0.567939	1.1232e-16	-0.702109	3.36964e-28	-0.659014	4.55766e-68	-0.409219	3.80351e-11	-0.423665	6.74337e-20
ENSG00000169926	KLF13	-0.324025	0.00380341	-0.381626	6.83728e-14	-0.301635	1.05254e-26	-0.528154	1.1662e-21	-0.372368	0.0151639	-0.416732	2.20213e-22	-0.60694	4.79991e-06	-0.561551	2.38751e-17	-0.535786	1.27415e-11	-0.527259	9.28362e-39	-0.263639	0.0136133	-0.439836	1.70867e-25	-0.538644	1.60494e-23	-0.475428	1.46287e-29	-0.332201	6.85986e-12	-0.250311	1.96486e-09	-0.22347	4.82446e-07	-0.504137	1.3743e-06	-0.38661	4.21252e-16	-0.357665	8.86539e-07	-0.621139	1.07356e-20	-0.509656	8.96501e-37	-0.525439	1.65875e-18	-0.271616	1.31881e-08
ENSG00000133065	SLC41A1	-0.626934	8.21427e-10	-0.371398	3.48328e-13	-0.401154	1.09081e-47	-0.608384	6.11221e-30	-0.375149	0.0143645	-0.0866586	0.0530404	-0.427319	0.00245165	-0.349048	6.9798e-07	-0.441008	6.17492e-08	-0.560109	1.5907e-44	-0.383093	0.000249932	-0.583518	8.98772e-48	-0.659608	4.34036e-38	-0.542862	1.15249e-39	-0.292045	2.09573e-09	-0.238286	1.17313e-08	-0.403785	6.50178e-21	-0.392327	0.000266933	-0.443038	3.45797e-21	-0.499872	1.04938e-12	-0.699368	6.64595e-28	-0.318408	4.28921e-14	-0.511466	1.8178e-17	-0.506546	5.13841e-29
ENSG00000187736	NHEJ1	-0.612107	2.60888e-09	-0.550636	7.52563e-30	-0.391194	3.07565e-45	-0.487196	3.23727e-18	-0.309728	0.0459259	-0.210182	2.17598e-06	-0.782982	4.83839e-11	-0.401224	8.05074e-09	-0.402825	9.67e-07	-0.448067	3.43265e-27	-0.361277	0.00058621	-0.390721	5.18837e-20	-0.588826	7.96143e-29	-0.50687	5.42089e-34	-0.505321	1.23266e-27	-0.333188	5.85219e-16	-0.309339	1.75622e-12	-0.523503	4.4998e-07	-0.401229	2.50035e-17	-0.529544	2.50666e-14	-0.739224	1.48562e-32	-0.575369	1.43424e-48	-0.433354	1.87478e-12	-0.363221	1.14152e-14
ENSG00000124486	USP9X	-0.564981	7.10497e-08	-0.471014	3.18091e-21	-0.441537	1.61449e-58	-0.458853	4.32989e-16	-0.509547	0.00056768	0.220037	6.90926e-07	-0.608542	4.46021e-06	-0.253301	0.000392751	-0.339131	4.72367e-05	-0.581875	1.02662e-48	-0.538687	7.35934e-08	-0.41915	4.49071e-23	-0.653619	3.29687e-37	-0.630967	7.07699e-57	-0.49617	1.47608e-26	-0.262309	3.0044e-10	-0.244758	3.25654e-08	-0.467686	9.4165e-06	-0.180814	0.000228784	-0.631487	2.61903e-21	-0.763513	7.89003e-36	-0.639749	4.8975e-63	-0.542503	7.64025e-20	-0.544009	4.96469e-34
ENSG00000198642	KLHL9	-0.721504	9.21524e-14	-0.46312	1.74111e-20	-0.310596	2.70546e-28	-0.538461	1.3318e-22	-0.441752	0.00340283	0.15997	0.000333688	-0.739438	1.93846e-09	-0.218171	0.00236551	-0.313598	0.000180129	-0.521657	7.75228e-38	-0.660129	3.52324e-12	-0.505276	2.45464e-34	-0.682013	1.43281e-41	-0.530663	1.15021e-37	-0.501632	3.38403e-27	-0.305204	1.62426e-13	-0.231045	1.904e-07	-0.37385	0.000540715	-0.556703	7.99994e-35	-0.434995	1.16653e-09	-0.81515	2.60293e-44	-0.706605	3.00225e-82	-0.467762	1.66363e-14	-0.404944	3.66696e-18
ENSG00000178567	EPM2AIP1	-0.730388	3.23112e-14	-0.388157	2.34543e-14	-0.405761	7.51058e-49	-0.493535	1.01646e-18	-0.412574	0.00662324	0.16812	0.000161305	-0.72393	6.08162e-09	-0.134197	0.0634897	-0.498857	4.74735e-10	-0.572391	7.51166e-47	-0.608288	4.12362e-10	-0.393587	2.62724e-20	-0.631635	3.85259e-34	-0.636169	4.52395e-58	-0.541097	3.52918e-32	-0.303	2.46788e-13	-0.236435	9.63375e-08	-0.478162	5.5387e-06	-0.537652	3.64254e-32	-0.487525	4.47697e-12	-0.667066	1.15772e-24	-0.726234	5.78027e-89	-0.512905	1.4279e-17	-0.444456	5.89367e-22
ENSG00000136715	SAP130	-0.248148	0.0284815	-0.429807	1.42495e-17	-0.317256	1.63869e-29	-0.48544	4.44397e-18	-0.454002	0.00252785	-0.219622	7.25926e-07	-0.480314	0.000550258	-0.53324	1.68422e-15	-0.311885	0.000196236	-0.535739	3.46377e-40	-0.368453	0.000445778	-0.566839	1.32808e-44	-0.547962	1.93765e-24	-0.496949	1.52118e-32	-0.360919	6.62883e-14	-0.208329	6.72466e-07	-0.211304	2.00802e-06	-0.561947	3.94687e-08	-0.310496	1.23242e-10	-0.502951	7.24222e-13	-0.447068	2.80716e-10	-0.546205	5.18268e-43	-0.446006	3.5085e-13	-0.410177	1.23062e-18
ENSG00000198315	ZKSCAN8	-0.702421	7.68022e-13	-0.440449	1.81047e-18	-0.409395	8.83377e-50	-0.521163	4.87393e-21	-0.293461	0.0592657	0.226057	3.33821e-07	-0.681344	9.80477e-08	-0.17825	0.0133752	-0.495882	6.23767e-10	-0.582716	6.97013e-49	-0.655735	5.46889e-12	-0.471109	1.75561e-29	-0.573772	3.8758e-27	-0.644818	4.15141e-60	-0.436909	2.61697e-20	-0.2639	2.32529e-10	-0.206905	3.29604e-06	-0.559772	4.56706e-08	-0.482588	2.30165e-25	-0.583505	1.0198e-17	-0.717262	6.81946e-30	-0.621606	1.28708e-58	-0.522925	2.5728e-18	-0.394198	3.25229e-17
ENSG00000143319	ISG20L2	-0.506508	2.22946e-06	-0.561567	3.1888e-31	-0.391683	2.34154e-45	-0.572797	5.49399e-26	-0.291494	0.0610693	0.0864843	0.0535219	-0.607538	4.67029e-06	-0.371774	1.10015e-07	-0.416911	3.64537e-07	-0.493627	1.78662e-33	-0.298656	0.00495688	-0.591592	2.25125e-49	-0.664879	7.00766e-39	-0.417313	1.72596e-22	-0.412056	4.95772e-18	-0.302088	2.9313e-13	-0.333498	2.24411e-14	-0.46334	1.16759e-05	-0.558325	4.66332e-35	-0.536119	1.04187e-14	-0.613867	3.98158e-20	-0.617293	1.31258e-57	-0.385996	5.533e-10	-0.320322	1.42679e-11
ENSG00000258664	IFRG15	-0.468223	1.53984e-05	-0.362587	1.3532e-12	-0.404783	1.33008e-48	-0.584905	2.81212e-27	-0.564741	9.77829e-05	0.102528	0.0219864	-0.687603	6.71036e-08	-0.324732	4.3193e-06	-0.380161	4.24249e-06	-0.638723	2.7092e-61	-0.561434	1.54046e-08	-0.413999	1.69545e-22	-0.63802	5.25291e-35	-0.547778	1.70849e-40	-0.463377	5.98184e-23	-0.253507	1.20263e-09	-0.345625	2.16479e-15	-0.44243	3.15777e-05	-0.446232	1.66467e-21	-0.679815	1.27591e-25	-0.613973	3.90761e-20	-0.573837	2.90064e-48	-0.501316	9.67182e-17	-0.516621	2.64799e-30
ENSG00000186260	MKL2	-0.547322	2.15649e-07	-0.423599	4.59204e-17	-0.338893	1.09677e-33	-0.590279	7.22356e-28	-0.50676	0.000615626	0.0323747	0.470557	-0.623994	2.15135e-06	-0.311235	1.11246e-05	-0.347703	2.9335e-05	-0.653461	5.29584e-65	-0.472808	3.7606e-06	-0.483434	3.59727e-31	-0.547151	2.33549e-24	-0.328096	5.17434e-14	-0.486435	1.90965e-25	-0.233274	2.40289e-08	-0.225438	3.8008e-07	-0.552448	7.4104e-08	-0.340561	1.28007e-12	-0.511468	2.54557e-13	-0.675577	1.77669e-25	-0.644256	3.51071e-64	-0.378596	1.24416e-09	-0.48744	1.09332e-26
ENSG00000167258	CDK12	-0.536267	4.18578e-07	-0.392908	1.06091e-14	-0.153584	8.74739e-08	-0.564206	4.2054e-25	-0.3045	0.0499177	0.20401	4.34403e-06	-0.579644	1.58019e-05	-0.195431	0.00659682	-0.346001	3.22806e-05	-0.44783	3.67977e-27	-0.588142	2.09925e-09	-0.476087	3.7218e-30	-0.51341	3.58e-21	-0.655947	7.89412e-63	-0.480369	9.03636e-25	-0.173929	3.55598e-05	-0.152619	0.000640473	-0.645871	5.67613e-11	-0.340948	1.20296e-12	-0.572	6.08043e-17	-0.669733	6.4775e-25	-0.680864	3.03881e-74	-0.551704	1.34961e-20	-0.575371	9.65699e-39
ENSG00000196110	ZNF699	-0.581349	2.39221e-08	-0.437326	3.34199e-18	-0.426434	2.70221e-54	-0.562424	6.36806e-25	-0.373413	0.0148592	0.135785	0.0023682	-0.637472	1.10208e-06	-0.0904425	0.212184	-0.498263	5.01453e-10	-0.5093	7.28836e-36	-0.615241	2.2891e-10	-0.492459	1.88548e-32	-0.591248	4.18064e-29	-0.661724	2.74825e-64	-0.432312	7.13399e-20	-0.395394	2.32212e-22	-0.327623	6.71781e-14	-0.476301	6.09406e-06	-0.545686	2.89124e-33	-0.580851	1.54912e-17	-0.685262	1.94787e-26	-0.630966	7.34841e-61	-0.346336	3.38187e-08	-0.490843	4.3132e-27
ENSG00000173456	RNF26	-0.599499	6.65587e-09	-0.4972	8.16036e-24	-0.30428	3.62022e-27	-0.52731	1.38837e-21	-0.164716	0.297222	-0.282198	1.37221e-10	-0.656384	4.07558e-07	-0.36117	2.65211e-07	-0.42922	1.49738e-07	-0.391003	1.49916e-20	-0.075055	0.489618	-0.517472	3.31233e-36	-0.651742	6.16563e-37	-0.423118	3.89436e-23	-0.48159	6.6251e-25	-0.252305	1.44771e-09	-0.3288	5.40387e-14	-0.405447	0.000157614	-0.326938	1.07928e-11	-0.509696	3.17162e-13	-0.657716	8.46383e-24	-0.491948	5.1665e-34	-0.451658	1.62235e-13	-0.26171	4.53503e-08
ENSG00000092203	TOX4	-0.491506	4.88821e-06	-0.533568	8.35277e-28	-0.294036	2.12573e-25	-0.420899	1.55369e-13	-0.342306	0.0264893	-0.116948	0.00892693	-0.448835	0.00137543	-0.213093	0.00300146	-0.367317	9.35038e-06	-0.35936	2.18237e-17	-0.541246	6.20759e-08	-0.548868	2.19999e-41	-0.709306	2.9514e-46	-0.550564	5.70852e-41	-0.413269	3.87698e-18	-0.296534	8.25145e-13	-0.274887	4.56924e-10	-0.444217	2.90762e-05	-0.266466	4.13165e-08	-0.581265	1.45176e-17	-0.693995	2.46241e-27	-0.584642	1.86201e-50	-0.481548	2.1481e-15	-0.38092	4.33006e-16
ENSG00000166716	ZNF592	-0.548775	1.97292e-07	-0.442105	1.30461e-18	-0.400622	1.48159e-47	-0.408046	9.69507e-13	-0.491763	0.000941322	-0.135423	0.00243338	-0.508897	0.00022119	-0.505213	7.82853e-14	-0.35646	1.77718e-05	-0.497572	4.59377e-34	-0.22612	0.0352075	-0.487238	1.04925e-31	-0.583331	3.36601e-28	-0.422987	4.0283e-23	-0.43206	7.53492e-20	-0.248365	2.64057e-09	-0.28245	1.43671e-10	-0.419843	8.61751e-05	-0.383617	7.38286e-16	-0.575681	3.46052e-17	-0.523804	3.83366e-14	-0.528858	5.89036e-40	-0.3971	1.57848e-10	-0.394535	3.04053e-17
ENSG00000019995	ZRANB1	-0.463646	1.91085e-05	-0.560214	4.74626e-31	-0.299255	2.72426e-26	-0.553159	5.28874e-24	-0.252748	0.106332	0.232876	1.4287e-07	-0.738563	2.07205e-09	-0.30166	2.11775e-05	-0.409849	5.9784e-07	-0.482732	6.9437e-32	-0.559856	1.72349e-08	-0.535711	3.7892e-39	-0.674591	2.20522e-40	-0.398251	1.87771e-20	-0.416032	2.20543e-18	-0.324057	3.91502e-15	-0.26165	3.18278e-09	-0.567107	2.77961e-08	-0.418184	7.89932e-19	-0.623047	1.24394e-20	-0.580592	1.06364e-17	-0.666552	3.86704e-70	-0.5259	1.52986e-18	-0.468567	1.58103e-24
ENSG00000114978	MOB1A	-0.591413	1.18841e-08	-0.603746	4.98196e-37	-0.403322	3.11247e-48	-0.559669	1.20322e-24	-0.489553	0.00100047	0.236108	9.46752e-08	-0.667324	2.21911e-07	-0.341838	1.21794e-06	-0.201858	0.0175864	-0.673111	2.77861e-70	-0.545219	4.75267e-08	-0.302545	3.10223e-12	-0.756493	8.66972e-56	-0.403038	5.94918e-21	-0.509506	3.862e-28	-0.495298	6.14618e-36	-0.30065	7.66647e-12	-0.628855	2.51046e-10	-0.288241	2.63975e-09	-0.628369	4.68246e-21	-0.462075	5.83649e-11	-0.602008	3.70555e-54	-0.53857	1.57713e-19	-0.483996	2.77355e-26
ENSG00000165997	ARL5B	-0.522633	9.18663e-07	-0.390985	1.46508e-14	-0.365682	2.45932e-39	-0.547271	1.96288e-23	-0.439979	0.00354928	0.121142	0.00674243	-0.67989	1.06937e-07	-0.337749	1.65981e-06	-0.395138	1.61661e-06	-0.432203	3.2403e-25	-0.453461	1.03019e-05	-0.437652	3.13362e-25	-0.644217	7.25784e-36	-0.566957	7.29758e-44	-0.32423	2.28857e-11	-0.40568	1.4717e-23	-0.333347	2.30924e-14	-0.500533	1.67904e-06	-0.380908	1.22072e-15	-0.567323	1.23187e-16	-0.488403	3.06421e-12	-0.504975	4.99006e-36	-0.527985	1.05937e-18	-0.499012	4.42883e-28
ENSG00000269943	LIMK1	-0.50663	2.21484e-06	-0.584427	2.89727e-34	-0.280965	3.03309e-23	-0.490816	1.67563e-18	-0.489296	0.00100756	-0.511239	1.40385e-34	-0.245121	0.0931121	-0.283197	6.88417e-05	-0.496231	6.04222e-10	-0.566375	1.06414e-45	-0.401532	0.000115915	-0.395137	1.81303e-20	-0.478521	3.12978e-18	-0.518975	7.97187e-36	-0.46501	4.03884e-23	-0.323944	4.00693e-15	-0.479199	6.74253e-30	-0.556701	5.60272e-08	-0.474527	1.81129e-24	-0.434561	1.21668e-09	-0.424593	2.56887e-09	-0.453421	1.54976e-28	-0.332049	1.30241e-07	-0.419185	1.79519e-19
ENSG00000186660	ZFP91	-0.572329	4.39052e-08	-0.540307	1.34339e-28	-0.379219	2.11011e-42	-0.473739	3.50205e-17	-0.355304	0.0209407	0.27933	2.13987e-10	-0.631585	1.48186e-06	-0.204708	0.00439636	-0.326482	9.30454e-05	-0.564382	2.53097e-45	-0.500414	7.99239e-07	-0.50187	7.92045e-34	-0.651323	7.0848e-37	-0.530393	1.27089e-37	-0.470261	1.12583e-23	-0.370441	1.26662e-19	-0.343628	3.20425e-15	-0.605831	1.63409e-09	-0.221056	6.07008e-06	-0.644109	2.32511e-22	-0.612717	4.88355e-20	-0.602371	3.08317e-54	-0.453663	1.22978e-13	-0.413312	6.33931e-19
ENSG00000196504	PRPF40A	-0.519501	1.09522e-06	-0.531521	1.44346e-27	-0.43729	2.61445e-57	-0.55664	2.4062e-24	-0.511173	0.000541291	0.118985	0.00779757	-0.608719	4.42412e-06	-0.20709	0.00395048	-0.465379	8.86299e-09	-0.533898	7.12901e-40	-0.509574	4.63663e-07	-0.429874	2.62316e-24	-0.652766	4.38402e-37	-0.574284	3.28736e-45	-0.473098	5.59316e-24	-0.356201	3.64051e-18	-0.249792	1.65724e-08	-0.686731	1.05938e-12	-0.145898	0.00302988	-0.639434	5.77614e-22	-0.758987	3.43982e-35	-0.619982	3.09899e-58	-0.593628	2.43859e-24	-0.49465	1.50463e-27
ENSG00000126821	SGPP1	-0.774766	8.60486e-17	-0.343409	2.2553e-11	-0.299484	2.48704e-26	-0.391317	9.36946e-12	-0.494257	0.000878298	-0.0858193	0.0553924	-0.659972	3.34794e-07	-0.343252	1.09313e-06	-0.484718	1.6984e-09	-0.538275	1.27186e-40	-0.347838	0.000962664	-0.306578	1.54189e-12	-0.581585	5.29117e-28	-0.635859	5.33796e-58	-0.466669	2.70382e-23	-0.293695	1.38854e-12	-0.294431	2.13649e-11	-0.576963	1.39905e-08	-0.55165	4.21549e-34	-0.591351	2.89651e-18	-0.70736	8.97144e-29	-0.512063	3.67011e-37	-0.585206	1.52333e-23	-0.494512	1.56341e-27
ENSG00000155640	C10orf12	-0.5171	1.25175e-06	-0.266262	3.05426e-07	-0.468735	1.10398e-66	-0.451433	1.44976e-15	-0.355457	0.0208816	0.167109	0.000176854	-0.653899	4.66301e-07	-0.420736	1.23049e-09	-0.416069	3.86915e-07	-0.59721	7.31976e-52	-0.501757	7.38631e-07	-0.363401	2.45745e-17	-0.466802	2.57361e-17	-0.588577	6.1752e-48	-0.428562	1.59901e-19	-0.327494	1.92886e-15	-0.20546	3.86976e-06	-0.633384	1.70522e-10	-0.431471	4.57898e-20	-0.561957	2.73176e-16	-0.652529	2.47583e-23	-0.438144	1.50029e-26	-0.597006	1.1519e-24	-0.485611	1.79492e-26
ENSG00000172071	EIF2AK3	-0.698632	1.1473e-12	-0.42702	2.41687e-17	-0.470142	3.98021e-67	-0.542118	6.05668e-23	-0.56211	0.000107095	0.102171	0.0224545	-0.530959	0.000103393	-0.381268	4.86974e-08	-0.421002	2.72274e-07	-0.477307	4.09446e-31	-0.365598	0.000497464	-0.418986	4.687e-23	-0.605708	7.95891e-31	-0.546533	2.77855e-40	-0.505424	1.19808e-27	-0.359465	1.71122e-18	-0.322884	1.59915e-13	-0.539167	1.7314e-07	-0.583034	8.59792e-39	-0.628202	4.82979e-21	-0.602386	2.94697e-19	-0.644137	3.76599e-64	-0.327629	1.94961e-07	-0.456118	3.56569e-23
ENSG00000170677	SOCS6	-0.566605	6.39436e-08	-0.415265	2.12865e-16	-0.317423	1.52612e-29	-0.383234	2.68062e-11	-0.263192	0.0921733	-0.0216062	0.630167	-0.638358	1.0535e-06	-0.178023	0.0134956	-0.315042	0.000167519	-0.477937	3.33746e-31	-0.617379	1.90455e-10	-0.573413	7.86273e-46	-0.608384	3.73926e-31	-0.322581	1.42871e-13	-0.441547	9.36629e-21	-0.325353	3.00146e-15	-0.224619	4.19825e-07	-0.494915	2.28398e-06	-0.467735	9.88034e-24	-0.532395	1.7171e-14	-0.686326	1.52007e-26	-0.64286	7.98036e-64	-0.449913	2.06171e-13	-0.233599	1.15416e-06
ENSG00000114030	KPNA1	-0.529477	6.21806e-07	-0.446198	5.76041e-19	-0.474756	1.35901e-68	-0.412888	4.90846e-13	-0.16694	0.290656	0.228517	2.4654e-07	-0.687608	6.70824e-08	-0.454029	3.73369e-11	-0.390296	2.21993e-06	-0.603154	3.96703e-53	-0.600023	8.15052e-10	-0.37641	1.40617e-18	-0.586135	1.61845e-28	-0.632899	2.5636e-57	-0.519372	2.34696e-29	-0.372739	7.24953e-20	-0.311718	1.16295e-12	-0.584541	8.12459e-09	-0.335035	3.07854e-12	-0.63003	3.43879e-21	-0.503128	5.26572e-13	-0.606337	4.07783e-55	-0.442258	5.80617e-13	-0.505721	6.52288e-29
ENSG00000148429	USP6NL	-0.57401	3.92614e-08	-0.42323	4.91939e-17	-0.325968	3.75105e-31	-0.60386	2.07238e-29	-0.374673	0.0144986	0.203916	4.38914e-06	-0.572444	2.12601e-05	-0.216125	0.00260539	-0.450991	2.83945e-08	-0.427033	1.35536e-24	-0.452013	1.10817e-05	-0.541577	3.92474e-40	-0.561226	8.50694e-26	-0.596639	1.55659e-49	-0.502068	3.00491e-27	-0.339181	1.62299e-16	-0.314686	6.91876e-13	-0.512242	8.68516e-07	-0.473483	2.35701e-24	-0.52474	4.70398e-14	-0.684599	2.2721e-26	-0.701467	1.39329e-80	-0.350164	2.32915e-08	-0.419969	1.51432e-19
ENSG00000149503	INCENP	-0.620742	1.34084e-09	-0.434507	5.77966e-18	-0.279666	4.89518e-23	-0.659606	1.3643e-36	0.00709656	0.964423	-0.0416136	0.35359	-0.601294	6.19731e-06	-0.382705	4.29464e-08	-0.464436	9.58145e-09	-0.516331	5.62057e-37	-0.277829	0.00917554	-0.452702	4.38149e-27	-0.57293	4.78852e-27	-0.468181	1.32739e-28	-0.364172	3.80202e-14	-0.239736	9.50438e-09	-0.202661	5.26365e-06	-0.545413	1.16694e-07	-0.307533	1.88159e-10	-0.459624	9.66596e-11	-0.634209	9.32284e-22	-0.558641	2.58024e-45	-0.57242	2.22559e-22	-0.280572	4.13347e-09
ENSG00000068654	POLR1A	-0.277791	0.0137994	-0.409743	5.74499e-16	-0.415491	2.29545e-51	-0.529072	9.64188e-22	-0.32885	0.0334691	0.0788208	0.0785699	-0.565627	2.79788e-05	-0.590827	1.86973e-19	-0.375539	5.65989e-06	-0.542965	1.9505e-41	-0.334739	0.0015295	-0.41308	2.14344e-22	-0.57844	1.18713e-27	-0.558842	2.06857e-42	-0.368428	1.81974e-14	-0.26462	2.06945e-10	-0.269054	1.08887e-09	-0.420737	8.293e-05	-0.45849	9.36308e-23	-0.584229	9.09171e-18	-0.560458	2.32214e-16	-0.520515	1.50612e-38	-0.400154	1.10871e-10	-0.399417	1.13793e-17
ENSG00000178385	PLEKHM3	-0.575566	3.53807e-08	-0.388674	2.15308e-14	-0.283655	1.1161e-23	-0.486949	3.38524e-18	-0.40665	0.0075302	0.122842	0.00600326	-0.703208	2.49949e-08	-0.255491	0.000348065	-0.355714	1.85577e-05	-0.521927	7.00355e-38	-0.463011	6.3126e-06	-0.542137	3.15301e-40	-0.659697	4.20991e-38	-0.461675	9.19545e-28	-0.47149	8.32118e-24	-0.241673	7.16051e-09	-0.188967	2.23134e-05	-0.639014	1.04493e-10	-0.4481	1.08173e-21	-0.571334	6.72741e-17	-0.675002	2.02047e-25	-0.615273	3.84544e-57	-0.405009	6.27664e-11	-0.536409	5.81443e-33
ENSG00000070367	EXOC5	-0.608685	3.37773e-09	-0.487358	8.15966e-23	-0.439326	6.91525e-58	-0.512455	2.76515e-20	-0.384018	0.0120488	0.229108	2.29103e-07	-0.69705	3.71809e-08	-0.329606	3.03475e-06	-0.443623	5.05025e-08	-0.668753	4.46509e-69	-0.643409	1.80748e-11	-0.435648	5.44582e-25	-0.686026	3.15857e-42	-0.574125	3.5184e-45	-0.460787	1.11058e-22	-0.432413	7.12281e-27	-0.387624	2.88723e-19	-0.564215	3.38571e-08	-0.361405	3.98175e-14	-0.591308	2.91675e-18	-0.654931	1.50994e-23	-0.574191	2.46553e-48	-0.550124	1.82459e-20	-0.49114	3.97434e-27
ENSG00000110108	TMEM109	-0.700529	9.39189e-13	-0.525637	6.81191e-27	-0.290261	9.14978e-25	-0.505657	1.03608e-19	-0.247042	0.114737	-0.186155	2.85678e-05	-0.677425	1.23745e-07	-0.290408	4.38599e-05	-0.313517	0.000180862	-0.445804	6.66362e-27	-0.318552	0.00263812	-0.54114	4.6536e-40	-0.657377	9.28779e-38	-0.213851	1.39423e-06	-0.482766	4.90778e-25	-0.248025	2.77967e-09	-0.364973	4.17781e-17	-0.438092	3.85048e-05	-0.418199	7.87363e-19	-0.518949	9.91659e-14	-0.727848	3.82912e-31	-0.473997	2.24833e-31	-0.522174	2.9309e-18	-0.246668	2.69088e-07
ENSG00000124789	NUP153	-0.619876	1.43467e-09	-0.440506	1.79005e-18	-0.325351	4.92264e-31	-0.479817	1.21021e-17	-0.566664	9.14483e-05	0.350486	7.2101e-16	-0.713076	1.29482e-08	-0.266432	0.000187394	-0.184283	0.0304868	-0.58634	1.29554e-49	-0.595708	1.15432e-09	-0.468164	4.34322e-29	-0.619122	1.67618e-32	-0.579	4.28692e-46	-0.434291	4.64192e-20	-0.315513	2.18889e-14	-0.186806	2.77705e-05	-0.643075	7.29362e-11	-0.220685	6.29712e-06	-0.557817	5.00179e-16	-0.696544	1.32772e-27	-0.603332	1.8937e-54	-0.527248	1.20669e-18	-0.439016	2.10246e-21
ENSG00000185722	ANKFY1	-0.500152	3.12345e-06	-0.410391	5.1181e-16	-0.489219	2.44078e-73	-0.497729	4.66004e-19	-0.316049	0.041449	-0.128956	0.00390797	-0.725596	5.39865e-09	-0.46239	1.46029e-11	-0.245901	0.00364703	-0.585041	2.37391e-49	-0.372703	0.000377896	-0.523393	3.84226e-37	-0.486214	7.50806e-19	-0.410528	9.48368e-22	-0.420377	8.98941e-19	-0.230574	3.51262e-08	-0.216582	1.09254e-06	-0.546069	1.11907e-07	-0.44337	3.20595e-21	-0.513468	1.98286e-13	-0.578627	1.45062e-17	-0.640461	3.23859e-63	-0.321174	3.47488e-07	-0.369102	3.93536e-15
ENSG00000112893	MAN2A1	-0.702759	7.40864e-13	-0.528515	3.20146e-27	-0.409511	8.25012e-50	-0.573332	4.82943e-26	-0.509698	0.000565191	0.0531383	0.236065	-0.753887	6.20026e-10	-0.480089	1.83664e-12	-0.340013	4.50037e-05	-0.596911	8.46402e-52	-0.470303	4.29967e-06	-0.333538	1.08511e-14	-0.552231	7.19447e-25	-0.348697	9.66672e-16	-0.545797	8.12139e-33	-0.328925	1.43259e-15	-0.323513	1.42648e-13	-0.568613	2.50653e-08	-0.479585	4.99576e-25	-0.68617	2.99524e-26	-0.488693	2.96207e-12	-0.587937	3.84566e-51	-0.443255	5.08166e-13	-0.393813	3.51119e-17
ENSG00000167987	VPS37C	-0.709929	3.40339e-13	-0.544645	4.05296e-29	-0.215785	3.94707e-14	-0.688271	6.44618e-41	-0.418467	0.00581636	-0.00568283	0.899235	-0.720846	7.56539e-09	-0.283007	6.96527e-05	-0.442894	5.34199e-08	-0.504769	3.68229e-35	-0.0393287	0.7176	-0.48815	7.79014e-32	-0.634495	1.58762e-34	-0.548101	1.50511e-40	-0.425138	3.31129e-19	-0.306861	1.18308e-13	-0.309985	1.57078e-12	-0.513398	8.12683e-07	-0.46816	8.89457e-24	-0.634618	1.4514e-21	-0.774702	1.78904e-37	-0.464439	4.94711e-30	-0.533554	3.92155e-19	-0.309968	6.79114e-11
ENSG00000136141	LRCH1	-0.606441	3.99421e-09	-0.440839	1.67636e-18	-0.394496	4.84003e-46	-0.517899	9.3967e-21	-0.389815	0.010714	0.157016	0.000430658	-0.780928	5.86604e-11	-0.161118	0.0255787	-0.426286	1.85712e-07	-0.68999	3.72193e-75	-0.396334	0.000144606	-0.54963	1.62118e-41	-0.613874	7.75899e-32	-0.511913	9.53749e-35	-0.451854	9.01488e-22	-0.31822	1.27647e-14	-0.286513	7.60432e-11	-0.582898	9.15187e-09	-0.485304	1.13456e-25	-0.617535	3.35543e-20	-0.688818	8.46606e-27	-0.574862	1.81106e-48	-0.48193	2.02708e-15	-0.445913	4.17542e-22
ENSG00000181904	C5orf24	-0.709545	3.55036e-13	-0.570995	1.89622e-32	-0.507674	9.81188e-80	-0.649363	3.69671e-35	-0.558302	0.000122001	0.109833	0.0140979	-0.757048	4.78165e-10	-0.199221	0.00560078	-0.554725	1.66973e-12	-0.583565	4.70877e-49	-0.453436	1.03151e-05	-0.254977	5.3752e-09	-0.655125	1.98832e-37	-0.609697	3.19814e-52	-0.48513	2.67485e-25	-0.338125	2.03879e-16	-0.26437	2.15453e-09	-0.733757	4.46369e-15	-0.509863	1.40618e-28	-0.587476	5.41628e-18	-0.733439	7.91885e-32	-0.605583	6.004e-55	-0.435229	1.4689e-12	-0.454815	4.90381e-23
ENSG00000205269	TMEM170B	-0.620639	1.35161e-09	-0.361781	1.52898e-12	-0.304609	3.16738e-27	-0.382117	3.09266e-11	-0.102736	0.517353	0.0190962	0.670438	-0.645667	7.22175e-07	-0.0493672	0.496505	-0.521051	5.68676e-11	-0.345739	3.94565e-16	-0.416972	5.8793e-05	-0.554985	1.85596e-42	-0.643152	1.02342e-35	-0.628353	2.76397e-56	-0.435807	3.33282e-20	-0.301468	3.2939e-13	-0.26821	1.23242e-09	-0.512044	8.7843e-07	-0.503921	7.46482e-28	-0.447614	3.3381e-10	-0.70808	7.46516e-29	-0.624792	2.26258e-59	-0.497658	1.74285e-16	-0.409424	1.44177e-18
ENSG00000115806	GORASP2	-0.360676	0.00117903	-0.453263	1.36856e-19	-0.236902	8.53328e-17	-0.402896	1.97562e-12	-0.474467	0.00150065	-0.158359	0.000383738	-0.725433	5.46225e-09	-0.378706	6.08324e-08	-0.372354	6.88596e-06	-0.572527	7.06748e-47	-0.288276	0.00677502	-0.415959	1.02534e-22	-0.485794	8.12338e-19	-0.617675	6.32012e-54	-0.287149	3.97328e-09	-0.216433	2.37793e-07	-0.301987	6.13022e-12	-0.353334	0.00112929	-0.346285	5.06279e-13	-0.534325	1.32639e-14	-0.487235	3.51128e-12	-0.441968	4.88055e-27	-0.363183	6.30965e-09	-0.420182	1.44569e-19
ENSG00000172469	MANEA	-0.669039	2.15413e-11	-0.550345	8.17293e-30	-0.423474	1.71744e-53	-0.57117	8.1136e-26	-0.260987	0.0950344	0.179248	5.65604e-05	-0.764601	2.52891e-10	-0.345752	9.01783e-07	-0.401743	1.04037e-06	-0.624075	8.38476e-58	-0.511785	4.05574e-07	-0.43629	4.56414e-25	-0.636711	7.93494e-35	-0.59942	4.26681e-50	-0.471044	9.28666e-24	-0.460354	1.13984e-30	-0.412451	7.79279e-22	-0.590086	5.41066e-09	-0.430739	5.37505e-20	-0.51403	1.8478e-13	-0.750311	5.29476e-34	-0.609512	7.90995e-56	-0.375028	1.82559e-09	-0.383036	2.88854e-16
ENSG00000197081	IGF2R	-0.540837	3.19124e-07	-0.528309	3.3797e-27	-0.469695	5.50696e-67	-0.490271	1.85104e-18	-0.502651	0.000692919	0.0762338	0.0889168	-0.629706	1.62669e-06	-0.483411	1.22798e-12	-0.263569	0.00178719	-0.593826	3.7459e-51	-0.392756	0.000168032	-0.488398	7.18465e-32	-0.680991	2.0984e-41	-0.52949	1.77372e-37	-0.334466	4.83941e-12	-0.349802	1.55949e-17	-0.292348	2.99526e-11	-0.388725	0.000307317	-0.390875	1.87501e-16	-0.599898	7.06817e-19	-0.700563	4.94718e-28	-0.573204	3.87661e-48	-0.336729	8.43621e-08	-0.405059	3.58061e-18
ENSG00000162396	PARS2	-0.687869	3.46966e-12	-0.430548	1.23697e-17	-0.247919	2.71135e-18	-0.534942	2.81666e-22	-0.239938	0.125892	-0.362583	5.98404e-17	-0.740426	1.7973e-09	-0.36549	1.8602e-07	-0.356103	1.81436e-05	-0.419273	1.109e-23	-0.311184	0.00334881	-0.389732	6.55082e-20	-0.529554	1.18609e-22	-0.336035	1.15598e-14	-0.497035	1.1708e-26	-0.182738	1.37694e-05	-0.291795	3.27475e-11	-0.416696	9.85635e-05	-0.393838	1.06111e-16	-0.492451	2.52721e-12	-0.585097	5.181e-18	-0.501721	1.62057e-35	-0.406507	5.2562e-11	-0.412046	8.29324e-19
ENSG00000117500	TMED5	-0.552694	1.54883e-07	-0.497199	8.16163e-24	-0.421164	7.17929e-53	-0.50193	2.11079e-19	-0.108916	0.492333	0.0643269	0.151334	-0.68928	6.0527e-08	-0.400409	8.68562e-09	-0.30603	0.000261921	-0.588033	5.86109e-50	-0.531388	1.18668e-07	-0.277605	1.84957e-10	-0.605085	9.48037e-31	-0.476754	9.71357e-30	-0.388371	4.96721e-16	-0.420815	2.12588e-25	-0.260772	3.60649e-09	-0.450877	2.12925e-05	-0.361925	3.6395e-14	-0.618167	2.99779e-20	-0.588049	3.21391e-18	-0.596272	6.55235e-53	-0.399119	1.25021e-10	-0.464518	4.41757e-24
ENSG00000185278	ZBTB37	-0.55336	1.48592e-07	-0.261827	4.86235e-07	-0.401865	7.23924e-48	-0.534114	3.35593e-22	-0.420771	0.00552488	0.0358438	0.424326	-0.649197	5.99627e-07	-0.205837	0.00417969	-0.361554	1.31863e-05	-0.589973	2.34703e-50	-0.464193	5.9352e-06	-0.318081	1.97695e-13	-0.545363	3.5176e-24	-0.587675	9.26044e-48	-0.47033	1.1068e-23	-0.24035	8.69115e-09	-0.272203	6.83105e-10	-0.503231	1.44555e-06	-0.371955	6.22449e-15	-0.476176	1.61546e-11	-0.542726	2.96767e-15	-0.519248	2.44417e-38	-0.307251	1.15524e-06	-0.445276	4.85533e-22
ENSG00000162139	NEU3	-0.503377	2.63451e-06	-0.3607	1.79994e-12	-0.308184	7.33942e-28	-0.508779	5.66893e-20	-0.0847922	0.593414	-0.023949	0.593538	-0.648932	6.08102e-07	-0.236939	0.000936539	-0.543733	5.51529e-12	-0.41461	3.82038e-23	-0.338332	0.00134974	-0.422728	1.7605e-23	-0.630747	5.06556e-34	-0.547626	1.81265e-40	-0.398182	7.70426e-17	-0.404585	1.9832e-23	-0.351875	6.22865e-16	-0.573467	1.7894e-08	-0.436291	1.57929e-20	-0.520464	8.16938e-14	-0.582725	7.57648e-18	-0.468465	1.36177e-30	-0.42742	4.01833e-12	-0.441318	1.23071e-21
ENSG00000183741	CBX6	-0.410168	0.000191829	-0.335578	6.73967e-11	-0.312168	1.40507e-28	-0.468452	8.67547e-17	-0.469472	0.00170938	-0.161501	0.000291861	-0.784569	4.16339e-11	-0.169813	0.0185344	-0.524997	3.8365e-11	-0.394886	5.79898e-21	-0.364305	0.000522646	-0.475356	4.68194e-30	-0.564278	4.06155e-26	-0.317817	3.37862e-13	-0.271586	2.80195e-08	-0.271339	6.85735e-11	-0.32247	1.72399e-13	-0.52178	4.98384e-07	-0.337511	2.08201e-12	-0.253879	0.00060528	-0.680416	5.95027e-26	-0.524401	3.36532e-39	-0.552218	1.22316e-20	-0.362358	1.33221e-14
ENSG00000173548	SNX33	-0.502576	2.74876e-06	-0.501466	2.93824e-24	-0.40778	2.29519e-49	-0.454006	9.56679e-16	-0.559058	0.000118899	-0.374176	4.9799e-18	-0.656692	4.0077e-07	-0.312367	1.02939e-05	-0.319039	0.000136773	-0.485895	2.43212e-32	-0.109244	0.313821	-0.429369	3.00506e-24	-0.567886	1.67797e-26	-0.547832	1.67273e-40	-0.496915	1.20918e-26	-0.235092	1.85608e-08	-0.22912	2.41897e-07	-0.475841	6.23923e-06	-0.442382	4.01396e-21	-0.621805	1.55818e-20	-0.434644	9.73721e-10	-0.624295	2.97104e-59	-0.375254	1.78194e-09	-0.304307	1.55405e-10
ENSG00000121579	NAA50	-0.521195	9.9614e-07	-0.503004	2.02564e-24	-0.337794	1.82086e-33	-0.273238	3.20871e-06	-0.279275	0.0732751	-0.0874194	0.0509807	-0.61484	3.32914e-06	-0.399649	9.32024e-09	-0.434674	9.98086e-08	-0.467895	8.25202e-30	-0.624981	9.79298e-11	-0.34315	1.63987e-15	-0.653501	3.42878e-37	-0.574531	2.95635e-45	-0.366515	2.53764e-14	-0.368413	2.06439e-19	-0.2997	8.98015e-12	-0.537293	1.94592e-07	-0.417951	8.29443e-19	-0.566414	1.41114e-16	-0.49197	2.01545e-12	-0.554306	1.68044e-44	-0.374073	2.02135e-09	-0.527166	1.06667e-31
ENSG00000187189	TSPYL4	-0.680095	7.49485e-12	-0.534058	7.32348e-28	-0.364174	5.29112e-39	-0.42361	1.04545e-13	-0.400243	0.00862954	0.179174	5.69709e-05	-0.755735	5.32892e-10	-0.164506	0.0225999	-0.429477	1.46923e-07	-0.544388	1.09782e-41	-0.454158	9.94508e-06	-0.412594	2.42638e-22	-0.660877	2.80765e-38	-0.467042	1.86813e-28	-0.40936	8.53605e-18	-0.323885	4.05549e-15	-0.226824	3.20924e-07	-0.558408	5.00239e-08	-0.460409	5.90362e-23	-0.297528	5.23805e-05	-0.751763	3.37772e-34	-0.703212	3.81963e-81	-0.524837	1.84293e-18	-0.351434	9.04205e-14
ENSG00000119596	YLPM1	-0.524031	8.48882e-07	-0.565468	1.00279e-31	-0.494839	3.02734e-75	-0.56035	1.0286e-24	-0.343876	0.0257604	0.225366	3.63276e-07	-0.562149	3.2111e-05	-0.299662	2.41526e-05	-0.295057	0.00044282	-0.513432	1.62816e-36	-0.461813	6.71779e-06	-0.490451	3.66198e-32	-0.644016	7.74563e-36	-0.399117	1.52732e-20	-0.50493	1.37273e-27	-0.203481	1.22828e-06	-0.173166	0.000104414	-0.584821	7.96137e-09	-0.363818	2.62038e-14	-0.515706	1.49649e-13	-0.813974	4.33964e-44	-0.530792	2.74284e-40	-0.544522	5.24644e-20	-0.452498	8.61602e-23
ENSG00000213588	ZBTB9	-0.448516	3.81751e-05	-0.430006	1.37183e-17	-0.307107	1.14269e-27	-0.619776	2.58569e-31	-0.470161	0.00167916	0.09236	0.0391694	-0.731589	3.49157e-09	-0.296458	2.97629e-05	-0.31899	0.000137116	-0.45422	5.50956e-28	-0.484424	1.99241e-06	-0.483068	4.0477e-31	-0.613378	8.95374e-32	-0.514534	3.82202e-35	-0.473198	5.4569e-24	-0.247384	3.06202e-09	-0.273563	5.57423e-10	-0.538119	1.84841e-07	-0.399867	3.27234e-17	-0.4582	1.1224e-10	-0.614311	3.67884e-20	-0.586347	8.25092e-51	-0.497675	1.73838e-16	-0.316073	2.72639e-11
ENSG00000152382	TADA1	-0.804112	7.69281e-19	-0.431715	9.89489e-18	-0.35203	2.17704e-36	-0.532003	5.23089e-22	-0.162462	0.303974	0.0376428	0.401433	-0.664475	2.60605e-07	-0.268441	0.000166769	-0.217462	0.0104043	-0.352093	1.0404e-16	-0.554064	2.58988e-08	-0.557078	7.87089e-43	-0.70188	6.27709e-45	-0.53809	7.13426e-39	-0.513243	1.35122e-28	-0.274498	4.03682e-11	-0.208016	2.91141e-06	-0.521872	4.95664e-07	-0.451338	5.09133e-22	-0.556185	6.33377e-16	-0.703295	2.50531e-28	-0.676114	7.42484e-73	-0.291722	4.10947e-06	-0.394698	2.94308e-17
ENSG00000145041	VPRBP	-0.523049	8.9737e-07	-0.403966	1.59229e-15	-0.468682	1.14667e-66	-0.437573	1.2826e-14	-0.320814	0.0383146	0.190148	1.90274e-05	-0.606337	4.9338e-06	-0.429423	5.12549e-10	-0.336329	5.50306e-05	-0.501945	9.98352e-35	-0.38249	0.000256096	-0.295748	9.83671e-12	-0.629273	7.95764e-34	-0.542552	1.29865e-39	-0.446364	3.16791e-21	-0.254991	9.55313e-10	-0.16941	0.000147829	-0.327249	0.00269122	-0.287244	3.01013e-09	-0.528971	2.7035e-14	-0.595266	9.79899e-19	-0.629722	1.47547e-60	-0.521797	3.1289e-18	-0.579776	1.91379e-39
ENSG00000205808	PPAPDC2	-0.608216	3.49837e-09	-0.459351	3.86047e-20	-0.329969	6.34803e-32	-0.324318	2.49807e-08	-0.272606	0.080703	-0.347273	1.37175e-15	-0.744536	1.30775e-09	-0.340353	1.3635e-06	-0.451641	2.69721e-08	-0.230944	9.23163e-08	-0.569238	8.76278e-09	-0.453588	3.38498e-27	-0.646526	3.43169e-36	-0.450732	2.17432e-26	-0.449274	1.63185e-21	-0.197268	2.60323e-06	-0.18158	4.66603e-05	-0.39122	0.000278793	-0.403994	1.44242e-17	-0.372299	2.86973e-07	-0.704789	1.72136e-28	-0.494491	2.12188e-34	-0.449617	2.14714e-13	-0.314471	3.47138e-11
ENSG00000083312	TNPO1	-0.578834	2.83882e-08	-0.442331	1.2475e-18	-0.454748	2.15789e-62	-0.551514	7.64984e-24	-0.573774	7.11273e-05	0.220177	6.79503e-07	-0.694948	4.24854e-08	-0.423561	9.28064e-10	-0.289754	0.000566583	-0.644196	1.20105e-62	-0.586144	2.45205e-09	-0.329865	2.19559e-14	-0.643037	1.06178e-35	-0.525458	7.75148e-37	-0.377492	3.65219e-15	-0.353316	7.04375e-18	-0.338139	9.28143e-15	-0.585793	7.41682e-09	-0.412078	2.80437e-18	-0.6275	5.50027e-21	-0.41443	6.63581e-09	-0.557192	4.84283e-45	-0.396825	1.62918e-10	-0.526102	1.48248e-31
ENSG00000130818	ZNF426	-0.62279	1.14159e-09	-0.471912	2.61385e-21	-0.422048	4.15741e-53	-0.277187	2.27814e-06	-0.465128	0.00191138	0.148629	0.000867516	-0.641309	9.05629e-07	-0.044279	0.541967	-0.542248	6.46057e-12	-0.313432	2.19335e-13	-0.63195	5.23787e-11	-0.436356	4.48215e-25	-0.650083	1.06819e-36	-0.666503	1.61353e-65	-0.365334	3.11248e-14	-0.368768	1.89573e-19	-0.363521	5.67195e-17	-0.693705	5.02824e-13	-0.198643	5.00616e-05	-0.593433	2.06226e-18	-0.756445	7.75413e-35	-0.708094	9.71738e-83	-0.28401	7.51118e-06	-0.545252	3.29966e-34
ENSG00000113615	SEC24A	-0.64409	1.99397e-10	-0.550305	8.2654e-30	-0.414526	4.11335e-51	-0.492327	1.2698e-18	-0.261281	0.0946488	0.216139	1.09474e-06	-0.664147	2.65437e-07	-0.332582	2.43896e-06	-0.346605	3.12051e-05	-0.654946	2.18144e-65	-0.448898	1.29517e-05	-0.198649	6.30822e-06	-0.664349	8.43227e-39	-0.555503	7.97398e-42	-0.466041	3.14871e-23	-0.309486	7.13299e-14	-0.326149	8.81328e-14	-0.466816	9.83324e-06	-0.288994	2.39007e-09	-0.615208	5.07201e-20	-0.552126	7.83429e-16	-0.557365	4.49206e-45	-0.488083	7.87995e-16	-0.51956	1.09408e-30
ENSG00000132466	ANKRD17	-0.538257	3.72117e-07	-0.186392	0.000384542	-0.374861	2.12503e-41	-0.481159	9.54422e-18	-0.421935	0.00538259	0.223809	4.39085e-07	-0.66776	2.16481e-07	-0.352621	5.26974e-07	-0.339523	4.62305e-05	-0.648557	9.57441e-64	-0.543477	5.34566e-08	-0.449915	9.81952e-27	-0.674019	2.71348e-40	-0.634485	1.10851e-57	-0.499049	6.81309e-27	-0.249001	2.39804e-09	-0.200779	6.45787e-06	-0.599717	2.62129e-09	-0.261773	7.24522e-08	-0.644001	2.37497e-22	-0.688311	9.54101e-27	-0.567024	6.36508e-47	-0.456085	8.77761e-14	-0.537705	3.83819e-33
ENSG00000188167	TMPPE	-0.258317	0.0224033	-0.15197	0.00389971	-0.325433	4.74841e-31	-0.399028	3.34568e-12	-0.48511	0.00112953	-0.0573933	0.200577	-0.561981	3.23235e-05	-0.421092	1.18774e-09	-0.35925	1.5101e-05	-0.52589	1.5655e-38	-0.323256	0.00225846	-0.326342	4.27785e-14	-0.571358	7.09468e-27	-0.653171	3.86132e-62	-0.331478	7.66321e-12	-0.255558	8.74484e-10	-0.243119	4.04451e-08	-0.526464	3.77032e-07	-0.25085	2.56835e-07	-0.556399	6.14129e-16	-0.567101	8.59215e-17	-0.500949	2.139e-35	-0.409163	3.82914e-11	-0.402049	6.65344e-18
ENSG00000101577	LPIN2	-0.611362	2.76048e-09	-0.365723	8.38778e-13	-0.423702	1.49056e-53	-0.371697	1.14408e-10	-0.229068	0.144507	-0.0437013	0.329942	-0.755364	5.49405e-10	-0.189676	0.00841305	-0.513526	1.18794e-10	-0.402754	8.14211e-22	-0.425221	4.03502e-05	-0.367084	1.10782e-17	-0.483962	1.14459e-18	-0.592992	8.33159e-49	-0.389007	4.41074e-16	-0.168407	6.29748e-05	-0.20718	3.19648e-06	-0.646995	5.12839e-11	-0.543464	5.86601e-33	-0.497178	1.44747e-12	-0.758242	4.37012e-35	-0.688974	1.1245e-76	-0.542529	7.60241e-20	-0.452979	7.667e-23
ENSG00000116539	ASH1L	-0.560009	9.77568e-08	-0.385683	3.52779e-14	-0.40411	1.96908e-48	-0.505666	1.03429e-19	-0.335071	0.0300742	-0.0949211	0.034019	-0.626342	1.91916e-06	-0.352109	5.48748e-07	-0.302098	0.00031689	-0.599095	2.92399e-52	-0.526212	1.65403e-07	-0.407746	8.24712e-22	-0.613122	9.64243e-32	-0.578404	5.55473e-46	-0.3738	7.06829e-15	-0.173418	3.75188e-05	-0.12475	0.00535267	-0.53982	1.66199e-07	-0.349105	3.18352e-13	-0.582032	1.28673e-17	-0.648463	5.65966e-23	-0.563923	2.53456e-46	-0.376817	1.50704e-09	-0.453869	6.17557e-23
ENSG00000151304	SRFBP1	-0.587717	1.54076e-08	-0.553167	3.6568e-30	-0.411475	2.56484e-50	-0.488698	2.4656e-18	-0.52338	0.000375692	0.401039	1.05278e-20	-0.767828	1.91251e-10	-0.335147	2.01659e-06	-0.231869	0.00621033	-0.566358	1.07227e-45	-0.588485	2.04365e-09	-0.379342	7.24692e-19	-0.659577	4.38683e-38	-0.585854	2.0915e-47	-0.539383	5.99614e-32	-0.370138	1.36259e-19	-0.301038	7.18599e-12	-0.362859	0.000807112	-0.426439	1.36666e-19	-0.613193	7.23218e-20	-0.688737	8.62816e-27	-0.561409	7.68759e-46	-0.611371	4.28867e-26	-0.411574	9.16583e-19
ENSG00000117174	ZNHIT6	-0.679269	8.12258e-12	-0.376118	1.65481e-13	-0.230102	6.58722e-16	-0.56037	1.02393e-24	-0.493468	0.000897817	0.282639	1.28106e-10	-0.732035	3.37873e-09	-0.152448	0.0347771	-0.383323	3.47426e-06	-0.509541	6.68162e-36	-0.45348	1.02919e-05	-0.414747	1.40012e-22	-0.631906	3.54354e-34	-0.488592	2.32083e-31	-0.448218	2.07771e-21	-0.16476	9.09624e-05	-0.237922	7.96055e-08	-0.662132	1.25329e-11	-0.374804	3.72634e-15	-0.619982	2.16516e-20	-0.689563	7.09822e-27	-0.619914	3.21532e-58	-0.602488	3.34665e-25	-0.428872	2.12133e-20
ENSG00000135999	EPC2	-0.587509	1.56333e-08	-0.428096	1.97197e-17	-0.401085	1.13518e-47	-0.449032	2.13022e-15	-0.510119	0.000558265	0.180474	5.01973e-05	-0.792927	1.84735e-11	-0.245035	0.000613669	-0.451844	2.65412e-08	-0.59005	2.26334e-50	-0.501838	7.35138e-07	-0.462396	2.49675e-28	-0.596222	1.09477e-29	-0.567717	5.30941e-44	-0.486833	1.72255e-25	-0.285747	5.78289e-12	-0.271206	7.92262e-10	-0.573823	1.74537e-08	-0.443735	2.94979e-21	-0.573181	5.07814e-17	-0.779116	3.78205e-38	-0.616765	1.73971e-57	-0.428725	3.40278e-12	-0.326592	5.38421e-12
ENSG00000166135	HIF1AN	-0.383719	0.00052441	-0.412765	3.3446e-16	-0.379994	1.39372e-42	-0.422813	1.17495e-13	-0.326095	0.0350698	0.0348003	0.437947	-0.629249	1.66383e-06	-0.571234	5.06328e-18	-0.502154	3.49695e-10	-0.485924	2.40871e-32	-0.41695	5.88526e-05	-0.528194	6.49489e-38	-0.635677	1.09758e-34	-0.484017	9.99769e-31	-0.212259	1.65031e-05	-0.337955	2.11498e-16	-0.266515	1.57873e-09	-0.492004	2.6731e-06	-0.511871	7.93923e-29	-0.44751	3.37338e-10	-0.550058	1.05391e-15	-0.454915	9.78563e-29	-0.383589	7.21726e-10	-0.395291	2.61408e-17
ENSG00000100335	SMCR7L	-0.379027	0.000621472	-0.399774	3.2951e-15	-0.340346	5.59175e-34	-0.450125	1.78849e-15	-0.296956	0.0561659	-0.0195417	0.663218	-0.32867	0.0225579	-0.520259	1.04165e-14	-0.355582	1.86996e-05	-0.473674	1.3195e-30	-0.415892	6.17183e-05	-0.500885	1.10906e-33	-0.547508	2.15135e-24	-0.485222	6.82018e-31	-0.283549	6.31078e-09	-0.232199	2.79665e-08	-0.27101	8.15594e-10	-0.296073	0.00691867	-0.356146	9.79274e-14	-0.413707	8.60118e-09	-0.522044	4.82486e-14	-0.510113	7.56994e-37	-0.359336	9.33775e-09	-0.450515	1.39085e-22
ENSG00000175895	PLEKHF2	-0.622581	1.16053e-09	-0.459611	3.65557e-20	-0.227695	1.33709e-15	-0.567397	1.98858e-25	-0.399172	0.00882618	-0.0428178	0.339823	-0.528171	0.000114153	-0.387929	2.70613e-08	-0.446933	3.90563e-08	-0.549384	1.42754e-42	-0.519288	2.55709e-07	-0.52602	1.45802e-37	-0.63093	4.78727e-34	-0.399347	1.44565e-20	-0.450124	1.34284e-21	-0.371535	9.7169e-20	-0.374138	5.85018e-18	-0.467083	9.70339e-06	-0.414696	1.634e-18	-0.568934	9.67161e-17	-0.750509	4.98092e-34	-0.5245	3.23881e-39	-0.476096	4.88031e-15	-0.313034	4.30547e-11
ENSG00000138757	G3BP2	-0.619558	1.47072e-09	-0.536919	3.38365e-28	-0.404116	1.96194e-48	-0.474397	3.12453e-17	-0.326241	0.0349832	0.193978	1.27832e-05	-0.675611	1.37658e-07	-0.305441	1.64681e-05	-0.278363	0.000946804	-0.5941	3.28437e-51	-0.627893	7.55419e-11	-0.368628	7.90713e-18	-0.670352	1.01421e-39	-0.473734	2.46128e-29	-0.418678	1.27881e-18	-0.324735	3.4077e-15	-0.283615	1.19826e-10	-0.509435	1.0195e-06	-0.233883	1.63695e-06	-0.582684	1.16102e-17	-0.686505	1.45751e-26	-0.531783	1.85035e-40	-0.493845	3.19672e-16	-0.508425	2.9774e-29
ENSG00000065135	GNAI3	-0.486928	6.16647e-06	-0.434401	5.89986e-18	-0.410018	6.106e-50	-0.462181	2.49411e-16	-0.301345	0.052459	0.0295419	0.510279	-0.729984	3.92835e-09	-0.288863	4.83568e-05	-0.411772	5.23082e-07	-0.475754	6.76397e-31	-0.373616	0.000364621	-0.481143	7.50149e-31	-0.606837	5.79204e-31	-0.360006	9.56351e-17	-0.471416	8.47493e-24	-0.368389	2.07636e-19	-0.324657	1.15806e-13	-0.595356	3.65019e-09	-0.476025	1.23957e-24	-0.584023	9.3943e-18	-0.385689	8.23595e-08	-0.643985	4.11939e-64	-0.45275	1.39544e-13	-0.45029	1.46826e-22
ENSG00000139697	SBNO1	-0.4707	1.36824e-05	-0.450909	2.21741e-19	-0.371002	1.5957e-40	-0.3835	2.59073e-11	-0.513956	0.00049864	0.139471	0.00179014	-0.662818	2.8591e-07	-0.269439	0.000157326	-0.421877	2.55679e-07	-0.56464	2.26361e-45	-0.42689	3.73451e-05	-0.465677	9.26994e-29	-0.6027	1.84466e-30	-0.548302	1.3908e-40	-0.512051	1.8917e-28	-0.311203	5.10813e-14	-0.241068	5.29334e-08	-0.614602	8.14872e-10	-0.140219	0.00439793	-0.597058	1.1348e-18	-0.42437	2.62364e-09	-0.566877	6.79788e-47	-0.245993	0.00011411	-0.474592	3.34021e-25
ENSG00000260349	RP11-473I1.5	-0.663522	3.588e-11	-0.323893	3.26286e-10	-0.385117	8.74967e-44	-0.564813	3.64974e-25	-0.61977	1.20411e-05	0.0536386	0.231676	-0.706566	2.00431e-08	-0.159716	0.026907	-0.47109	5.49887e-09	-0.604554	1.97899e-53	-0.527553	1.5185e-07	-0.435541	5.60936e-25	-0.605554	8.31154e-31	-0.580624	2.1089e-46	-0.408705	9.73233e-18	-0.243098	5.80416e-09	-0.27119	7.94158e-10	-0.666072	8.56999e-12	-0.515534	2.77154e-29	-0.574958	3.86734e-17	-0.644998	1.1337e-22	-0.421461	1.70856e-24	-0.525143	1.74687e-18	-0.446868	3.32814e-22
ENSG00000130449	ZSWIM6	-0.616327	1.8892e-09	-0.287724	2.85057e-08	-0.283874	1.0287e-23	-0.500623	2.70403e-19	-0.436724	0.00383253	-0.142564	0.00140811	-0.674909	1.43428e-07	-0.147333	0.041418	-0.460279	1.34733e-08	-0.569706	2.46834e-46	-0.365908	0.000491599	-0.423158	1.57192e-23	-0.448616	5.79161e-16	-0.453842	8.9523e-27	-0.338464	2.59628e-12	-0.202572	1.37311e-06	-0.231736	1.7465e-07	-0.564223	3.38389e-08	-0.530909	2.89961e-31	-0.554746	7.79079e-16	-0.615557	2.94525e-20	-0.630327	1.05158e-60	-0.490389	5.50223e-16	-0.428754	2.17813e-20
ENSG00000115760	BIRC6	-0.520704	1.02397e-06	-0.363734	1.13671e-12	-0.462218	1.16675e-64	-0.549944	1.08577e-23	-0.489559	0.00100031	0.161027	0.000304273	-0.650404	5.62371e-07	-0.45442	3.57532e-11	-0.309794	0.000217698	-0.658921	1.9806e-66	-0.508134	5.05619e-07	-0.360731	4.35062e-17	-0.626465	1.86971e-33	-0.482323	1.70764e-30	-0.505697	1.11116e-27	-0.264187	2.21969e-10	-0.0936093	0.0369598	-0.69441	4.658e-13	-0.310745	1.18906e-10	-0.629524	3.77891e-21	-0.609342	8.84988e-20	-0.591626	6.43285e-52	-0.439893	7.95408e-13	-0.531611	2.662e-32
ENSG00000181852	RNF41	-0.326174	0.00356445	-0.423713	4.49563e-17	-0.442442	8.87302e-59	-0.547477	1.87572e-23	-0.3431	0.0261184	-0.447542	5.99143e-26	-0.50604	0.000243169	-0.411511	3.03592e-09	-0.108646	0.204637	-0.592627	6.6493e-51	-0.0472846	0.663631	-0.579438	5.57079e-47	-0.526065	2.51546e-22	-0.438374	6.76356e-25	-0.373232	7.81786e-15	-0.303679	2.17036e-13	-0.36635	3.12138e-17	-0.4122	0.000119142	-0.345991	5.31209e-13	-0.394202	4.76601e-08	-0.569059	6.38207e-17	-0.336079	1.28127e-15	-0.124047	0.0544608	-0.399106	1.21197e-17
ENSG00000226479	TMEM185B	-0.37569	0.000700182	-0.504015	1.58502e-24	-0.357711	1.34607e-37	-0.538229	1.39939e-22	-0.50587	0.000631678	0.0733038	0.101928	-0.765096	2.4234e-10	-0.321942	5.27237e-06	-0.123889	0.147697	-0.397669	2.91325e-21	-0.2485	0.0202943	-0.436073	4.84582e-25	-0.553665	5.14031e-25	-0.298518	9.46912e-12	-0.350667	3.66797e-13	-0.307772	9.93172e-14	-0.247979	2.11717e-08	-0.514795	7.49759e-07	-0.380406	1.33926e-15	-0.520913	7.71239e-14	-0.68029	6.12427e-26	-0.649546	1.50372e-65	-0.503369	6.92825e-17	-0.346586	2.06629e-13
ENSG00000100614	PPM1A	-0.491312	4.9371e-06	-0.533926	7.587e-28	-0.343854	1.08335e-34	-0.435517	1.75758e-14	-0.151015	0.339758	-0.167556	0.00016981	-0.713797	1.23274e-08	-0.226009	0.00162099	-0.38432	3.26077e-06	-0.555101	1.32534e-43	-0.36838	0.000447044	-0.305892	1.73785e-12	-0.660057	3.72103e-38	-0.406706	2.43457e-21	-0.555939	3.146e-34	-0.316898	1.66222e-14	-0.432865	4.09772e-24	-0.608774	1.29694e-09	-0.459164	7.96506e-23	-0.616493	4.03854e-20	-0.48561	4.23954e-12	-0.45261	1.98718e-28	-0.499194	1.36235e-16	-0.398754	1.30179e-17
ENSG00000197296	FITM2	-0.41836	0.000138075	-0.326376	2.34678e-10	-0.317404	1.53875e-29	-0.248847	2.3685e-05	-0.390727	0.010516	-0.210947	1.99457e-06	-0.516578	0.000170738	-0.24044	0.000781422	-0.493896	7.4743e-10	-0.324408	2.78542e-14	-0.32175	0.00237429	-0.43338	1.01345e-24	-0.572719	5.04921e-27	-0.626501	7.19714e-56	-0.218816	8.83227e-06	-0.285836	5.69189e-12	-0.302423	5.69801e-12	-0.481836	4.57911e-06	-0.387123	3.82409e-16	-0.271105	0.000241869	-0.758675	3.80234e-35	-0.687984	2.25011e-76	-0.503512	6.76875e-17	-0.423987	6.28188e-20
ENSG00000167625	ZNF526	-0.568185	5.76807e-08	-0.358056	2.67635e-12	-0.291696	5.26736e-25	-0.49029	1.84464e-18	-0.372482	0.0151306	-0.309587	1.51846e-12	-0.714388	1.18395e-08	-0.338145	1.61106e-06	-0.412096	5.11394e-07	-0.448763	2.79617e-27	-0.169095	0.11742	-0.41306	2.15456e-22	-0.610396	2.10863e-31	-0.395666	3.46548e-20	-0.413038	4.06296e-18	-0.179144	2.03918e-05	-0.215519	1.23655e-06	-0.513334	8.15715e-07	-0.313683	7.77615e-11	-0.393775	4.94204e-08	-0.594093	1.19103e-18	-0.426653	4.02543e-25	-0.431845	2.27911e-12	-0.30093	2.52515e-10
ENSG00000270149	F11R	-0.252245	0.0258832	-0.553927	2.94083e-30	-0.156795	4.64866e-08	-0.647836	5.97945e-35	-0.418676	0.00578938	-0.596642	1.93866e-49	-0.177016	0.228741	-0.276669	0.00010245	-0.487108	1.37474e-09	-0.659273	1.5981e-66	-0.439637	2.04046e-05	-0.418983	4.69006e-23	-0.518353	1.28583e-21	-0.416397	2.1771e-22	-0.475948	2.7522e-24	-0.0406677	0.337177	-0.538268	1.11752e-38	-0.642747	7.50967e-11	-0.167784	0.000636902	-0.454885	1.5853e-10	-0.469036	2.74339e-11	-0.211939	7.35884e-07	-0.335694	9.29285e-08	-0.289098	1.31702e-09
ENSG00000008294	SPAG9	-0.466502	1.67067e-05	-0.465113	1.13816e-20	-0.293462	2.65737e-25	-0.49435	8.74281e-19	-0.603551	2.32457e-05	0.00443165	0.921338	-0.66884	2.03582e-07	-0.272246	0.000133384	-0.268407	0.00145753	-0.538545	1.14295e-40	-0.46561	5.51063e-06	-0.391594	4.2198e-20	-0.503148	2.84666e-20	-0.411019	8.39437e-22	-0.416652	1.94217e-18	-0.21152	4.48715e-07	-0.30711	2.57485e-12	-0.490567	2.88733e-06	-0.16018	0.00111996	-0.487903	4.28655e-12	-0.59952	4.79758e-19	-0.587498	4.74981e-51	-0.525519	1.6355e-18	-0.464537	4.39649e-24
ENSG00000258529	ALG9	-0.506872	2.18637e-06	-0.481009	3.46598e-22	-0.326215	3.36399e-31	-0.456678	6.18951e-16	-0.459715	0.00219239	-0.133999	0.00270566	-0.604899	5.26726e-06	-0.360522	2.79575e-07	-0.203601	0.0166131	-0.383219	9.69147e-20	-0.478252	2.80041e-06	-0.387505	1.10467e-19	-0.539574	1.30354e-23	-0.487898	2.90088e-31	-0.48795	1.28901e-25	-0.32193	6.04052e-15	-0.358508	1.61024e-16	-0.513752	7.96292e-07	-0.465955	1.53136e-23	-0.499169	1.14157e-12	-0.515361	1.14167e-13	-0.474611	1.83744e-31	-0.476515	4.58428e-15	-0.360002	2.02607e-14
ENSG00000213965	NUDT19	-0.622116	1.20375e-09	-0.390798	1.51143e-14	-0.273939	3.91991e-22	-0.495643	6.87821e-19	-0.421792	0.00539984	-0.0342947	0.444636	-0.698115	3.47384e-08	-0.332372	2.47719e-06	-0.425127	2.0208e-07	-0.513896	1.3745e-36	-0.372153	0.000386122	-0.438979	2.16913e-25	-0.727138	1.26854e-49	-0.375642	3.3422e-18	-0.464323	4.76615e-23	-0.198496	2.2484e-06	-0.195512	1.1329e-05	-0.494515	2.33414e-06	-0.390403	2.05197e-16	-0.471862	2.59898e-11	-0.734148	6.46468e-32	-0.545603	6.66098e-43	-0.460238	4.89366e-14	-0.44109	1.29805e-21
ENSG00000151694	ADAM17	-0.477338	9.92458e-06	-0.412519	3.49592e-16	-0.361537	1.99878e-38	-0.554028	4.34803e-24	-0.467971	0.00177695	0.156705	0.000442294	-0.731982	3.39193e-09	-0.22228	0.00194338	-0.416319	3.80116e-07	-0.537549	1.69592e-40	-0.405491	9.77031e-05	-0.422664	1.7908e-23	-0.47568	5.25491e-18	-0.618939	3.35847e-54	-0.334221	5.02631e-12	-0.365392	4.24726e-19	-0.232713	1.54478e-07	-0.617182	6.61352e-10	-0.440952	5.54989e-21	-0.575904	3.34355e-17	-0.684073	2.56675e-26	-0.649203	1.84766e-65	-0.463218	3.20212e-14	-0.363101	1.16624e-14
ENSG00000172534	HCFC1	-0.666858	2.63892e-11	-0.532242	1.19102e-27	-0.325726	4.17392e-31	-0.579654	1.03631e-26	-0.266368	0.0881713	-0.259177	4.20944e-09	-0.617772	2.89901e-06	-0.567226	9.68069e-18	-0.42355	2.26588e-07	-0.472555	1.88704e-30	-0.145661	0.178247	-0.393813	2.4891e-20	-0.497493	8.66342e-20	-0.345161	1.9553e-15	-0.270329	3.26358e-08	-0.250861	1.80645e-09	-0.207784	2.98783e-06	-0.362812	0.000808448	-0.461595	4.43264e-23	-0.238734	0.00128936	-0.669015	7.57893e-25	-0.536286	3.04405e-41	-0.470782	1.07085e-14	-0.421274	1.13927e-19
ENSG00000156671	SAMD8	-0.595017	9.19622e-09	-0.351258	7.2965e-12	-0.17846	4.63952e-10	-0.315238	6.34614e-08	-0.423916	0.0051476	0.160737	0.000312083	-0.638008	1.07248e-06	-0.245989	0.000583307	-0.50906	1.82398e-10	-0.447345	4.24316e-27	-0.590958	1.68339e-09	-0.472836	1.02812e-29	-0.646768	3.1713e-36	-0.610176	2.53538e-52	-0.41424	3.18183e-18	-0.435426	2.88466e-27	-0.274383	4.92881e-10	-0.501259	1.61296e-06	-0.300241	5.2256e-10	-0.479854	1.07137e-11	-0.763169	8.83403e-36	-0.611481	2.83358e-56	-0.441676	6.27555e-13	-0.470203	1.03974e-24
ENSG00000157985	AGAP1	-0.493645	4.38051e-06	-0.437655	3.13354e-18	-0.403021	3.70674e-48	-0.449571	1.95444e-15	-0.361908	0.0185175	-0.494609	3.78596e-32	-0.555073	4.22994e-05	-0.383315	4.07086e-08	-0.282747	0.000778994	-0.462342	4.64924e-29	-0.203631	0.0585251	-0.487399	9.95674e-32	-0.573957	3.69961e-27	-0.309385	1.4938e-12	-0.305377	3.44797e-10	-0.239641	9.63741e-09	-0.312543	1.00731e-12	-0.233234	0.0349636	-0.388371	3.02022e-16	-0.56628	1.43981e-16	-0.42234	3.17906e-09	-0.584854	1.68345e-50	-0.303426	1.58999e-06	-0.421209	1.15573e-19
ENSG00000076108	BAZ2A	-0.458087	2.47349e-05	-0.486991	8.87817e-23	-0.469498	6.35183e-67	-0.557462	1.99508e-24	-0.443045	0.00329936	-0.0659893	0.141022	-0.664246	2.63971e-07	-0.221175	0.00204958	-0.381648	3.8631e-06	-0.574639	2.75017e-47	-0.311743	0.00328942	-0.464728	1.23584e-28	-0.494906	1.43177e-19	-0.52376	1.4342e-36	-0.309889	1.83311e-10	-0.282757	9.77533e-12	-0.241862	4.77128e-08	-0.659834	1.5603e-11	-0.323604	1.78997e-11	-0.428345	2.21027e-09	-0.453841	1.39476e-10	-0.60022	9.13023e-54	-0.185613	0.00383196	-0.426837	3.34156e-20
ENSG00000089916	GPATCH2L	-0.602508	5.34236e-09	-0.333087	9.4873e-11	-0.41231	1.55732e-50	-0.513848	2.10181e-20	-0.447398	0.00297112	-0.0352173	0.432474	-0.73198	3.39234e-09	-0.207873	0.00381297	-0.343887	3.63258e-05	-0.430834	4.74482e-25	-0.401284	0.000117154	-0.237436	5.91506e-08	-0.531349	8.02924e-23	-0.567213	6.55679e-44	-0.513788	1.15802e-28	-0.317893	1.36286e-14	-0.188042	2.45124e-05	-0.638508	1.09233e-10	-0.312265	9.54996e-11	-0.445621	4.08134e-10	-0.60023	4.25333e-19	-0.603241	1.9831e-54	-0.152993	0.0174656	-0.411428	9.45307e-19
ENSG00000172840	PDP2	-0.437375	6.22596e-05	-0.446481	5.44221e-19	-0.297849	4.7575e-26	-0.605378	1.37907e-29	-0.156263	0.323042	-0.114835	0.0102498	-0.691296	5.34138e-08	-0.370302	1.24545e-07	-0.416772	3.68134e-07	-0.527535	8.3546e-39	-0.410946	7.69309e-05	-0.197978	6.78793e-06	-0.601574	2.52161e-30	-0.480231	3.29289e-30	-0.501622	3.39326e-27	-0.25995	4.37959e-10	-0.254112	9.17251e-09	-0.299781	0.00621541	-0.212501	1.39493e-05	-0.595025	1.58779e-18	-0.512982	1.54432e-13	-0.618	8.99337e-58	-0.420797	9.24791e-12	-0.418697	1.99588e-19
ENSG00000178409	BEND3	-0.52413	8.44104e-07	-0.36065	1.81358e-12	-0.308745	5.82426e-28	-0.596745	1.36012e-28	-0.423473	0.00519938	-0.122358	0.00620589	-0.520406	0.000149727	-0.373236	9.72033e-08	-0.204926	0.015905	-0.628734	6.816e-59	-0.443007	1.7321e-05	-0.356746	1.0105e-16	-0.627511	1.36173e-33	-0.525379	7.97834e-37	-0.189924	0.000120366	-0.246964	3.26154e-09	-0.357273	2.07645e-16	-0.51532	7.27356e-07	-0.43293	3.32398e-20	-0.0731238	0.330663	-0.666711	1.25021e-24	-0.459604	2.27778e-29	-0.579308	5.32646e-23	-0.521855	5.45218e-31
ENSG00000124208	TMEM189-UBE2V1	-0.458418	2.43608e-05	-0.51045	3.26013e-25	-0.216941	2.86618e-14	-0.604874	1.57904e-29	-0.309398	0.0461699	-0.593475	8.30971e-49	-0.33864	0.0185551	-0.195732	0.00651231	-0.633414	7.632e-17	-0.587501	7.52189e-50	-0.388914	0.000197054	-0.396431	1.32825e-20	-0.58431	2.60878e-28	-0.406484	2.57063e-21	-0.514534	9.37475e-29	-0.138433	0.00103267	-0.481578	3.21689e-30	-0.616345	7.07884e-10	-0.334327	3.44028e-12	-0.5133	2.02502e-13	-0.623502	6.96125e-21	-0.27986	4.21402e-11	-0.477186	4.14659e-15	-0.416467	3.22908e-19
ENSG00000174028	FAM3C2	-0.468049	1.55262e-05	-0.277171	9.38386e-08	-0.459591	7.42886e-64	-0.494131	9.10428e-19	-0.422341	0.00533367	-0.178035	6.36055e-05	-0.446824	0.00145409	-0.335286	1.99576e-06	-0.328245	8.4803e-05	-0.502237	9.01073e-35	-0.512094	3.9802e-07	-0.52507	2.07196e-37	-0.436936	3.88753e-15	-0.579446	3.52983e-46	-0.439987	1.32545e-20	-0.30209	2.93037e-13	-0.375996	3.89652e-18	-0.395004	0.000240158	-0.438378	9.90805e-21	-0.483125	7.40467e-12	-0.434184	1.01863e-09	-0.556473	6.61048e-45	-0.499845	1.22663e-16	-0.475367	2.72882e-25
ENSG00000127526	SLC35E1	-0.396178	0.000329966	-0.41941	9.98063e-17	-0.252537	6.06651e-19	-0.478417	1.54878e-17	-0.393996	0.00983173	-0.142837	0.00137837	-0.571235	2.23316e-05	-0.434831	2.93419e-10	-0.505182	2.63341e-10	-0.398258	2.51587e-21	-0.177194	0.100617	-0.440733	1.33041e-25	-0.558448	1.65627e-25	-0.47029	7.02419e-29	-0.293192	1.80076e-09	-0.152297	0.000301724	-0.222382	5.49878e-07	-0.419402	8.78195e-05	-0.322204	2.20941e-11	-0.424135	3.28908e-09	-0.596332	8.20182e-19	-0.445334	1.79471e-27	-0.468616	1.46927e-14	-0.455981	3.68735e-23
ENSG00000140548	ZNF710	-0.649803	1.21986e-10	-0.368297	5.64244e-13	-0.227772	1.30705e-15	-0.474207	3.22936e-17	-0.311612	0.044552	-0.402346	7.6886e-21	-0.654663	4.47441e-07	-0.373466	9.53261e-08	-0.475565	3.76013e-09	-0.546472	4.70678e-42	0.028332	0.794483	-0.379747	6.60959e-19	-0.439785	2.45982e-15	-0.530134	1.3986e-37	-0.157231	0.00150247	-0.0222507	0.599608	-0.172656	0.000109505	-0.502497	1.50584e-06	-0.410291	4.04275e-18	-0.427131	2.48012e-09	-0.658315	7.46709e-24	-0.588191	3.40283e-51	-0.448433	2.52372e-13	-0.386111	1.59588e-16
ENSG00000171681	ATF7IP	-0.469727	1.43338e-05	-0.447396	4.52566e-19	-0.362456	1.25957e-38	-0.406275	1.24014e-12	-0.523595	0.000373238	0.060481	0.177373	-0.500661	0.000289998	-0.345092	9.48931e-07	-0.450188	3.02551e-08	-0.486169	2.21984e-32	-0.469209	4.55713e-06	-0.46491	1.16964e-28	-0.657299	9.53576e-38	-0.554992	9.79065e-42	-0.404805	2.11327e-17	-0.218723	1.75956e-07	-0.253135	1.0496e-08	-0.628571	2.57156e-10	-0.156217	0.00148864	-0.522749	6.08879e-14	-0.54209	3.24237e-15	-0.338088	8.47039e-16	-0.458111	6.60721e-14	-0.434754	5.60599e-21
ENSG00000180667	YOD1	-0.324157	0.00378828	-0.386046	3.32315e-14	-0.284382	8.5039e-24	-0.298815	3.17153e-07	-0.410804	0.00688374	0.0220515	0.623131	-0.657542	3.826e-07	-0.0672575	0.353972	-0.441787	5.81712e-08	-0.43898	4.781e-26	-0.381904	0.000262227	-0.422746	1.7522e-23	-0.507369	1.22361e-20	-0.637911	1.77943e-58	-0.4578	2.25242e-22	-0.190411	5.80446e-06	-0.257703	5.56374e-09	-0.300193	0.00614148	-0.465297	1.7994e-23	-0.421356	4.26281e-09	-0.651017	3.37156e-23	-0.608631	1.2493e-55	-0.523378	2.3775e-18	-0.407536	2.14041e-18
ENSG00000256569	RP11-173P15.5	-0.630399	6.21481e-10	-0.517409	5.67421e-26	-0.225607	2.45506e-15	-0.579601	1.04982e-26	-0.505537	0.000637782	-0.586012	2.40789e-47	NA	NA	-0.223455	0.00183596	-0.471192	5.45202e-09	-0.496627	6.3706e-34	-0.265042	0.0131038	-0.397847	9.43574e-21	-0.546599	2.65083e-24	-0.510229	1.70964e-34	-0.503665	1.94242e-27	-0.118446	0.0050464	-0.440399	5.38749e-25	-0.516052	6.97096e-07	-0.385646	5.05005e-16	-0.2122	0.00434866	-0.543148	2.79775e-15	-0.195398	5.18332e-06	-0.466035	2.13603e-14	-0.396349	2.11429e-17
ENSG00000214262	ANKRD36BP1	-0.635084	4.23867e-10	-0.258806	6.64266e-07	-0.256648	1.55916e-19	-0.575813	2.65078e-26	-0.528661	0.000319406	0.147157	0.000977403	-0.731846	3.42621e-09	-0.323353	4.76776e-06	-0.531793	1.92472e-11	-0.4456	7.07225e-27	-0.657462	4.60497e-12	-0.379158	7.55576e-19	-0.615134	5.38475e-32	-0.574247	3.34005e-45	-0.457839	2.23183e-22	-0.209575	5.74664e-07	-0.330949	3.62216e-14	-0.643076	7.29311e-11	-0.511075	9.9645e-29	-0.614681	5.5667e-20	-0.722194	1.81246e-30	-0.558089	3.28112e-45	-0.399941	1.13656e-10	-0.43071	1.40358e-20
ENSG00000163811	WDR43	-0.67822	8.9933e-12	-0.459742	3.55619e-20	-0.35218	2.02398e-36	-0.440301	8.41615e-15	-0.548515	0.000169323	0.261896	2.85662e-09	-0.587912	1.11408e-05	-0.0976233	0.17795	-0.414615	4.28653e-07	-0.451877	1.11058e-27	-0.422795	4.51194e-05	-0.507849	1.00382e-34	-0.57814	1.28164e-27	-0.636009	4.92718e-58	-0.381586	1.73897e-15	-0.354627	5.22228e-18	-0.250426	1.52057e-08	-0.431113	5.26862e-05	-0.347501	4.14696e-13	-0.568226	1.07586e-16	-0.732788	9.53342e-32	-0.611267	3.17035e-56	-0.458102	6.61569e-14	-0.453353	7.00128e-23
ENSG00000188786	MTF1	-0.483144	7.4528e-06	-0.416225	1.78788e-16	-0.397721	7.79418e-47	-0.404146	1.66403e-12	-0.331301	0.0320956	0.0686584	0.125603	-0.538933	7.75156e-05	-0.296905	2.89138e-05	-0.229972	0.00665857	-0.469764	4.57896e-30	-0.417375	5.77355e-05	-0.523939	3.14354e-37	-0.54767	2.07252e-24	-0.307934	1.92011e-12	-0.220994	7.14617e-06	-0.184366	1.1498e-05	-0.0978181	0.0292243	-0.470171	8.31568e-06	-0.292363	1.52619e-09	-0.455128	1.54587e-10	-0.500605	7.16298e-13	-0.617297	1.30957e-57	-0.366697	4.39002e-09	-0.440045	1.65599e-21
ENSG00000135966	TGFBRAP1	-0.462761	1.99161e-05	-0.393822	9.09402e-15	-0.414596	3.9423e-51	-0.533347	3.94498e-22	-0.405855	0.00765956	0.0667321	0.136592	-0.441644	0.0016755	-0.476263	2.9043e-12	-0.369735	8.07865e-06	-0.543386	1.64594e-41	-0.334935	0.00151913	-0.4526	4.51398e-27	-0.533866	4.62795e-23	-0.573396	4.8065e-45	-0.184041	0.000195968	-0.251547	1.62629e-09	-0.183167	3.99174e-05	-0.376938	0.000481914	-0.443362	3.21185e-21	-0.530957	2.079e-14	-0.55494	5.21499e-16	-0.48579	4.32606e-33	-0.328476	1.80552e-07	-0.332296	2.17548e-12
ENSG00000148841	ITPRIP	-0.634379	4.49197e-10	-0.329919	1.45891e-10	-0.273536	4.52938e-22	-0.427463	5.91564e-14	-0.462022	0.00206842	-0.0650223	0.146952	-0.787841	3.04196e-11	-0.157432	0.0291973	-0.388533	2.48845e-06	-0.522845	4.95882e-38	-0.313571	0.00310176	-0.369162	7.03422e-18	-0.455556	1.8041e-16	-0.317393	3.64491e-13	-0.346565	7.14932e-13	-0.147312	0.000475461	-0.235536	1.08055e-07	-0.346102	0.00144744	-0.509493	1.5619e-28	-0.369951	3.45188e-07	-0.371332	2.6559e-07	-0.469538	9.62636e-31	-0.535821	2.60331e-19	-0.264383	3.26599e-08
ENSG00000175387	SMAD2	-0.542404	2.9051e-07	-0.50529	1.16182e-24	-0.311719	1.69509e-28	-0.355212	8.2562e-10	-0.196412	0.212519	0.124946	0.00518932	-0.654729	4.45853e-07	-0.160198	0.0264437	-0.201661	0.0176989	-0.376806	4.34575e-19	-0.50387	6.52021e-07	-0.419263	4.36085e-23	-0.657808	8.02056e-38	-0.496828	1.58326e-32	-0.39938	6.10968e-17	-0.206011	8.98583e-07	-0.252444	1.15405e-08	-0.557354	5.36521e-08	-0.335	3.09558e-12	-0.561216	3.04634e-16	-0.633761	1.01572e-21	-0.573953	2.75092e-48	-0.460474	4.73254e-14	-0.453261	7.15968e-23
ENSG00000163848	ZNF148	-0.417502	0.000142967	-0.453791	1.22757e-19	-0.492003	2.80435e-74	-0.352612	1.1162e-09	-0.368464	0.0163499	0.161993	0.000279482	-0.532043	9.94626e-05	-0.466886	8.72089e-12	-0.373144	6.56056e-06	-0.579532	3.00417e-48	-0.620419	1.46293e-10	-0.373487	2.70459e-18	-0.458605	1.07156e-16	-0.582336	9.94604e-47	-0.362421	5.13213e-14	-0.374528	4.68128e-20	-0.315174	6.34883e-13	-0.531441	2.78997e-07	-0.280936	6.82292e-09	-0.609978	1.26752e-19	-0.335412	3.91839e-06	-0.514823	1.30645e-37	-0.33313	1.1788e-07	-0.454514	5.27803e-23
ENSG00000065457	ADAT1	-0.658475	5.6696e-11	-0.301281	5.73029e-09	-0.406765	4.16922e-49	-0.558847	1.45334e-24	-0.121481	0.443454	-0.116334	0.00929479	-0.67564	1.37424e-07	-0.35433	4.60121e-07	-0.38588	2.95149e-06	-0.539007	9.51176e-41	-0.547303	4.12588e-08	-0.383834	2.59091e-19	-0.481169	1.92232e-18	-0.477565	7.55537e-30	-0.390855	3.11713e-16	-0.24453	4.69338e-09	-0.245845	2.81795e-08	-0.439649	3.58706e-05	-0.267365	3.70534e-08	-0.497626	1.37225e-12	-0.604759	1.96132e-19	-0.522131	8.0955e-39	-0.540614	1.08347e-19	-0.347482	1.77547e-13
ENSG00000170385	SLC30A1	-0.480944	8.31242e-06	-0.328873	1.67978e-10	-0.278832	6.64807e-23	-0.377763	5.37247e-11	-0.131767	0.405514	0.0160499	0.720604	-0.602108	5.97487e-06	-0.321736	5.3501e-06	-0.352831	2.19125e-05	-0.527996	7.00335e-39	-0.237761	0.026588	-0.445868	3.12792e-26	-0.631986	3.4572e-34	-0.590961	2.10191e-48	-0.357764	1.12975e-13	-0.272579	5.57416e-11	-0.332442	2.73792e-14	-0.487738	3.35746e-06	-0.378451	1.91823e-15	-0.598222	9.3512e-19	-0.664357	2.07565e-24	-0.555249	1.12076e-44	-0.257592	5.19646e-05	-0.349699	1.21741e-13
ENSG00000198406	BZW1P2	-0.493777	4.35089e-06	-0.531995	1.27212e-27	-0.325585	4.44186e-31	-0.470686	5.92425e-17	-0.47429	0.00150763	-0.256899	5.80445e-09	-0.341039	0.017687	-0.526879	4.15298e-15	-0.529408	2.45622e-11	-0.343125	6.76737e-16	-0.478326	2.78899e-06	-0.245516	2.0048e-08	-0.50954	7.88907e-21	-0.651944	7.74808e-62	-0.352009	2.94254e-13	-0.194156	3.75921e-06	-0.347637	1.45391e-15	-0.585786	7.4206e-09	-0.313469	8.02181e-11	-0.507756	4.02922e-13	-0.566839	8.9393e-17	-0.242444	1.30884e-08	-0.64934	3.01887e-30	-0.505834	6.31238e-29
ENSG00000152223	EPG5	-0.619715	1.45283e-09	-0.465446	1.06002e-20	-0.39177	2.23065e-45	-0.597221	1.20116e-28	-0.345791	0.0248937	0.0771796	0.0850139	-0.724795	5.71745e-09	-0.239289	0.000829603	-0.389601	2.32221e-06	-0.477866	3.41439e-31	-0.473522	3.61887e-06	-0.375749	1.63146e-18	-0.5282	1.58955e-22	-0.582281	1.0188e-46	-0.499457	6.10152e-27	-0.22601	6.60199e-08	-0.218463	8.76332e-07	-0.487924	3.3244e-06	-0.391013	1.82594e-16	-0.268055	0.000285825	-0.670092	5.98809e-25	-0.664491	1.44408e-69	-0.489311	6.51027e-16	-0.333702	1.73514e-12
ENSG00000102221	PHF16	-0.417167	0.000144923	-0.511378	2.58801e-25	-0.352671	1.59498e-36	-0.609282	4.78612e-30	-0.544882	0.000190739	0.173406	9.88467e-05	-0.621718	2.40125e-06	-0.182379	0.0113452	-0.398482	1.29481e-06	-0.297093	4.05575e-12	-0.517069	2.9342e-07	-0.491167	2.89095e-32	-0.603937	1.307e-30	-0.400875	1.00233e-20	-0.617192	6.96605e-44	-0.313369	3.34272e-14	-0.311563	1.19485e-12	-0.576578	1.43772e-08	-0.398883	3.97176e-17	-0.681035	9.68703e-26	-0.558634	3.0391e-16	-0.659994	2.46963e-68	-0.457272	7.43417e-14	-0.463168	6.20261e-24
ENSG00000178764	ZHX2	-0.657664	6.09711e-11	-0.514978	1.04989e-25	-0.403064	3.61491e-48	-0.517732	9.71548e-21	-0.386224	0.0115252	0.0380825	0.395952	-0.714984	1.1366e-08	-0.355448	4.20885e-07	-0.316469	0.000155873	-0.46184	5.4277e-29	-0.322778	0.00229465	-0.484176	2.83206e-31	-0.590322	5.35186e-29	-0.346447	1.51495e-15	-0.407048	1.35467e-17	-0.301654	3.1807e-13	-0.2887	5.37626e-11	-0.372914	0.000559778	-0.36164	3.82364e-14	-0.571308	6.75407e-17	-0.683981	2.62221e-26	-0.666566	3.83244e-70	-0.327409	1.98896e-07	-0.260178	5.46554e-08
ENSG00000056097	ZFR	-0.595978	8.58439e-09	-0.491644	3.02066e-23	-0.375788	1.30421e-41	-0.396902	4.4559e-12	-0.580658	5.54564e-05	0.250688	1.37246e-08	-0.720548	7.7254e-09	-0.317518	7.20273e-06	-0.125118	0.143691	-0.564696	2.20938e-45	-0.570723	7.85833e-09	-0.352267	2.56868e-16	-0.595026	1.51385e-29	-0.520378	4.83452e-36	-0.481165	7.38324e-25	-0.295303	1.03488e-12	-0.207497	3.08528e-06	-0.532407	2.63015e-07	-0.283596	4.84399e-09	-0.523859	5.2737e-14	-0.732482	1.03987e-31	-0.583018	4.02588e-50	-0.492424	3.99941e-16	-0.459308	1.62406e-23
ENSG00000256500	KLC1	-0.479234	9.04359e-06	-0.471396	2.92588e-21	-0.386573	3.94874e-44	-0.471194	5.42995e-17	-0.307562	0.0475469	-0.0622514	0.165	-0.750298	8.28883e-10	-0.358588	3.27014e-07	-0.274246	0.00113395	-0.457223	2.22559e-28	-0.475757	3.20745e-06	-0.294041	1.30808e-11	-0.554957	3.79243e-25	-0.465224	3.21587e-28	-0.430716	1.00713e-19	-0.388492	1.40122e-21	-0.41262	7.47338e-22	-0.463708	1.1467e-05	-0.355515	1.08963e-13	-0.497143	1.45347e-12	-0.717345	6.66986e-30	-0.581351	8.83916e-50	-0.537848	1.80002e-19	-0.4593	1.62733e-23
ENSG00000146858	ZC3HAV1L	-0.458179	2.46307e-05	-0.344008	2.07127e-11	-0.394656	4.42327e-46	-0.622859	1.07419e-31	-0.546589	0.000180387	-0.363815	4.61683e-17	-0.562736	3.13766e-05	-0.267523	0.000175916	-0.347885	2.90345e-05	-0.507463	1.40964e-35	-0.264439	0.0133206	-0.482839	4.3561e-31	-0.390543	3.76653e-12	-0.249293	1.60577e-08	-0.198291	5.86526e-05	-0.314749	2.54656e-14	-0.282553	1.41392e-10	-0.562363	3.83758e-08	-0.354308	1.33597e-13	-0.47587	1.67115e-11	-0.583886	6.29281e-18	-0.509706	8.80197e-37	-0.464707	2.58637e-14	-0.481651	5.19531e-26
ENSG00000125686	MED1	-0.285366	0.0113255	-0.29654	1.01386e-08	-0.142957	6.46661e-07	-0.494712	8.17451e-19	-0.319235	0.0393309	0.202406	5.18073e-06	-0.621503	2.42613e-06	-0.249249	0.000489697	-0.253209	0.00273132	-0.331324	7.26394e-15	-0.532549	1.1007e-07	-0.520206	1.23156e-36	-0.58109	6.01227e-28	-0.578797	4.68287e-46	-0.371985	9.74722e-15	-0.260309	4.13618e-10	-0.132866	0.00299986	-0.540102	1.63289e-07	-0.327447	9.98493e-12	-0.554334	8.26584e-16	-0.436584	8.04512e-10	-0.593885	2.12864e-52	-0.46632	2.04986e-14	-0.510993	1.40471e-29
ENSG00000197429	IPP	-0.743471	6.38826e-15	-0.507454	6.83627e-25	-0.425599	4.56126e-54	-0.531579	5.71699e-22	-0.409279	0.00711531	0.10474	0.0192689	-0.625293	2.01989e-06	-0.212825	0.00303898	-0.327427	8.85388e-05	-0.470942	3.15322e-30	-0.6507	8.97133e-12	-0.439297	1.98541e-25	-0.69538	8.45043e-44	-0.457629	3.00125e-27	-0.58715	6.83854e-39	-0.280155	1.53598e-11	-0.257983	5.3491e-09	-0.578475	1.25669e-08	-0.351724	2.0604e-13	-0.583884	9.60332e-18	-0.733325	8.17877e-32	-0.697407	2.72835e-79	-0.494163	3.03954e-16	-0.429582	1.8089e-20
ENSG00000164040	PGRMC2	-0.537271	3.9449e-07	-0.340753	3.28038e-11	-0.304865	2.85512e-27	-0.469979	6.68669e-17	-0.101324	0.523157	-0.0601168	0.180001	-0.761124	3.40048e-10	-0.265385	0.000199066	-0.342515	3.92013e-05	-0.377154	4.00871e-19	-0.402718	0.000110153	-0.498817	2.23939e-33	-0.630647	5.22259e-34	-0.483339	1.23901e-30	-0.578629	1.43837e-37	-0.245563	4.0236e-09	-0.223529	4.79018e-07	-0.489673	3.02883e-06	-0.339464	1.5258e-12	-0.601694	5.22692e-19	-0.770957	6.50848e-37	-0.607714	2.00725e-55	-0.535933	2.55068e-19	-0.319864	1.53051e-11
ENSG00000117505	DR1	-0.456488	2.66193e-05	-0.478246	6.44313e-22	-0.332299	2.2288e-32	-0.358077	5.90334e-10	-0.262804	0.0926717	0.239197	6.35331e-08	-0.683334	8.6998e-08	-0.34493	9.60903e-07	-0.240661	0.0044646	-0.423174	3.88107e-24	-0.589574	1.87678e-09	-0.384538	2.20187e-19	-0.6536	3.31767e-37	-0.364564	3.66584e-17	-0.325722	1.83133e-11	-0.357003	3.02633e-18	-0.308544	2.01384e-12	-0.521843	4.96515e-07	-0.274316	1.57565e-08	-0.579717	1.8499e-17	-0.553573	6.35752e-16	-0.649596	1.45907e-65	-0.465547	2.29205e-14	-0.459199	1.66839e-23
ENSG00000197557	TTC30A	-0.650784	1.11996e-10	-0.510768	3.01252e-25	-0.354823	5.58004e-37	-0.371253	1.20848e-10	-0.471905	0.00160469	0.0176252	0.694496	-0.605164	5.20423e-06	-0.31921	6.39627e-06	-0.196048	0.0211945	-0.367646	3.49956e-18	-0.33935	0.00130242	-0.464395	1.36709e-28	-0.546396	2.77741e-24	-0.440475	3.8071e-25	-0.443187	6.48708e-21	-0.272004	6.13696e-11	-0.305158	3.59077e-12	-0.43247	4.95967e-05	-0.375197	3.47085e-15	-0.413939	8.42189e-09	-0.623745	6.65558e-21	-0.642738	8.56991e-64	-0.471941	9.03184e-15	-0.382572	3.15776e-16
ENSG00000152443	ZNF776	-0.517152	1.24815e-06	-0.402956	1.89885e-15	-0.260032	5.00113e-20	-0.330973	1.23662e-08	-0.465235	0.00190614	-0.136659	0.00221746	-0.659458	3.44418e-07	-0.238384	0.000869355	-0.131728	0.123537	-0.528675	5.39558e-39	-0.456631	8.77048e-06	-0.521917	6.60102e-37	-0.536069	2.84627e-23	-0.315054	5.5275e-13	-0.50275	2.49517e-27	-0.265208	1.88111e-10	-0.19676	9.93058e-06	-0.646419	5.40252e-11	-0.311451	1.07411e-10	-0.37263	2.79558e-07	-0.621857	9.41487e-21	-0.640344	3.46766e-63	-0.467901	1.63046e-14	-0.420052	1.4873e-19
ENSG00000138439	FAM117B	-0.636259	3.8468e-10	-0.384051	4.60828e-14	-0.411739	2.19065e-50	-0.34368	3.08046e-09	-0.399208	0.00881947	0.0367037	0.41329	-0.532822	9.6724e-05	-0.291563	4.07574e-05	-0.427475	1.70228e-07	-0.334698	3.72401e-15	-0.534046	9.98502e-08	-0.459176	6.53208e-28	-0.619807	1.36935e-32	-0.585242	2.74654e-47	-0.203122	3.81974e-05	-0.291214	2.178e-12	-0.201981	5.66857e-06	-0.456139	1.65689e-05	-0.356983	8.49512e-14	-0.612163	8.66276e-20	-0.548228	1.36776e-15	-0.415677	8.30254e-24	-0.445191	3.91703e-13	-0.419235	1.77619e-19
ENSG00000196743	GM2A	-0.554351	1.39684e-07	-0.421748	6.47992e-17	-0.357877	1.23962e-37	-0.44421	4.57206e-15	-0.476564	0.00141996	-0.027659	0.537615	-0.712602	1.33723e-08	-0.129744	0.0728707	-0.311393	0.000201097	-0.479925	1.74594e-31	-0.294527	0.00562049	-0.380131	6.05631e-19	-0.425542	2.32435e-14	-0.531992	7.03125e-38	-0.508082	5.74134e-28	-0.336925	2.63905e-16	-0.244907	3.19263e-08	-0.472891	7.24971e-06	-0.551813	3.99717e-34	-0.492046	2.65003e-12	-0.698349	8.53951e-28	-0.672547	7.86895e-72	-0.418919	1.16757e-11	-0.341115	5.16198e-13
ENSG00000110696	C11orf58	-0.580769	2.48874e-08	-0.588329	8.28961e-35	-0.326462	3.01686e-31	-0.464527	1.68443e-16	-0.531505	0.000292344	0.169295	0.000144846	-0.667864	2.15211e-07	0.00976741	0.893038	0.0273774	0.749919	-0.243707	1.64816e-08	-0.570958	7.72334e-09	-0.50643	1.6455e-34	-0.693209	1.98247e-43	-0.481578	2.15898e-30	-0.537855	9.59404e-32	-0.372315	8.03911e-20	-0.233435	1.4105e-07	-0.637768	1.16559e-10	-0.233861	1.64072e-06	-0.593075	2.18687e-18	-0.618508	1.73187e-20	-0.628209	3.42853e-60	-0.596293	1.35042e-24	-0.332891	1.97731e-12
ENSG00000149218	ENDOD1	-0.59078	1.24274e-08	-0.516026	8.05784e-26	-0.337341	2.24266e-33	-0.430473	3.7729e-14	-0.307532	0.0475694	-0.108829	0.0150084	-0.577883	1.70026e-05	-0.342535	1.15481e-06	-0.178953	0.0357217	-0.462965	3.83634e-29	-0.498352	9.01509e-07	-0.523882	3.21063e-37	-0.648908	1.57336e-36	-0.426761	1.50718e-23	-0.171289	0.000535996	-0.207866	7.12704e-07	-0.280035	2.08652e-10	-0.297612	0.00661867	-0.420962	4.4009e-19	-0.552573	1.06315e-15	-0.58732	3.61781e-18	-0.428595	2.32898e-25	-0.358699	9.95915e-09	-0.292289	8.49911e-10
ENSG00000108064	TFAM	-0.680096	7.49418e-12	-0.550419	8.00375e-30	-0.336506	3.29028e-33	-0.423011	1.1413e-13	-0.332323	0.0315368	0.285531	8.13704e-11	-0.675051	1.42244e-07	-0.305896	1.59734e-05	-0.285999	0.000672683	-0.453483	6.87207e-28	-0.625406	9.431e-11	-0.361603	3.61241e-17	-0.697077	4.31585e-44	-0.589149	4.77175e-48	-0.447066	2.70129e-21	-0.320053	8.83082e-15	-0.258834	4.74506e-09	-0.550224	8.56385e-08	-0.312001	9.92184e-11	-0.58251	1.19329e-17	-0.625302	4.99196e-21	-0.579411	2.19609e-49	-0.456338	8.47311e-14	-0.422453	8.80179e-20
ENSG00000072803	FBXW11	-0.685455	4.41844e-12	-0.495985	1.08872e-23	-0.376845	7.45916e-42	-0.407243	1.08412e-12	-0.348193	0.0238411	0.117949	0.00835454	-0.515452	0.000177416	-0.319119	6.43724e-06	-0.392113	1.97199e-06	-0.451237	1.3438e-27	-0.501776	7.37801e-07	-0.44324	6.58109e-26	-0.678874	4.59838e-41	-0.385354	3.79053e-19	-0.315038	8.79523e-11	-0.20178	1.51242e-06	-0.151807	0.000685043	-0.281234	0.0104831	-0.438686	9.24656e-21	-0.441387	6.22886e-10	-0.646224	8.87556e-23	-0.528558	6.62925e-40	-0.352162	1.9134e-08	-0.457728	2.39978e-23
ENSG00000153827	TRIP12	-0.44801	3.90471e-05	-0.442754	1.14698e-18	-0.408653	1.37071e-49	-0.359706	4.87139e-10	-0.506875	0.000613574	0.328237	5.34027e-14	-0.560004	3.49318e-05	-0.329317	3.09954e-06	-0.151989	0.075144	-0.431011	4.51636e-25	-0.579231	4.16411e-09	-0.462046	2.773e-28	-0.659902	3.92359e-38	-0.513306	5.87216e-35	-0.404045	2.45507e-17	-0.255726	8.51852e-10	-0.109545	0.0145517	-0.596971	3.23098e-09	-0.405126	1.14987e-17	-0.580336	1.67921e-17	-0.772186	4.27209e-37	-0.457599	4.25973e-29	-0.298971	2.2934e-06	-0.531998	2.35646e-32
ENSG00000181222	POLR2A	-0.461418	2.12022e-05	-0.399928	3.20888e-15	-0.349567	7.15253e-36	-0.428453	5.10513e-14	-0.355315	0.0209364	-0.0282506	0.528947	-0.594431	8.39961e-06	-0.278622	9.10548e-05	-0.338477	4.89548e-05	-0.470045	4.18928e-30	-0.343943	0.00110705	-0.443264	6.53723e-26	-0.563051	5.47281e-26	-0.550354	6.2035e-41	-0.357033	1.27725e-13	-0.197009	2.68477e-06	-0.225896	3.5947e-07	-0.50589	1.24567e-06	-0.339409	1.5391e-12	-0.473542	2.16128e-11	-0.477255	1.10049e-11	-0.451678	2.64195e-28	-0.305408	1.34821e-06	-0.222073	3.89257e-06
ENSG00000123908	EIF2C2	0.00192551	0.986651	-0.344015	2.06934e-11	-0.194617	1.00696e-11	-0.423473	1.0666e-13	-0.432152	0.00426357	-0.131787	0.00318406	-0.605398	5.14929e-06	-0.376851	7.13811e-08	-0.485712	1.55563e-09	-0.45251	9.19439e-28	-0.391988	0.000173494	-0.353509	1.98625e-16	-0.560082	1.12009e-25	-0.617874	5.72065e-54	-0.128426	0.00967409	-0.235851	1.66528e-08	-0.243134	4.03644e-08	-0.279669	0.0109395	-0.191558	9.3099e-05	-0.42192	4.04506e-09	-0.531774	1.33039e-14	-0.377584	1.31912e-19	-0.514964	1.00864e-17	-0.461626	9.12447e-24
ENSG00000135387	CAPRIN1	-0.367491	0.000933582	-0.365367	8.8584e-13	-0.340353	5.57337e-34	-0.29881	3.17288e-07	-0.436152	0.00388423	0.193643	1.32399e-05	-0.539435	7.6105e-05	-0.323652	4.66687e-06	-0.234791	0.00557228	-0.414833	3.60222e-23	-0.672423	9.89702e-13	-0.483802	3.19571e-31	-0.697742	3.31224e-44	-0.531114	9.73407e-38	-0.317563	6.10413e-11	-0.339775	1.42695e-16	-0.324981	1.09151e-13	-0.605073	1.73368e-09	-0.388433	2.98442e-16	-0.605651	2.67075e-19	-0.546918	1.64689e-15	-0.554848	1.3314e-44	-0.150257	0.0196088	-0.496268	9.57991e-28
ENSG00000163349	HIPK1	-0.625167	9.45749e-10	-0.481038	3.44311e-22	-0.307909	8.22179e-28	-0.358945	5.32934e-10	-0.365938	0.0171583	0.106421	0.0174035	-0.661346	3.10298e-07	-0.384768	3.58222e-08	-0.221854	0.0089184	-0.605497	1.2364e-53	-0.472377	3.84844e-06	-0.362923	2.7234e-17	-0.591226	4.206e-29	-0.296565	1.30908e-11	-0.392118	2.45574e-16	-0.158601	0.000166354	-0.180141	5.36922e-05	-0.434664	4.49553e-05	-0.337472	2.09509e-12	-0.569381	9.04112e-17	-0.409934	9.9983e-09	-0.583953	2.58381e-50	-0.420429	9.68197e-12	-0.405713	3.12697e-18
ENSG00000107185	RGP1	-0.450401	3.50849e-05	-0.449204	3.13785e-19	-0.31713	1.72934e-29	-0.469815	6.87702e-17	-0.368636	0.016296	-0.0718227	0.109057	-0.643327	8.15864e-07	-0.414813	2.2043e-09	-0.383997	3.32854e-06	-0.155176	0.000368243	-0.280167	0.00858168	-0.515102	7.75059e-36	-0.568999	1.27494e-26	-0.60337	6.64295e-51	-0.350428	3.81495e-13	-0.268613	1.07745e-10	-0.199242	7.62086e-06	-0.315527	0.00388311	-0.379074	1.71116e-15	-0.0913136	0.224109	-0.663996	2.24243e-24	-0.532109	1.62529e-40	-0.452394	1.4657e-13	-0.339895	6.31607e-13
ENSG00000169375	SIN3A	-0.321476	0.00410518	-0.484028	1.74886e-22	-0.354749	5.78479e-37	-0.336417	6.87071e-09	-0.29173	0.0608513	-0.0287779	0.521282	-0.75979	3.80466e-10	-0.411	3.18909e-09	-0.349493	2.651e-05	-0.529002	4.75918e-39	-0.293589	0.00578181	-0.509196	6.26835e-35	-0.552007	7.57987e-25	-0.50801	3.66854e-34	-0.370126	1.35203e-14	-0.271384	6.80643e-11	-0.219463	7.78687e-07	-0.448044	2.43299e-05	-0.263369	5.99241e-08	-0.63166	2.53542e-21	-0.414325	6.70053e-09	-0.623694	4.12828e-59	-0.386332	5.33054e-10	-0.281297	3.75593e-09
ENSG00000155506	LARP1	-0.614002	2.25819e-09	-0.416525	1.69269e-16	-0.324604	6.83294e-31	-0.451449	1.44613e-15	-0.406501	0.00755433	0.204275	4.21842e-06	-0.612408	3.72994e-06	-0.476321	2.88431e-12	-0.327747	8.70611e-05	-0.479586	1.95025e-31	-0.186544	0.0836272	-0.380208	5.95099e-19	-0.573656	3.9912e-27	-0.460146	1.44058e-27	-0.312993	1.17934e-10	-0.222513	1.06117e-07	-0.119023	0.00790253	-0.579723	1.14966e-08	-0.302773	3.67679e-10	-0.550476	1.4322e-15	-0.497729	1.01426e-12	-0.481854	1.64514e-32	-0.494326	2.96237e-16	-0.338302	8.20823e-13
ENSG00000152518	ZFP36L2	-0.526531	7.36333e-07	-0.463455	1.62125e-20	-0.206345	5.03355e-13	-0.439101	1.01348e-14	-0.449438	0.00282747	-0.375523	3.70519e-18	-0.720085	7.98027e-09	-0.318234	6.85033e-06	-0.385055	3.11142e-06	-0.511775	2.97733e-36	-0.31931	0.00257334	-0.395381	1.70992e-20	-0.538424	1.68585e-23	-0.312151	9.22175e-13	-0.39589	1.19747e-16	-0.221766	1.17322e-07	-0.204487	4.30894e-06	-0.419849	8.61521e-05	-0.438212	1.02833e-20	-0.318355	1.40556e-05	-0.510515	2.10707e-13	-0.431906	9.08893e-26	-0.31139	8.13492e-07	-0.303708	1.69444e-10
ENSG00000057704	TMCC3	-0.699702	1.02499e-12	-0.368944	5.10432e-13	-0.251451	8.65113e-19	-0.439984	8.84052e-15	-0.318475	0.0398276	-0.197459	8.8438e-06	-0.576595	1.79332e-05	-0.194398	0.00689447	-0.367476	9.26148e-06	-0.471976	2.26954e-30	-0.568242	9.42475e-09	-0.478573	1.69867e-30	-0.564803	3.57369e-26	-0.379869	1.30752e-18	-0.389574	3.9657e-16	-0.288058	3.83697e-12	-0.313429	8.6277e-13	-0.432295	4.99855e-05	-0.205909	2.58941e-05	-0.464497	5.76503e-11	-0.556755	4.00309e-16	-0.546699	4.21556e-43	-0.284932	6.99496e-06	-0.201688	2.86637e-05
ENSG00000169914	OTUD3	-0.455588	2.77383e-05	-0.426723	2.55607e-17	-0.447928	2.26553e-60	-0.52782	1.24946e-21	-0.408438	0.00724583	0.117264	0.00874267	-0.665942	2.3995e-07	-0.175374	0.0149712	-0.503196	3.17283e-10	-0.414337	4.10547e-23	-0.523023	2.02399e-07	-0.394072	2.33984e-20	-0.531924	7.08214e-23	-0.47469	1.83552e-29	-0.360465	7.16057e-14	-0.181365	1.60121e-05	-0.0985271	0.0280685	-0.497689	1.96345e-06	-0.409214	5.0355e-18	-0.475052	1.82965e-11	-0.623256	7.28367e-21	-0.633561	1.70065e-61	-0.538308	1.65484e-19	-0.443565	7.26898e-22
ENSG00000136319	TTC5	-0.554515	1.38257e-07	-0.44938	3.02783e-19	-0.32234	1.83608e-30	-0.496536	5.82434e-19	-0.2984	0.0549243	-0.183858	3.59527e-05	-0.706	2.08075e-08	-0.276983	0.000100534	-0.0486365	0.571062	-0.419489	1.04674e-23	-0.377905	0.000307766	-0.417943	6.14369e-23	-0.513087	3.8254e-21	-0.564369	2.14142e-43	-0.461132	1.02307e-22	-0.327385	1.97317e-15	-0.260919	3.53212e-09	-0.509066	1.04109e-06	-0.164716	0.000802111	-0.345452	2.17892e-06	-0.635187	7.72804e-22	-0.600615	7.4856e-54	-0.457196	7.5136e-14	-0.34512	2.64554e-13
ENSG00000165244	ZNF367	-0.429047	8.87651e-05	-0.381481	6.99989e-14	-0.337996	1.65917e-33	-0.570453	9.62841e-26	-0.245429	0.117201	-0.0284879	0.52549	-0.733132	3.11521e-09	-0.403057	6.78303e-09	-0.444544	4.70273e-08	-0.325536	2.24236e-14	-0.282164	0.00810137	-0.416212	9.60842e-23	-0.47256	9.23238e-18	-0.309735	1.40582e-12	-0.378882	2.84221e-15	-0.324032	3.93587e-15	-0.259852	4.10976e-09	-0.613614	8.82316e-10	-0.430098	6.18237e-20	-0.520915	7.71063e-14	-0.543314	2.7337e-15	-0.411592	2.4898e-23	-0.367128	4.19781e-09	-0.405333	3.38373e-18
ENSG00000128881	TTBK2	-0.497148	3.65441e-06	-0.390329	1.6347e-14	-0.389014	1.03062e-44	-0.474728	2.95024e-17	-0.469767	0.00169637	-0.15718	0.000424652	-0.637362	1.10828e-06	-0.256751	0.000324565	-0.403748	9.08363e-07	-0.54249	2.3622e-41	-0.534127	9.93253e-08	-0.399577	6.19984e-21	-0.575018	2.83144e-27	-0.518804	8.47124e-36	-0.341179	1.69218e-12	-0.284396	7.33716e-12	-0.218873	8.34962e-07	-0.61379	8.69921e-10	-0.307641	1.85288e-10	-0.503921	6.43876e-13	-0.647195	7.30498e-23	-0.585902	1.02098e-50	-0.426099	4.75237e-12	-0.429623	1.79251e-20
ENSG00000135829	DHX9	-0.591303	1.19769e-08	-0.561237	3.51378e-31	-0.434041	2.14338e-56	-0.473849	3.43613e-17	-0.367864	0.0165389	0.282661	1.27665e-10	-0.534158	9.21894e-05	-0.364419	2.03225e-07	-0.265155	0.0016723	-0.42763	1.15036e-24	-0.606444	4.80877e-10	-0.427544	4.90407e-24	-0.66467	7.53963e-39	-0.417608	1.60134e-22	-0.395532	1.28229e-16	-0.223786	8.93568e-08	-0.196637	1.00606e-05	-0.61484	7.99435e-10	-0.294838	1.09375e-09	-0.588253	4.78089e-18	-0.746587	1.65429e-33	-0.578882	2.81171e-49	-0.528552	9.58245e-19	-0.469311	1.30687e-24
ENSG00000146414	SHPRH	-0.664488	3.2841e-11	-0.409786	5.70114e-16	-0.371196	1.4433e-40	-0.583676	3.82418e-27	-0.427616	0.00473246	0.175273	8.28508e-05	-0.765293	2.38266e-10	-0.156212	0.0304873	-0.429336	1.48458e-07	-0.50941	7.0059e-36	-0.535743	8.93582e-08	-0.320373	1.29901e-13	-0.547965	1.93634e-24	-0.541243	2.14568e-39	-0.441936	8.58679e-21	-0.317692	1.41854e-14	-0.177733	6.77445e-05	-0.55842	4.99846e-08	-0.283188	5.10623e-09	-0.531054	2.05232e-14	-0.621555	9.95e-21	-0.605806	5.35646e-55	-0.313344	6.88043e-07	-0.364061	9.81629e-15
ENSG00000149346	SLX4IP	-0.433952	7.21098e-05	-0.220136	2.57454e-05	-0.423914	1.30584e-53	-0.544438	3.65577e-23	-0.452396	0.00262991	0.0590128	0.188145	-0.514611	0.000182552	-0.331418	2.65732e-06	-0.477002	3.32392e-09	-0.550745	8.14009e-43	-0.497787	9.316e-07	-0.448456	1.49362e-26	-0.469459	1.60739e-17	-0.619828	2.14873e-54	-0.403121	2.94434e-17	-0.324151	3.84053e-15	-0.217131	1.02463e-06	-0.474413	6.71053e-06	-0.329728	7.03398e-12	-0.567223	1.25045e-16	-0.635812	6.85385e-22	-0.612748	1.45872e-56	-0.253929	6.68886e-05	-0.481269	5.75274e-26
ENSG00000127463	EMC1	-0.297501	0.00816384	-0.437568	3.18733e-18	-0.349997	5.81467e-36	-0.38475	2.20579e-11	-0.21077	0.1803	-0.289846	4.09363e-11	-0.53292	9.63857e-05	-0.282524	7.17533e-05	-0.341099	4.23926e-05	-0.362501	1.09737e-17	-0.478964	2.6934e-06	-0.425497	8.46347e-24	-0.647151	2.79824e-36	-0.518742	8.65932e-36	-0.33492	4.51105e-12	-0.239283	1.01517e-08	-0.23304	1.48261e-07	-0.472824	7.2746e-06	-0.231285	2.14786e-06	-0.424666	3.12892e-09	-0.601661	3.3354e-19	-0.533201	1.05116e-40	-0.346926	3.19399e-08	-0.402133	6.5396e-18
ENSG00000157741	UBN2	-0.552493	1.56831e-07	-0.232008	8.94023e-06	-0.409033	1.09492e-49	-0.541407	7.06382e-23	-0.447491	0.00296443	0.0535211	0.232702	-0.613405	3.56056e-06	-0.2172	0.00247671	-0.391381	2.0685e-06	-0.635689	1.48395e-60	-0.593792	1.34503e-09	-0.361824	3.44619e-17	-0.431505	9.19386e-15	-0.616707	1.02323e-53	-0.496186	1.46962e-26	-0.223431	9.37546e-08	-0.233764	1.35305e-07	-0.475273	6.42294e-06	-0.217594	8.53458e-06	-0.497578	1.38017e-12	-0.591201	1.92018e-18	-0.326535	8.78099e-15	-0.37414	2.00699e-09	-0.423665	6.74332e-20
ENSG00000215421	ZNF407	-0.458103	2.4717e-05	-0.373241	2.6084e-13	-0.2284	1.08752e-15	-0.483058	6.80823e-18	-0.162889	0.302689	0.00365545	0.935082	-0.596142	7.79139e-06	-0.317384	7.27084e-06	-0.307481	0.00024396	-0.466179	1.4128e-29	-0.38536	0.000227951	-0.272406	4.12536e-10	-0.563912	4.44003e-26	-0.4427	2.06318e-25	-0.471795	7.7178e-24	-0.202075	1.45894e-06	-0.186435	2.88265e-05	-0.604298	1.84141e-09	-0.346683	4.74346e-13	-0.422745	3.74576e-09	-0.667166	1.13308e-24	-0.555724	9.13201e-45	-0.386074	5.48525e-10	-0.496719	8.44209e-28
ENSG00000167182	SP2	-0.602548	5.32681e-09	-0.528025	3.64277e-27	-0.155429	6.09373e-08	-0.440068	8.72662e-15	-0.320749	0.0383557	-0.293909	2.12093e-11	-0.607503	4.67786e-06	-0.287847	5.15459e-05	-0.18592	0.0290162	-0.486118	2.2581e-32	-0.498217	9.0863e-07	-0.464135	1.47865e-28	-0.617705	2.54216e-32	-0.299913	7.50306e-12	-0.379799	2.40713e-15	-0.140321	0.000878885	-0.133107	0.0029473	-0.498709	1.85661e-06	-0.37907	1.71255e-15	-0.416925	6.41551e-09	-0.211023	0.00435078	-0.595844	8.09927e-53	-0.402271	8.66147e-11	-0.264688	3.14499e-08
ENSG00000173744	AGFG1	-0.577445	3.11815e-08	-0.414185	2.58872e-16	-0.293803	2.32696e-25	-0.363958	2.93426e-10	-0.460032	0.00217497	0.0919475	0.0400579	-0.464748	0.000875076	-0.405806	5.23552e-09	-0.181327	0.0333034	-0.473076	1.5978e-30	-0.463096	6.28452e-06	-0.335919	6.83684e-15	-0.564719	3.6479e-26	-0.559712	1.45144e-42	-0.380805	2.00498e-15	-0.30271	2.60685e-13	-0.224017	4.51589e-07	-0.463744	1.14464e-05	-0.416444	1.13647e-18	-0.538974	7.07493e-15	-0.680028	6.50171e-26	-0.578974	2.69299e-49	-0.172224	0.00736697	-0.496327	9.42173e-28
ENSG00000080603	SRCAP	-0.360008	0.00120601	-0.243047	3.17657e-06	-0.382947	2.84344e-43	-0.518944	7.62058e-21	-0.330817	0.0323628	-0.0282974	0.528265	-0.708898	1.71623e-08	-0.360618	2.77413e-07	-0.431789	1.23803e-07	-0.593854	3.69603e-51	-0.0664445	0.540891	-0.387927	1.00078e-19	-0.448967	5.46311e-16	-0.557747	3.22557e-42	-0.326982	1.51568e-11	-0.12577	0.0028939	-0.170303	0.000136182	-0.324618	0.00292571	-0.453815	2.84501e-22	-0.481098	9.31337e-12	-0.583216	7.00554e-18	-0.606427	3.89345e-55	-0.500395	1.12258e-16	-0.382568	3.16016e-16
ENSG00000179899	PHC1P1	-0.27728	0.0139818	-0.346673	1.41588e-11	-0.394772	4.14413e-46	-0.459774	3.71915e-16	-0.401579	0.00838954	-0.343064	3.15046e-15	-0.601673	6.09275e-06	-0.131143	0.06981	-0.489769	1.08427e-09	-0.400363	1.4868e-21	-0.388368	0.00020153	-0.477964	2.05971e-30	-0.509021	8.76465e-21	-0.477637	7.38888e-30	-0.271761	2.74271e-08	-0.34262	7.67727e-17	-0.191068	1.79957e-05	-0.506906	1.1764e-06	-0.287918	2.75459e-09	-0.404618	1.9364e-08	-0.565683	1.06426e-16	-0.532519	1.38021e-40	-0.473998	6.66643e-15	-0.387795	1.15e-16
ENSG00000170903	MSANTD4	-0.70809	4.16396e-13	-0.511858	2.29623e-25	-0.414639	3.84234e-51	-0.428835	4.82194e-14	-0.435963	0.00390147	0.25054	1.4004e-08	-0.781009	5.82161e-11	-0.188546	0.0088176	-0.261147	0.00197647	-0.242639	1.91101e-08	-0.524953	1.79172e-07	-0.55774	5.99355e-43	-0.637278	6.63786e-35	-0.54494	5.1614e-40	-0.333702	5.44514e-12	-0.316156	1.92669e-14	-0.235167	1.13253e-07	-0.469178	8.74045e-06	-0.504486	6.3793e-28	-0.620586	1.94189e-20	-0.744304	3.29378e-33	-0.514256	1.61668e-37	-0.337315	7.986e-08	-0.352137	8.01054e-14
ENSG00000175595	ERCC4	-0.248101	0.0285125	-0.417829	1.33389e-16	-0.340205	5.96858e-34	-0.503976	1.42975e-19	-0.311251	0.0448124	0.136293	0.00227946	-0.587481	1.13481e-05	-0.211778	0.00318961	-0.389142	2.39231e-06	-0.619086	1.17598e-56	-0.550881	3.22887e-08	-0.367592	9.91714e-18	-0.586463	1.48499e-28	-0.603189	7.24037e-51	-0.469576	1.3315e-23	-0.256746	7.263e-10	-0.328425	5.7919e-14	-0.487503	3.39946e-06	-0.289737	2.16598e-09	-0.55227	1.11012e-15	-0.396865	3.1817e-08	-0.526379	1.55772e-39	-0.408437	4.17637e-11	-0.476061	2.27581e-25
ENSG00000073614	KDM5A	-0.652188	9.905e-11	-0.475921	1.08099e-21	-0.438181	1.46272e-57	-0.476722	2.08442e-17	-0.121943	0.441708	0.158071	0.000393361	-0.690736	5.53069e-08	0.0284074	0.695699	-0.296355	0.000416601	-0.524927	2.25646e-38	-0.613483	2.66009e-10	-0.534322	6.44096e-39	-0.627563	1.34025e-33	-0.439725	4.67618e-25	-0.509857	3.50043e-28	-0.305081	1.66267e-13	-0.210274	2.25722e-06	-0.678521	2.48114e-12	0.0835627	0.090669	-0.376214	2.10188e-07	-0.725746	6.85679e-31	-0.590819	9.53174e-52	-0.49346	3.39668e-16	-0.525136	1.99688e-31
ENSG00000065526	SPEN	-0.513099	1.56022e-06	-0.385326	3.74031e-14	-0.451899	1.52795e-61	-0.514289	1.92632e-20	-0.465383	0.00189893	0.106279	0.0175547	-0.686477	7.18902e-08	-0.251017	0.00044494	-0.317911	0.000144869	-0.604726	1.81626e-53	-0.259089	0.0153847	-0.355153	1.41052e-16	-0.32046	1.90679e-08	-0.45247	1.32573e-26	-0.372893	8.30202e-15	-0.170883	4.88476e-05	-0.112436	0.0121335	-0.589335	5.71953e-09	-0.248597	3.31073e-07	-0.573849	4.58494e-17	-0.455164	1.21454e-10	-0.59145	7.01207e-52	-0.540825	1.04211e-19	-0.473252	4.73327e-25
ENSG00000189091	SF3B3	-0.592556	1.09597e-08	-0.357203	3.03894e-12	-0.280907	3.09911e-23	-0.519224	7.20469e-21	-0.291155	0.0613848	0.0873594	0.0511406	-0.635933	1.1915e-06	-0.282232	7.30519e-05	-0.394457	1.69082e-06	-0.465075	1.99331e-29	-0.42992	3.24189e-05	-0.560137	2.22229e-43	-0.602062	2.20235e-30	-0.449059	3.49141e-26	-0.451278	1.02964e-21	-0.181086	1.65097e-05	-0.256398	6.67756e-09	-0.534703	2.28428e-07	-0.262117	6.95537e-08	-0.561985	2.72069e-16	-0.783165	8.80599e-39	-0.487453	2.44729e-33	-0.395017	2.00436e-10	-0.293677	7.01264e-10
ENSG00000091009	RBM27	-0.531636	5.48802e-07	-0.513422	1.55284e-25	-0.349016	9.31882e-36	-0.362237	3.60594e-10	-0.568887	8.45909e-05	0.358657	1.35803e-16	-0.61932	2.69334e-06	-0.335328	1.98955e-06	-0.304678	0.000279732	-0.661346	4.49848e-67	-0.563089	1.36839e-08	-0.256626	4.24991e-09	-0.614814	5.90843e-32	-0.507944	3.75287e-34	-0.474215	4.23947e-24	-0.296429	8.41246e-13	-0.171844	0.000118103	-0.556532	5.66561e-08	-0.0164968	0.738798	-0.615048	5.21672e-20	-0.503933	4.77019e-13	-0.486496	3.39756e-33	-0.456104	8.75514e-14	-0.431302	1.22806e-20
ENSG00000132383	RPA1	-0.48638	6.33903e-06	-0.537261	3.08438e-28	-0.389349	8.56284e-45	-0.407611	1.03012e-12	-0.19969	0.204833	-0.0774093	0.084087	-0.5025	0.000273139	-0.247805	0.00052929	-0.303456	0.000296808	-0.404032	5.88838e-22	-0.442448	1.78004e-05	-0.58293	1.17052e-47	-0.52845	1.50626e-22	-0.423937	3.14881e-23	-0.32631	1.67676e-11	-0.312266	4.15e-14	-0.293282	2.57497e-11	-0.510385	9.65811e-07	-0.345611	5.65308e-13	-0.441522	6.1464e-10	-0.450748	1.92347e-10	-0.581659	7.64543e-50	-0.383159	7.56676e-10	-0.394103	3.31436e-17
ENSG00000127688	GAN	-0.478912	9.18766e-06	-0.261095	5.24612e-07	-0.31884	8.32495e-30	-0.221199	0.00018072	-0.223857	0.154118	0.12473	0.00526815	-0.612517	3.71112e-06	-0.30706	1.47701e-05	-0.174996	0.0400815	-0.461351	6.30997e-29	-0.400059	0.000123456	-0.345969	9.30459e-16	-0.525545	2.81165e-22	-0.447297	5.73325e-26	-0.393791	1.78782e-16	-0.226489	6.18226e-08	-0.24299	4.11395e-08	-0.420037	8.54629e-05	-0.339491	1.51928e-12	-0.470861	2.89937e-11	-0.606373	1.48421e-19	-0.474776	1.7404e-31	-0.474773	5.94237e-15	-0.43444	6.02235e-21
ENSG00000065183	WDR3	-0.48763	5.95192e-06	-0.532668	1.06297e-27	-0.135175	2.56092e-06	-0.453577	1.02557e-15	-0.449118	0.00284954	0.253907	8.81131e-09	-0.661222	3.12443e-07	-0.292649	3.80301e-05	-0.397467	1.38542e-06	-0.291831	9.98746e-12	-0.592128	1.53478e-09	-0.54687	4.87955e-41	-0.69494	1.00502e-43	-0.430064	6.31067e-24	-0.418016	1.46631e-18	-0.276537	2.85693e-11	-0.162439	0.000276481	-0.451673	2.05053e-05	-0.343994	7.35516e-13	-0.172995	0.0205697	-0.62423	6.08624e-21	-0.487042	2.81853e-33	-0.505066	5.24932e-17	-0.399676	1.07974e-17
ENSG00000162613	FUBP1	-0.450364	3.51433e-05	-0.535415	5.083e-28	-0.394752	4.18917e-46	-0.453831	9.84137e-16	-0.457285	0.00232993	0.277036	3.04135e-10	-0.68292	8.91968e-08	-0.325967	3.952e-06	-0.191827	0.0242002	-0.435611	1.24464e-25	-0.624149	1.05418e-10	-0.476271	3.51253e-30	-0.638343	4.74351e-35	-0.34851	1.00359e-15	-0.330604	8.75694e-12	-0.254445	1.0399e-09	-0.181122	4.87988e-05	-0.620929	4.86767e-10	-0.326834	1.09655e-11	-0.574859	3.92721e-17	-0.569722	5.76841e-17	-0.523963	3.9879e-39	-0.361463	7.52305e-09	-0.349501	1.25918e-13
ENSG00000186767	SPIN4	-0.571967	4.49691e-08	-0.331696	1.14667e-10	-0.36336	7.98531e-39	-0.387578	1.52909e-11	-0.385414	0.0117151	-0.0885229	0.0481123	-0.61319	3.59652e-06	-0.0842013	0.245572	-0.467363	7.51618e-09	-0.435946	1.13219e-25	-0.440137	1.99169e-05	-0.438238	2.66461e-25	-0.537031	2.2989e-23	-0.357689	1.54783e-16	-0.386292	7.31476e-16	-0.330849	9.58156e-16	-0.14891	0.000868645	-0.540373	1.60541e-07	-0.410236	4.08905e-18	-0.429877	1.90995e-09	-0.634733	8.4329e-22	-0.47853	5.01463e-32	-0.462002	3.80875e-14	-0.281511	3.65087e-09
ENSG00000162924	REL	-0.437308	6.24398e-05	-0.0611166	0.248075	-0.408365	1.62505e-49	-0.424126	9.69056e-14	-0.594074	3.35854e-05	0.163835	0.000237394	-0.416518	0.00323206	-0.232584	0.00116887	-0.345057	3.40326e-05	-0.609017	2.10555e-54	-0.4377	2.24036e-05	-0.369085	7.15378e-18	-0.386028	6.95962e-12	-0.439755	4.63776e-25	-0.384321	1.05316e-15	-0.275428	3.44907e-11	-0.211742	1.91018e-06	-0.241115	0.0290969	-0.18006	0.00024321	-0.590182	3.5018e-18	-0.452228	1.64999e-10	-0.524946	2.72274e-39	-0.442091	5.9377e-13	-0.387247	1.27977e-16
ENSG00000167447	SMG8	-0.481749	7.98756e-06	-0.442423	1.22477e-18	-0.147017	3.0617e-07	-0.482797	7.13279e-18	-0.471195	0.00163464	0.305963	2.83306e-12	-0.714127	1.20527e-08	-0.191163	0.00790574	-0.175137	0.0399185	-0.421008	6.96408e-24	-0.63534	3.84088e-11	-0.48748	9.69551e-32	-0.598023	6.70025e-30	-0.482964	1.39506e-30	-0.469637	1.31175e-23	-0.261509	3.41553e-10	-0.2539	9.44526e-09	-0.444186	2.91184e-05	-0.265919	4.41368e-08	-0.398589	3.27381e-08	-0.661616	3.7234e-24	-0.657128	1.47109e-67	-0.466803	1.9116e-14	-0.457743	2.39132e-23
ENSG00000185009	AP3M1	-0.601705	5.66665e-09	-0.350892	7.6954e-12	-0.253026	5.16781e-19	-0.467519	1.01651e-16	-0.332373	0.0315096	0.321518	1.83244e-13	-0.642218	8.64105e-07	-0.477029	2.65097e-12	-0.357802	1.64362e-05	-0.55882	2.75406e-44	-0.472457	3.83211e-06	-0.463506	1.78791e-28	-0.668606	1.88711e-39	-0.49886	8.07085e-33	-0.305147	3.55989e-10	-0.336771	2.72747e-16	-0.327434	6.95608e-14	-0.53558	2.16385e-07	-0.466358	1.38705e-23	-0.480129	1.03871e-11	-0.745568	2.25198e-33	-0.523787	4.26903e-39	-0.208638	0.0011219	-0.549199	8.91968e-35
ENSG00000270070	AK3	-0.522427	9.29399e-07	-0.477293	7.96854e-22	-0.344878	6.68388e-35	-0.51558	1.49172e-20	-0.0889422	0.575392	-0.305561	3.03427e-12	-0.642472	8.52839e-07	-0.425699	7.48396e-10	-0.33361	6.37326e-05	-0.363925	8.01381e-18	-0.430754	3.11736e-05	-0.352114	2.65115e-16	-0.586531	1.45861e-28	-0.578357	5.66962e-46	-0.414349	3.11175e-18	-0.360415	1.37126e-18	-0.39444	5.97934e-20	-0.566675	2.86319e-08	-0.429093	7.69538e-20	-0.557814	5.0039e-16	-0.62651	3.98864e-21	-0.563139	3.58619e-46	-0.543859	5.93705e-20	-0.399493	1.12054e-17
ENSG00000179010	MRFAP1	-0.473863	1.1751e-05	-0.485483	1.25478e-22	-0.144508	4.87177e-07	-0.394057	6.51811e-12	-0.347706	0.0240518	-0.276024	3.54799e-10	-0.340945	0.0177205	-0.310764	1.14884e-05	-0.297419	0.000396181	-0.119837	0.00607119	-0.69086	1.31041e-13	-0.517116	3.76546e-36	-0.663151	1.27927e-38	0.0269636	0.54749	-0.566204	1.04433e-35	-0.240245	8.82559e-09	-0.222212	5.61246e-07	-0.360287	0.000884614	-0.329264	7.5557e-12	-0.193113	0.00959767	-0.738768	1.69772e-32	-0.275488	8.63511e-11	-0.489578	6.24522e-16	-0.209181	1.40735e-05
ENSG00000124209	RAB22A	-0.519884	1.07205e-06	-0.507757	6.3456e-25	-0.216905	2.89458e-14	-0.485859	4.12098e-18	-0.45132	0.00270034	0.24664	2.3754e-08	-0.773797	1.12703e-10	-0.269762	0.000154378	-0.22932	0.00681906	-0.417372	1.84067e-23	-0.48828	1.60526e-06	-0.401165	4.20735e-21	-0.643626	8.78537e-36	-0.470591	6.41147e-29	-0.433274	5.79123e-20	-0.267692	1.25374e-10	-0.138911	0.00190878	-0.556175	5.80099e-08	-0.400415	2.93721e-17	-0.480666	9.77854e-12	-0.578255	1.53802e-17	-0.582346	5.52986e-50	-0.403242	7.7286e-11	-0.304787	1.44965e-10
ENSG00000213839	RP11-3J10.4	-0.462377	2.02764e-05	-0.3919	1.25681e-14	-0.35448	6.60053e-37	-0.518921	7.65602e-21	-0.384357	0.0119672	-0.159682	0.000342172	-0.76796	1.89052e-10	-0.121338	0.093635	-0.508073	2.00356e-10	-0.350738	1.38599e-16	-0.190157	0.077708	-0.38883	8.0984e-20	-0.596131	1.12209e-29	-0.335566	1.26454e-14	-0.30146	5.91581e-10	-0.249653	2.17188e-09	-0.336245	1.33317e-14	-0.375535	0.000507863	-0.550955	5.28546e-34	-0.334666	4.67439e-06	-0.641351	2.33285e-22	-0.57723	6.06357e-49	-0.51738	6.68828e-18	-0.462328	7.65686e-24
ENSG00000122218	COPA	-0.345509	0.00194704	-0.19262	0.000241277	-0.299305	2.67051e-26	-0.335794	7.35275e-09	-0.454242	0.00251289	0.102355	0.0222128	-0.66864	2.05905e-07	-0.291488	4.09534e-05	-0.385648	2.99563e-06	-0.651376	1.82489e-64	-0.517584	2.84221e-07	-0.480441	9.38456e-31	-0.678477	5.32358e-41	-0.552022	3.20423e-41	-0.401439	4.09261e-17	-0.170913	4.86949e-05	-0.30897	1.87155e-12	-0.423215	7.45153e-05	-0.252372	2.16062e-07	-0.47164	2.66284e-11	-0.568758	6.68175e-17	-0.547054	3.63428e-43	-0.198553	0.00195334	-0.334451	1.53718e-12
ENSG00000113569	NUP155	-0.566983	6.23894e-08	-0.364365	1.03257e-12	-0.323994	8.92623e-31	-0.295388	4.38261e-07	-0.304505	0.0499135	0.230536	1.91746e-07	-0.63425	1.297e-06	-0.310038	1.20723e-05	-0.399553	1.20536e-06	-0.390766	1.58815e-20	-0.48922	1.52223e-06	-0.455167	2.13311e-27	-0.58206	4.67994e-28	-0.48645	4.61203e-31	-0.328512	1.20329e-11	-0.199807	1.9206e-06	-0.232133	1.66166e-07	-0.437664	3.92612e-05	-0.246012	4.41673e-07	-0.417502	6.08497e-09	-0.684525	2.31179e-26	-0.513146	2.44964e-37	-0.494915	2.69826e-16	-0.486996	1.23343e-26
ENSG00000135018	UBQLN1	-0.546658	2.24558e-07	-0.541107	1.07834e-28	-0.346766	2.73033e-35	-0.295801	4.21609e-07	-0.244822	0.118139	0.284906	8.98031e-11	-0.558277	3.73664e-05	-0.452462	4.43956e-11	-0.295336	0.000437048	-0.497674	4.4343e-34	-0.515657	3.20109e-07	-0.387833	1.02309e-19	-0.70398	2.67055e-45	-0.429137	8.06416e-24	-0.34377	1.12039e-12	-0.304411	1.88875e-13	-0.287261	6.75625e-11	-0.31598	0.00382944	-0.462567	3.50187e-23	-0.512423	2.2597e-13	-0.689984	6.42431e-27	-0.563968	2.48395e-46	-0.331748	1.33885e-07	-0.443291	7.75315e-22
ENSG00000142207	URB1	-0.29773	0.00811249	-0.428293	1.89982e-17	-0.390163	5.45317e-45	-0.420767	1.58387e-13	-0.361344	0.0187147	0.113173	0.0114099	-0.575704	1.86037e-05	-0.462083	1.51221e-11	-0.313171	0.000184024	-0.5195	1.73647e-37	-0.324777	0.00214661	-0.376483	1.38334e-18	-0.601205	2.79222e-30	-0.476761	9.6942e-30	-0.355687	1.5996e-13	-0.147459	0.000469244	-0.15634	0.000468526	-0.48536	3.8072e-06	-0.451148	5.32243e-22	-0.438375	8.38523e-10	-0.600666	3.95023e-19	-0.566376	8.50327e-47	-0.392262	2.74214e-10	-0.489396	6.41406e-27
ENSG00000140575	IQGAP1	-0.569704	5.2211e-08	-0.554582	2.43602e-30	-0.420627	9.99487e-53	-0.443183	5.37129e-15	-0.410141	0.00698361	0.227593	2.76375e-07	-0.737673	2.21661e-09	-0.3151	8.5246e-06	-0.124951	0.144231	-0.669793	2.3109e-69	-0.555228	2.3878e-08	-0.510521	3.93654e-35	-0.631326	4.23781e-34	-0.277777	2.60661e-10	-0.156591	0.00157166	-0.298899	5.32544e-13	-0.287076	6.95646e-11	-0.583719	8.62364e-09	-0.336936	2.28087e-12	-0.667903	1.75296e-24	-0.663835	2.32085e-24	-0.591355	7.34163e-52	-0.448175	2.61421e-13	-0.419491	1.67989e-19
ENSG00000162735	PEX19	-0.427861	9.32921e-05	-0.20693	7.81726e-05	-0.273601	4.42528e-22	-0.361191	4.08433e-10	-0.146369	0.354994	-0.165865	0.000197923	-0.495077	0.000347106	-0.263188	0.000225788	-0.143118	0.0940126	-0.444675	9.25944e-27	-0.470944	4.1552e-06	-0.518149	2.59499e-36	-0.733279	7.61322e-51	-0.499092	7.47091e-33	-0.468331	1.80519e-23	-0.286636	4.94094e-12	-0.292325	3.00618e-11	-0.357154	0.000988198	-0.345551	5.70798e-13	-0.414467	8.02775e-09	-0.600104	4.3456e-19	-0.560538	1.12706e-45	-0.131975	0.0406468	-0.336699	1.06693e-12
ENSG00000177613	CSTF2T	-0.42482	0.000105901	-0.432622	8.31414e-18	-0.338012	1.64714e-33	-0.377306	5.69049e-11	-0.4301	0.00447045	0.159871	0.000336594	-0.747382	1.04558e-09	-0.313409	9.58217e-06	-0.371096	7.43618e-06	-0.411837	7.89954e-23	-0.432499	2.87092e-05	-0.440811	1.30158e-25	-0.658251	6.89845e-38	-0.510623	1.49174e-34	-0.469773	1.2687e-23	-0.252688	1.36483e-09	-0.303808	4.5123e-12	-0.408239	0.000140496	-0.359551	5.47865e-14	-0.414326	8.13144e-09	-0.655427	1.36253e-23	-0.565802	1.099e-46	-0.382884	7.79836e-10	-0.335997	1.19632e-12
ENSG00000177144	NUDT4P1	-0.539888	3.37733e-07	-0.41603	1.85245e-16	-0.233609	2.31479e-16	-0.537351	1.68825e-22	-0.537739	0.000240125	-0.471364	5.75561e-29	-0.196059	0.181702	0.109507	0.130528	-0.415022	4.16555e-07	-0.408858	1.71145e-22	-0.228851	0.0329998	-0.204364	3.34389e-06	-0.484717	9.93982e-19	-0.489301	1.8476e-31	-0.490535	6.56131e-26	-0.160366	0.000140237	-0.315682	5.80534e-13	-0.529129	3.21082e-07	-0.480796	3.65818e-25	-0.526159	3.91002e-14	-0.578211	1.54881e-17	-0.192053	7.5445e-06	-0.515382	9.39565e-18	-0.326419	5.53233e-12
ENSG00000177885	GRB2	-0.536664	4.0889e-07	-0.579476	1.38403e-33	-0.198653	3.66618e-12	-0.392481	8.03416e-12	-0.391752	0.0102973	0.142343	0.00143274	-0.743931	1.371e-09	-0.228407	0.00144028	-0.145238	0.0891941	-0.430342	5.43835e-25	-0.186915	0.0830026	-0.415172	1.25531e-22	-0.424622	2.67735e-14	-0.298907	8.87495e-12	-0.472055	7.23925e-24	-0.328578	1.54e-15	-0.265217	1.90623e-09	-0.461978	1.24826e-05	-0.463468	2.81285e-23	-0.527925	3.10237e-14	-0.764268	6.15208e-36	-0.616819	1.69031e-57	-0.361353	7.60773e-09	-0.400416	9.28715e-18
ENSG00000102910	LONP2	-0.287625	0.0106669	-0.345655	1.63804e-11	-0.185838	8.4199e-11	-0.480482	1.07603e-17	-0.0421896	0.790789	-0.0132727	0.767413	-0.729197	4.16073e-09	-0.381581	4.7384e-08	-0.333476	6.41917e-05	-0.578337	5.17683e-48	-0.357642	0.000671813	-0.413181	2.08908e-22	-0.462761	5.22455e-17	-0.593582	6.36044e-49	-0.400406	5.00642e-17	-0.196736	2.77326e-06	-0.311752	1.1561e-12	-0.500415	1.69008e-06	-0.33461	3.29095e-12	-0.611095	1.04376e-19	-0.758084	4.59637e-35	-0.479642	3.45835e-32	-0.534994	3.02405e-19	-0.222743	3.6333e-06
ENSG00000145907	G3BP1	-0.550942	1.72646e-07	-0.520289	2.71993e-26	-0.314629	4.99525e-29	-0.431426	3.26904e-14	-0.582019	5.27591e-05	0.192919	1.42798e-05	-0.70436	2.31801e-08	-0.34176	1.22512e-06	-0.311407	0.000200956	-0.540563	5.11585e-41	-0.544786	4.89416e-08	-0.311662	6.28813e-13	-0.68404	6.69699e-42	-0.499268	7.04499e-33	-0.401566	3.99237e-17	-0.323957	3.99648e-15	-0.223034	5.08433e-07	-0.440338	3.47595e-05	-0.249846	2.87696e-07	-0.592405	2.43977e-18	-0.46054	6.87776e-11	-0.434148	4.77665e-26	-0.450428	1.92117e-13	-0.384988	1.98341e-16
ENSG00000180357	ZNF609	-0.415861	0.00015278	-0.443434	1.00175e-18	-0.325452	4.70761e-31	-0.455346	7.6927e-16	-0.267897	0.0862926	0.109597	0.0143075	-0.610982	3.98536e-06	-0.377843	6.55349e-08	-0.324494	0.000103227	-0.542579	2.27873e-41	-0.17601	0.102949	-0.447833	1.78536e-26	-0.571833	6.30209e-27	-0.423167	3.84507e-23	-0.313432	1.1076e-10	-0.182125	1.47322e-05	-0.151195	0.000720553	-0.44779	2.46202e-05	-0.31704	4.75937e-11	-0.623038	1.24607e-20	-0.401044	2.20932e-08	-0.610457	4.83834e-56	-0.481602	2.13052e-15	-0.341327	4.98412e-13
ENSG00000198752	CDC42BPB	-0.470305	1.39439e-05	-0.431819	9.7002e-18	-0.385814	5.98214e-44	-0.445463	3.75294e-15	-0.434645	0.00402353	-0.0876559	0.0503543	-0.535441	8.80146e-05	-0.410613	3.30996e-09	-0.361052	1.35828e-05	-0.484554	3.80001e-32	-0.0617078	0.570178	-0.430816	2.03367e-24	-0.49431	1.60665e-19	-0.429581	7.17184e-24	-0.430007	1.17292e-19	-0.241001	7.90174e-09	-0.25464	8.52649e-09	-0.472116	7.53963e-06	-0.346769	4.67709e-13	-0.3711	3.154e-07	-0.502603	5.61504e-13	-0.563451	3.12373e-46	-0.429541	3.06539e-12	-0.344995	2.70151e-13
ENSG00000007202	KIAA0100	-0.24685	0.0293495	-0.36229	1.41562e-12	-0.291247	6.26193e-25	-0.480925	9.94931e-18	-0.303515	0.0506998	0.0250853	0.57613	-0.554616	4.30495e-05	-0.214855	0.00276517	-0.435215	9.58333e-08	-0.573981	3.69324e-47	-0.35155	0.000841215	-0.417575	6.75743e-23	-0.543418	5.47784e-24	-0.603694	5.69806e-51	-0.0665582	0.181288	-0.267598	1.2731e-10	-0.298097	1.17108e-11	-0.394017	0.000249727	-0.317765	4.27679e-11	-0.264442	0.000347425	-0.352024	1.17599e-06	-0.446818	1.15054e-27	-0.377033	1.47245e-09	-0.385729	1.71862e-16
ENSG00000124198	ARFGEF2	-0.670443	1.88851e-11	-0.268124	2.50621e-07	-0.242406	1.55668e-17	-0.481231	9.42315e-18	-0.386288	0.0115101	0.249044	1.71695e-08	-0.718776	8.74505e-09	-0.333102	2.34716e-06	-0.328224	8.48981e-05	-0.602657	5.07391e-53	-0.293983	0.00571359	-0.291468	2.00315e-11	-0.599961	3.93641e-30	-0.41942	1.00863e-22	-0.473637	4.89366e-24	-0.241524	7.31817e-09	-0.200918	6.36136e-06	-0.52959	3.12235e-07	-0.295961	9.39209e-10	-0.545099	3.04475e-15	-0.609627	8.41769e-20	-0.619513	3.98928e-58	-0.481622	2.1241e-15	-0.371628	2.47369e-15
ENSG00000164086	DUSP7	-0.54613	2.31898e-07	-0.331158	1.23358e-10	-0.239299	4.08856e-17	-0.364372	2.79201e-10	-0.37687	0.0138878	-0.362861	5.64485e-17	-0.648196	6.32252e-07	-0.135255	0.0614116	-0.419523	3.02694e-07	-0.421401	6.26467e-24	-0.175356	0.104255	-0.370681	5.03671e-18	-0.334041	4.28621e-09	-0.38024	1.20334e-18	-0.482911	4.72983e-25	-0.167393	6.98107e-05	-0.13257	0.00306551	-0.210099	0.0581556	-0.394204	9.88546e-17	-0.300359	4.40568e-05	-0.531549	1.37122e-14	-0.521596	9.94678e-39	-0.389346	3.80853e-10	-0.322094	1.08567e-11
ENSG00000090857	PDPR	-0.498421	3.41972e-06	-0.337394	5.2429e-11	-0.363781	6.45415e-39	-0.501368	2.34827e-19	-0.456813	0.00235752	0.0379015	0.398202	-0.75835	4.29151e-10	-0.294557	3.36509e-05	-0.326272	9.40709e-05	-0.539987	6.43686e-41	-0.249347	0.0198573	-0.395548	1.64283e-20	-0.389164	4.54816e-12	-0.521901	2.80107e-36	-0.36957	1.49042e-14	-0.164864	9.00272e-05	-0.252416	1.15864e-08	-0.609063	1.2677e-09	-0.332932	4.27915e-12	-0.441426	6.20493e-10	-0.616305	2.57571e-20	-0.514626	1.40699e-37	-0.469919	1.21507e-14	-0.411357	9.59603e-19
ENSG00000166575	TMEM135	-0.558969	1.04439e-07	-0.273658	1.37994e-07	-0.268436	2.76278e-21	-0.37885	4.68454e-11	-0.163667	0.300351	-0.0374207	0.404219	-0.50935	0.000217877	-0.297939	2.70327e-05	-0.420492	2.82423e-07	-0.495083	1.08438e-33	-0.467113	5.09164e-06	-0.46387	1.60193e-28	-0.681647	1.64272e-41	-0.500486	4.6914e-33	-0.42416	4.07022e-19	-0.333902	5.03068e-16	-0.323492	1.43215e-13	-0.528361	3.36329e-07	-0.337801	1.98832e-12	-0.591443	2.85358e-18	-0.58482	5.41695e-18	-0.546379	4.81973e-43	-0.295023	3.15719e-06	-0.287898	1.55061e-09
ENSG00000198162	MAN1A2	-0.541342	3.0963e-07	-0.380442	8.27903e-14	-0.283043	1.40276e-23	-0.463295	2.07057e-16	-0.38814	0.011086	0.0945616	0.0347051	-0.567138	2.63404e-05	-0.114947	0.112373	-0.538706	9.39049e-12	-0.539927	6.5932e-41	-0.68412	2.79166e-13	-0.388875	8.01447e-20	-0.646382	3.59579e-36	-0.632575	3.04208e-57	-0.4118	5.22177e-18	-0.30665	1.23197e-13	-0.260024	4.01069e-09	-0.277009	0.0117547	0.0251004	0.611879	-0.494262	2.04346e-12	-0.526116	2.82831e-14	-0.494359	2.2226e-34	-0.44304	5.23011e-13	-0.438669	2.2784e-21
ENSG00000175548	ALG10B	-0.619864	1.43606e-09	-0.339303	4.01939e-11	-0.294735	1.6184e-25	-0.381891	3.18333e-11	-0.388381	0.0110319	0.0848637	0.0581751	-0.47656	0.000616642	-0.199866	0.00544518	-0.452907	2.43914e-08	-0.369997	2.06195e-18	-0.640061	2.47785e-11	-0.369823	6.08385e-18	-0.61983	1.35992e-32	-0.544533	6.04354e-40	-0.429993	1.17644e-19	-0.356054	3.76532e-18	-0.253225	1.03667e-08	-0.463014	1.18649e-05	-0.241353	7.36529e-07	-0.499022	1.16184e-12	-0.69075	5.35564e-27	-0.590145	1.32231e-51	-0.363734	5.96229e-09	-0.456327	3.38696e-23
ENSG00000125484	GTF3C4	-0.31425	0.00507981	-0.429133	1.61988e-17	-0.318242	1.07531e-29	-0.38566	1.96124e-11	-0.230301	0.142298	0.230933	1.82436e-07	-0.482649	0.000512279	-0.392792	1.74769e-08	-0.312287	0.000192335	-0.493964	1.59199e-33	-0.5568	2.13866e-08	-0.434817	6.84195e-25	-0.528719	1.42103e-22	-0.509346	2.3178e-34	-0.261379	9.45266e-08	-0.252741	1.35364e-09	-0.275994	3.86573e-10	-0.388026	0.000315782	-0.3303	6.44006e-12	-0.538686	7.35782e-15	-0.426066	2.23273e-09	-0.524838	2.84004e-39	-0.256462	5.61964e-05	-0.499117	4.29939e-28
ENSG00000198646	NCOA6	-0.459535	2.31365e-05	-0.307291	2.73916e-09	-0.29449	1.78056e-25	-0.452469	1.2269e-15	-0.335058	0.0300811	0.172194	0.000110735	-0.698474	3.39494e-08	-0.431956	3.95198e-10	-0.334108	6.20456e-05	-0.33641	2.64465e-15	-0.204549	0.0573732	-0.492263	2.01172e-32	-0.530785	9.07885e-23	-0.581687	1.32286e-46	-0.393229	1.98956e-16	-0.261509	3.41531e-10	-0.100303	0.0253447	-0.563387	3.5811e-08	-0.385363	5.32594e-16	-0.58822	4.80619e-18	-0.333311	4.54039e-06	-0.574551	2.09039e-48	-0.507229	3.67754e-17	-0.403695	4.74534e-18
ENSG00000134982	APC	-0.438343	5.97104e-05	-0.421368	6.95245e-17	-0.444506	2.25025e-59	-0.323492	2.72256e-08	-0.50749	0.000602726	0.144052	0.00125246	-0.628243	1.74831e-06	-0.35066	6.15126e-07	-0.149141	0.080837	-0.498449	3.38855e-34	-0.551839	3.02223e-08	-0.436085	4.82991e-25	-0.607618	4.64454e-31	-0.485473	6.29645e-31	-0.520304	1.79312e-29	-0.217027	2.19985e-07	-0.195579	1.12502e-05	-0.490901	2.83618e-06	-0.339479	1.5222e-12	-0.551745	1.19617e-15	-0.496184	1.22088e-12	-0.540312	5.92338e-42	-0.256224	5.71296e-05	-0.423532	6.94358e-20
ENSG00000177764	ZCCHC3	-0.441843	5.12752e-05	-0.402187	2.1705e-15	-0.182589	1.80077e-10	-0.488522	2.5459e-18	-0.435775	0.00391872	-0.416298	2.45758e-22	-0.739168	1.97879e-09	-0.285629	5.92104e-05	-0.445553	4.34872e-08	-0.422619	4.50987e-24	0.15124	0.162014	-0.448792	1.35653e-26	-0.474104	6.9911e-18	-0.45404	8.45813e-27	-0.43692	2.61037e-20	-0.21481	2.93778e-07	-0.198047	8.6605e-06	-0.44268	3.1215e-05	-0.273395	1.76722e-08	-0.186417	0.01247	-0.702371	3.15661e-28	-0.416367	6.8862e-24	-0.346565	3.30776e-08	-0.215631	7.47105e-06
ENSG00000255508	MIR3654	-0.598877	6.96337e-09	-0.451357	2.02355e-19	-0.394833	4.00305e-46	-0.461323	2.87657e-16	-0.240233	0.125414	0.00434834	0.922813	-0.691288	5.34402e-08	-0.253298	0.000392819	-0.436156	8.92751e-08	-0.410746	1.04952e-22	-0.43361	2.72369e-05	-0.412698	2.363e-22	-0.517195	1.63663e-21	-0.368077	1.73264e-17	-0.39779	8.30996e-17	-0.373099	6.64086e-20	-0.33005	4.28301e-14	-0.557707	5.24105e-08	-0.549181	9.39751e-34	-0.342575	2.67837e-06	-0.656951	9.92756e-24	-0.520882	1.30832e-38	-0.380409	1.02198e-09	-0.354611	5.21985e-14
ENSG00000107290	SETX	-0.498738	3.36361e-06	-0.472704	2.19736e-21	-0.495624	1.63029e-75	-0.436283	1.56329e-14	-0.302669	0.0513802	0.236842	8.61521e-08	-0.635717	1.20459e-06	-0.301715	2.10999e-05	-0.343913	3.6275e-05	-0.463829	2.93572e-29	-0.568438	9.29113e-09	-0.45917	6.54344e-28	-0.577962	1.34116e-27	-0.656995	4.31782e-63	-0.449675	1.48865e-21	-0.249488	2.22712e-09	-0.124029	0.00562674	-0.506634	1.19462e-06	-0.418621	7.20739e-19	-0.576604	3.00101e-17	-0.669328	7.0785e-25	-0.647857	4.13959e-65	-0.425184	5.33559e-12	-0.397669	1.62103e-17
ENSG00000096070	BRPF3	-0.234817	0.0385086	-0.394618	7.94903e-15	-0.280731	3.30679e-23	-0.4435	5.11076e-15	-0.457194	0.00233521	-0.104613	0.0194163	-0.600577	6.39935e-06	-0.302995	1.93848e-05	-0.319861	0.000131143	-0.445763	6.7431e-27	-0.298314	0.00500915	-0.412475	2.50067e-22	-0.540382	1.08744e-23	-0.454645	7.10881e-27	-0.293491	1.73086e-09	-0.201944	1.4824e-06	-0.19865	8.11981e-06	-0.348178	0.00134867	-0.27451	1.53798e-08	-0.545358	2.937e-15	-0.506122	3.6422e-13	-0.591806	5.89252e-52	-0.501284	9.72171e-17	-0.374078	1.57089e-15
ENSG00000196367	TRRAP	-0.416133	0.000151109	-0.357653	2.84212e-12	-0.397371	9.51004e-47	-0.557866	1.81917e-24	-0.450405	0.0027615	0.148083	0.000906812	-0.599443	6.73158e-06	-0.151947	0.0353848	-0.331095	7.29132e-05	-0.431428	4.02207e-25	-0.328965	0.00186407	-0.413882	1.74706e-22	-0.288228	4.9528e-07	-0.525323	8.13954e-37	-0.398032	7.93052e-17	-0.156141	0.00021042	-0.0887739	0.0479282	-0.636399	1.31339e-10	-0.343145	8.4408e-13	-0.32343	1.00464e-05	-0.476521	1.19516e-11	-0.631233	6.32677e-61	-0.534609	3.24199e-19	-0.308745	8.13403e-11
ENSG00000177873	ZNF619	-0.424932	0.000105409	-0.271042	1.83267e-07	-0.323613	1.05409e-30	-0.404781	1.52464e-12	-0.363179	0.0180794	-0.135375	0.00244206	-0.339503	0.0182387	-0.314337	8.98735e-06	-0.417394	3.52242e-07	-0.314308	1.86596e-13	-0.438083	2.19937e-05	-0.357588	8.46608e-17	-0.581494	5.41739e-28	-0.49799	1.07733e-32	-0.416701	1.9226e-18	-0.282545	1.01439e-11	-0.308737	1.94809e-12	-0.374953	0.000518991	-0.422045	3.49797e-19	-0.481953	8.45622e-12	-0.413483	7.23799e-09	-0.583495	3.21048e-50	-0.344126	4.18486e-08	-0.430019	1.63987e-20
ENSG00000138604	GLCE	-0.513266	1.54603e-06	-0.36186	1.51075e-12	-0.31049	2.82833e-28	-0.428204	5.29756e-14	-0.206526	0.189436	0.11885	0.00786794	-0.740026	1.85324e-09	-0.329186	3.12929e-06	-0.305494	0.000268846	-0.530129	3.08249e-39	-0.473565	3.61062e-06	-0.462957	2.10933e-28	-0.657921	7.71886e-38	-0.493785	4.3064e-32	-0.410468	6.83195e-18	-0.323406	4.47308e-15	-0.21401	1.47265e-06	-0.568185	2.5814e-08	-0.392567	1.35543e-16	-0.640096	5.08292e-22	-0.456607	1.04364e-10	-0.663579	2.57917e-69	-0.33451	1.03747e-07	-0.338444	8.01955e-13
ENSG00000135913	USP37	-0.392424	0.000380125	-0.445131	7.13643e-19	-0.374136	3.11143e-41	-0.167521	0.004793	-0.583577	4.98174e-05	0.189672	1.99802e-05	-0.746837	1.09166e-09	-0.309731	1.23272e-05	-0.392335	1.9435e-06	-0.453879	6.10384e-28	-0.451121	1.15899e-05	-0.420864	2.87166e-23	-0.543785	5.04044e-24	-0.495893	2.15501e-32	-0.432296	7.15987e-20	-0.254308	1.06231e-09	-0.170206	0.000137402	-0.596629	3.31552e-09	-0.201434	3.89717e-05	-0.657306	1.63233e-23	-0.449403	2.20965e-10	-0.550948	7.04066e-44	-0.392805	2.57833e-10	-0.422736	8.27251e-20
ENSG00000180488	FAM73A	-0.692453	2.17833e-12	-0.341434	2.98081e-11	-0.351385	2.97613e-36	-0.484336	5.41798e-18	-0.40298	0.00814413	0.171538	0.000117716	-0.635775	1.20108e-06	-0.240891	0.000763228	-0.36582	1.02302e-05	-0.549139	1.57908e-42	-0.600119	8.08686e-10	-0.33987	3.14846e-15	-0.699423	1.69122e-44	-0.301982	5.30006e-12	-0.46475	4.30027e-23	-0.299132	5.09881e-13	-0.230487	2.04133e-07	-0.646351	5.43574e-11	-0.410637	3.7671e-18	-0.536791	9.51474e-15	-0.706148	1.2207e-28	-0.541309	3.9354e-42	-0.462507	3.54413e-14	-0.464333	4.62775e-24
ENSG00000169635	HIC2	-0.276088	0.0144156	-0.110184	0.0369097	-0.364303	4.95398e-39	-0.509964	4.50222e-20	-0.262835	0.0926326	-0.232534	1.49183e-07	-0.76448	2.5552e-10	-0.275764	0.000108176	-0.413973	4.48438e-07	-0.375019	6.56148e-19	-0.269315	0.0116536	-0.382652	3.40145e-19	-0.468605	1.87078e-17	-0.433942	2.2423e-24	-0.270871	3.05612e-08	-0.13091	0.00192504	-0.0855988	0.0565214	-0.450766	2.14049e-05	-0.341296	1.13744e-12	-0.408264	1.40244e-08	-0.58253	7.81564e-18	-0.599621	1.23345e-53	-0.311357	8.15736e-07	-0.221358	4.18882e-06
ENSG00000232561	GTF2IP1	-0.539603	3.43521e-07	-0.5409	1.14163e-28	-0.395447	2.83076e-46	-0.564939	3.54344e-25	-0.380753	0.0128612	0.115592	0.00975699	-0.528924	0.000111148	-0.309745	1.23148e-05	-0.409623	6.0724e-07	-0.446619	5.24949e-27	-0.343473	0.00112575	-0.404067	2.05998e-21	-0.536892	2.37089e-23	-0.611978	1.05342e-52	-0.4087	9.74268e-18	-0.397967	1.17512e-22	-0.338099	9.35366e-15	-0.535945	2.11559e-07	-0.565614	3.97897e-36	-0.48525	5.81239e-12	-0.543187	2.78262e-15	-0.549213	1.46676e-43	-0.469213	1.34699e-14	-0.433693	7.14082e-21
ENSG00000152291	TGOLN2	-0.412627	0.000173957	-0.374498	2.13932e-13	-0.368487	5.85354e-40	-0.29451	4.75777e-07	-0.384078	0.0120345	0.245999	2.58861e-08	-0.59412	8.51459e-06	-0.205048	0.00433019	-0.132739	0.120657	-0.459167	1.2318e-28	-0.518918	2.61649e-07	-0.45982	5.39317e-28	-0.670796	8.65338e-40	-0.444565	1.2302e-25	-0.369935	1.39831e-14	-0.219243	1.64246e-07	-0.16423	0.000235952	-0.559464	4.66211e-08	-0.393426	1.14891e-16	-0.533496	1.48221e-14	-0.628257	2.87818e-21	-0.573048	4.16298e-48	-0.259522	4.54247e-05	-0.3969	1.89279e-17
ENSG00000116525	TRIM62	-0.512461	1.61561e-06	-0.242843	3.23937e-06	-0.288996	1.48471e-24	-0.341027	4.13901e-09	-0.423766	0.00516499	-0.208262	2.70429e-06	-0.762804	2.94888e-10	-0.299084	2.5086e-05	-0.364739	1.09137e-05	-0.444048	1.11109e-26	-0.317921	0.00269317	-0.336575	6.01467e-15	-0.505215	1.88527e-20	-0.366699	2.32747e-17	-0.450081	1.35613e-21	-0.199719	1.9412e-06	-0.131418	0.00333403	-0.460221	1.36006e-05	-0.361023	4.25337e-14	-0.316673	1.56889e-05	-0.515839	1.0741e-13	-0.560682	1.05767e-45	-0.435819	1.35989e-12	-0.266285	2.57973e-08
ENSG00000111802	TDP2	-0.701594	8.38804e-13	-0.379433	9.74005e-14	-0.405405	9.25351e-49	-0.271708	3.65866e-06	-0.513824	0.000500596	-0.102139	0.0224971	-0.772789	1.2337e-10	-0.112744	0.119473	-0.148207	0.0827777	-0.263641	9.15492e-10	-0.296662	0.00526824	-0.367599	9.9007e-18	-0.548907	1.55787e-24	-0.436057	1.26834e-24	-0.429495	1.30919e-19	-0.240035	9.09906e-09	-0.233178	1.45706e-07	-0.621396	4.6838e-10	-0.48309	2.02082e-25	-0.404826	1.90124e-08	-0.768977	1.27521e-36	-0.441046	6.40549e-27	-0.549805	1.93876e-20	-0.410332	1.19108e-18
ENSG00000108733	PEX12	-0.464449	1.84025e-05	-0.44375	9.4056e-19	-0.206598	4.70899e-13	-0.368055	1.78794e-10	-0.39292	0.0100526	0.189352	2.06477e-05	-0.680576	1.02655e-07	-0.288129	5.06435e-05	-0.0419316	0.625324	-0.449179	2.47296e-27	-0.564213	1.26216e-08	-0.476617	3.15041e-30	-0.546899	2.47451e-24	-0.514714	3.58811e-35	-0.495167	1.92858e-26	-0.258706	5.33427e-10	-0.284382	1.06291e-10	-0.503496	1.42439e-06	-0.34491	6.33739e-13	-0.413157	9.03995e-09	-0.549634	1.1196e-15	-0.532554	1.36084e-40	-0.384747	6.35332e-10	-0.317443	2.21508e-11
ENSG00000170088	TMEM192	-0.501151	2.96346e-06	-0.388464	2.22922e-14	-0.323358	1.17845e-30	-0.37128	1.20449e-10	-0.115257	0.467326	0.22353	4.54137e-07	-0.610875	4.00518e-06	-0.28615	5.73212e-05	-0.313469	0.0001813	-0.489016	8.54754e-33	-0.540077	6.71089e-08	-0.393714	2.54863e-20	-0.608185	3.95635e-31	-0.48778	3.01309e-31	-0.448054	2.15658e-21	-0.347389	2.67619e-17	-0.328258	5.97369e-14	-0.40174	0.00018332	-0.449708	7.44765e-22	-0.523534	5.50048e-14	-0.689079	7.95949e-27	-0.502397	1.27015e-35	-0.303295	1.60729e-06	-0.462539	7.2624e-24
ENSG00000119402	FBXW2	-0.42063	0.000125862	-0.427822	2.07687e-17	-0.291715	5.22758e-25	-0.317215	5.19409e-08	-0.306685	0.0482166	0.140651	0.00163439	-0.643158	8.23043e-07	-0.363784	2.14131e-07	-0.321865	0.000118302	-0.183729	2.36078e-05	-0.369074	0.000435203	-0.479902	1.11399e-30	-0.701488	7.35836e-45	-0.370619	1.0016e-17	-0.335151	4.35232e-12	-0.235599	1.72638e-08	-0.209696	2.40977e-06	-0.368149	0.000666748	-0.367863	1.2888e-14	-0.501406	8.72791e-13	-0.686812	1.35665e-26	-0.52181	9.16134e-39	-0.379976	1.07124e-09	-0.407656	2.08736e-18
ENSG00000136758	YME1L1	-0.508879	1.96254e-06	-0.523657	1.14074e-26	-0.345752	4.41903e-35	-0.482123	8.0431e-18	-0.402345	0.0082545	0.431356	4.96748e-24	-0.713708	1.24021e-08	-0.359144	3.12659e-07	-0.281516	0.000823122	-0.432712	2.81063e-25	-0.553216	2.74719e-08	-0.499712	1.65289e-33	-0.727848	9.201e-50	-0.317419	3.62815e-13	-0.47022	1.13716e-23	-0.29389	1.3401e-12	-0.134818	0.0025973	-0.477382	5.76556e-06	-0.15801	0.00130982	-0.632979	1.9784e-21	-0.796973	4.78265e-41	-0.582402	5.3864e-50	-0.408569	4.11107e-11	-0.469791	1.1558e-24
ENSG00000134001	EIF2S1	-0.538695	3.62569e-07	-0.50733	7.04713e-25	-0.328002	1.52549e-31	-0.426426	6.90068e-14	-0.549407	0.000164404	0.20885	2.53058e-06	-0.368783	0.00990093	-0.272056	0.000134891	-0.305829	0.0002645	-0.259263	1.76414e-09	-0.528668	1.41393e-07	-0.437399	3.36135e-25	-0.71473	2.97313e-47	-0.445161	1.04202e-25	-0.476505	2.39398e-24	-0.349052	1.8455e-17	-0.277189	3.22456e-10	-0.392172	0.000268565	-0.343427	8.06452e-13	-0.502772	7.40032e-13	-0.698502	8.22528e-28	-0.503068	9.96871e-36	-0.515409	9.35276e-18	-0.470706	9.13554e-25
ENSG00000099942	CRKL	-0.462302	2.03477e-05	-0.198694	0.000150991	-0.323591	1.06433e-30	-0.398783	3.45835e-12	-0.462189	0.00205969	0.195001	1.14793e-05	-0.706046	2.07444e-08	-0.137298	0.0575595	-0.259512	0.00211434	-0.270695	3.10098e-10	-0.30573	0.00398046	-0.522155	6.05025e-37	-0.569923	1.01402e-26	-0.317417	3.62978e-13	-0.403211	2.89273e-17	-0.170955	4.84838e-05	-0.0725763	0.106086	-0.374658	0.000524714	-0.346631	4.78386e-13	-0.545056	3.06306e-15	-0.567874	7.64187e-17	-0.612243	1.9016e-56	-0.356361	1.26006e-08	-0.283367	2.8531e-09
ENSG00000166439	RNF169	-0.608219	3.49763e-09	-0.470156	3.83471e-21	-0.238809	4.75604e-17	-0.462487	2.36997e-16	-0.529808	0.000308229	0.18809	2.34868e-05	-0.633958	1.31616e-06	-0.136869	0.0583507	-0.353796	2.07309e-05	-0.480802	1.31025e-31	-0.432901	2.81681e-05	-0.388849	8.06243e-20	-0.578997	1.02953e-27	-0.548716	1.18248e-40	-0.386975	6.44392e-16	-0.240969	7.9386e-09	-0.197833	8.85997e-06	-0.558935	4.82965e-08	-0.463515	2.78123e-23	-0.634102	1.60024e-21	-0.619241	1.51654e-20	-0.566739	7.22951e-47	-0.407813	4.49971e-11	-0.374233	1.52625e-15
ENSG00000204120	GIGYF2	-0.326927	0.00348394	-0.379686	9.35222e-14	-0.498741	1.36942e-76	-0.457177	5.70353e-16	-0.279827	0.0726852	0.0566791	0.206246	-0.610252	4.12222e-06	-0.186949	0.00941892	-0.323023	0.000111426	-0.507858	1.22386e-35	-0.439784	2.02602e-05	-0.444038	5.2545e-26	-0.603221	1.59569e-30	-0.636912	3.04056e-58	-0.353166	2.431e-13	-0.239149	1.03524e-08	-0.125937	0.00492775	-0.57608	1.48917e-08	-0.1528	0.00189277	-0.657581	1.5421e-23	-0.645301	1.06728e-22	-0.628287	3.28196e-60	-0.257994	5.05331e-05	-0.50317	1.35801e-28
ENSG00000141367	CLTC	-0.505585	2.34229e-06	-0.512718	1.85242e-25	-0.149818	1.80616e-07	-0.430722	3.63416e-14	-0.380479	0.0129315	0.113892	0.0108948	-0.71569	1.08278e-08	-0.261094	0.000254338	-0.083823	0.328341	-0.521553	8.05971e-38	-0.558918	1.84201e-08	-0.411379	3.30314e-22	-0.660402	3.3051e-38	-0.361643	6.78878e-17	-0.4558	3.60246e-22	-0.148839	0.000414249	-0.2127	1.71195e-06	-0.559564	4.63096e-08	-0.23812	1.04403e-06	-0.442651	5.49366e-10	-0.738422	1.87846e-32	-0.579928	1.72442e-49	-0.386682	5.12767e-10	-0.483567	3.11187e-26
ENSG00000121879	PIK3CA	-0.544413	2.57365e-07	-0.57312	9.91309e-33	-0.0973696	0.000724031	-0.359922	4.74809e-10	-0.52525	0.000354815	0.272531	6.00991e-10	-0.648056	6.36956e-07	-0.185758	0.00989075	-0.384763	3.16996e-06	-0.423319	3.73153e-24	-0.552594	2.86824e-08	-0.477874	2.11906e-30	-0.65667	1.18024e-37	-0.554717	1.09319e-41	-0.572872	1.0713e-36	-0.379375	1.4118e-20	-0.199429	7.46959e-06	-0.601442	2.29645e-09	-0.388397	3.00494e-16	-0.633034	1.95817e-21	-0.60979	8.18093e-20	-0.549383	1.36565e-43	-0.565911	8.33875e-22	-0.368504	4.38947e-15
ENSG00000117713	ARID1A	-0.698749	1.13325e-12	-0.297756	8.76714e-09	-0.382458	3.70454e-43	-0.275606	2.6146e-06	-0.321681	0.0377654	-0.0296952	0.508084	-0.633688	1.33409e-06	-0.246234	0.000575709	-0.252697	0.00278798	-0.521026	9.81996e-38	-0.372077	0.000387261	-0.427733	4.66237e-24	-0.528314	1.55118e-22	-0.378318	1.84792e-18	-0.41613	2.16163e-18	-0.107901	0.010684	-0.131776	0.00324847	-0.605239	1.71129e-09	-0.210233	1.72946e-05	-0.482131	8.28714e-12	-0.517327	8.87863e-14	-0.58097	1.05743e-49	-0.38753	4.66563e-10	-0.438779	2.22138e-21
ENSG00000009335	UBE3C	-0.678522	8.73417e-12	-0.534903	5.83506e-28	-0.305477	2.22495e-27	-0.462402	2.4038e-16	-0.363705	0.0179006	0.293865	2.13602e-11	-0.623178	2.23809e-06	-0.368957	1.3942e-07	-0.236338	0.00525887	-0.504368	4.24464e-35	-0.152934	0.157312	-0.458378	8.2782e-28	-0.419758	5.61663e-14	-0.429865	6.6515e-24	-0.434965	4.00677e-20	-0.260078	4.29111e-10	-0.246367	2.62826e-08	-0.528615	3.31223e-07	-0.315836	5.67953e-11	-0.539441	6.63851e-15	-0.540649	3.9608e-15	-0.572979	4.29657e-48	-0.392072	2.80179e-10	-0.39178	5.25626e-17
ENSG00000108587	GOSR1	-0.233632	0.0395272	-0.261422	5.07162e-07	-0.286811	3.40752e-24	-0.333202	9.73464e-09	-0.464266	0.00195385	0.175736	7.92851e-05	-0.251234	0.0849853	-0.380245	5.32343e-08	-0.419899	2.94682e-07	-0.26007	1.56459e-09	-0.535212	9.25208e-08	-0.569854	3.66162e-45	-0.620184	1.22507e-32	-0.613939	4.02433e-53	-0.389866	3.75467e-16	-0.273394	4.86164e-11	-0.172169	0.000114591	-0.455792	1.68475e-05	-0.407198	7.57764e-18	-0.480721	9.71724e-12	-0.36873	3.26416e-07	-0.612228	1.91596e-56	-0.391102	3.12625e-10	-0.446527	3.60955e-22
ENSG00000205339	IPO7	-0.580777	2.48747e-08	-0.478391	6.23774e-22	-0.372981	5.69586e-41	-0.422055	1.31276e-13	-0.525221	0.000355132	0.35803	1.54611e-16	-0.639643	9.86561e-07	-0.31675	7.60008e-06	-0.301468	0.000326634	-0.568699	3.84668e-46	-0.567987	9.60183e-09	-0.357712	8.24684e-17	-0.664485	8.04137e-39	-0.444083	1.40625e-25	-0.401992	3.67343e-17	-0.308184	9.17398e-14	-0.33667	1.22945e-14	-0.524965	4.12437e-07	-0.163498	0.000878052	-0.603684	3.73311e-19	-0.547611	1.49293e-15	-0.497706	6.81237e-35	-0.521774	3.14166e-18	-0.442919	8.46044e-22
ENSG00000180884	ZNF792	-0.425483	0.000103022	-0.206802	7.89958e-05	-0.408791	1.26351e-49	-0.385738	1.94144e-11	-0.354766	0.0211491	0.0619159	0.167293	-0.722646	6.66263e-09	-0.304835	1.71488e-05	-0.470245	5.9048e-09	-0.438193	5.98537e-26	-0.320995	0.00243428	-0.400358	5.12452e-21	-0.559219	1.37744e-25	-0.427956	1.10106e-23	-0.335512	4.11517e-12	-0.26125	3.55954e-10	-0.230021	2.16312e-07	-0.552272	7.49599e-08	-0.156663	0.00144216	-0.494175	2.06451e-12	-0.418238	4.66724e-09	-0.550117	1.00134e-43	-0.236678	0.000208949	-0.375547	1.19416e-15
ENSG00000109171	SLAIN2	-0.44605	4.26034e-05	-0.471999	2.56443e-21	-0.279095	6.03736e-23	-0.333128	9.81252e-09	-0.389307	0.0108257	0.0585953	0.191294	-0.652018	5.15913e-07	-0.176548	0.0143005	-0.36755	9.21976e-06	-0.45674	2.57687e-28	-0.326298	0.00203979	-0.401014	4.36517e-21	-0.643287	9.7991e-36	-0.52807	2.98827e-37	-0.495993	1.54745e-26	-0.24279	6.07431e-09	-0.255386	7.68791e-09	-0.457232	1.57202e-05	-0.261674	7.33099e-08	-0.685812	3.25338e-26	-0.484448	4.84846e-12	-0.38889	8.50871e-21	-0.505486	4.90027e-17	-0.423951	6.33276e-20
ENSG00000260537	DDX19B	-0.522878	9.06065e-07	-0.506158	9.39582e-25	-0.146809	3.18308e-07	-0.622027	1.36285e-31	-0.50124	0.000721394	-0.177968	6.40204e-05	-0.219865	0.133211	-0.360145	2.88273e-07	-0.505298	2.60482e-10	-0.476706	4.97406e-31	-0.396962	0.000140821	-0.351124	3.25209e-16	-0.542962	6.07518e-24	-0.478641	5.40881e-30	-0.473001	5.72978e-24	-0.0774386	0.0673179	-0.292575	2.88755e-11	-0.673805	3.99621e-12	-0.367772	1.30982e-14	-0.389195	7.26817e-08	-0.533728	1.02204e-14	-0.129294	0.00270884	-0.443808	4.71776e-13	-0.35821	2.78071e-14
ENSG00000171161	ZNF672	-0.621943	1.22027e-09	-0.458895	4.24798e-20	-0.232102	3.63593e-16	-0.530746	6.8044e-22	-0.350382	0.0229148	-0.535174	2.53928e-38	-0.480553	0.000546264	-0.289814	4.55403e-05	-0.505495	2.55689e-10	-0.235362	5.14102e-08	0.0334893	0.758131	-0.392215	3.64122e-20	-0.519837	9.42382e-22	-0.313097	7.80977e-13	-0.438254	1.94569e-20	-0.128665	0.00230429	-0.208176	2.85941e-06	-0.164633	0.139398	-0.221888	5.58812e-06	-0.21619	0.00365358	-0.666383	1.34198e-24	-0.240512	1.71814e-08	-0.382178	8.42621e-10	-0.248244	2.24484e-07
ENSG00000155008	APOOL	-0.474847	1.12044e-05	-0.33178	1.13371e-10	-0.376794	7.66018e-42	-0.252338	1.80084e-05	-0.368837	0.0162332	0.150883	0.000721157	-0.52633	0.00012181	-0.195413	0.00660196	-0.489768	1.08438e-09	-0.387339	3.6311e-20	-0.520084	2.43338e-07	-0.447	2.26554e-26	-0.664908	6.93719e-39	-0.641059	3.24817e-59	-0.361753	5.75161e-14	-0.326174	2.53456e-15	-0.296101	1.62652e-11	-0.474382	6.72111e-06	-0.188993	0.00011592	-0.580338	1.67877e-17	-0.64208	2.02117e-22	-0.587276	5.28285e-51	-0.357793	1.09127e-08	-0.451611	1.06772e-22
ENSG00000119446	RBM18	-0.618668	1.57615e-09	-0.503023	2.01633e-24	-0.316721	2.05849e-29	-0.366167	2.24824e-10	-0.416326	0.00609912	0.129106	0.00386617	-0.184188	0.210129	-0.315037	8.56168e-06	-0.222738	0.00864336	-0.314146	1.92265e-13	-0.629234	6.69676e-11	-0.442964	7.1147e-26	-0.688194	1.38141e-42	-0.578105	6.32451e-46	-0.361506	5.9991e-14	-0.342832	7.32886e-17	-0.291312	3.53961e-11	-0.498014	1.92875e-06	-0.242586	6.43944e-07	-0.584433	8.80318e-18	-0.676117	1.57406e-25	-0.549653	1.21833e-43	-0.411317	2.9555e-11	-0.429958	1.66234e-20
ENSG00000152133	GPATCH11	-0.540889	3.18135e-07	-0.480972	3.49449e-22	-0.342682	1.87869e-34	-0.464578	1.66991e-16	-0.527983	0.000326176	0.263633	2.22508e-09	-0.448107	0.00140345	0.126381	0.0806775	-0.504233	2.8791e-10	-0.445981	6.32819e-27	-0.458579	7.93807e-06	-0.526167	1.38054e-37	-0.692591	2.52399e-43	-0.688096	2.22612e-71	-0.477555	1.8392e-24	-0.417364	5.69359e-25	-0.265819	1.74677e-09	-0.639627	9.90072e-11	-0.0320322	0.517256	-0.57768	2.54035e-17	-0.711622	2.99883e-29	-0.625985	1.17393e-59	-0.571651	2.60573e-22	-0.443219	7.88538e-22
ENSG00000144791	LIMD1	-0.182729	0.109315	-0.132289	0.0121139	-0.458696	1.39027e-63	-0.409607	7.7944e-13	-0.382883	0.0123263	-0.0841313	0.0603855	-0.395169	0.00543966	-0.506573	6.55052e-14	-0.252947	0.00276019	-0.576474	1.20405e-47	-0.301131	0.00459345	-0.490769	3.29675e-32	-0.501181	4.20262e-20	-0.277363	2.77716e-10	-0.38498	9.32547e-16	-0.118397	0.0050649	-0.1865	2.86378e-05	-0.510244	9.73587e-07	-0.421903	3.6052e-19	-0.466687	4.558e-11	-0.199356	0.00713349	-0.537691	1.72388e-41	-0.457786	6.91642e-14	-0.309677	7.08955e-11
ENSG00000078747	ITCH	-0.550623	1.76081e-07	-0.256668	8.26445e-07	-0.392496	1.48691e-45	-0.439399	9.67802e-15	-0.197724	0.209421	0.296475	1.39255e-11	-0.677643	1.22168e-07	-0.425018	8.01602e-10	-0.236252	0.00527581	-0.427763	1.10896e-24	-0.573958	6.18527e-09	-0.351242	3.17369e-16	-0.510412	6.60793e-21	-0.573853	3.95238e-45	-0.36585	2.84727e-14	-0.35192	9.66981e-18	-0.163024	0.000262574	-0.513433	8.11058e-07	-0.34425	7.05539e-13	-0.601203	5.6776e-19	-0.689159	7.81027e-27	-0.601691	4.34963e-54	-0.470399	1.13255e-14	-0.463143	6.24136e-24
ENSG00000160007	ARHGAP35	-0.514891	1.41413e-06	-0.399521	3.44204e-15	-0.348211	1.36987e-35	-0.436457	1.52227e-14	-0.273068	0.0801696	0.0162298	0.717605	-0.436814	0.00190842	-0.410006	3.50867e-09	-0.330455	7.54389e-05	-0.489413	7.47587e-33	0.0179167	0.869171	-0.484735	2.36478e-31	-0.594321	1.83208e-29	-0.351926	5.04049e-16	-0.299255	7.98786e-10	-0.173293	3.80128e-05	-0.230349	2.07662e-07	-0.319308	0.00345532	-0.30892	1.54431e-10	-0.320372	1.23087e-05	-0.483111	5.6545e-12	-0.55997	1.44501e-45	-0.347398	3.05101e-08	-0.42829	2.41672e-20
ENSG00000135392	DNAJC14	-0.543951	2.64642e-07	-0.438744	2.53204e-18	-0.33567	4.82288e-33	-0.550059	1.05822e-23	-0.405655	0.00769256	0.282863	1.23705e-10	-0.692609	4.92138e-08	-0.241871	0.000725098	-0.211356	0.0128297	-0.475651	6.9928e-31	-0.315607	0.00290408	-0.423475	1.44593e-23	-0.539791	1.2417e-23	-0.559897	1.34617e-42	-0.541877	2.77037e-32	-0.279692	1.66382e-11	-0.177113	7.18861e-05	-0.689479	7.91808e-13	-0.258393	1.07851e-07	-0.355476	1.04452e-06	-0.702023	3.44225e-28	-0.570597	1.27147e-47	-0.0903577	0.162024	-0.288411	1.44626e-09
ENSG00000153107	ANAPC1	-0.347063	0.00185157	-0.422756	5.374e-17	-0.40298	3.7969e-48	-0.418576	2.17573e-13	-0.468358	0.00175927	0.264704	1.90556e-09	-0.508264	0.000225898	-0.475256	3.27383e-12	-0.457569	1.67866e-08	-0.521276	8.94172e-38	-0.394114	0.000158754	-0.466135	8.06494e-29	-0.550333	1.11945e-24	-0.605345	2.59608e-51	-0.267628	4.51694e-08	-0.322859	5.0009e-15	-0.207287	3.15848e-06	-0.621646	4.58789e-10	-0.340719	1.24804e-12	-0.517107	1.25333e-13	-0.635506	7.26872e-22	-0.53022	3.43997e-40	-0.448489	2.50473e-13	-0.549778	7.35099e-35
ENSG00000170348	TMED10	-0.571273	4.70836e-08	-0.423403	4.76384e-17	-0.265711	7.14665e-21	-0.393417	7.09675e-12	-0.269521	0.0843317	-0.0288216	0.52065	-0.554382	4.34383e-05	-0.246739	0.000560391	-0.0970951	0.257251	-0.39227	1.10108e-20	-0.616416	2.06938e-10	-0.364874	1.78908e-17	-0.608321	3.80676e-31	-0.388912	1.67634e-19	-0.443142	6.55409e-21	-0.243958	5.1102e-09	-0.239098	6.83877e-08	-0.42192	7.8809e-05	-0.174984	0.000364969	-0.416374	6.7475e-09	-0.617822	1.96019e-20	-0.430392	1.3993e-25	-0.340405	5.96812e-08	-0.363331	1.11913e-14
ENSG00000108774	RAB5C	-0.395215	0.000342211	-0.434296	6.02093e-18	-0.141931	7.78681e-07	-0.135451	0.022906	-0.186034	0.238165	-0.379107	1.67683e-18	-0.478283	0.000585323	-0.391263	2.00681e-08	-0.198474	0.019617	-0.428682	8.60844e-25	-0.365244	0.000504238	-0.433219	1.05893e-24	-0.63876	4.15733e-35	-0.384035	5.11604e-19	-0.355584	1.62728e-13	-0.371019	1.10119e-19	-0.369751	1.51078e-17	-0.290179	0.00818101	-0.430744	5.3687e-20	-0.272544	0.000223399	-0.581462	9.26433e-18	-0.545378	7.31816e-43	-0.140799	0.0288651	-0.301681	2.26798e-10
ENSG00000083896	YTHDC1	-0.671761	1.66806e-11	-0.436893	3.63659e-18	-0.414224	4.93265e-51	-0.389215	1.23497e-11	-0.203502	0.196143	0.226637	3.10914e-07	-0.716725	1.00821e-08	-0.0464151	0.522634	-0.282876	0.000774495	-0.343813	5.87466e-16	-0.547602	4.04249e-08	-0.436644	4.14041e-25	-0.400977	8.79102e-13	-0.426495	1.61574e-23	-0.494517	2.29256e-26	-0.188245	7.43437e-06	-0.0247589	0.581869	-0.625473	3.33762e-10	-0.26315	6.15103e-08	-0.588914	4.29762e-18	-0.701028	4.4087e-28	-0.59481	1.35003e-52	-0.526568	1.36032e-18	-0.358036	2.86709e-14
ENSG00000138592	USP8	-0.53277	5.13766e-07	-0.46218	2.12549e-20	-0.337051	2.56254e-33	-0.406825	1.14896e-12	-0.393779	0.00987588	0.201899	5.47631e-06	-0.636898	1.1347e-06	-0.272042	0.000134999	-0.258322	0.00222008	-0.610524	9.80189e-55	-0.614084	2.52707e-10	-0.483103	4.00141e-31	-0.665165	6.34155e-39	-0.599605	3.91267e-50	-0.481484	6.80673e-25	-0.318783	1.14027e-14	-0.330218	4.15153e-14	-0.522314	4.82867e-07	-0.210137	1.74521e-05	-0.600098	6.83583e-19	-0.625969	4.41062e-21	-0.5895	1.80812e-51	-0.123216	0.056111	-0.389055	8.98873e-17
ENSG00000186566	GPATCH8	-0.468758	1.50115e-05	-0.349537	9.36928e-12	-0.339237	9.35376e-34	-0.50516	1.13963e-19	-0.496065	0.000835006	0.156404	0.000453806	-0.660786	3.20079e-07	-0.261867	0.000243434	-0.215666	0.0110717	-0.63704	6.97421e-61	-0.57865	4.35104e-09	-0.335465	7.46792e-15	-0.235207	4.63999e-05	-0.582246	1.03465e-46	-0.386022	7.69091e-16	-0.212293	4.06454e-07	-0.0462936	0.30301	-0.585066	7.82059e-09	-0.351847	2.01842e-13	-0.472019	2.55463e-11	-0.405707	1.46187e-08	-0.605637	5.84019e-55	-0.495567	2.43276e-16	-0.430666	1.41757e-20
ENSG00000115145	STAM2	-0.568762	5.55434e-08	-0.405774	1.15974e-15	-0.384398	1.29452e-43	-0.443932	4.77573e-15	-0.589381	4.01283e-05	0.180385	5.06331e-05	-0.697023	3.72466e-08	-0.303449	1.88092e-05	-0.141407	0.0980515	-0.602258	6.18225e-53	-0.469673	4.44625e-06	-0.364863	1.79355e-17	-0.578808	1.08065e-27	-0.559084	1.87438e-42	-0.484789	2.92044e-25	-0.346619	3.17658e-17	-0.361203	9.2092e-17	-0.600551	2.45909e-09	-0.173433	0.000412233	-0.599117	8.0543e-19	-0.480078	7.99622e-12	-0.427575	3.10588e-25	-0.472056	8.87962e-15	-0.418517	2.07485e-19
ENSG00000145388	METTL14	-0.492795	4.57614e-06	-0.509204	4.43955e-25	-0.399028	3.69691e-47	-0.456003	6.91145e-16	-0.252295	0.106982	0.344977	2.16229e-15	-0.648816	6.11853e-07	-0.28061	8.06832e-05	-0.201601	0.0177335	-0.446798	4.98191e-27	-0.618436	1.73829e-10	-0.475198	4.91883e-30	-0.650449	9.46529e-37	-0.48413	9.64775e-31	-0.494219	2.48205e-26	-0.326733	2.25814e-15	-0.160037	0.000341076	-0.539102	1.73837e-07	-0.377461	2.29934e-15	-0.443752	4.92242e-10	-0.637677	4.77942e-22	-0.652471	2.56221e-66	-0.446548	3.26037e-13	-0.387593	1.19621e-16
ENSG00000065060	UHRF1BP1	-0.429716	8.62996e-05	-0.36456	1.00223e-12	-0.370717	1.85e-40	-0.408352	9.28924e-13	-0.46272	0.00203216	0.29303	2.44718e-11	-0.516293	0.000172409	-0.352894	5.15694e-07	-0.354029	2.04543e-05	-0.45011	1.87749e-27	-0.428368	3.48611e-05	-0.327714	3.30283e-14	-0.508816	9.13494e-21	-0.536196	1.45948e-38	-0.118744	0.0168139	-0.218563	1.79713e-07	-0.221759	5.92527e-07	-0.274278	0.0126462	-0.422026	3.51225e-19	-0.0938611	0.211395	-0.493081	1.76722e-12	-0.55366	2.21666e-44	-0.363271	6.25258e-09	-0.389822	7.73217e-17
ENSG00000052795	FNIP2	-0.613974	2.2629e-09	-0.391589	1.32415e-14	-0.349881	6.14876e-36	-0.460816	3.1292e-16	-0.224437	0.153025	0.0670845	0.134528	-0.71243	1.35291e-08	-0.19049	0.00813165	-0.413488	4.63947e-07	-0.523972	3.24074e-38	-0.352781	0.000804124	-0.285429	5.35564e-11	-0.539523	1.31863e-23	-0.484112	9.70372e-31	-0.322864	2.80375e-11	-0.141421	0.000799328	-0.219882	7.40956e-07	-0.439672	3.58332e-05	-0.353494	1.53188e-13	-0.625829	7.48171e-21	-0.660254	4.96673e-24	-0.375634	2.0937e-19	-0.415509	1.77614e-11	-0.389381	8.43246e-17
ENSG00000091157	WDR7	-0.439985	5.56034e-05	-0.241845	3.56378e-06	-0.279762	4.72614e-23	-0.309543	1.1211e-07	-0.0472282	0.766464	-0.29215	2.82326e-11	-0.52768	0.000116149	-0.362482	2.38256e-07	-0.317377	0.000148859	-0.540192	5.93274e-41	-0.448437	1.32523e-05	-0.378851	8.10219e-19	-0.588617	8.41516e-29	-0.325916	7.7494e-14	-0.42193	6.50159e-19	-0.311395	4.92058e-14	-0.0536685	0.232358	-0.554643	6.41769e-08	-0.373458	4.75191e-15	-0.225064	0.00245351	-0.41668	5.39323e-09	-0.414415	1.1675e-23	-0.320548	3.67249e-07	-0.443155	8.00555e-22
ENSG00000213713	PIGCP1	-0.498094	3.47861e-06	-0.376963	1.44643e-13	-0.377578	5.05529e-42	-0.481279	9.34314e-18	-0.380138	0.0130194	-0.115648	0.00972161	-0.672175	1.68106e-07	-0.0378631	0.602083	-0.438908	7.24826e-08	-0.436862	8.73558e-26	-0.284853	0.007492	-0.456508	1.43846e-27	-0.43995	2.39516e-15	-0.375389	3.53403e-18	-0.472439	6.58408e-24	-0.264109	2.24779e-10	-0.254063	9.23542e-09	-0.666841	7.95162e-12	-0.524051	2.28153e-30	-0.3752	2.27941e-07	-0.672672	3.39205e-25	-0.55639	6.8525e-45	-0.525658	1.5961e-18	-0.43683	3.48333e-21
ENSG00000111737	RAB35	-0.46664	1.6598e-05	-0.346134	1.52953e-11	-0.286355	4.04727e-24	-0.300629	2.66796e-07	-0.249171	0.111543	-0.430008	7.09989e-24	-0.419369	0.00300731	-0.347619	7.80272e-07	-0.434198	1.03428e-07	-0.37961	2.26422e-19	-0.0544547	0.61641	-0.490184	3.99784e-32	-0.448253	6.15143e-16	-0.40449	4.18203e-21	-0.19036	0.000116019	-0.349121	1.81723e-17	-0.357471	1.99394e-16	-0.306984	0.00502767	-0.469512	6.36145e-24	-0.337807	3.75386e-06	-0.5909	2.0174e-18	-0.35863	1.03271e-17	-0.194067	0.002479	-0.285522	2.13779e-09
ENSG00000153561	RMND5A	-0.309202	0.00587716	-0.463862	1.48665e-20	-0.360662	3.09938e-38	-0.352813	1.09053e-09	0.0271503	0.864479	0.140368	0.00167063	-0.413926	0.00344916	-0.404576	5.88041e-09	-0.440485	6.42712e-08	-0.46445	2.42128e-29	-0.529904	1.30598e-07	-0.448725	1.38276e-26	-0.56826	1.53025e-26	-0.578081	6.3911e-46	-0.444974	4.33878e-21	-0.318861	1.12252e-14	-0.270094	9.34049e-10	-0.440441	3.45947e-05	-0.318115	4.06142e-11	-0.436365	1.02086e-09	-0.586809	3.93038e-18	-0.574023	2.66299e-48	-0.34012	6.13124e-08	-0.565068	3.87365e-37
ENSG00000166233	ARIH1	-0.348755	0.00175243	-0.362132	1.44996e-12	-0.271324	9.97162e-22	-0.316951	5.3353e-08	-0.337147	0.0290067	0.0129583	0.772771	-0.565722	2.78726e-05	-0.375038	8.33722e-08	-0.294584	0.000452757	-0.407451	2.45884e-22	-0.45818	8.10238e-06	-0.461735	3.04407e-28	-0.634304	1.68468e-34	-0.471836	4.39335e-29	-0.374421	6.32902e-15	-0.230871	3.36943e-08	-0.199884	7.11302e-06	-0.358548	0.00094082	-0.16039	0.00110295	-0.621568	1.62646e-20	-0.475064	1.40729e-11	-0.536496	2.79682e-41	-0.410117	3.41504e-11	-0.378179	7.28199e-16
ENSG00000123268	ATF1	-0.656517	6.75535e-11	-0.452767	1.51548e-19	-0.407278	3.08338e-49	-0.336689	6.66954e-09	-0.584506	4.81349e-05	0.02688	0.549135	-0.65964	3.40979e-07	-0.113545	0.116852	-0.12299	0.150683	-0.488517	1.01109e-32	-0.554587	2.49718e-08	-0.438173	2.71265e-25	-0.675979	1.33053e-40	-0.467669	1.54783e-28	-0.45764	2.33883e-22	-0.307408	1.06511e-13	-0.273239	5.85136e-10	-0.734787	3.90926e-15	-0.322688	2.0544e-11	-0.59331	2.10431e-18	-0.553974	5.99962e-16	-0.568018	4.07321e-47	-0.143039	0.0263879	-0.154464	0.00142081
ENSG00000167721	TSR1	-0.428712	9.00222e-05	-0.473349	1.90729e-21	-0.318772	8.57012e-30	-0.410498	6.87833e-13	-0.391279	0.0103976	0.00429938	0.923679	-0.530152	0.000106409	-0.226258	0.00160123	-0.404234	8.7886e-07	-0.366687	4.3371e-18	-0.488144	1.61755e-06	-0.457608	1.03959e-27	-0.481959	1.66103e-18	-0.620147	1.83044e-54	-0.250663	3.20926e-07	-0.254574	1.01937e-09	-0.201915	5.70949e-06	-0.436339	4.16878e-05	-0.318759	3.69228e-11	-0.427306	2.43928e-09	-0.603608	2.39085e-19	-0.547713	2.75734e-43	-0.462777	3.41008e-14	-0.336942	1.02551e-12
ENSG00000109756	RAPGEF2	-0.482452	7.71377e-06	-0.226834	1.42744e-05	-0.367536	9.53743e-40	-0.44192	6.54253e-15	-0.373271	0.0149004	0.104284	0.0198038	-0.545616	6.05477e-05	-0.224409	0.00175279	-0.295332	0.000437145	-0.595238	1.89928e-51	-0.28351	0.00779116	-0.440771	1.31613e-25	-0.553924	4.83694e-25	-0.471944	4.25107e-29	-0.48029	9.21949e-25	-0.241127	7.7574e-09	-0.149987	0.000795645	-0.608556	1.31937e-09	-0.358632	6.41314e-14	-0.681271	9.18361e-26	-0.591871	1.71962e-18	-0.564941	1.61299e-46	-0.329548	1.63773e-07	-0.363461	1.09339e-14
ENSG00000172845	SP3	-0.432143	7.78842e-05	-0.461338	2.54032e-20	-0.417688	6.04722e-52	-0.355713	7.78806e-10	-0.537356	0.00024307	0.296365	1.41794e-11	-0.688955	6.17494e-08	-0.313968	9.21925e-06	-0.252678	0.00279003	-0.537345	1.8383e-40	-0.453511	1.02758e-05	-0.343285	1.59627e-15	-0.540294	1.10914e-23	-0.567089	6.90498e-44	-0.373725	7.16197e-15	-0.318857	1.12343e-14	-0.227587	2.92232e-07	-0.566982	2.80364e-08	-0.184729	0.000165825	-0.554433	8.1495e-16	-0.49572	1.2907e-12	-0.553395	2.48277e-44	-0.439961	7.88272e-13	-0.425377	4.62078e-20
ENSG00000111276	CDKN1B	-0.773832	9.88173e-17	-0.483472	1.98442e-22	-0.242598	1.46576e-17	-0.383267	2.66929e-11	-0.186196	0.23775	0.20977	2.28029e-06	-0.73186	3.42248e-09	-0.271284	0.000141175	-0.200689	0.0182659	-0.338531	1.72551e-15	-0.530541	1.25346e-07	-0.496752	4.49535e-33	-0.559546	1.27369e-25	-0.384479	4.62529e-19	-0.536424	1.48684e-31	-0.336192	3.08787e-16	-0.115856	0.00973673	-0.66993	5.87336e-12	-0.392961	1.25641e-16	-0.491167	2.93622e-12	-0.751806	3.3329e-34	-0.562002	5.92178e-46	-0.36343	6.1513e-09	-0.32429	7.7208e-12
ENSG00000177946	CENPBD1	-0.6253	9.35769e-10	-0.462599	1.94499e-20	-0.317938	1.22502e-29	-0.440564	8.07976e-15	-0.164011	0.299323	0.0698556	0.119127	-0.799912	9.10053e-12	-0.114784	0.112887	-0.318344	0.000141714	-0.344757	4.83455e-16	-0.284063	0.00766671	-0.48117	7.43619e-31	-0.620982	9.6698e-33	-0.440699	3.58026e-25	-0.568959	4.10212e-36	-0.290321	2.55852e-12	-0.22914	2.41281e-07	-0.488669	3.19533e-06	-0.350849	2.38362e-13	-0.369771	3.50092e-07	-0.670007	6.10024e-25	-0.483811	8.4857e-33	-0.447492	2.86877e-13	-0.263307	3.72907e-08
ENSG00000197102	DYNC1H1	-0.274078	0.0151737	-0.33931	4.01551e-11	-0.425892	3.7966e-54	-0.373715	8.91298e-11	-0.3456	0.0249789	-0.0404386	0.367358	-0.49663	0.000330285	-0.478564	2.20634e-12	-0.224682	0.00806423	-0.463598	3.15371e-29	-0.28424	0.00762729	-0.350851	3.43957e-16	-0.496988	9.55999e-20	-0.39832	1.84683e-20	-0.198167	5.92942e-05	-0.170325	5.17428e-05	-0.224252	4.3896e-07	-0.486899	3.50999e-06	-0.370121	8.63631e-15	-0.563645	2.12983e-16	-0.422923	3.00901e-09	-0.536257	3.08038e-41	-0.377832	1.35105e-09	-0.300673	2.61915e-10
ENSG00000254198	RP11-598P20.3	-0.466484	1.67208e-05	-0.328114	1.86005e-10	-0.259452	6.0851e-20	-0.583038	4.48387e-27	-0.478882	0.00133529	0.128046	0.00417058	-0.684584	8.06685e-08	-0.241309	0.00074678	-0.420482	2.82626e-07	-0.451119	1.39174e-27	-0.361575	0.000579651	-0.369922	5.95284e-18	-0.558951	1.46872e-25	-0.609735	3.14047e-52	-0.421212	7.55241e-19	-0.228387	4.7603e-08	-0.185664	3.11425e-05	-0.68289	1.58294e-12	-0.384669	6.06534e-16	-0.570953	7.12806e-17	-0.591141	1.93924e-18	-0.473337	2.79257e-31	-0.519594	4.57631e-18	-0.480537	6.98904e-26
ENSG00000175104	TRAF6	-0.309078	0.00589809	-0.307266	2.74759e-09	-0.33355	1.26594e-32	-0.259713	9.96184e-06	-0.545983	0.000184001	0.00550521	0.902369	-0.649413	5.92786e-07	-0.22363	0.00182045	-0.111056	0.194712	-0.350572	1.43558e-16	-0.409924	8.04793e-05	-0.503136	5.13328e-34	-0.571763	6.41281e-27	-0.463671	5.1006e-28	-0.506858	8.06274e-28	-0.300718	3.79188e-13	-0.233225	1.44844e-07	-0.607613	1.42111e-09	-0.356824	8.72825e-14	-0.566076	1.48417e-16	-0.483778	5.2375e-12	-0.550688	7.86345e-44	-0.306174	1.26449e-06	-0.322957	9.49871e-12
ENSG00000144747	TMF1	-0.372715	0.000777894	-0.335131	7.16848e-11	-0.43505	1.11758e-56	-0.414728	3.77923e-13	-0.478941	0.00133318	0.337244	9.74465e-15	-0.716237	1.04276e-08	-0.2105	0.00338277	-0.375848	5.55243e-06	-0.5364	2.67007e-40	-0.56133	1.55195e-08	-0.325783	4.75197e-14	-0.554688	4.04112e-25	-0.656415	6.03269e-63	-0.46814	1.89112e-23	-0.263716	2.39545e-10	-0.230699	1.98799e-07	-0.532838	2.56158e-07	0.0288797	0.559341	-0.60444	3.28315e-19	-0.533124	1.10902e-14	-0.644416	3.19422e-64	-0.571623	2.62051e-22	-0.399579	1.1012e-17
ENSG00000270054	LUC7L2	-0.637779	3.39121e-10	-0.496098	1.05984e-23	-0.401713	7.90136e-48	-0.45399	9.59179e-16	-0.566474	9.20561e-05	0.0210719	0.638653	-0.481294	0.000534028	-0.183517	0.0108357	-0.427197	1.73744e-07	-0.460035	9.44865e-29	-0.421482	4.79144e-05	-0.41618	9.68753e-23	-0.392663	2.81429e-12	-0.521579	3.14505e-36	-0.558386	1.41205e-34	-0.304217	1.95973e-13	-0.21826	8.9752e-07	-0.618007	6.18408e-10	-0.42529	1.74979e-19	-0.512418	2.261e-13	-0.671642	4.25906e-25	-0.477707	6.59523e-32	-0.477695	3.84232e-15	-0.51049	1.62855e-29
ENSG00000125630	POLR1B	-0.451419	3.35133e-05	-0.346871	1.37631e-11	-0.322446	1.7532e-30	-0.472134	4.61973e-17	-0.446856	0.00301038	0.0599566	0.181166	-0.48131	0.000533756	-0.200031	0.00540624	-0.37019	7.85825e-06	-0.435145	1.41931e-25	-0.402053	0.00011335	-0.454406	2.66608e-27	-0.562237	6.66425e-26	-0.469147	9.92214e-29	-0.473084	5.612e-24	-0.251453	1.64991e-09	-0.205635	3.79576e-06	-0.420875	8.24379e-05	-0.163267	0.000893182	-0.430035	1.88137e-09	-0.604163	2.17341e-19	-0.507726	1.82545e-36	-0.36961	3.23926e-09	-0.325736	6.15873e-12
ENSG00000171448	ZBTB26	-0.56789	5.88032e-08	-0.490338	4.0949e-23	-0.31933	6.7446e-30	-0.446434	3.21946e-15	-0.436244	0.00387586	0.279933	1.94992e-10	-0.737093	2.31606e-09	-0.174116	0.0157204	-0.320006	0.000130171	-0.400642	1.38627e-21	-0.489614	1.48867e-06	-0.460606	4.26645e-28	-0.503846	2.47774e-20	-0.53446	2.80068e-38	-0.374985	5.72318e-15	-0.332558	6.68562e-16	-0.124852	0.00531521	-0.461472	1.27956e-05	-0.441954	4.42361e-21	-0.50637	4.77641e-13	-0.648766	5.32353e-23	-0.553336	2.54601e-44	-0.473253	7.44268e-15	-0.351623	8.75266e-14
ENSG00000138802	SEC24B	-0.483878	7.18544e-06	-0.371729	3.307e-13	-0.354415	6.8151e-37	-0.422396	1.24897e-13	-0.122774	0.438583	0.247879	2.01036e-08	-0.62817	1.75466e-06	-0.367378	1.59058e-07	-0.147354	0.0845823	-0.631574	1.44568e-59	-0.403679	0.000105683	-0.425187	9.19043e-24	-0.613342	9.04758e-32	-0.548789	1.14903e-40	-0.250131	3.40531e-07	-0.315021	2.41296e-14	-0.245338	3.01507e-08	-0.417844	9.38645e-05	-0.248024	3.53017e-07	-0.628401	4.65518e-21	-0.65563	1.30637e-23	-0.554783	1.36938e-44	-0.392222	2.75438e-10	-0.460567	1.18818e-23
ENSG00000166855	CLPX	-0.517962	1.19327e-06	-0.460837	2.82398e-20	-0.36846	5.93593e-40	-0.387198	1.60666e-11	-0.102385	0.518792	0.340338	5.36261e-15	-0.687199	6.8787e-08	-0.280975	7.89065e-05	-0.328419	8.40307e-05	-0.372813	1.08769e-18	-0.532286	1.11968e-07	-0.390391	5.60782e-20	-0.691012	4.66253e-43	-0.519143	7.50886e-36	-0.41709	1.77472e-18	-0.26537	1.83201e-10	-0.243639	3.77648e-08	-0.528793	3.27672e-07	-0.320897	2.68672e-11	-0.637677	8.09876e-22	-0.54686	1.66055e-15	-0.589841	1.53271e-51	-0.468744	1.44235e-14	-0.446226	3.87663e-22
ENSG00000183718	TRIM52	-0.553804	1.44536e-07	-0.41485	2.29511e-16	-0.364109	5.46607e-39	-0.490746	1.69703e-18	-0.530096	0.000305479	-0.078274	0.0806714	-0.726977	4.88768e-09	-0.0136914	0.850498	-0.332659	6.70686e-05	-0.364646	6.83117e-18	-0.341725	0.00119778	-0.34037	2.85151e-15	-0.284942	6.75418e-07	-0.394303	4.7772e-20	-0.510044	3.32229e-28	-0.145914	0.000538788	-0.085094	0.0579991	-0.429214	5.73089e-05	-0.327467	9.95539e-12	-0.32337	1.0087e-05	-0.630819	1.77682e-21	-0.64427	3.48129e-64	-0.378041	1.32098e-09	-0.149005	0.00209563
ENSG00000174989	FBXW8	-0.580164	2.59353e-08	-0.237001	5.63343e-06	-0.267357	4.03104e-21	-0.389895	1.12958e-11	-0.186553	0.236835	-0.236345	9.1835e-08	-0.296273	0.0408851	-0.176521	0.0143159	-0.354418	2.00009e-05	-0.464978	2.05461e-29	-0.540606	6.47871e-08	-0.474987	5.25431e-30	-0.506559	1.44002e-20	-0.512887	6.79705e-35	-0.360345	7.30721e-14	-0.283273	8.93381e-12	-0.227683	2.88822e-07	-0.527831	3.47266e-07	-0.265915	4.41561e-08	-0.309246	2.52936e-05	-0.463811	4.84255e-11	-0.461959	1.08602e-29	-0.325868	2.28576e-07	-0.325864	6.0359e-12
ENSG00000174437	ATP2A2	-0.382522	0.000547775	-0.395807	6.49676e-15	-0.137739	1.64065e-06	-0.483044	6.82555e-18	-0.382819	0.0123419	0.00579915	0.897184	-0.65884	3.56319e-07	-0.163135	0.0237676	-0.361862	1.29489e-05	-0.319303	7.35103e-14	-0.380637	0.000275933	-0.417188	7.46969e-23	-0.506228	1.53916e-20	-0.520104	5.33063e-36	-0.420347	9.04556e-19	-0.184335	1.15369e-05	-0.201381	6.05021e-06	-0.599145	2.73838e-09	-0.0857802	0.0823979	-0.511438	2.55488e-13	-0.592539	1.54037e-18	-0.34428	2.3216e-16	-0.168046	0.00895331	-0.461601	9.18136e-24
ENSG00000164323	KIAA1430	-0.442869	4.902e-05	-0.41505	2.21342e-16	-0.393845	6.9824e-46	-0.374154	8.44007e-11	-0.387109	0.0113206	0.353018	4.3204e-16	-0.580578	1.51975e-05	-0.327032	3.65936e-06	-0.315984	0.000159744	-0.560848	1.15974e-44	-0.558308	1.92317e-08	-0.384936	2.00799e-19	-0.571601	6.6774e-27	-0.589056	4.97569e-48	-0.315056	8.77301e-11	-0.340297	1.27437e-16	-0.335554	1.52045e-14	-0.386931	0.000329456	-0.328725	8.20921e-12	-0.593337	2.09497e-18	-0.465775	3.9155e-11	-0.517439	4.86502e-38	-0.404568	6.61194e-11	-0.421684	1.0417e-19
ENSG00000136925	TSTD2	-0.152883	0.181453	-0.400872	2.72617e-15	-0.371244	1.4075e-40	-0.518508	8.31688e-21	-0.363564	0.0179485	-0.0259376	0.563233	-0.766667	2.11569e-10	-0.174902	0.0152486	-0.376395	5.36753e-06	-0.475165	8.17728e-31	-0.415072	6.40316e-05	-0.347562	6.73692e-16	-0.389195	4.52908e-12	-0.49631	1.87807e-32	-0.489866	7.81857e-26	-0.204375	1.10038e-06	-0.202476	5.37115e-06	-0.583811	8.56651e-09	-0.470508	4.96565e-24	-0.429396	1.99967e-09	-0.46127	6.36168e-11	-0.687788	2.57996e-76	-0.50616	4.38634e-17	-0.387349	1.25454e-16
ENSG00000105879	CBLL1	-0.433486	7.35586e-05	-0.395579	6.75375e-15	-0.23634	1.01295e-16	-0.342552	3.49393e-09	-0.155378	0.325825	-0.002882	0.948797	-0.411127	0.00369786	-0.277425	9.78921e-05	-0.466579	8.02295e-09	-0.454141	5.64189e-28	-0.425207	4.03766e-05	-0.422632	1.80553e-23	-0.518566	1.22968e-21	-0.538824	5.40025e-39	-0.291461	2.26327e-09	-0.316921	1.65467e-14	-0.35165	6.5174e-16	-0.532022	2.6927e-07	-0.416998	1.01226e-18	-0.540007	6.14412e-15	-0.368615	3.29398e-07	-0.178856	3.11665e-05	-0.392495	2.67059e-10	-0.434048	6.58585e-21
ENSG00000086598	TMED2	-0.632687	5.15957e-10	-0.383265	5.23898e-14	-0.264648	1.0325e-20	-0.404056	1.68477e-12	-0.287385	0.0649784	0.206843	3.17111e-06	-0.591095	9.7129e-06	-0.169979	0.0184187	-0.0811513	0.344045	-0.48744	1.45127e-32	-0.512173	3.96128e-07	-0.370669	5.04972e-18	-0.579128	9.95582e-28	-0.584538	3.75621e-47	-0.358946	9.2585e-14	-0.285067	6.52002e-12	-0.294408	2.14447e-11	-0.520889	5.2528e-07	-0.259414	9.5696e-08	-0.472824	2.33893e-11	-0.709129	5.70635e-29	-0.45491	9.80189e-29	-0.151441	0.0186551	-0.347995	1.62747e-13
ENSG00000174953	DHX36	-0.487161	6.0944e-06	-0.524522	9.10968e-27	-0.363442	7.66204e-39	-0.377404	5.6207e-11	-0.38821	0.0110703	0.385322	4.14168e-19	-0.734663	2.7796e-09	-0.140067	0.0526574	-0.284818	0.000709628	-0.376983	4.17135e-19	-0.594367	1.28485e-09	-0.304994	2.03153e-12	-0.688109	1.42738e-42	-0.537983	7.43112e-39	-0.53301	4.19164e-31	-0.328186	1.67101e-15	-0.13683	0.00223471	-0.567226	2.75719e-08	-0.0730823	0.139121	-0.602658	4.4424e-19	-0.571853	4.16124e-17	-0.573907	2.80872e-48	-0.588691	7.18461e-24	-0.463998	5.03461e-24
ENSG00000137770	CTDSPL2	-0.319843	0.00430957	-0.370815	3.81515e-13	-0.409816	6.88427e-50	-0.353595	9.96282e-10	-0.368668	0.0162859	0.127063	0.00447227	-0.585729	1.22293e-05	-0.452595	4.3747e-11	-0.306958	0.000250303	-0.575062	2.2735e-47	-0.466596	5.23216e-06	-0.320356	1.30315e-13	-0.391479	3.31283e-12	-0.527999	3.06661e-37	-0.337079	3.22456e-12	-0.374286	4.96692e-20	-0.338716	8.30831e-15	-0.534639	2.29329e-07	-0.356606	9.0569e-14	-0.5196	9.12583e-14	-0.301579	3.69615e-05	-0.519913	1.89592e-38	-0.450291	1.95761e-13	-0.420355	1.39225e-19
ENSG00000154035	C17orf103	-0.310728	0.00562527	-0.352095	6.45742e-12	-0.248336	2.3717e-18	-0.404101	1.67444e-12	-0.2851	0.0672367	-0.243192	3.76166e-08	-0.504986	0.000251767	-0.222836	0.00189186	-0.483094	1.95886e-09	-0.315556	1.48082e-13	-0.357164	0.000683884	-0.412385	2.55867e-22	-0.579264	9.6137e-28	-0.598389	6.90533e-50	-0.369548	1.4964e-14	-0.166455	7.67437e-05	-0.171124	0.000126253	-0.295377	0.00705818	-0.346104	5.21549e-13	-0.278281	0.000162049	-0.484385	4.88414e-12	-0.594205	1.81846e-52	-0.303815	1.53945e-06	-0.269823	1.65542e-08
ENSG00000198843	SELT	-0.641097	2.56898e-10	-0.555204	2.03647e-30	-0.256252	1.77907e-19	-0.422199	1.28548e-13	-0.402577	0.00821402	-0.0988029	0.027317	-0.650938	5.46603e-07	-0.231171	0.00125491	0.176761	0.0380845	-0.368422	2.94043e-18	-0.501039	7.70455e-07	-0.377382	1.12953e-18	-0.662685	1.50375e-38	-0.536932	1.10581e-38	-0.604569	1.0122e-41	-0.231306	3.17027e-08	-0.140339	0.00171093	-0.531039	2.85921e-07	-0.1856	0.000154232	-0.632232	2.27694e-21	-0.661314	3.96958e-24	-0.387631	1.16076e-20	-0.504727	5.54945e-17	-0.258905	6.37601e-08
ENSG00000141646	SMAD4	-0.416394	0.000149528	-0.465651	1.01447e-20	-0.286473	3.87131e-24	-0.260361	9.44874e-06	-0.296718	0.0563734	-0.274626	4.38505e-10	-0.609176	4.33197e-06	-0.168181	0.0197112	-0.354936	1.94116e-05	-0.477044	4.4583e-31	-0.577243	4.83786e-09	-0.34225	1.96259e-15	-0.516996	1.70606e-21	-0.440656	3.6229e-25	-0.434006	4.93903e-20	-0.294457	1.20827e-12	-0.280432	1.96288e-10	-0.565712	3.05792e-08	-0.307259	1.95615e-10	-0.362761	6.02381e-07	-0.68076	5.50069e-26	-0.46765	1.77045e-30	-0.343948	4.25673e-08	-0.403881	4.56712e-18
ENSG00000198743	SLC5A3	-0.458732	2.4011e-05	-0.338413	4.55083e-11	-0.425697	4.29204e-54	-0.507803	6.84941e-20	-0.228855	0.144891	0.0703534	0.116513	-0.656235	4.10879e-07	-0.373861	9.21703e-08	-0.238595	0.00482962	-0.570106	2.06925e-46	-0.338973	0.00131974	-0.132761	0.00268959	-0.28171	9.12969e-07	-0.430803	5.1866e-24	-0.34985	4.19277e-13	-0.136626	0.00120271	-0.286316	7.84408e-11	-0.610001	1.17697e-09	-0.361797	3.72112e-14	-0.499975	1.0365e-12	-0.637435	5.00867e-22	-0.530138	3.55357e-40	-0.428188	3.64424e-12	-0.25538	9.72838e-08
ENSG00000117868	ESYT2	-0.381855	0.000561177	-0.391977	1.24059e-14	-0.338643	1.23103e-33	-0.451328	1.47439e-15	-0.566783	9.10694e-05	0.185699	2.99087e-05	-0.670947	1.80435e-07	-0.0464206	0.522584	-0.232691	0.00602468	-0.603851	2.80725e-53	-0.531426	1.1838e-07	-0.429791	2.68215e-24	-0.399605	1.06763e-12	-0.336373	1.08351e-14	-0.452009	8.69883e-22	-0.215246	2.7758e-07	-0.28293	1.33323e-10	-0.549309	9.08661e-08	-0.417037	1.00421e-18	-0.586948	5.89432e-18	-0.530799	1.51651e-14	-0.645969	1.27384e-64	-0.27857	1.13723e-05	-0.321148	1.25633e-11
ENSG00000173281	PPP1R3B	-0.521359	9.87005e-07	-0.253963	1.08648e-06	-0.329304	8.54557e-32	-0.387538	1.53703e-11	0.171849	0.276499	0.00614687	0.891056	-0.665577	2.4494e-07	-0.122315	0.0910017	-0.386218	2.88821e-06	-0.373316	9.69756e-19	-0.321822	0.00236861	-0.445594	3.38048e-26	-0.425529	2.32909e-14	-0.405389	3.3594e-21	-0.306795	2.83039e-10	-0.238105	1.20432e-08	-0.254263	8.98305e-09	-0.489273	3.09411e-06	-0.426072	1.4789e-19	-0.566547	1.38356e-16	-0.500933	6.88291e-13	-0.592729	3.75287e-52	-0.298286	2.42515e-06	-0.388013	1.10211e-16
ENSG00000018510	AGPS	-0.515712	1.35157e-06	-0.468157	5.91514e-21	-0.245395	6.06756e-18	-0.324874	2.35709e-08	-0.520138	0.000414506	0.282097	1.39398e-10	-0.752648	6.85761e-10	-0.296634	2.94256e-05	-0.392412	1.93379e-06	-0.446016	6.26371e-27	-0.464765	5.76013e-06	-0.353635	1.935e-16	-0.414821	1.17686e-13	-0.579141	4.03195e-46	-0.37272	8.5603e-15	-0.363787	6.21202e-19	-0.192621	1.53268e-05	-0.574004	1.72336e-08	-0.142698	0.00374382	-0.592291	2.48533e-18	-0.677812	1.07477e-25	-0.376209	1.82776e-19	-0.447219	2.97693e-13	-0.457915	2.29202e-23
ENSG00000184208	C22orf46	-0.321499	0.00410236	-0.392937	1.05572e-14	-0.414314	4.67227e-51	-0.44835	2.37492e-15	-0.358602	0.019699	0.0237598	0.596461	-0.684637	8.04076e-08	-0.334067	2.1852e-06	-0.226841	0.00746152	-0.493342	1.9692e-33	-0.227184	0.0343335	-0.22478	2.98307e-07	-0.477387	3.85149e-18	-0.302687	4.70512e-12	-0.501619	3.39608e-27	-0.181377	1.59919e-05	-0.128966	0.00397799	-0.614652	8.11658e-10	-0.320083	3.03316e-11	-0.498645	1.21536e-12	-0.42706	2.0305e-09	-0.566969	6.52119e-47	-0.457748	6.95349e-14	-0.375938	1.11005e-15
ENSG00000205534	RP11-345J4.8	-0.544432	2.57055e-07	-0.393029	1.03949e-14	-0.276688	1.45305e-22	-0.530529	7.11964e-22	-0.422498	0.00531488	-0.0339647	0.449032	-0.713305	1.2748e-08	-0.189309	0.00854258	-0.314083	0.000175801	-0.324961	2.50466e-14	-0.526544	1.61949e-07	-0.309716	8.88149e-13	-0.518432	1.26459e-21	-0.368974	1.42856e-17	-0.502631	2.57722e-27	-0.237448	1.32407e-08	-0.134583	0.00264301	-0.494576	2.32647e-06	-0.521501	4.85387e-30	-0.424231	3.25955e-09	-0.590925	2.00919e-18	-0.550893	7.2066e-44	-0.476302	4.73251e-15	-0.314519	3.44634e-11
ENSG00000127022	CANX	-0.450047	3.56472e-05	-0.512015	2.20811e-25	-0.353521	1.05454e-36	-0.271974	3.57651e-06	-0.431945	0.00428406	0.233044	1.39872e-07	-0.707912	1.83295e-08	-0.176594	0.014275	-0.129417	0.130319	-0.585267	2.13664e-49	-0.470551	4.24312e-06	-0.381311	4.62621e-19	-0.559812	1.19508e-25	-0.555555	7.81065e-42	-0.25296	2.48103e-07	-0.248411	2.62213e-09	-0.257495	5.7279e-09	-0.382325	0.000393181	-0.119573	0.0152899	-0.539628	6.4705e-15	-0.422286	3.19525e-09	-0.396572	1.24261e-21	-0.379915	1.07843e-09	-0.430051	1.62792e-20
ENSG00000025800	KPNA6	-0.566077	6.61743e-08	-0.466027	9.35843e-21	-0.277298	1.1639e-22	-0.346011	2.37065e-09	-0.137109	0.386573	0.352788	4.52655e-16	-0.659255	3.48285e-07	-0.343472	1.07486e-06	-0.216509	0.0107539	-0.508082	1.12912e-35	-0.416221	6.08142e-05	-0.373513	2.68928e-18	-0.571047	7.66647e-27	-0.272279	5.99948e-10	-0.318256	5.51882e-11	-0.105124	0.0128899	-0.191369	1.74456e-05	-0.365967	0.000721699	-0.152537	0.00192764	-0.426726	2.57699e-09	-0.426077	2.23052e-09	-0.518107	3.77567e-38	-0.367456	4.05704e-09	-0.439372	1.93614e-21
ENSG00000107164	FUBP3	-0.549171	1.92548e-07	-0.509566	4.05952e-25	-0.386324	4.52412e-44	-0.458415	4.65356e-16	-0.158498	0.316082	0.245836	2.64567e-08	-0.631588	1.48164e-06	-0.207832	0.00382012	-0.291305	0.000527427	-0.548549	2.01242e-42	-0.160476	0.137593	-0.335304	7.70548e-15	-0.647377	2.59954e-36	-0.547737	1.73604e-40	-0.431079	9.31292e-20	-0.2508	1.82334e-09	-0.138748	0.00193265	-0.469272	8.69933e-06	-0.10294	0.0369692	-0.459444	9.85082e-11	-0.538008	5.70117e-15	-0.565406	1.31096e-46	-0.388694	4.0973e-10	-0.400844	8.51189e-18
ENSG00000235499	AC073046.25	-0.34156	0.00220982	-0.0224515	0.671591	-0.329219	8.87554e-32	-0.584641	3.0045e-27	-0.354192	0.0213738	0.0794242	0.0763027	-0.491718	0.000386177	-0.527511	3.80005e-15	-0.315457	0.000164054	-0.633685	4.51433e-60	-0.461213	6.92998e-06	-0.282777	8.18681e-11	-0.333692	4.45794e-09	-0.461778	8.92069e-28	-0.395947	1.18447e-16	-0.363622	6.45913e-19	-0.295502	1.79397e-11	-0.521199	5.15787e-07	-0.379242	1.65936e-15	-0.516801	1.30291e-13	-0.351433	1.22888e-06	-0.544588	1.01617e-42	-0.437904	1.03444e-12	-0.437492	2.99028e-21
ENSG00000085491	SLC25A24	-0.552384	1.57888e-07	-0.493322	2.03967e-23	-0.351751	2.49299e-36	-0.401372	2.43322e-12	-0.371902	0.0153016	0.101163	0.0238245	-0.617509	2.9354e-06	-0.233657	0.00110718	-0.240034	0.0045726	-0.531626	1.72701e-39	-0.623169	1.14951e-10	-0.342645	1.81385e-15	-0.696862	4.69964e-44	-0.227467	2.73082e-07	-0.146692	0.00308612	-0.358017	2.3941e-18	-0.202444	5.38971e-06	-0.607239	1.46347e-09	-0.254456	1.70214e-07	-0.522227	6.51248e-14	-0.606105	1.55454e-19	-0.531903	1.76385e-40	-0.382666	7.98746e-10	-0.418822	1.9423e-19
ENSG00000203668	CHML	-0.525769	7.6906e-07	-0.178576	0.000676086	-0.323128	1.30297e-30	-0.438923	1.04181e-14	-0.337492	0.0288327	0.219948	6.98271e-07	-0.658423	3.64585e-07	-0.228208	0.00145452	-0.397128	1.41694e-06	-0.511327	3.50283e-36	-0.393852	0.000160511	-0.44211	9.04412e-26	-0.496029	1.15197e-19	-0.51062	1.49331e-34	-0.279457	1.05931e-08	-0.198275	2.30849e-06	-0.247377	2.2958e-08	-0.468797	8.90851e-06	-0.354724	1.2455e-13	-0.610553	1.14705e-19	-0.483696	5.28694e-12	-0.553926	1.97832e-44	-0.355969	1.31056e-08	-0.390569	6.67662e-17
ENSG00000122042	UBL3	-0.517092	1.25226e-06	-0.326056	2.449e-10	-0.333777	1.14196e-32	-0.417895	2.40041e-13	-0.236587	0.131428	0.132351	0.00305517	-0.753637	6.32782e-10	-0.164247	0.0228165	-0.348889	2.74332e-05	-0.412105	7.36759e-23	-0.413151	6.9765e-05	-0.29716	7.75945e-12	-0.523517	4.33241e-22	-0.587497	1.00301e-47	-0.505066	1.32211e-27	-0.229902	3.85768e-08	-0.171199	0.000125377	-0.419731	8.65899e-05	-0.462701	3.39004e-23	-0.6061	2.47294e-19	-0.691794	4.17541e-27	-0.626147	1.07361e-59	-0.385148	6.07792e-10	-0.346786	1.99732e-13
ENSG00000144597	EAF1	-0.464937	1.79857e-05	-0.378526	1.12669e-13	-0.241278	2.21404e-17	-0.419631	1.86791e-13	-0.323833	0.0364306	0.357403	1.76009e-16	-0.678762	1.14347e-07	-0.269834	0.000153731	-0.21058	0.0131707	-0.438745	5.11336e-26	-0.520118	2.42822e-07	-0.35563	1.27682e-16	-0.633046	2.491e-34	-0.468934	1.05819e-28	-0.283263	6.54522e-09	-0.317083	1.6019e-14	-0.220537	6.85491e-07	-0.431099	5.27184e-05	-0.332984	4.24449e-12	-0.467651	4.10816e-11	-0.432417	1.21051e-09	-0.410792	3.08163e-23	-0.386442	5.26607e-10	-0.459671	1.48417e-23
ENSG00000162923	WDR26	-0.504387	2.49687e-06	-0.473859	1.70477e-21	-0.38401	1.59818e-43	-0.379445	4.34488e-11	-0.464121	0.00196112	0.141723	0.0015038	-0.528522	0.000112743	-0.159334	0.0272792	-0.296255	0.000418568	-0.470994	3.10146e-30	-0.476276	3.11842e-06	-0.403431	2.41017e-21	-0.599124	4.95502e-30	-0.469886	7.93626e-29	-0.274002	2.08535e-08	-0.253031	1.29443e-09	-0.139967	0.00176053	-0.607191	1.46902e-09	-0.25255	2.11716e-07	-0.554279	8.33083e-16	-0.49335	1.71168e-12	-0.571766	7.47267e-48	-0.416324	1.60734e-11	-0.364809	8.57967e-15
ENSG00000140992	PDPK1	-0.143897	0.208789	-0.387585	2.57861e-14	-0.33051	4.98284e-32	-0.528108	1.17735e-21	-0.568137	8.68488e-05	0.0162851	0.716685	-0.580328	1.53571e-05	-0.212635	0.0030659	-0.241191	0.00437496	-0.562049	6.92616e-45	-0.190977	0.0764116	-0.438833	2.25907e-25	-0.605838	7.67381e-31	-0.397231	2.39284e-20	-0.338004	2.79035e-12	-0.164673	9.17615e-05	-0.186489	2.86698e-05	-0.489096	3.12349e-06	-0.330747	6.01013e-12	-0.384973	1.03184e-07	-0.579411	1.28195e-17	-0.576758	7.54718e-49	-0.411218	2.99107e-11	-0.43986	1.72879e-21
ENSG00000023228	NDUFS1	-0.567282	6.11828e-08	-0.517501	5.54328e-26	-0.284245	8.95322e-24	-0.413547	4.47039e-13	-0.196145	0.213155	0.0838704	0.0611894	-0.702452	2.62585e-08	-0.0894547	0.217239	-0.209387	0.0137108	-0.320224	6.17822e-14	-0.40809	8.72306e-05	-0.292459	1.70094e-11	-0.593701	2.16531e-29	-0.452501	1.31418e-26	-0.449633	1.50308e-21	-0.29681	7.84271e-13	-0.265286	1.88722e-09	-0.551332	7.96914e-08	-0.230648	2.29465e-06	-0.553839	8.87286e-16	-0.658582	7.05934e-24	-0.637226	2.10051e-62	-0.410662	3.19834e-11	-0.489896	5.59265e-27
ENSG00000154001	PPP2R5E	-0.453511	3.04884e-05	-0.484481	1.57729e-22	-0.373996	3.34819e-41	-0.307206	1.41118e-07	-0.490119	0.000985011	0.271087	7.457e-10	-0.604088	5.46454e-06	-0.321476	5.44978e-06	-0.336779	5.37001e-05	-0.536901	2.19145e-40	-0.602108	6.87565e-10	-0.322742	8.3836e-14	-0.632228	3.20797e-34	-0.528808	2.27888e-37	-0.287861	3.62296e-09	-0.259131	4.98721e-10	-0.337546	1.03986e-14	-0.466488	9.99453e-06	-0.269023	3.02828e-08	-0.573471	4.85805e-17	-0.547675	1.47957e-15	-0.505833	3.65066e-36	-0.425882	4.88459e-12	-0.520573	8.05073e-31
ENSG00000130559	CAMSAP1	-0.352482	0.00155076	-0.423123	5.01854e-17	-0.345373	5.28835e-35	-0.371899	1.11595e-10	-0.296541	0.0565272	0.185927	2.92306e-05	-0.505682	0.000246053	-0.254011	0.000377702	-0.201801	0.0176189	-0.440206	3.36731e-26	-0.375278	0.000341526	-0.447294	2.08331e-26	-0.284811	6.83788e-07	-0.437716	8.08891e-25	-0.319453	4.63387e-11	-0.270019	8.54055e-11	-0.224773	4.12099e-07	-0.405164	0.00015945	-0.382704	8.75111e-16	-0.498026	1.30854e-12	-0.57859	1.45913e-17	-0.548008	2.43543e-43	-0.464686	2.59422e-14	-0.445672	4.42022e-22
ENSG00000182827	ACBD3	-0.611674	2.69604e-09	-0.450976	2.18755e-19	-0.274748	2.93033e-22	-0.306618	1.49483e-07	-0.403635	0.00803148	0.23876	6.72419e-08	-0.522739	0.000138104	-0.0866663	0.231973	-0.298069	0.000384172	-0.54506	8.35981e-42	-0.609022	3.87765e-10	-0.312636	5.28511e-13	-0.587803	1.04364e-28	-0.543599	8.67396e-40	-0.205425	3.10231e-05	-0.18637	9.18824e-06	-0.203333	4.89084e-06	-0.338876	0.00184421	-0.17683	0.000315276	-0.447129	3.50572e-10	-0.604476	2.05949e-19	-0.470056	8.13805e-31	-0.290761	4.43452e-06	-0.487112	1.1952e-26
ENSG00000168792	ABHD15	-0.385536	0.000490702	-0.28865	2.56145e-08	-0.249089	1.86058e-18	-0.589623	8.53772e-28	-0.00494947	0.975183	-0.193653	1.32262e-05	-0.658533	3.62386e-07	-0.377206	6.92346e-08	-0.338284	4.94743e-05	-0.44844	3.0753e-27	-0.302686	0.00437737	-0.393836	2.47551e-20	-0.554206	4.52681e-25	-0.269515	9.05887e-10	-0.427147	2.16215e-19	-0.301497	3.27633e-13	-0.198132	8.58188e-06	-0.503763	1.4033e-06	-0.441311	5.11772e-21	-0.00682696	0.927731	-0.551537	8.52636e-16	-0.535278	4.56993e-41	-0.400294	1.09088e-10	-0.332661	2.05178e-12
ENSG00000075856	SART3	-0.471406	1.32275e-05	-0.351362	7.18694e-12	-0.299373	2.5997e-26	-0.432017	2.99004e-14	-0.110126	0.487511	0.0629094	0.160571	-0.631676	1.47516e-06	-0.175714	0.0147741	-0.260021	0.00207053	-0.344028	5.61964e-16	-0.312786	0.00318115	-0.428496	3.79954e-24	-0.322653	1.50592e-08	-0.421918	5.31e-23	-0.29553	1.31922e-09	-0.250755	1.83615e-09	-0.120183	0.00731222	-0.533557	2.45112e-07	0.027066	0.584281	-0.29094	7.78064e-05	-0.609242	9.00566e-20	-0.465645	3.36764e-30	-0.300178	2.07803e-06	-0.434672	5.71151e-21
ENSG00000135482	ZC3H10	-0.50643	2.23874e-06	-0.185987	0.000396174	-0.173486	1.40901e-09	-0.328422	1.62247e-08	-0.267367	0.0869409	-0.329358	4.33448e-14	-0.629332	1.657e-06	-0.20426	0.00448514	-0.246946	0.00350112	-0.285252	3.00257e-11	-0.255082	0.0171058	-0.491783	2.35843e-32	-0.479472	2.62859e-18	-0.426853	1.47119e-23	-0.422154	6.20324e-19	-0.244082	5.01681e-09	-0.294841	1.99858e-11	-0.48402	4.08511e-06	-0.29283	1.43361e-09	-0.205341	0.00582508	-0.438297	6.78978e-10	-0.393882	2.45153e-21	-0.172348	0.00732374	-0.270151	1.5883e-08
ENSG00000103657	HERC1	-0.393202	0.000369189	-0.379682	9.35852e-14	-0.244798	7.33111e-18	-0.531983	5.25312e-22	-0.163721	0.300192	-0.339657	6.11947e-15	-0.751899	7.28614e-10	-0.284216	6.46386e-05	-0.299128	0.000365313	-0.417362	1.84553e-23	-0.0787478	0.468444	-0.352026	2.69994e-16	-0.301173	1.40348e-07	-0.158809	0.000364073	-0.452657	7.48731e-22	-0.149409	0.000393331	-0.0662498	0.140255	-0.638525	1.09075e-10	-0.406027	9.59506e-18	-0.320019	1.25983e-05	-0.709475	5.2219e-29	-0.576564	8.25859e-49	-0.421989	7.97047e-12	-0.247835	2.35313e-07
ENSG00000108588	CCDC47	-0.441057	5.30664e-05	-0.418467	1.18673e-16	-0.239556	3.77731e-17	-0.307477	1.37411e-07	-0.351687	0.0223768	0.202414	5.17672e-06	-0.750055	8.45182e-10	-0.23187	0.00121166	-0.200162	0.0185797	-0.461061	6.89748e-29	-0.642187	2.02895e-11	-0.388099	9.61253e-20	-0.622904	5.45621e-33	-0.535288	2.05343e-38	-0.387163	6.22231e-16	-0.165347	8.57843e-05	-0.196887	9.79692e-06	-0.478882	5.33687e-06	-0.223134	4.93408e-06	-0.368195	3.95972e-07	-0.682047	4.09614e-26	-0.514592	1.42479e-37	-0.444605	4.23883e-13	-0.413646	5.90401e-19
ENSG00000119138	KLF9	-0.519868	1.07298e-06	-0.191917	0.000254514	-0.237637	6.81738e-17	-0.304254	1.88173e-07	-0.287177	0.0651822	-0.0229919	0.608386	-0.740861	1.73841e-09	-0.0197347	0.785859	-0.393675	1.78009e-06	-0.365633	5.48611e-18	-0.349119	0.000919044	-0.484361	2.66827e-31	-0.452786	2.88301e-16	-0.35803	1.44248e-16	-0.45363	5.97442e-22	-0.208953	6.21603e-07	-0.184605	3.46135e-05	-0.294774	0.00718109	-0.372227	5.92807e-15	-0.411027	1.09536e-08	-0.576446	2.04194e-17	-0.542481	2.42989e-42	-0.226479	0.000394444	-0.310985	5.84195e-11
ENSG00000253797	UTP14C	-0.562309	8.43946e-08	-0.446928	4.97353e-19	-0.253541	4.36281e-19	-0.369558	1.48804e-10	-0.443149	0.00329122	0.308616	1.7959e-12	-0.676373	1.31645e-07	-0.114867	0.112624	-0.252465	0.00281396	-0.560064	1.62134e-44	-0.558363	1.91564e-08	-0.488976	5.94514e-32	-0.658394	6.57099e-38	-0.501735	3.08601e-33	-0.438958	1.66508e-20	-0.272367	5.77528e-11	-0.108813	0.0152277	-0.452339	1.98674e-05	-0.209735	1.81251e-05	-0.54127	5.16785e-15	-0.713953	1.633e-29	-0.581081	1.00388e-49	-0.274474	1.5453e-05	-0.380676	4.53566e-16
ENSG00000171262	FAM98B	-0.552131	1.6039e-07	-0.552094	4.96942e-30	-0.308259	7.11868e-28	-0.453992	9.58862e-16	-0.338576	0.0282903	0.257477	5.35128e-09	-0.677942	1.20027e-07	-0.15123	0.0362714	-0.351526	2.36129e-05	-0.398163	2.57635e-21	-0.56782	9.71969e-09	-0.377097	1.20451e-18	-0.647129	2.8188e-36	-0.467501	1.6281e-28	-0.453663	5.92976e-22	-0.216509	2.35414e-07	-0.133879	0.00278446	-0.697207	3.43134e-13	-0.349461	3.0013e-13	-0.563335	2.2298e-16	-0.80221	5.94526e-42	-0.519486	2.23257e-38	-0.579752	4.85094e-23	-0.38862	9.78771e-17
ENSG00000068796	KIF2A	-0.658379	5.71859e-11	-0.594045	1.28509e-35	-0.413457	7.82714e-51	-0.444827	4.14862e-15	-0.495991	0.000836742	0.215038	1.24477e-06	-0.742048	1.58655e-09	-0.254434	0.000369003	-0.323272	0.000109994	-0.428518	9.00727e-25	-0.487963	1.63412e-06	-0.0613159	0.167203	-0.535473	3.24699e-23	-0.45695	3.65414e-27	-0.262439	8.35057e-08	-0.253764	1.15584e-09	-0.145973	0.00110029	-0.612823	9.40066e-10	-0.38597	4.75207e-16	-0.620113	2.11454e-20	-0.648825	5.26067e-23	-0.555073	1.20863e-44	-0.459379	5.52622e-14	-0.54345	5.96248e-34
ENSG00000198836	OPA1	-0.663197	3.69645e-11	-0.439893	2.02e-18	-0.353098	1.29596e-36	-0.253972	1.58186e-05	-0.261901	0.0938401	0.315249	5.63185e-13	-0.72025	7.88838e-09	-0.306064	1.57941e-05	-0.334215	6.16918e-05	-0.457533	2.02583e-28	-0.509478	4.66349e-07	-0.312079	5.83762e-13	-0.626844	1.66735e-33	-0.458534	2.30692e-27	-0.506684	8.46107e-28	-0.290905	2.30284e-12	-0.13146	0.00332386	-0.526437	3.77641e-07	-0.134548	0.00629829	-0.622935	1.26958e-20	-0.44698	2.83249e-10	-0.564293	2.15052e-46	-0.438263	9.86658e-13	-0.499892	3.45387e-28
ENSG00000118900	UBN1	-0.478418	9.41336e-06	-0.394672	7.8768e-15	-0.325121	5.44527e-31	-0.467591	1.00413e-16	-0.258653	0.0981358	0.0297762	0.506928	-0.572586	2.11381e-05	-0.232173	0.0011933	-0.387773	2.61353e-06	-0.447784	3.72985e-27	-0.0101682	0.925527	-0.459563	5.82239e-28	-0.438029	3.26328e-15	-0.448723	3.83923e-26	-0.242126	8.17261e-07	-0.152416	0.000298409	-0.153026	0.000619175	-0.314891	0.00395954	-0.375038	3.57217e-15	-0.49498	1.87766e-12	-0.599555	4.76849e-19	-0.478263	5.48193e-32	-0.399018	1.26495e-10	-0.378937	6.31017e-16
ENSG00000151247	EIF4E	-0.514401	1.45279e-06	-0.472571	2.26237e-21	-0.365825	2.28634e-39	-0.419927	1.78941e-13	-0.152559	0.334786	0.216541	1.04434e-06	-0.701397	2.81204e-08	-0.209501	0.00354084	-0.113014	0.186913	-0.40522	4.35191e-22	-0.562184	1.46008e-08	-0.327463	3.46322e-14	-0.671251	7.35416e-40	-0.48485	7.67759e-31	-0.423569	4.60975e-19	-0.308363	8.86173e-14	-0.225328	3.852e-07	-0.431084	5.27524e-05	-0.233005	1.79489e-06	-0.568985	9.59732e-17	-0.749619	6.5541e-34	-0.559921	1.47642e-45	-0.553054	1.04183e-20	-0.428545	2.28277e-20
ENSG00000107862	GBF1	-0.450875	3.43441e-05	-0.377239	1.38419e-13	-0.426943	1.96374e-54	-0.478843	1.43702e-17	-0.339147	0.0280083	-0.0906437	0.0429786	-0.680832	1.01095e-07	-0.489356	5.90939e-13	-0.361563	1.31791e-05	-0.542175	2.68022e-41	-0.175413	0.10414	-0.323387	7.43676e-14	-0.486496	7.12015e-19	-0.292291	2.6364e-11	-0.387304	6.06112e-16	-0.175999	2.85714e-05	-0.122803	0.00612176	-0.479689	5.11892e-06	-0.258604	1.05225e-07	-0.32987	6.50405e-06	-0.522218	4.71633e-14	-0.418889	3.46391e-24	-0.417343	1.41818e-11	-0.289009	1.33306e-09
ENSG00000179134	SAMD4B	-0.674076	1.33914e-11	-0.391451	1.35515e-14	-0.240667	2.67676e-17	-0.438046	1.19254e-14	-0.418515	0.00581022	-0.0638604	0.154328	-0.719991	8.03324e-09	-0.234102	0.00108245	-0.341373	4.17571e-05	-0.500258	1.80364e-34	0.00347317	0.97453	-0.405886	1.31191e-21	-0.547352	2.22966e-24	-0.385717	3.48886e-19	-0.418959	1.2066e-18	-0.157078	0.000192484	-0.110471	0.0137347	-0.558117	5.10032e-08	-0.176647	0.000319914	-0.268704	0.000275894	-0.649882	4.24716e-23	-0.549099	1.53918e-43	-0.343283	4.53709e-08	-0.304906	1.42499e-10
ENSG00000198018	ENTPD7	-0.203858	0.0734204	-0.194638	0.000206816	-0.370292	2.30604e-40	-0.362056	3.68433e-10	-0.417306	0.00596828	0.0421774	0.347101	-0.657865	3.75895e-07	-0.409101	3.82657e-09	-0.372352	6.88689e-06	-0.50681	1.78052e-35	-0.288098	0.00681079	-0.265843	1.10864e-09	-0.345316	1.17309e-09	-0.478834	5.09408e-30	-0.306604	2.90667e-10	-0.308781	8.17543e-14	-0.275875	3.93592e-10	-0.31211	0.00430958	-0.419299	6.24994e-19	-0.531622	1.90326e-14	-0.449499	2.18797e-10	-0.56752	5.09395e-47	-0.255968	5.81459e-05	-0.516391	2.83613e-30
ENSG00000163125	RPRD2	-0.340046	0.0023188	-0.322198	4.07915e-10	-0.268415	2.78356e-21	-0.336553	6.76953e-09	-0.283386	0.0689708	0.163639	0.000241569	-0.583133	1.36506e-05	-0.252311	0.000414645	-0.356495	1.7735e-05	-0.53197	1.51117e-39	-0.394899	0.000153615	-0.439356	1.95322e-25	-0.540672	1.01882e-23	-0.591076	1.99529e-48	-0.358777	9.52655e-14	-0.0926181	0.0285538	-0.21552	1.23652e-06	-0.427972	6.05341e-05	-0.276834	1.14907e-08	-0.47659	1.5429e-11	-0.379108	1.41854e-07	-0.489039	1.41753e-33	-0.345654	3.61233e-08	-0.344993	2.70245e-13
ENSG00000214654	RP11-27I1.4	-0.470557	1.37765e-05	-0.488436	6.36291e-23	-0.305607	2.11027e-27	-0.473959	3.37127e-17	-0.34776	0.0240282	0.0315101	0.482497	-0.750014	8.47946e-10	-0.23496	0.00103626	-0.228541	0.00701545	-0.406148	3.43388e-22	-0.449529	1.25503e-05	-0.307856	1.23251e-12	-0.558212	1.75207e-25	-0.456526	4.13197e-27	-0.450448	1.24661e-21	-0.299879	4.43603e-13	-0.280473	1.9507e-10	-0.506487	1.20456e-06	-0.363903	2.58173e-14	-0.490388	3.21467e-12	-0.585198	5.09732e-18	-0.616652	1.84794e-57	-0.481467	2.17476e-15	-0.461701	8.95643e-24
ENSG00000132549	VPS13B	-0.427075	9.64087e-05	-0.143823	0.00633816	-0.301309	1.19957e-26	-0.530359	7.37719e-22	-0.380131	0.0130212	0.135041	0.00250375	-0.632152	1.4406e-06	-0.302377	2.0196e-05	-0.298295	0.000380061	-0.553143	3.00728e-43	-0.581343	3.54652e-09	-0.253841	6.3139e-09	-0.645761	4.40159e-36	-0.526139	6.05034e-37	-0.382467	1.48032e-15	-0.157122	0.00019167	-0.100775	0.0246594	-0.677424	2.77425e-12	-0.355643	1.06632e-13	-0.623984	1.04872e-20	-0.640963	2.51782e-22	-0.52279	6.27734e-39	-0.209142	0.0010905	-0.348883	1.3992e-13
ENSG00000156639	ZFAND3	-0.346252	0.00190083	-0.326541	2.29579e-10	-0.294313	1.90794e-25	-0.437543	1.28855e-14	-0.342547	0.0263764	-0.203159	4.77044e-06	-0.590674	9.89188e-06	-0.386874	2.97273e-08	-0.224577	0.00809451	-0.431351	4.10894e-25	-0.13291	0.219737	-0.42302	1.63021e-23	-0.468419	1.93375e-17	-0.286733	6.43912e-11	-0.288377	3.38834e-09	-0.214469	3.07052e-07	-0.252799	1.09919e-08	-0.280974	0.0105577	-0.253448	1.91091e-07	-0.511036	2.68597e-13	-0.286711	9.11399e-05	-0.429385	1.86229e-25	-0.117562	0.0684718	-0.273457	1.04258e-08
ENSG00000165527	ARF6	-0.434594	7.01606e-05	-0.446779	5.12523e-19	-0.0945471	0.00103118	-0.359973	4.71991e-10	-0.210141	0.181634	-0.141037	0.00158618	-0.596848	7.55243e-06	-0.171436	0.0174255	-0.284857	0.000708376	-0.291149	1.12092e-11	-0.42605	3.88313e-05	-0.331685	1.55022e-14	-0.400789	9.02897e-13	-0.330594	3.244e-14	-0.453298	6.45386e-22	-0.231467	3.0997e-08	-0.165289	0.000214693	-0.281195	0.0104945	-0.0750868	0.128572	-0.269483	0.000264394	-0.557318	3.68643e-16	-0.472829	3.2977e-31	-0.408099	4.3487e-11	-0.229498	1.79178e-06
ENSG00000151176	PLBD2	-0.508106	2.04605e-06	-0.41343	2.96694e-16	-0.369188	4.07887e-40	-0.522844	3.46558e-21	-0.4617	0.00208535	-0.101573	0.0232587	-0.399349	0.00492537	-0.18429	0.0105009	-0.200324	0.0184827	-0.520566	1.16667e-37	-0.33376	0.00158206	-0.351225	3.18506e-16	-0.52941	1.22378e-22	-0.366411	2.47519e-17	-0.272566	2.4865e-08	-0.375016	4.15279e-20	-0.377444	2.83421e-18	-0.450426	2.17511e-05	-0.405566	1.05263e-17	-0.359019	8.00518e-07	-0.614899	3.31268e-20	-0.457093	4.98582e-29	-0.0418562	0.517833	-0.260312	5.37726e-08
ENSG00000121058	COIL	-0.439449	5.69132e-05	-0.390192	1.67245e-14	-0.243006	1.28959e-17	-0.509144	5.28127e-20	-0.500811	0.000730256	0.36494	3.63892e-17	-0.740779	1.74928e-09	-0.0441551	0.5431	-0.111524	0.192827	-0.453148	7.59746e-28	-0.486538	1.77037e-06	-0.490346	3.79055e-32	-0.518416	1.26896e-21	-0.555586	7.71164e-42	-0.524755	4.89759e-30	-0.26413	2.24034e-10	-0.154622	0.000541743	-0.646662	5.28502e-11	-0.139291	0.00466834	-0.567909	1.1282e-16	-0.592516	1.54612e-18	-0.642714	8.69064e-64	-0.514883	1.02259e-17	-0.397984	1.52097e-17
ENSG00000165650	PDZD8	-0.395966	0.000332627	-0.451702	1.88579e-19	-0.361728	1.81624e-38	-0.302317	2.26891e-07	-0.256207	0.10147	0.198385	8.00987e-06	-0.534111	9.23447e-05	-0.368439	1.45592e-07	-0.329799	7.81123e-05	-0.578419	4.9879e-48	-0.40521	9.89049e-05	-0.323519	7.25558e-14	-0.560809	9.40472e-26	-0.357223	1.70446e-16	-0.224946	4.83811e-06	-0.231039	3.29138e-08	-0.223111	5.03784e-07	-0.386789	0.000331277	-0.131059	0.00780571	-0.481336	9.06703e-12	-0.556569	4.1136e-16	-0.45886	2.87521e-29	-0.307596	1.12215e-06	-0.47878	1.11328e-25
ENSG00000067704	IARS2	-0.72026	1.06369e-13	-0.534979	5.7164e-28	-0.268152	3.05198e-21	-0.457021	5.85074e-16	-0.392446	0.0101513	0.345725	1.86529e-15	-0.393366	0.00567562	-0.328406	3.31206e-06	-0.191733	0.0242714	-0.402599	8.46769e-22	-0.61915	1.6338e-10	-0.475578	4.36631e-30	-0.679446	3.72265e-41	-0.467251	1.75467e-28	-0.462945	6.63495e-23	-0.124845	0.00310939	-0.130175	0.00364758	-0.432838	4.87866e-05	-0.321993	2.28053e-11	-0.520789	7.83605e-14	-0.667159	1.13474e-24	-0.455816	7.40785e-29	-0.345535	3.65388e-08	-0.396325	2.12465e-17
ENSG00000088930	XRN2	-0.613492	2.34786e-09	-0.503074	1.99152e-24	-0.374857	2.12971e-41	-0.503293	1.62893e-19	-0.303916	0.0503799	0.266359	1.4975e-09	-0.760285	3.64961e-10	-0.161307	0.0254043	-0.238378	0.00486942	-0.337434	2.15305e-15	-0.387083	0.000212451	-0.405921	1.3005e-21	-0.539037	1.46992e-23	-0.407421	2.04261e-21	-0.468745	1.63153e-23	-0.310339	6.04461e-14	-0.245781	2.84211e-08	-0.511047	9.29986e-07	-0.277253	1.08985e-08	-0.517523	1.18898e-13	-0.785766	3.39605e-39	-0.605877	5.16446e-55	-0.406958	4.9817e-11	-0.417814	2.41539e-19
ENSG00000064313	TAF2	-0.431498	8.00427e-05	-0.356767	3.24287e-12	-0.244898	7.10183e-18	-0.469387	7.39877e-17	-0.235365	0.133491	0.278196	2.54704e-10	-0.654574	4.49612e-07	-0.18056	0.0122032	-0.323283	0.000109932	-0.497614	4.52767e-34	-0.59754	9.9637e-10	-0.30731	1.3565e-12	-0.595473	1.34124e-29	-0.438891	5.87313e-25	-0.432695	6.56582e-20	-0.184165	1.1758e-05	-0.10545	0.0186979	-0.669899	5.89174e-12	-0.171479	0.000479916	-0.602364	4.6682e-19	-0.666805	1.22498e-24	-0.497066	8.54775e-35	-0.547592	2.94782e-20	-0.305392	1.32784e-10
ENSG00000165219	GAPVD1	-0.377047	0.000667145	-0.418811	1.11413e-16	-0.234867	1.58394e-16	-0.360698	4.33093e-10	-0.24383	0.119685	0.234469	1.1673e-07	-0.568308	2.51328e-05	-0.37667	7.25011e-08	-0.265982	0.00161511	-0.5347	5.20842e-40	-0.506654	5.52497e-07	-0.418108	5.88595e-23	-0.583807	2.9738e-28	-0.498673	8.5876e-33	-0.332192	6.86909e-12	-0.105091	0.0129186	-0.230801	1.96287e-07	-0.402072	0.000180868	-0.235692	1.35228e-06	-0.510309	2.93978e-13	-0.660637	4.58127e-24	-0.523965	3.98547e-39	-0.279284	1.07753e-05	-0.442201	1.00135e-21
ENSG00000014919	COX15	-0.5856	1.78528e-08	-0.355847	3.71735e-12	-0.297797	4.85716e-26	-0.224742	0.000141172	-0.110325	0.486718	0.0034431	0.938846	-0.402252	0.00459369	-0.526191	4.57421e-15	-0.335124	5.87394e-05	-0.402206	9.34976e-22	-0.494603	1.11988e-06	-0.454127	2.89256e-27	-0.545334	3.54098e-24	-0.402149	7.37396e-21	-0.351068	3.43501e-13	-0.294521	1.19418e-12	-0.285317	9.18074e-11	-0.410056	0.000130296	-0.413308	2.17694e-18	-0.336825	4.02124e-06	-0.518818	7.32921e-14	-0.372704	4.16742e-19	-0.208206	0.0011495	-0.4358	4.41255e-21
ENSG00000196505	GDAP2	-0.534057	4.76572e-07	-0.389008	2.03692e-14	-0.176507	7.20342e-10	-0.455427	7.59214e-16	-0.303666	0.0505798	0.230876	1.8375e-07	-0.679523	1.09296e-07	-0.306922	1.49082e-05	-0.225547	0.00781773	-0.304478	1.10973e-12	-0.453608	1.02254e-05	-0.290986	2.16868e-11	-0.64276	1.16082e-35	-0.333576	1.84728e-14	-0.37978	2.41549e-15	-0.264701	2.04238e-10	-0.193523	1.39547e-05	-0.505277	1.28933e-06	-0.169435	0.000561656	-0.241529	0.00112532	-0.41984	4.01985e-09	-0.471966	4.37197e-31	-0.460776	4.53417e-14	-0.414227	5.21731e-19
ENSG00000086200	IPO11	-0.74558	4.87448e-15	-0.450517	2.40245e-19	-0.355116	4.83348e-37	-0.352697	1.10531e-09	-0.473155	0.00155315	0.0958412	0.0323152	-0.593023	8.93251e-06	-0.336757	1.78801e-06	-0.117371	0.170375	-0.440256	3.31938e-26	-0.576281	5.20021e-09	-0.340905	2.56478e-15	-0.571802	6.35033e-27	-0.420075	8.52879e-23	-0.390279	3.4741e-16	-0.279177	1.8182e-11	-0.263212	2.54531e-09	-0.17885	0.107904	-0.43017	6.08589e-20	-0.416436	6.70929e-09	-0.466583	3.58643e-11	-0.548226	2.22314e-43	-0.175585	0.00627776	-0.49047	4.77803e-27
ENSG00000121274	PAPD5	-0.342458	0.00214744	-0.391517	1.34024e-14	-0.289239	1.35311e-24	-0.395578	5.32118e-12	-0.201274	0.20119	0.221671	5.68265e-07	-0.568609	2.48305e-05	-0.296706	2.92883e-05	-0.38763	2.63771e-06	-0.551286	6.50734e-43	-0.441416	1.87177e-05	-0.409267	5.63025e-22	-0.444475	1.14711e-15	-0.463347	5.61451e-28	-0.363898	3.98532e-14	-0.333455	5.53077e-16	-0.259194	4.5102e-09	-0.429276	5.71523e-05	-0.350622	2.4756e-13	-0.566853	1.32157e-16	-0.488781	2.93181e-12	-0.516774	6.25834e-38	-0.378344	1.27841e-09	-0.453086	7.46996e-23
ENSG00000119414	PPP6C	-0.545235	2.44853e-07	-0.526616	5.27392e-27	-0.154812	6.8799e-08	-0.368306	1.73392e-10	-0.231246	0.140623	0.210333	2.13895e-06	-0.712419	1.3539e-08	-0.221466	0.00202111	-0.150894	0.0772942	-0.379546	2.29815e-19	-0.576118	5.26434e-09	-0.4366	4.19109e-25	-0.676453	1.11927e-40	-0.540891	2.45566e-39	-0.515668	6.78941e-29	-0.240719	8.23395e-09	-0.276145	3.77853e-10	-0.456321	1.64247e-05	-0.152585	0.00192132	-0.60147	5.42824e-19	-0.716983	7.34496e-30	-0.543518	1.58362e-42	-0.435203	1.47393e-12	-0.356975	3.45445e-14
ENSG00000267459	AC006116.27	-0.648698	1.34255e-10	-0.354175	4.75876e-12	-0.410395	4.87929e-50	-0.317435	5.07903e-08	-0.10029	0.527431	-0.0387919	0.387204	-0.40188	0.00463512	0.0922183	0.203308	-0.412597	4.93811e-07	-0.334831	3.62607e-15	-0.561181	1.56848e-08	-0.382753	3.32301e-19	-0.54063	1.02834e-23	-0.613726	4.46915e-53	-0.482007	5.95759e-25	-0.348102	2.28278e-17	-0.24527	3.04212e-08	-0.546231	1.10752e-07	-0.42524	1.76842e-19	-0.467847	4.02226e-11	-0.684062	2.57349e-26	-0.558524	2.71538e-45	-0.557074	4.78614e-21	-0.430936	1.33381e-20
ENSG00000136937	NCBP1	-0.339878	0.00233118	-0.511699	2.38898e-25	-0.304079	3.92683e-27	-0.45536	7.67607e-16	-0.330691	0.0324328	0.183813	3.61166e-05	-0.692142	5.06722e-08	-0.280832	7.9596e-05	-0.372088	6.99909e-06	-0.361987	1.22859e-17	-0.54295	5.53812e-08	-0.371527	4.17865e-18	-0.579915	8.13495e-28	-0.43919	5.41294e-25	-0.370359	1.29786e-14	-0.272347	5.79518e-11	-0.18597	3.02039e-05	-0.338305	0.00187938	-0.357207	8.17724e-14	-0.458434	1.09521e-10	-0.542438	3.0891e-15	-0.53925	9.13981e-42	-0.414097	2.11019e-11	-0.428719	2.19531e-20
ENSG00000153147	SMARCA5	-0.460012	2.26324e-05	-0.554608	2.41842e-30	-0.427765	1.17019e-54	-0.488358	2.62283e-18	-0.391575	0.0103347	0.448749	4.2682e-26	-0.74824	9.76821e-10	-0.280808	7.97158e-05	-0.256803	0.00236211	-0.414234	4.21759e-23	-0.604759	5.52921e-10	-0.308251	1.15005e-12	-0.614111	7.24531e-32	-0.504514	1.2085e-33	-0.380986	1.94011e-15	-0.275518	3.39688e-11	-0.240862	5.4375e-08	-0.579824	1.1414e-08	-0.243706	5.69635e-07	-0.628309	4.73562e-21	-0.802981	4.35155e-42	-0.588107	3.54235e-51	-0.575984	1.06648e-22	-0.428751	2.1795e-20
ENSG00000233757	AC092835.2	-0.248215	0.0284375	-0.375226	1.90663e-13	-0.347408	2.01026e-35	-0.526283	1.71564e-21	-0.433826	0.00410107	0.113463	0.0111992	-0.588457	1.08834e-05	-0.315065	8.54506e-06	-0.422761	2.39878e-07	-0.467335	9.8374e-30	-0.583361	3.03914e-09	-0.271373	4.82859e-10	-0.503353	2.73287e-20	-0.619748	2.23766e-54	-0.313136	1.1555e-10	-0.312251	4.1621e-14	-0.220482	6.89967e-07	-0.521574	5.04487e-07	-0.334925	3.13235e-12	-0.474686	1.90531e-11	-0.450421	1.98955e-10	-0.446053	1.44718e-27	-0.531066	6.12809e-19	-0.45807	2.2058e-23
ENSG00000196455	PIK3R4	-0.576898	3.23532e-08	-0.516341	7.44015e-26	-0.384712	1.09095e-43	-0.342646	3.45753e-09	-0.188602	0.231632	0.281291	1.58007e-10	-0.673578	1.54981e-07	-0.368355	1.46616e-07	-0.216068	0.010919	-0.402654	8.34871e-22	-0.454899	9.5785e-06	-0.376503	1.37717e-18	-0.653623	3.292e-37	-0.465864	2.65673e-28	-0.485228	2.60821e-25	-0.263207	2.60008e-10	-0.148606	0.000890289	-0.550683	8.31255e-08	-0.251127	2.4891e-07	-0.568085	1.09877e-16	-0.537465	6.14274e-15	-0.442601	4.04691e-27	-0.475229	5.55309e-15	-0.471071	8.31743e-25
ENSG00000255729	AC005618.1	-0.629422	6.72611e-10	-0.592869	1.89131e-35	-0.274376	3.35034e-22	-0.470544	6.07031e-17	-0.385339	0.0117328	0.245089	2.92377e-08	-0.629014	1.68318e-06	-0.192267	0.00754669	-0.191406	0.0245195	-0.444072	1.10361e-26	-0.509626	4.62197e-07	-0.434099	8.32785e-25	-0.566021	2.65355e-26	-0.411646	7.18081e-22	-0.465754	3.37455e-23	-0.260859	3.7889e-10	-0.092114	0.040098	-0.524544	4.22923e-07	-0.478839	6.04977e-25	-0.438231	8.50446e-10	-0.696633	1.29917e-27	-0.567396	5.38642e-47	-0.583368	2.2562e-23	-0.171473	0.00039005
ENSG00000122692	SMU1	-0.484505	6.96392e-06	-0.439603	2.13855e-18	-0.239513	3.82751e-17	-0.316693	5.47698e-08	-0.270141	0.0835923	0.168293	0.000158782	-0.680507	1.03075e-07	-0.213199	0.00298679	-0.37753	5.00161e-06	-0.207575	1.68493e-06	-0.459421	7.60186e-06	-0.443403	6.28536e-26	-0.684422	5.79738e-42	-0.442032	2.48093e-25	-0.366908	2.37036e-14	-0.238365	1.15977e-08	-0.175694	8.22848e-05	-0.325339	0.00285969	-0.26459	5.1781e-08	-0.421986	4.02017e-09	-0.778712	4.3676e-38	-0.583877	2.67873e-50	-0.417391	1.4098e-11	-0.352084	8.08486e-14
ENSG00000072364	AFF4	-0.584914	1.87219e-08	-0.355478	3.92586e-12	-0.356131	2.93625e-37	-0.417998	2.36483e-13	-0.245158	0.11762	0.250973	1.31992e-08	-0.551176	4.91008e-05	-0.195571	0.0065574	-0.281207	0.000834556	-0.59915	2.84599e-52	-0.512821	3.80803e-07	-0.313451	4.56787e-13	-0.615704	4.56205e-32	-0.514967	3.28423e-35	-0.0890319	0.073494	-0.18032	1.79487e-05	-0.119016	0.00790637	-0.518202	6.15031e-07	-0.252862	2.04314e-07	-0.596235	1.30053e-18	-0.482371	6.15509e-12	-0.523603	4.585e-39	-0.398888	1.28415e-10	-0.443681	7.07354e-22
ENSG00000224886	BEND3P3	-0.495386	4.00429e-06	-0.325561	2.61597e-10	-0.373151	5.21073e-41	-0.435151	1.8585e-14	-0.284643	0.0676961	-0.261389	3.07191e-09	-0.648262	6.30055e-07	-0.187645	0.00915255	-0.40196	1.02526e-06	-0.450109	1.87796e-27	-0.268001	0.012084	-0.401888	3.52334e-21	-0.490264	3.48956e-19	-0.455742	5.18297e-27	-0.257682	1.45004e-07	-0.186217	9.34832e-06	-0.171101	0.000126513	-0.668818	6.55309e-12	-0.376129	2.93064e-15	-0.376767	2.01083e-07	-0.582267	8.15102e-18	-0.52015	1.73191e-38	-0.41219	2.65965e-11	-0.252825	1.31619e-07
ENSG00000197713	RPE	-0.43942	5.69866e-05	-0.386554	3.05655e-14	-0.238553	5.14639e-17	-0.249428	2.26369e-05	-0.378959	0.0133273	0.18793	2.38713e-05	-0.545888	5.99367e-05	-0.120105	0.0970414	-0.19031	0.0253663	-0.421528	6.05365e-24	-0.600639	7.75199e-10	-0.308728	1.05741e-12	-0.700447	1.12036e-44	-0.545094	4.86338e-40	-0.358983	9.20108e-14	-0.310091	6.34235e-14	-0.246762	2.49306e-08	-0.560145	4.45464e-08	0.0628027	0.203877	-0.42494	3.0494e-09	-0.44928	2.23769e-10	-0.497382	7.64069e-35	-0.407154	4.867e-11	-0.391975	5.05738e-17
ENSG00000170248	PDCD6IP	-0.580747	2.49251e-08	-0.467566	6.7196e-21	-0.370112	2.53157e-40	-0.429193	4.5703e-14	-0.394769	0.00967559	0.0358527	0.424211	-0.672553	1.64477e-07	-0.222739	0.00190076	-0.223081	0.00853842	-0.394913	5.76151e-21	-0.49298	1.22917e-06	-0.272173	4.27443e-10	-0.673313	3.50302e-40	-0.378547	1.75639e-18	-0.588244	4.59484e-39	-0.258356	5.63684e-10	-0.175328	8.51866e-05	-0.55948	4.65719e-08	-0.264069	5.51195e-08	-0.519346	9.42649e-14	-0.267152	0.000277372	-0.612489	1.67146e-56	-0.516856	7.31369e-18	-0.363932	1.00469e-14
ENSG00000107263	RAPGEF1	-0.481971	7.90036e-06	-0.350069	8.67416e-12	-0.347256	2.16197e-35	-0.404201	1.65158e-12	-0.04261	0.788752	-0.105951	0.0179093	-0.534707	9.03819e-05	-0.279032	8.88217e-05	-0.335637	5.71315e-05	-0.390357	1.75362e-20	0.106652	0.325508	-0.464859	1.18803e-28	-0.450711	4.08395e-16	-0.425898	1.88911e-23	-0.323191	2.6709e-11	-0.172788	4.00766e-05	-0.250855	1.4342e-08	-0.406086	0.00015353	-0.419672	5.77784e-19	-0.425345	2.93564e-09	-0.388918	6.27975e-08	-0.458466	3.25149e-29	-0.268271	2.43598e-05	-0.259396	6.00886e-08
ENSG00000062650	WAPAL	-0.457239	2.57179e-05	-0.413339	3.01593e-16	-0.358915	7.40757e-38	-0.381897	3.181e-11	-0.142613	0.367607	0.252782	1.02947e-08	-0.64786	6.43579e-07	-0.420512	1.25818e-09	-0.422818	2.38901e-07	-0.571751	9.98306e-47	-0.442875	1.74327e-05	-0.332839	1.24168e-14	-0.571021	7.71793e-27	-0.470075	7.49535e-29	-0.290253	2.65219e-09	-0.317445	1.49033e-14	-0.189568	2.09868e-05	-0.461615	1.27066e-05	-0.209326	1.88362e-05	-0.487673	4.40162e-12	-0.546605	1.72142e-15	-0.480402	2.68065e-32	-0.451929	1.563e-13	-0.456189	3.50418e-23
ENSG00000142864	SERBP1	-0.275522	0.0146258	-0.458079	5.03929e-20	-0.199334	3.08485e-12	-0.385309	2.05235e-11	-0.304142	0.0502009	0.201261	5.87021e-06	-0.408049	0.00398945	-0.25709	0.000318489	-0.396078	1.51917e-06	-0.30639	7.88602e-13	-0.46916	4.56904e-06	-0.523319	3.94821e-37	-0.599103	4.98289e-30	-0.417822	1.51642e-22	-0.391227	2.90607e-16	-0.178878	2.09853e-05	-0.206091	3.60867e-06	-0.5572	5.42042e-08	-0.344687	6.57236e-13	-0.457037	1.2675e-10	-0.468712	2.84252e-11	-0.502505	1.22165e-35	-0.471831	9.17958e-15	-0.367124	5.64388e-15
ENSG00000183808	RBM12B	-0.283111	0.0120182	-0.309768	2.01074e-09	-0.375568	1.46449e-41	-0.51077	3.84698e-20	-0.489436	0.00100369	0.342245	3.69846e-15	-0.749961	8.51569e-10	-0.127572	0.0778389	-0.370778	7.58204e-06	-0.464323	2.51849e-29	-0.508542	4.93387e-07	-0.254333	5.88911e-09	-0.445349	9.93742e-16	-0.544141	7.03345e-40	-0.416818	1.87667e-18	-0.202251	1.42793e-06	-0.0458839	0.307314	-0.624847	3.51718e-10	-0.435939	1.70818e-20	-0.525079	4.50121e-14	-0.573349	3.30422e-17	-0.586224	8.75023e-51	-0.531966	5.21633e-19	-0.384079	2.3639e-16
ENSG00000237278	RLIMP2	-0.717827	1.4054e-13	-0.357941	2.72276e-12	-0.362299	1.36295e-38	-0.59723	1.19825e-28	-0.481792	0.00123534	0.215434	1.18868e-06	-0.648091	6.35774e-07	-0.191088	0.00793066	-0.455983	1.90737e-08	-0.517983	3.05202e-37	-0.599158	8.74282e-10	-0.333048	1.19271e-14	-0.48735	6.06183e-19	-0.489175	1.92364e-31	-0.511384	2.2819e-28	-0.132216	0.0017316	-0.139064	0.00188664	-0.704502	1.52062e-13	-0.442804	3.64672e-21	-0.495264	1.8157e-12	-0.611496	6.06056e-20	-0.617824	9.88286e-58	-0.419067	1.14635e-11	-0.433347	7.72508e-21
ENSG00000136754	ABI1	-0.510271	1.82011e-06	-0.460872	2.80315e-20	-0.287603	2.52327e-24	-0.301394	2.47937e-07	-0.29888	0.0545157	0.106364	0.0174647	-0.65068	5.54169e-07	-0.263289	0.000224497	-0.297853	0.000388121	-0.414887	3.55138e-23	-0.462514	6.47768e-06	-0.377553	1.08684e-18	-0.608163	3.9802e-31	-0.344236	2.3472e-15	-0.310098	1.77971e-10	-0.39562	2.1878e-22	-0.238199	7.68139e-08	-0.499685	1.75946e-06	-0.487831	5.84069e-26	-0.513532	1.96701e-13	-0.506419	3.51116e-13	-0.584606	1.89384e-50	-0.368797	3.52711e-09	-0.299906	2.92166e-10
ENSG00000198060	2023-03-05	-0.606059	4.10944e-09	-0.475789	1.11311e-21	-0.304934	2.77587e-27	-0.430929	3.52304e-14	-0.247242	0.114434	0.171412	0.000119103	-0.694128	4.47371e-08	-0.255382	0.000350186	-0.316184	0.000158139	-0.364924	6.42197e-18	-0.529412	1.34802e-07	-0.313796	4.29348e-13	-0.702025	5.91909e-45	-0.448586	3.98974e-26	-0.48761	1.40831e-25	-0.279208	1.8086e-11	-0.251527	1.30856e-08	-0.544502	1.23667e-07	-0.356994	8.47897e-14	-0.495281	1.81212e-12	-0.583148	7.08136e-18	-0.415977	7.6539e-24	-0.403085	7.87296e-11	-0.381763	3.68644e-16
ENSG00000182831	C16orf72	-0.550615	1.76167e-07	-0.222805	2.03959e-05	-0.181611	2.25765e-10	-0.194973	0.00099743	-0.394535	0.00972257	0.179977	5.26917e-05	-0.448821	0.00137597	-0.235924	0.000986516	-0.20546	0.0156273	-0.373307	9.71619e-19	-0.478913	2.70095e-06	-0.319511	1.52191e-13	-0.537222	2.20348e-23	-0.298785	9.05855e-12	-0.257681	1.45026e-07	-0.221232	1.26029e-07	-0.254073	9.22184e-09	-0.270193	0.0140888	-0.335676	2.7828e-12	-0.513112	2.0733e-13	-0.410424	9.56391e-09	-0.380865	6.01989e-20	-0.18757	0.00346992	-0.449441	1.80014e-22
ENSG00000198265	HELZ	-0.123032	0.283213	-0.246748	2.22028e-06	-0.326089	3.55753e-31	-0.365023	2.58161e-10	-0.479018	0.00133045	0.0391602	0.382711	-0.600517	6.41641e-06	-0.292549	3.82753e-05	-0.259366	0.00212706	-0.591112	1.36816e-50	-0.355989	0.000714399	-0.246559	1.7385e-08	-0.256015	8.77462e-06	-0.516783	1.73302e-35	-0.292472	1.98079e-09	-0.212785	3.8161e-07	-0.240351	5.81218e-08	-0.445694	2.71503e-05	-0.364978	2.14006e-14	-0.508693	3.59024e-13	-0.216922	0.00335519	-0.318094	4.5562e-14	-0.373961	2.0456e-09	-0.416765	3.02877e-19
ENSG00000120733	KDM3B	-0.553185	1.50219e-07	-0.456953	6.37452e-20	-0.364266	5.04901e-39	-0.432374	2.83302e-14	-0.314644	0.0424116	0.326149	7.86034e-14	-0.672108	1.6876e-07	-0.314381	8.95991e-06	-0.214002	0.0117237	-0.481989	8.87057e-32	-0.421816	4.7188e-05	-0.430617	2.14618e-24	-0.581679	5.16414e-28	-0.380305	1.18607e-18	-0.345356	8.68783e-13	-0.126273	0.00278254	-0.11279	0.0118635	-0.539253	1.72212e-07	-0.294843	1.09294e-09	-0.565439	1.63191e-16	-0.477495	1.07106e-11	-0.607345	2.4277e-55	-0.415286	1.82523e-11	-0.319149	1.7077e-11
ENSG00000113282	CLINT1	-0.529446	6.22933e-07	-0.393814	9.10624e-15	-0.370431	2.14557e-40	-0.285549	1.08379e-06	-0.352082	0.0222158	-0.109201	0.014665	-0.674555	1.46422e-07	-0.142233	0.0490698	-0.457298	1.71578e-08	-0.36099	1.5291e-17	-0.598014	9.59027e-10	-0.235003	8.13212e-08	-0.547476	2.16716e-24	-0.522536	2.22968e-36	-0.446274	3.2334e-21	-0.168367	6.32313e-05	-0.119001	0.00791413	-0.462893	1.19356e-05	0.0327153	0.508357	-0.387831	8.14357e-08	-0.610568	7.13661e-20	-0.598583	2.07334e-53	-0.512623	1.49708e-17	-0.360722	1.78285e-14
ENSG00000156030	ELMSAN1	-0.336146	0.00262188	-0.168521	0.00135139	-0.285226	6.19418e-24	-0.411424	6.03718e-13	-0.522257	0.000388749	-0.081204	0.0699238	-0.678454	1.16453e-07	-0.213313	0.00297103	-0.233956	0.00574847	-0.58425	3.42848e-49	-0.169796	0.115885	-0.248186	1.39021e-08	-0.343465	1.45639e-09	-0.437672	8.18725e-25	-0.256174	1.7234e-07	-0.2028	1.33529e-06	-0.238269	7.61154e-08	-0.6374	1.2036e-10	-0.399288	3.66735e-17	-0.472381	2.45537e-11	-0.113128	0.129441	-0.562092	5.69197e-46	-0.40134	9.6569e-11	-0.357587	3.10228e-14
ENSG00000100815	TRIP11	-0.638998	3.06355e-10	-0.466717	8.06825e-21	-0.38897	1.056e-44	-0.448596	2.28344e-15	-0.443561	0.00325887	0.214722	1.29138e-06	-0.619798	2.63263e-06	-0.19832	0.00582451	-0.179981	0.0346567	-0.405213	4.35993e-22	-0.570901	7.75552e-09	-0.309725	8.86787e-13	-0.597764	7.19043e-30	-0.584012	4.74185e-47	-0.513287	1.33442e-28	-0.194982	3.41194e-06	-0.0951384	0.0339692	-0.525768	3.93106e-07	-0.0438448	0.375299	-0.580018	1.7651e-17	-0.718666	4.69012e-30	-0.613914	7.89386e-57	-0.541418	9.33917e-20	-0.344027	3.17776e-13
ENSG00000114450	GNB4	-0.463083	1.96183e-05	-0.300392	6.38238e-09	-0.310191	3.20225e-28	-0.39006	1.1054e-11	-0.411803	0.00673558	0.0669136	0.135526	-0.632658	1.40467e-06	-0.153587	0.0334279	-0.449898	3.09543e-08	-0.467014	1.08807e-29	-0.31594	0.00287288	-0.288947	3.0283e-11	-0.45133	3.68226e-16	-0.388845	1.70252e-19	-0.217112	1.041e-05	-0.394688	2.79608e-22	-0.225202	3.91147e-07	-0.591494	4.87385e-09	-0.373044	5.119e-15	-0.46703	4.39292e-11	-0.464739	4.38083e-11	-0.406851	8.73933e-23	-0.494702	2.7909e-16	-0.399442	1.13212e-17
ENSG00000164961	KIAA0196	-0.559788	9.91418e-08	-0.500089	4.09174e-24	-0.198734	3.59148e-12	-0.407162	1.09643e-12	-0.293442	0.0592831	0.22887	2.3596e-07	-0.764595	2.53012e-10	-0.193564	0.00714343	-0.230474	0.00653723	-0.448582	2.94884e-27	-0.541961	5.91802e-08	-0.481409	6.89018e-31	-0.710593	1.71976e-46	-0.395469	3.63073e-20	-0.297899	9.59707e-10	-0.141495	0.000794219	-0.259291	4.4486e-09	-0.407125	0.000147108	-0.231569	2.08525e-06	-0.392958	5.29626e-08	-0.766397	3.03435e-36	-0.538358	1.31432e-41	-0.318439	4.42101e-07	-0.368196	4.64323e-15
ENSG00000169813	HNRNPF	-0.256895	0.0231799	-0.343425	2.25006e-11	-0.209624	2.10728e-13	-0.301013	2.57151e-07	-0.217667	0.166133	-0.0293698	0.512746	-0.637215	1.1166e-06	-0.256779	0.000324043	-0.273029	0.00119541	-0.367672	3.47917e-18	-0.558062	1.95685e-08	-0.434048	8.44439e-25	-0.613721	8.11035e-32	-0.36543	3.05021e-17	-0.439831	1.37214e-20	-0.24864	2.53291e-09	-0.203602	4.74877e-06	-0.428364	5.94992e-05	-0.246699	4.0922e-07	-0.393714	4.96762e-08	-0.461386	6.28318e-11	-0.286254	1.44195e-11	-0.353476	1.68007e-08	-0.27637	7.16153e-09
ENSG00000126012	KDM5C	-0.444042	4.65571e-05	-0.305948	3.23491e-09	-0.30828	7.05732e-28	-0.467583	1.00556e-16	-0.426226	0.00488486	-0.0954824	0.0329708	-0.494789	0.000350312	-0.250982	0.00044579	-0.448286	3.51348e-08	-0.42821	9.80621e-25	-0.0718603	0.508337	-0.207614	2.31207e-06	-0.488677	4.71672e-19	-0.413869	4.11832e-22	-0.28082	8.92231e-09	-0.104332	0.013589	-0.175955	8.02712e-05	-0.456797	1.60527e-05	-0.281888	6.03807e-09	-0.305129	3.2781e-05	-0.400168	2.38584e-08	-0.602892	2.3682e-54	-0.50143	9.49463e-17	-0.265094	2.99105e-08
ENSG00000103994	ZNF106	-0.470096	1.40838e-05	-0.383394	5.13034e-14	-0.156949	4.50849e-08	-0.4797	1.2356e-17	-0.533105	0.000278047	0.106725	0.0170845	-0.402359	0.00458183	-0.407525	4.4476e-09	-0.218745	0.00994903	-0.183238	2.48421e-05	-0.428483	3.46743e-05	-0.433072	1.1022e-24	-0.36235	1.49849e-10	-0.436221	1.21353e-24	-0.326757	1.56787e-11	-0.217341	2.11095e-07	-0.205706	3.76581e-06	-0.510061	9.83842e-07	-0.344496	6.77961e-13	-0.541571	4.95903e-15	-0.524836	3.34777e-14	-0.38243	4.12795e-20	-0.208136	0.00115404	-0.194004	5.78849e-05
ENSG00000167461	RAB8A	-0.25068	0.026851	-0.385785	3.46874e-14	-0.27675	1.42082e-22	-0.332085	1.09781e-08	-0.0399189	0.801817	-0.289326	4.45005e-11	-0.748078	9.89489e-10	-0.274908	0.00011386	-0.329438	7.96202e-05	-0.477804	3.48464e-31	-0.217341	0.0431614	-0.43342	1.00255e-24	-0.582423	4.25978e-28	-0.293371	2.21109e-11	-0.42998	1.1798e-19	-0.303924	2.07194e-13	-0.259906	4.07822e-09	-0.572404	1.92742e-08	-0.177988	0.000287422	-0.492795	2.42758e-12	-0.651502	3.05438e-23	-0.513628	2.04542e-37	-0.451283	1.70824e-13	-0.146224	0.002542
ENSG00000119616	FCF1	-0.58175	2.32741e-08	-0.47683	8.83357e-22	-0.424726	7.87225e-54	-0.379537	4.29414e-11	-0.242638	0.121561	0.265391	1.72458e-09	-0.423065	0.00273649	-0.115402	0.110947	-0.312179	0.000193374	-0.334347	3.9937e-15	-0.469359	4.52106e-06	-0.473265	8.99436e-30	-0.667941	2.38894e-39	-0.350299	7.00445e-16	-0.395344	1.32939e-16	-0.331254	8.79995e-16	-0.264757	2.03729e-09	-0.503963	1.38774e-06	-0.0635714	0.198384	-0.455783	1.44432e-10	-0.753342	2.06378e-34	-0.484188	7.46504e-33	-0.324582	2.56532e-07	-0.416486	3.2158e-19
ENSG00000197566	ZNF624	-0.418789	0.000135688	-0.424688	3.74683e-17	-0.398798	4.21653e-47	-0.537821	1.52727e-22	-0.360795	0.0189086	0.0748807	0.0947496	-0.685398	7.6777e-08	-0.0916377	0.20618	-0.44269	5.42694e-08	-0.587707	6.82951e-50	-0.42534	4.01292e-05	-0.303658	2.56061e-12	-0.567443	1.87173e-26	-0.567022	7.10201e-44	-0.383398	1.24802e-15	-0.289503	2.9634e-12	-0.281262	1.72708e-10	-0.599704	2.62397e-09	-0.532245	1.92955e-31	-0.530885	2.09882e-14	-0.452985	1.52506e-10	-0.58889	2.42754e-51	-0.335413	9.53925e-08	-0.332686	2.04334e-12
ENSG00000174891	RSRC1	-0.541736	3.0239e-07	-0.467427	6.92423e-21	-0.383165	2.52721e-43	-0.223319	0.000155963	-0.367807	0.016557	0.359997	1.02791e-16	-0.809442	3.30786e-12	0.0511144	0.481372	-0.114236	0.182158	-0.280185	6.87351e-11	-0.499253	8.55404e-07	-0.412592	2.42736e-22	-0.639799	2.99023e-35	-0.497014	1.48867e-32	-0.522825	8.61711e-30	-0.284487	7.22043e-12	-0.0758484	0.0912	-0.528513	3.3327e-07	-0.109482	0.0264553	-0.589317	4.02709e-18	-0.445429	3.31744e-10	-0.549601	1.24548e-43	-0.614	2.3061e-26	-0.353017	6.88108e-14
ENSG00000234851	RP11-3P17.3	-0.54643	2.277e-07	-0.57785	2.29962e-33	-0.365232	3.09202e-39	-0.540533	8.53108e-23	-0.333443	0.0309337	0.0868195	0.0525992	-0.518598	0.000159337	-0.190219	0.00822434	-0.161976	0.0576916	-0.305221	9.72038e-13	-0.486833	1.74138e-06	-0.451354	6.47886e-27	-0.547608	2.10226e-24	-0.243502	3.49867e-08	-0.451827	9.07239e-22	-0.339714	1.446e-16	-0.017731	0.693343	-0.599623	2.64022e-09	0.0192922	0.696567	-0.537784	8.31774e-15	-0.678674	8.84437e-26	-0.490186	9.53238e-34	-0.402511	8.42137e-11	-0.37521	1.27202e-15
ENSG00000189079	ARID2	-0.286933	0.0108651	-0.20376	0.000101035	-0.400845	1.30325e-47	-0.417037	2.71578e-13	-0.337473	0.0288422	0.0796095	0.0756171	-0.604977	5.24876e-06	-0.26359	0.000220668	-0.307048	0.000249198	-0.580396	2.02394e-48	-0.447326	1.40037e-05	-0.352016	2.70538e-16	-0.406591	3.9335e-13	-0.529683	1.6516e-37	-0.31397	1.02554e-10	-0.232447	2.70076e-08	-0.256218	6.84773e-09	-0.46708	9.70486e-06	0.0210747	0.67011	-0.546622	2.46261e-15	-0.296649	5.01303e-05	-0.480301	2.77363e-32	-0.318792	4.28646e-07	-0.412502	7.53022e-19
ENSG00000139133	ALG10	-0.590024	1.31071e-08	-0.327884	1.91829e-10	-0.226862	1.70519e-15	-0.413345	4.6007e-13	-0.321615	0.037807	0.195273	1.1154e-05	-0.591792	9.424e-06	-0.196954	0.00617907	-0.12814	0.134187	-0.30545	9.33127e-13	-0.593952	1.32803e-09	-0.36754	1.00303e-17	-0.533404	5.12236e-23	-0.367631	1.90665e-17	-0.395626	1.25956e-16	-0.238902	1.07299e-08	-0.193336	1.42288e-05	-0.418322	9.19722e-05	-0.235724	1.34779e-06	-0.449515	2.75204e-10	-0.579161	1.33355e-17	-0.518866	2.82779e-38	-0.434206	1.67836e-12	-0.465095	3.81817e-24
ENSG00000186448	ZNF197	-0.425039	0.000104944	-0.241651	3.63044e-06	-0.411223	2.97996e-50	-0.353446	1.01355e-09	-0.286475	0.0658702	0.194218	1.24643e-05	-0.250527	0.0858955	-0.309791	1.22769e-05	-0.426857	1.78116e-07	-0.429046	7.78567e-25	-0.525209	1.76283e-07	-0.368025	9.02155e-18	-0.563441	4.97873e-26	-0.525897	6.60669e-37	-0.475196	3.32027e-24	-0.252778	1.34589e-09	-0.178091	6.54526e-05	-0.459447	1.41224e-05	-0.428078	9.59131e-20	-0.515817	1.47564e-13	-0.591281	1.89513e-18	-0.634932	7.80157e-62	-0.496171	2.21002e-16	-0.335197	1.36238e-12
ENSG00000138780	GSTCD	-0.364909	0.00102049	-0.445169	7.08172e-19	-0.235869	1.16905e-16	-0.442978	5.54635e-15	-0.406146	0.00761196	0.147713	0.000934441	-0.643906	7.91691e-07	-0.338895	1.52259e-06	-0.163886	0.054767	-0.470362	3.79011e-30	-0.572012	7.14552e-09	-0.34514	1.09991e-15	-0.608115	4.03477e-31	-0.23201	1.54859e-07	-0.299527	7.69853e-10	-0.332653	6.55302e-16	-0.259859	4.1054e-09	-0.420488	8.38227e-05	-0.284638	4.23149e-09	-0.396944	3.77115e-08	-0.432508	1.19979e-09	-0.329221	5.14271e-15	-0.447109	3.0217e-13	-0.357115	3.37082e-14
ENSG00000242539	AC007620.3	-0.127987	0.264123	-0.307297	2.73719e-09	-0.33351	1.28905e-32	-0.445788	3.56521e-15	-0.340716	0.027245	-0.291474	3.14922e-11	-0.452745	0.00123323	-0.321045	5.61883e-06	-0.367494	9.25134e-06	-0.498854	2.94316e-34	-0.241659	0.024135	-0.248772	1.28227e-08	-0.451042	3.86385e-16	-0.472462	3.63075e-29	-0.373783	7.08917e-15	-0.184897	1.08366e-05	-0.386673	3.58598e-19	-0.559712	4.58543e-08	-0.226703	3.44105e-06	-0.395456	4.28294e-08	-0.44718	2.77519e-10	-0.302739	7.99254e-13	-0.481051	2.31644e-15	-0.426051	3.97991e-20
ENSG00000001167	NFYA	-0.259281	0.0218889	-0.313116	1.31793e-09	-0.170436	2.74123e-09	-0.492733	1.17845e-18	-0.275	0.077971	-0.179998	5.258e-05	-0.599513	6.71054e-06	-0.272997	0.000127583	-0.469037	6.53495e-09	-0.497664	4.44987e-34	-0.372379	0.000382721	-0.346261	8.77129e-16	-0.339082	2.41679e-09	-0.444916	1.11562e-25	-0.242416	7.92147e-07	-0.173084	3.88535e-05	-0.167383	0.000177795	-0.32549	0.00284601	-0.461027	5.08479e-23	-0.471656	2.65833e-11	-0.445822	3.18757e-10	-0.482408	1.36476e-32	-0.271286	1.95519e-05	-0.311316	5.56223e-11
ENSG00000163743	RCHY1	-0.485823	6.51865e-06	-0.476365	9.79527e-22	-0.311497	1.85964e-28	-0.396916	4.4478e-12	-0.355071	0.0210307	-0.169401	0.000143439	-0.674397	1.47775e-07	-0.145571	0.0439399	-0.00613775	0.943042	-0.220594	3.47577e-07	-0.527403	1.53318e-07	-0.466757	6.67532e-29	-0.574405	3.30557e-27	-0.326106	7.48223e-14	-0.44057	1.16434e-20	-0.280631	1.41459e-11	-0.0991378	0.0271045	-0.275033	0.012394	-0.266507	4.11123e-08	-0.496406	1.58618e-12	-0.54529	2.07217e-15	-0.423198	1.05615e-24	-0.417401	1.40818e-11	-0.303358	1.78222e-10
ENSG00000160710	ADAR	-0.285799	0.0111965	-0.429728	1.44641e-17	-0.292039	4.61262e-25	-0.321414	3.37727e-08	-0.230947	0.141151	0.176469	7.39265e-05	-0.585632	1.22795e-05	-0.402386	7.2228e-09	-0.273068	0.00119337	-0.427693	1.13041e-24	-0.404207	0.000103298	-0.430341	2.31262e-24	-0.599807	4.10669e-30	-0.429808	6.75271e-24	-0.217738	9.80154e-06	-0.136653	0.0012	-0.184175	3.61275e-05	-0.360236	0.000886217	-0.319073	3.52429e-11	-0.445239	4.24112e-10	-0.492057	1.99487e-12	-0.497327	7.79225e-35	-0.316777	5.11201e-07	-0.345983	2.28766e-13
ENSG00000135862	LAMC1	-0.500621	3.04742e-06	-0.384967	3.96701e-14	-0.328178	1.41085e-31	-0.375116	7.48668e-11	-0.355411	0.0208992	0.105884	0.0179814	-0.494829	0.000349867	-0.210769	0.00334122	-0.198952	0.0193184	-0.490321	5.50037e-33	-0.46292	6.34264e-06	-0.4048	1.71809e-21	-0.464285	4.0043e-17	-0.31027	1.28075e-12	-0.27972	1.0248e-08	-0.276377	2.93586e-11	-0.275851	3.94991e-10	-0.547433	1.02534e-07	-0.32505	1.43832e-11	-0.527838	3.13815e-14	-0.515533	1.11684e-13	-0.520645	1.43296e-38	-0.482143	1.96236e-15	-0.342985	3.78268e-13
ENSG00000239407	LL0XNC01-237H1.2	-0.584567	1.91761e-08	-0.35962	2.11756e-12	-0.446437	6.1788e-60	-0.532477	4.73661e-22	-0.492461	0.00092329	0.108425	0.0153886	-0.703212	2.49893e-08	-0.16269	0.0241573	-0.495165	6.65929e-10	-0.442615	1.68297e-26	-0.522873	2.04324e-07	-0.28617	4.7526e-11	-0.46079	7.3536e-17	-0.563306	3.3231e-43	-0.437903	2.10225e-20	-0.289652	2.88494e-12	-0.091088	0.0423792	-0.501055	1.63131e-06	-0.228962	2.73089e-06	-0.377932	1.83119e-07	-0.640065	3.00204e-22	-0.542825	2.10813e-42	-0.554856	7.36095e-21	-0.320488	1.39082e-11
ENSG00000255112	CHMP1B	-0.472257	1.26977e-05	-0.386479	3.09452e-14	-0.212166	1.0626e-13	-0.286701	9.76532e-07	-0.300785	0.0529207	-0.239872	5.81847e-08	-0.67189	1.70892e-07	-0.123697	0.0873818	-0.304117	0.000287449	-0.227113	1.51923e-07	-0.334047	0.00156652	-0.381787	4.14871e-19	-0.498924	6.54991e-20	-0.519107	7.60367e-36	-0.394912	1.44386e-16	-0.14599	0.000535162	-0.1426	0.00143586	-0.298602	0.00643192	-0.254286	1.73575e-07	-0.412996	9.1731e-09	-0.490521	2.39083e-12	-0.459477	2.37036e-29	-0.474711	5.9968e-15	-0.222074	3.89218e-06
ENSG00000131263	RLIM	-0.226082	0.0465559	-0.261356	5.10618e-07	-0.327714	1.73393e-31	-0.22012	0.000194673	-0.458397	0.00226603	0.361076	8.20802e-17	-0.611719	3.85151e-06	-0.265584	0.000196797	-0.257803	0.00226769	-0.63918	2.09398e-61	-0.555473	2.34723e-08	-0.316445	2.66199e-13	-0.55511	3.65843e-25	-0.538202	6.83945e-39	-0.255024	1.96457e-07	-0.18878	6.99543e-06	-0.268167	1.24023e-09	-0.220543	0.0464776	-0.0784728	0.112175	-0.508307	3.76495e-13	-0.276862	0.000161288	-0.485698	4.46482e-33	-0.349163	2.56904e-08	-0.457559	2.50199e-23
ENSG00000206418	RAB12	-0.564444	7.35583e-08	-0.440499	1.79251e-18	-0.204438	8.29547e-13	-0.368237	1.74864e-10	-0.450774	0.00273665	0.114282	0.0106234	-0.743884	1.37601e-09	-0.110579	0.126785	-0.260012	0.0020713	-0.314251	1.88587e-13	-0.563703	1.3094e-08	-0.523679	3.45978e-37	-0.672056	5.50806e-40	-0.312068	9.35643e-13	-0.574196	6.77462e-37	-0.241451	7.39707e-09	-0.216295	1.12977e-06	-0.577665	1.33117e-08	-0.304301	2.96919e-10	-0.43098	1.71865e-09	-0.633839	1.00073e-21	-0.302946	7.69881e-13	-0.446376	3.33742e-13	-0.381573	3.82289e-16
ENSG00000160218	TRAPPC10	-0.343712	0.00206293	-0.233766	7.60708e-06	-0.410721	4.02084e-50	-0.421748	1.37292e-13	-0.210695	0.18046	-0.152199	0.000646699	-0.402843	0.00452866	-0.331007	2.73894e-06	-0.346716	3.10106e-05	-0.494339	1.40006e-33	-0.323987	0.00220407	-0.256863	4.10791e-09	-0.519492	1.01305e-21	-0.514097	4.45448e-35	-0.279905	1.00128e-08	-0.231758	2.9755e-08	-0.109403	0.0146805	-0.443753	2.9707e-05	-0.429564	6.94526e-20	-0.456559	1.33222e-10	-0.418233	4.66953e-09	-0.585947	9.9905e-51	-0.134829	0.036457	-0.429382	1.89203e-20
ENSG00000141252	VPS53	-0.28592	0.0111609	-0.331108	1.24207e-10	-0.392789	1.26236e-45	-0.425079	8.4209e-14	-0.137403	0.385544	-0.139708	0.00175777	-0.659922	3.35722e-07	-0.281315	7.72791e-05	-0.494708	6.94231e-10	-0.46375	3.00844e-29	-0.262333	0.0141027	-0.380568	5.48141e-19	-0.458061	1.17642e-16	-0.400564	1.08005e-20	-0.164724	0.000876254	-0.123356	0.00348735	-0.301808	6.31748e-12	-0.0835774	0.455357	-0.303032	3.5464e-10	-0.13316	0.0755692	-0.344148	2.09883e-06	-0.396955	1.12727e-21	-0.229311	0.000331569	-0.290242	1.12624e-09
ENSG00000174780	SRP72	-0.610683	2.906e-09	-0.488864	5.76361e-23	-0.338898	1.09421e-33	-0.351031	1.33905e-09	-0.333872	0.0307056	0.327757	5.83832e-14	-0.46823	0.000790303	-0.19644	0.00631743	-0.0446734	0.602868	-0.489948	6.24094e-33	-0.599879	8.24605e-10	-0.477184	2.63492e-30	-0.661344	2.39059e-38	-0.35346	3.68999e-16	-0.316905	6.71615e-11	-0.288889	3.3077e-12	-0.194218	1.29774e-05	-0.474799	6.57999e-06	-0.1167	0.0179445	-0.531218	2.00817e-14	-0.704335	1.92951e-28	-0.515132	1.16322e-37	-0.318724	4.31211e-07	-0.482416	4.23527e-26
ENSG00000162377	SELRC1	-0.408532	0.000204645	-0.430512	1.24553e-17	-0.246188	4.71564e-18	-0.3849	2.16357e-11	-0.328849	0.0334694	0.188231	2.31517e-05	-0.359715	0.0120333	-0.355198	4.29363e-07	-0.347813	2.91526e-05	-0.363663	8.49262e-18	-0.391239	0.000178981	-0.378314	9.15049e-19	-0.627766	1.26006e-33	-0.532186	6.54213e-38	-0.396475	1.07023e-16	-0.231348	3.1519e-08	-0.24634	2.63765e-08	-0.411248	0.00012398	-0.239091	9.40663e-07	-0.455929	1.42247e-10	-0.664113	2.18703e-24	-0.461031	1.45485e-29	-0.12947	0.044652	-0.381041	4.23105e-16
ENSG00000171475	WIPF2	-0.181412	0.111938	-0.28602	3.46684e-08	-0.115563	5.92294e-05	-0.315489	6.18695e-08	-0.357224	0.0202102	0.0104716	0.815499	-0.637237	1.11534e-06	-0.069482	0.338243	-0.171415	0.0444043	-0.545292	7.60794e-42	-0.475001	3.34142e-06	-0.532036	1.53337e-38	-0.487923	5.44035e-19	-0.423597	3.43976e-23	-0.287453	3.81982e-09	-0.173714	3.63716e-05	-0.171037	0.000127269	-0.394779	0.000242305	-0.263232	6.09155e-08	-0.345655	2.14721e-06	-0.344359	2.06687e-06	-0.572705	4.87006e-48	-0.501091	1.00312e-16	-0.376587	9.82733e-16
ENSG00000114439	BBX	-0.313507	0.00519079	-0.450915	2.21496e-19	-0.339735	7.42413e-34	-0.335293	7.7643e-09	-0.437466	0.00376623	0.0551732	0.218577	-0.53932	7.64257e-05	-0.273051	0.000127171	-0.255107	0.0025303	-0.557229	5.40662e-44	-0.507174	5.35569e-07	-0.278952	1.49833e-10	-0.595736	1.24925e-29	-0.486364	4.73941e-31	-0.287247	3.92315e-09	-0.265166	1.894e-10	-0.26556	1.8139e-09	-0.416087	0.000101144	0.00334017	0.946176	-0.586776	6.05937e-18	-0.388491	6.51023e-08	-0.490928	7.36968e-34	-0.238296	0.000188429	-0.371428	2.56666e-15
ENSG00000267520	RP11-373L24.1	-0.431805	7.90063e-05	-0.352504	6.0824e-12	-0.363825	6.31258e-39	-0.468825	8.14209e-17	-0.580629	5.55147e-05	0.158885	0.00036667	-0.498877	0.000307241	-0.148528	0.0397783	-0.397316	1.39937e-06	-0.572829	6.17815e-47	-0.419532	5.23656e-05	-0.338422	4.18818e-15	-0.423911	2.98598e-14	-0.476984	9.04664e-30	-0.43054	1.04591e-19	-0.158903	0.000161577	-0.161714	0.000294667	-0.200973	0.0702237	-0.336939	2.27952e-12	-0.561129	3.08522e-16	-0.502989	5.3558e-13	-0.503639	8.10578e-36	-0.378595	1.24426e-09	-0.252557	1.35836e-07
ENSG00000170325	PRDM10	-0.314344	0.00506593	-0.283788	4.47126e-08	-0.2577	1.09667e-19	-0.469609	7.12266e-17	-0.383846	0.0120906	-0.128335	0.00408568	-0.10141	0.492815	-0.449238	6.32172e-11	-0.346976	3.05611e-05	-0.599523	2.37096e-52	-0.524518	1.84171e-07	-0.301509	3.70583e-12	-0.518242	1.31578e-21	-0.465726	2.76907e-28	-0.180147	0.00026839	-0.122083	0.00384268	-0.152036	0.000672186	-0.549601	8.9162e-08	-0.416928	1.0272e-18	-0.512228	2.3155e-13	-0.236726	0.00133432	-0.383783	2.97416e-20	-0.502512	7.96534e-17	-0.35283	7.10799e-14
ENSG00000071537	SEL1L	-0.604462	4.62619e-09	-0.391196	1.41413e-14	-0.295524	1.18845e-25	-0.324655	2.41167e-08	-0.265171	0.0896639	0.149975	0.000777156	-0.631417	1.4943e-06	-0.366175	1.75771e-07	-0.23539	0.00544908	-0.588575	4.54075e-50	-0.330121	0.0017922	-0.268021	8.00918e-10	-0.61808	2.27727e-32	-0.528562	2.49445e-37	-0.307156	2.69128e-10	-0.251791	1.56658e-09	-0.259915	4.07277e-09	-0.513339	8.15486e-07	-0.284591	4.25733e-09	-0.360289	7.27165e-07	-0.630492	1.89016e-21	-0.30718	3.55061e-13	-0.349951	2.3783e-08	-0.376575	9.85052e-16
ENSG00000162419	GMEB1	-0.352175	0.00156654	-0.320066	5.39125e-10	-0.290002	1.0106e-24	-0.320869	3.57272e-08	-0.275056	0.0779088	-0.12741	0.00436364	-0.658312	3.66811e-07	-0.252984	0.000399634	-0.48226	2.10721e-09	-0.322183	4.26112e-14	-0.348278	0.000947477	-0.316495	2.63819e-13	-0.438389	3.07994e-15	-0.218011	8.56649e-07	-0.0417137	0.402457	-0.215634	2.63917e-07	-0.31918	3.11727e-13	-0.433914	4.6493e-05	-0.328834	8.072e-12	-0.348936	1.69243e-06	-0.354044	1.01103e-06	-0.415432	8.87154e-24	-0.271048	1.9897e-05	-0.418048	2.29632e-19
ENSG00000165934	CPSF2	-0.41121	0.000184054	-0.477245	8.05555e-22	-0.36648	1.63736e-39	-0.418252	2.28004e-13	-0.321441	0.0379165	0.31956	2.60952e-13	-0.566619	2.68921e-05	-0.428964	5.37145e-10	-0.285781	0.000679359	-0.498757	3.04457e-34	-0.406459	9.36751e-05	-0.269175	6.7341e-10	-0.594747	1.63259e-29	-0.495017	2.87475e-32	-0.408738	9.66751e-18	-0.286512	5.0503e-12	-0.261184	3.40147e-09	-0.47931	5.2202e-06	-0.191085	9.6959e-05	-0.537211	8.98912e-15	-0.530068	1.67245e-14	-0.483891	8.25818e-33	-0.485637	1.14971e-15	-0.351097	9.58063e-14
ENSG00000082805	ERC1	-0.506245	2.26106e-06	-0.367662	6.22425e-13	-0.383561	2.03911e-43	-0.441593	6.8848e-15	-0.00628204	0.968505	0.0540494	0.228116	-0.551528	4.84471e-05	-0.138274	0.0557901	-0.326485	9.30263e-05	-0.535927	3.21683e-40	-0.130736	0.227443	-0.400581	4.85272e-21	-0.432082	8.39694e-15	-0.422304	4.80696e-23	-0.356814	1.32483e-13	-0.279429	1.74107e-11	-0.158312	0.000395899	-0.424836	6.94445e-05	-0.225505	3.8863e-06	-0.324776	9.18155e-06	-0.634248	9.2543e-22	-0.484497	6.72212e-33	-0.374663	1.89807e-09	-0.311064	5.77364e-11
ENSG00000197563	PIGN	-0.335596	0.0026674	-0.316397	8.66672e-10	-0.288364	1.88938e-24	-0.372413	1.04727e-10	-0.188703	0.231378	-0.156202	0.000461669	-0.502217	0.000275675	-0.282682	7.10573e-05	-0.333723	6.33451e-05	-0.370383	1.8895e-18	-0.484046	2.03473e-06	-0.369891	5.99361e-18	-0.506	1.6112e-20	-0.556007	6.50957e-42	-0.400365	5.04606e-17	-0.294009	1.31134e-12	-0.222669	5.31294e-07	-0.495982	2.15525e-06	-0.201561	3.85243e-05	-0.49379	2.15994e-12	-0.645477	1.03034e-22	-0.409329	4.54562e-23	-0.244136	0.000128979	-0.369661	3.55208e-15
ENSG00000153187	HNRNPU	-0.510746	1.77376e-06	-0.551918	5.22506e-30	-0.271089	1.08391e-21	-0.392773	7.72928e-12	-0.438674	0.00366053	0.373115	6.27876e-18	-0.654672	4.4723e-07	-0.263838	0.000217558	-0.158181	0.0638838	-0.331756	6.67222e-15	-0.506896	5.44545e-07	-0.366252	1.32749e-17	-0.60142	2.6309e-30	-0.401586	8.44573e-21	-0.35238	2.76827e-13	-0.0698122	0.0991682	-0.0615997	0.170338	-0.579469	1.17069e-08	-0.302487	3.82629e-10	-0.523682	5.39635e-14	-0.603601	2.39342e-19	-0.434478	4.34424e-26	-0.566975	6.73266e-22	-0.406238	2.80451e-18
ENSG00000174840	PDE12	-0.568976	5.47669e-08	-0.269478	2.16847e-07	-0.156578	4.85367e-08	-0.279945	1.78787e-06	-0.181064	0.251163	0.0969174	0.0304154	-0.496372	0.000333026	-0.312196	1.04162e-05	-0.162742	0.0565038	-0.42684	1.42894e-24	-0.431648	2.9887e-05	-0.14888	0.00075328	-0.652247	5.21227e-37	-0.516211	2.12033e-35	-0.354192	2.05127e-13	-0.170086	5.30303e-05	-0.175225	8.60248e-05	-0.218137	0.0489801	-0.166488	0.000702395	-0.323685	9.87675e-06	-0.538679	5.19904e-15	-0.44546	1.7286e-27	-0.345638	3.61794e-08	-0.420526	1.34124e-19
ENSG00000113575	PPP2CA	-0.589317	1.37755e-08	-0.557019	1.20506e-30	-0.211149	1.39892e-13	-0.330186	1.34512e-08	-0.480713	0.00127161	0.0495672	0.269094	-0.620925	2.49443e-06	-0.212621	0.00306782	-0.10445	0.222774	-0.355248	5.30726e-17	-0.524435	1.85148e-07	-0.312785	5.14588e-13	-0.609912	2.42077e-31	-0.434279	2.04835e-24	-0.446591	3.00904e-21	-0.260946	3.73711e-10	-0.212916	1.67007e-06	-0.429122	5.75422e-05	-0.248534	3.33389e-07	-0.598271	9.2754e-19	-0.562365	1.7495e-16	-0.433482	5.78527e-26	-0.493009	3.64714e-16	-0.344459	2.95582e-13
ENSG00000205356	TECPR1	-0.61368	2.31441e-09	-0.414222	2.57139e-16	-0.266293	5.84079e-21	-0.486472	3.69003e-18	-0.227334	0.147654	-0.29789	1.1022e-11	-0.593415	8.78124e-06	-0.0565564	0.435877	-0.405523	8.04971e-07	-0.381252	1.54095e-19	-0.0938915	0.387034	-0.314707	3.64472e-13	-0.353572	4.3936e-10	-0.329504	3.97868e-14	-0.440939	1.07252e-20	-0.099194	0.0189863	-0.109754	0.0143639	-0.506024	1.23629e-06	-0.311477	1.07008e-10	-0.136019	0.0694455	-0.67516	1.95047e-25	-0.375814	2.00681e-19	-0.474023	6.64186e-15	-0.252161	1.42295e-07
ENSG00000165119	HNRNPK	-0.467804	1.57077e-05	-0.593916	1.34084e-35	-0.294	2.15535e-25	-0.317388	5.10323e-08	-0.408597	0.0072209	0.464672	4.28417e-28	-0.63871	1.03476e-06	-0.309194	1.27853e-05	-0.178004	0.0367286	-0.448665	2.878e-27	-0.64137	2.19151e-11	-0.414666	1.42946e-22	-0.638749	4.17168e-35	-0.453746	9.20386e-27	-0.475397	3.1579e-24	-0.194596	3.57032e-06	-0.151378	0.000709785	-0.531976	2.7004e-07	-0.512948	5.8348e-29	-0.612418	8.28544e-20	-0.643431	1.54768e-22	-0.400709	4.31652e-22	-0.541644	8.95808e-20	-0.349926	1.17103e-13
ENSG00000065613	SLK	-0.59003	1.31018e-08	-0.305853	3.27313e-09	-0.445258	1.36179e-59	-0.328382	1.62934e-08	-0.396502	0.0093333	0.319449	2.6622e-13	-0.635519	1.21667e-06	-0.159079	0.0275298	-0.280924	0.000845176	-0.402245	9.25885e-22	-0.499179	8.59097e-07	-0.34339	1.56309e-15	-0.517716	1.46858e-21	-0.41907	1.10296e-22	-0.339048	2.36868e-12	-0.206173	8.80682e-07	-0.126746	0.00465597	-0.291607	0.00785805	-0.12316	0.0124632	-0.415564	7.26492e-09	-0.63451	8.80073e-22	-0.499915	3.09897e-35	-0.334591	1.02964e-07	-0.400819	8.55612e-18
ENSG00000109606	DHX15	-0.514761	1.42429e-06	-0.387304	2.7012e-14	-0.321344	2.82875e-30	-0.37095	1.25435e-10	-0.320371	0.0385971	0.26544	1.71237e-09	-0.5599	3.50737e-05	-0.14045	0.0520089	-0.196629	0.0208066	-0.351716	1.12707e-16	-0.679823	4.47405e-13	-0.414738	1.40324e-22	-0.543446	5.44324e-24	-0.403	6.00406e-21	-0.366044	2.75349e-14	-0.21256	3.9278e-07	-0.209934	2.3459e-06	-0.395474	0.000235711	-0.248465	3.35993e-07	-0.501171	8.9787e-13	-0.725562	7.21339e-31	-0.504295	6.38995e-36	-0.45114	1.74214e-13	-0.42322	7.43737e-20
ENSG00000100354	TNRC6B	-0.463272	1.94458e-05	-0.30789	2.54254e-09	-0.361803	1.74961e-38	-0.362523	3.48456e-10	-0.472551	0.00157787	0.0729593	0.103553	-0.694959	4.24536e-08	-0.303532	1.87054e-05	-0.189962	0.0256404	-0.409512	1.44511e-22	-0.303667	0.00424583	-0.1888	1.80548e-05	-0.177035	0.00231381	-0.367566	1.93337e-17	-0.429012	1.45196e-19	-0.170525	5.06834e-05	-0.163641	0.000248632	-0.346979	0.00140494	-0.00412701	0.933523	-0.537594	8.53458e-15	-0.24775	0.000772067	-0.357595	1.29966e-17	-0.511007	1.96309e-17	-0.423719	6.66363e-20
ENSG00000180611	MB21D2	-0.449285	3.68851e-05	-0.290938	1.9635e-08	-0.26033	4.52076e-20	-0.27974	1.8206e-06	-0.312033	0.0442498	-0.0211329	0.637682	-0.522266	0.000140389	-0.248671	0.0005052	-0.365016	1.07345e-05	-0.431468	3.9775e-25	-0.286788	0.00707886	-0.444091	5.17676e-26	-0.522212	5.71352e-22	-0.309305	1.51479e-12	-0.206274	2.87154e-05	-0.268088	1.1748e-10	-0.198537	8.21852e-06	-0.514639	7.5655e-07	-0.376318	2.83148e-15	-0.475714	1.70043e-11	-0.442149	4.62127e-10	-0.408304	5.96079e-23	-0.379718	1.10174e-09	-0.244704	3.36709e-07
ENSG00000144228	SPOPL	-0.710335	3.25428e-13	-0.3456	1.65107e-11	-0.239038	4.43142e-17	-0.320083	3.87374e-08	-0.372711	0.0150634	0.260466	3.50445e-09	-0.645269	7.37373e-07	-0.17289	0.0164816	-0.403392	9.30562e-07	-0.475257	7.9376e-31	-0.513229	3.71425e-07	-0.323692	7.02612e-14	-0.602986	1.70374e-30	-0.466641	2.1064e-28	-0.286925	4.09029e-09	-0.295914	9.24892e-13	-0.258065	5.28752e-09	-0.472653	7.33771e-06	-0.182833	0.000193956	-0.537128	9.09092e-15	-0.489157	2.80553e-12	-0.45397	1.30929e-28	-0.384141	6.79223e-10	-0.40796	1.95923e-18
ENSG00000083842	ZNF8	-0.176874	0.121351	-0.137631	0.00902565	-0.280577	3.50078e-23	-0.378315	5.01152e-11	-0.197862	0.209095	0.115622	0.00973782	-0.617938	2.8763e-06	-0.191687	0.00773322	-0.326274	9.40619e-05	-0.358842	2.44281e-17	-0.524909	1.79665e-07	-0.321081	1.14002e-13	-0.467545	2.25713e-17	-0.397547	2.21973e-20	-0.251432	2.94501e-07	-0.156826	0.000197154	-0.177316	7.05058e-05	-0.335437	0.00206544	-0.223952	4.54553e-06	-0.265699	0.000324713	-0.487563	3.37945e-12	-0.57188	7.09489e-48	-0.479216	3.05664e-15	-0.312139	4.92062e-11
ENSG00000100664	EIF5	-0.344159	0.00203353	-0.449503	2.95329e-19	-0.392431	1.54179e-45	-0.446792	3.04204e-15	-0.377743	0.013651	-0.00601534	0.893373	-0.507302	0.00023323	0.077079	0.287943	-0.166856	0.0504632	-0.405318	4.24514e-22	-0.496496	1.004e-06	-0.431861	1.53244e-24	-0.569068	1.2533e-26	-0.526732	4.87424e-37	-0.335395	4.19066e-12	-0.394341	3.06273e-22	-0.354851	3.40814e-16	-0.528623	3.31061e-07	0.188545	0.000120403	-0.486716	4.91391e-12	-0.597999	6.20025e-19	-0.511007	5.43546e-37	-0.412119	2.68259e-11	-0.468125	1.76971e-24
ENSG00000086758	HUWE1	-0.540604	3.23597e-07	-0.410415	5.09659e-16	-0.27039	1.38826e-21	-0.349031	1.68325e-09	-0.379435	0.0132022	0.0555728	0.215254	-0.498802	0.000307981	-0.258544	0.000293628	-0.214203	0.0116432	-0.330501	8.53949e-15	-0.272123	0.0107786	-0.435449	5.75244e-25	-0.698429	2.5175e-44	-0.340688	4.70553e-15	-0.416918	1.83848e-18	-0.09111	0.0312567	-0.0812322	0.0703919	-0.415715	0.00010275	-0.16618	0.000718884	-0.413243	8.97032e-09	-0.692374	3.63446e-27	-0.549147	1.50815e-43	-0.43222	2.17137e-12	-0.298149	3.74827e-10
ENSG00000135766	EGLN1	-0.379246	0.000616616	-0.331585	1.16408e-10	-0.216601	3.14932e-14	-0.232589	8.05703e-05	-0.297309	0.0558601	-0.22943	2.20109e-07	-0.426006	0.00253661	-0.270019	0.000152069	-0.295963	0.000424358	-0.307881	6.03226e-13	-0.601084	7.47595e-10	-0.360213	4.85754e-17	-0.596403	1.04198e-29	-0.426678	1.54032e-23	-0.242453	7.8904e-07	-0.172925	3.95063e-05	-0.182336	4.33233e-05	-0.2562	0.0201633	-0.424775	1.95408e-19	-0.456504	1.33986e-10	-0.391757	4.9359e-08	-0.347057	1.28707e-16	-0.264736	3.1415e-05	-0.359163	2.35023e-14
ENSG00000054118	THRAP3	-0.539953	3.36413e-07	-0.507181	7.30986e-25	-0.453133	6.56163e-62	-0.327499	1.78892e-08	0.241057	0.124083	0.375161	4.01269e-18	-0.545164	6.15778e-05	-0.512905	2.8264e-14	-0.234034	0.00573182	-0.459417	1.14155e-28	-0.422035	4.67184e-05	-0.364332	2.01096e-17	-0.630738	5.07826e-34	-0.322182	1.53631e-13	-0.351204	3.35887e-13	-0.122542	0.00371082	-0.203137	4.99718e-06	-0.531078	2.85234e-07	-0.370527	8.03347e-15	-0.496789	1.51583e-12	-0.465622	3.98112e-11	-0.473204	2.91634e-31	-0.464239	2.76627e-14	-0.387527	1.21162e-16
ENSG00000183458	RP11-958N24.1	-0.485584	6.59753e-06	-0.336861	5.6451e-11	-0.275999	1.86515e-22	-0.58847	1.14449e-27	-0.546736	0.000179521	-0.228809	2.37781e-07	-0.724027	6.03964e-09	-0.0980594	0.176011	-0.39588	1.53924e-06	-0.394912	5.76216e-21	-0.236148	0.0276635	-0.21916	5.94043e-07	-0.345005	1.2166e-09	-0.386288	3.06263e-19	-0.438032	2.04332e-20	-0.113309	0.00732634	-0.0321819	0.474098	-0.517642	6.35507e-07	-0.240181	8.36375e-07	-0.157476	0.0352675	-0.499226	8.46595e-13	-0.561231	8.31467e-46	-0.458361	6.3791e-14	-0.264161	3.35687e-08
ENSG00000106460	TMEM106B	-0.597198	7.86237e-09	-0.513294	1.60321e-25	-0.350386	4.82065e-36	-0.332072	1.09935e-08	-0.511404	0.000537631	0.1637	0.000240268	-0.658213	3.68796e-07	-0.29581	3.10388e-05	-0.03327	0.69847	-0.406011	3.55602e-22	-0.581521	3.49886e-09	-0.161714	0.000248695	-0.541066	9.32272e-24	-0.414195	3.79412e-22	-0.497988	9.06534e-27	-0.228164	4.90922e-08	-0.215312	1.2667e-06	-0.557572	5.28832e-08	-0.260469	8.45308e-08	-0.549774	1.58153e-15	-0.583318	6.89241e-18	-0.519487	2.23179e-38	-0.414823	1.93141e-11	-0.352481	7.54958e-14
ENSG00000116747	TROVE2	-0.51488	1.415e-06	-0.402825	1.94273e-15	-0.300042	1.99145e-26	-0.34348	3.15009e-09	-0.467811	0.00178425	0.198793	7.66676e-06	-0.503189	0.000267058	0.00499717	0.945156	-0.367869	9.04407e-06	-0.535685	3.53752e-40	-0.511073	4.23479e-07	-0.268064	7.95859e-10	-0.664089	9.23165e-39	-0.451804	1.60313e-26	-0.436625	2.78512e-20	-0.23055	3.52421e-08	-0.285568	8.82455e-11	-0.520516	5.36967e-07	0.177482	0.000299292	-0.555973	6.52984e-16	-0.495755	1.28521e-12	-0.535152	4.80722e-41	-0.442296	5.77723e-13	-0.417327	2.68339e-19
ENSG00000130723	PRRC2B	-0.399022	0.000296083	-0.382763	5.68475e-14	-0.318971	7.87004e-30	-0.447902	2.55037e-15	-0.210433	0.181015	0.0130237	0.771656	-0.394352	0.00554548	-0.340682	1.32989e-06	-0.281754	0.000814429	-0.365414	5.75967e-18	-0.0548256	0.614007	-0.418997	4.67325e-23	-0.475563	5.36783e-18	-0.490651	1.19426e-31	-0.181546	0.000239885	-0.118716	0.00494675	-0.113086	0.0116411	-0.352375	0.00116748	-0.336006	2.642e-12	-0.387046	8.6925e-08	-0.593801	1.2501e-18	-0.511935	3.84888e-37	-0.322901	2.98104e-07	-0.27513	8.4072e-09
ENSG00000062725	APPBP2	-0.285895	0.0111681	-0.408206	7.54992e-16	-0.190907	2.50136e-11	-0.38746	1.55284e-11	-0.524677	0.000361101	0.0995823	0.026118	-0.684818	7.95282e-08	-0.303882	1.82742e-05	-0.105086	0.219953	-0.567424	6.729e-46	-0.485566	1.86938e-06	-0.388858	8.04576e-20	-0.508182	1.03845e-20	-0.442469	2.1991e-25	-0.415796	2.31495e-18	-0.377441	2.28289e-20	-0.304317	4.14061e-12	-0.537272	1.94846e-07	-0.129534	0.00855991	-0.426187	2.71152e-09	-0.495401	1.34083e-12	-0.543437	1.637e-42	-0.187277	0.00352211	-0.456516	3.23369e-23
ENSG00000180979	LRRC57	-0.496321	3.81476e-06	-0.378671	1.10086e-13	-0.15868	3.18842e-08	-0.383653	2.54015e-11	-0.236067	0.132303	0.22812	2.58954e-07	-0.505736	0.000245619	-0.420495	1.26031e-09	-0.197509	0.0202315	-0.382378	1.18224e-19	-0.153189	0.156611	-0.305048	2.01262e-12	-0.522998	4.83727e-22	-0.520151	5.24175e-36	-0.355666	1.60514e-13	-0.220585	1.37407e-07	-0.192722	1.51675e-05	-0.545297	1.17559e-07	-0.205045	2.80391e-05	-0.381307	1.39331e-07	-0.628221	2.89779e-21	-0.57561	1.28301e-48	-0.386827	5.04558e-10	-0.405878	3.02227e-18
ENSG00000164209	SLC25A46	-0.693374	1.98174e-12	-0.430432	1.26471e-17	-0.321125	3.11029e-30	-0.370301	1.35857e-10	-0.342374	0.0264577	0.112031	0.0122733	-0.584872	1.26825e-05	-0.17229	0.0168653	-0.339027	4.75049e-05	-0.506568	1.94121e-35	-0.541373	6.15535e-08	-0.290008	2.54605e-11	-0.675274	1.72052e-40	-0.594858	3.54143e-49	-0.496731	1.27027e-26	-0.249993	2.06228e-09	-0.234254	1.27173e-07	-0.566644	2.86924e-08	-0.216055	9.91226e-06	-0.498803	1.19268e-12	-0.691148	4.87114e-27	-0.557994	3.41975e-45	-0.448641	2.45307e-13	-0.334895	1.43058e-12
ENSG00000043093	DCUN1D1	-0.417995	0.000140138	-0.46491	1.18876e-20	-0.401456	9.16342e-48	-0.232231	8.26987e-05	-0.376187	0.0140754	0.214813	1.27785e-06	-0.628749	1.70537e-06	-0.231832	0.00121394	-0.256127	0.00242786	-0.364317	7.34821e-18	-0.498748	8.80924e-07	-0.237264	6.05062e-08	-0.558932	1.47547e-25	-0.523081	1.83259e-36	-0.472404	6.64068e-24	-0.36223	8.96361e-19	-0.14357	0.00133082	-0.515842	7.05664e-07	-0.370079	8.70157e-15	-0.59614	1.3211e-18	-0.521498	5.18038e-14	-0.578356	3.59256e-49	-0.492357	4.04187e-16	-0.50875	2.70839e-29
ENSG00000173889	PHC3	-0.323604	0.00385187	-0.247395	2.08415e-06	-0.392586	1.4143e-45	-0.190747	0.00128832	-0.495817	0.000840834	-0.0239259	0.593895	-0.620857	2.5025e-06	-0.231828	0.00121419	-0.25167	0.00290477	-0.455765	3.46005e-28	-0.561883	1.49183e-08	-0.238918	4.86415e-08	-0.397648	1.40622e-12	-0.507753	4.00657e-34	-0.36034	7.31295e-14	-0.158637	0.000165783	-0.0549212	0.221622	-0.445095	2.79171e-05	-0.279852	7.83706e-09	-0.502428	7.71473e-13	-0.162625	0.0287188	-0.268826	2.51487e-10	-0.429368	3.13402e-12	-0.442266	9.86018e-22
ENSG00000110048	OSBP	-0.342521	0.00214312	-0.11675	0.0269695	-0.310327	3.02576e-28	-0.384438	2.29617e-11	-0.282658	0.0697181	0.254376	8.25636e-09	-0.490373	0.000402907	-0.405636	5.32021e-09	-0.267779	0.00149693	-0.512312	2.44918e-36	-0.275648	0.00976187	-0.289706	2.6755e-11	-0.594268	1.85806e-29	-0.505649	8.21966e-34	-0.292236	2.04351e-09	-0.192697	4.45691e-06	-0.288676	5.39665e-11	-0.304793	0.00536556	-0.232154	1.96185e-06	-0.500699	9.50255e-13	-0.421064	3.58444e-09	-0.445337	1.79291e-27	-0.395081	1.98977e-10	-0.376309	1.03544e-15
ENSG00000146859	TMEM140	-0.2984	0.00796389	-0.410019	5.46928e-16	-0.277928	9.25117e-23	-0.406933	1.13191e-12	-0.242022	0.122539	-0.229063	2.30373e-07	-0.580994	1.49352e-05	-0.304686	1.73209e-05	-0.17729	0.0375029	-0.449899	1.99843e-27	-0.150613	0.163781	-0.328463	2.86574e-14	-0.321622	1.68304e-08	-0.264043	2.02067e-09	-0.358944	9.26107e-14	-0.228605	4.61867e-08	-0.255183	7.90785e-09	-0.339431	0.00181057	-0.470149	5.42964e-24	-0.455687	1.45871e-10	-0.481183	7.05068e-12	-0.474752	1.75385e-31	-0.238255	0.000188925	-0.168186	0.000505666
ENSG00000163625	WDFY3	-0.290753	0.00981005	-0.18534	0.00041545	-0.420045	1.42948e-52	-0.495998	6.43744e-19	-0.301621	0.0522326	0.0199022	0.657397	-0.616562	3.06996e-06	-0.253049	0.000398221	-0.25157	0.00291634	-0.52412	3.06401e-38	-0.476921	3.01107e-06	-0.397888	9.34368e-21	-0.50814	1.04737e-20	-0.545312	4.46805e-40	-0.26099	9.89084e-08	-0.30398	2.04998e-13	-0.165555	0.000209628	-0.593859	4.08482e-09	-0.155628	0.00155209	-0.496651	1.54088e-12	-0.623588	6.85181e-21	-0.61271	1.48797e-56	-0.418517	1.22711e-11	-0.397468	1.68808e-17
ENSG00000021776	AQR	-0.284622	0.0115502	-0.440902	1.65541e-18	-0.327284	2.09759e-31	-0.358886	5.36706e-10	-0.37773	0.0136546	0.323372	1.30802e-13	-0.651764	5.22991e-07	-0.320499	5.84027e-06	-0.277203	0.000996449	-0.57503	2.30654e-47	-0.360945	0.000593577	-0.403053	2.64606e-21	-0.640699	2.24545e-35	-0.567725	5.29123e-44	-0.515677	6.77068e-29	-0.217708	2.01164e-07	-0.218014	9.23882e-07	-0.692847	5.51733e-13	-0.185683	0.000153161	-0.55967	3.81955e-16	-0.623764	6.63257e-21	-0.58833	3.1821e-51	-0.537973	1.75934e-19	-0.411325	9.66083e-19
ENSG00000103047	TANGO6	-0.563426	7.85517e-08	-0.334363	7.96618e-11	-0.300696	1.53311e-26	-0.366785	2.08616e-10	-0.101375	0.52295	0.0903863	0.043576	-0.50374	0.00026228	-0.205955	0.00415753	-0.265273	0.00166402	-0.351412	1.2021e-16	-0.257245	0.0161573	-0.495429	7.00803e-33	-0.652673	4.52207e-37	-0.403656	5.12115e-21	-0.273738	2.15415e-08	-0.273909	4.45822e-11	-0.230197	2.11643e-07	-0.203938	0.0660992	-0.393835	1.06156e-16	-0.46039	8.91596e-11	-0.696804	1.24626e-27	-0.438757	1.25403e-26	-0.316655	5.16623e-07	-0.299924	2.9143e-10
ENSG00000269891	ARHGAP19	-0.203822	0.0734723	-0.301518	5.56789e-09	-0.145526	4.03868e-07	-0.267211	5.35655e-06	-0.361478	0.0186677	-0.263955	2.12395e-09	-0.446263	0.00147673	-0.425071	7.9735e-10	-0.452654	2.4888e-08	-0.50498	3.41644e-35	-0.298069	0.00504682	-0.349204	4.8212e-16	-0.487355	6.05586e-19	-0.48372	1.09843e-30	-0.326491	1.63196e-11	-0.212847	3.7856e-07	-0.161016	0.00031323	-0.486972	3.49648e-06	-0.355699	1.05622e-13	-0.0946018	0.207797	-0.186224	0.012072	-0.228571	8.77434e-08	0.00743684	0.908562	-0.285186	2.23642e-09
ENSG00000109320	NFKB1	-0.382997	0.000538398	-0.366169	7.83321e-13	-0.292576	3.7475e-25	-0.22274	0.000162396	-0.36014	0.0191417	-0.0513867	0.251891	-0.705496	2.15104e-08	-0.308822	1.3112e-05	-0.225965	0.00770098	-0.458872	1.34801e-28	-0.372814	0.000376267	-0.460658	4.20063e-28	-0.474939	6.01057e-18	-0.263218	2.27669e-09	-0.334319	4.95055e-12	-0.231821	2.94912e-08	-0.134039	0.00275167	-0.150238	0.177905	-0.274097	1.61927e-08	-0.506666	4.60641e-13	-0.499177	8.51632e-13	-0.397752	9.20464e-22	-0.157801	0.0141918	-0.339132	7.16165e-13
ENSG00000105983	LMBR1	-0.479602	8.88115e-06	-0.377479	1.33223e-13	-0.274099	3.70083e-22	-0.378437	4.93493e-11	-0.184414	0.24235	0.135503	0.00241885	-0.476897	0.000610397	-0.233882	0.00109461	-0.245401	0.00371881	-0.522033	6.73072e-38	-0.441724	1.84391e-05	-0.368877	7.48786e-18	-0.439416	2.61076e-15	-0.49247	6.6151e-32	-0.410597	6.65605e-18	-0.300456	3.98277e-13	-0.242225	4.54899e-08	-0.438639	3.75602e-05	-0.190017	0.00010624	-0.400259	2.83348e-08	-0.544621	2.27633e-15	-0.522348	7.44632e-39	-0.224343	0.000449	-0.412186	8.05175e-19
ENSG00000181638	ZFP41	-0.388632	0.000437799	-0.39405	8.75129e-15	-0.274845	2.83044e-22	-0.411096	6.32316e-13	-0.295914	0.0570768	0.084398	0.0595727	-0.57792	1.69759e-05	-0.326007	3.94076e-06	-0.411405	5.36627e-07	-0.379394	2.38118e-19	-0.0345167	0.750949	-0.413675	1.84187e-22	-0.473303	8.07804e-18	-0.446816	6.5615e-26	-0.224861	4.87915e-06	-0.13033	0.00201706	-0.183075	4.02831e-05	-0.333266	0.00221709	-0.332596	4.50956e-12	-0.253942	0.000603317	-0.646657	8.13777e-23	-0.476043	1.14539e-31	-0.469714	1.25187e-14	-0.262841	3.94891e-08
ENSG00000162290	DCP1A	-0.313658	0.00516799	-0.177999	0.000704199	-0.339312	9.03465e-34	-0.278879	1.96406e-06	-0.315698	0.0416873	0.223352	4.64073e-07	-0.495213	0.0003456	-0.203229	0.00469572	-0.284732	0.000712403	-0.517096	4.23835e-37	-0.512844	3.80255e-07	-0.339508	3.3813e-15	-0.483034	1.36054e-18	-0.449206	3.34933e-26	-0.149344	0.00258588	-0.185804	9.79206e-06	-0.20046	6.6844e-06	-0.239598	0.0301562	0.211324	1.56007e-05	-0.509264	3.34553e-13	-0.435428	9.01579e-10	-0.518761	2.94345e-38	-0.241357	0.000154654	-0.503203	1.34507e-28
ENSG00000109189	USP46	-0.386369	0.000475931	-0.332702	9.99904e-11	-0.43905	8.28197e-58	-0.428405	5.14127e-14	-0.305679	0.0489936	0.126212	0.00474899	-0.508433	0.000224632	-0.314772	8.72075e-06	-0.175874	0.0390768	-0.506644	1.88924e-35	-0.172899	0.109276	-0.254278	5.9352e-09	-0.58878	8.06008e-29	-0.387237	2.46448e-19	-0.364114	3.84014e-14	-0.292244	1.8078e-12	-0.239124	6.81587e-08	-0.286904	0.00896661	-0.386773	4.08494e-16	-0.575796	3.39958e-17	-0.233174	0.00158336	-0.668199	1.33857e-70	-0.226725	0.000388561	-0.509098	2.44666e-29
ENSG00000121481	RNF2	-0.456788	2.6256e-05	-0.397817	4.61113e-15	-0.228252	1.1358e-15	-0.352657	1.11045e-09	-0.372676	0.0150737	0.0784324	0.080058	-0.514561	0.000182861	-0.237173	0.000925319	-0.20197	0.0175223	-0.484967	3.31298e-32	-0.468409	4.7547e-06	-0.34205	2.0427e-15	-0.553796	4.98535e-25	-0.542878	1.14521e-39	-0.330085	9.47811e-12	-0.294909	1.11235e-12	-0.280949	1.81261e-10	-0.434226	4.58481e-05	-0.237745	1.08681e-06	-0.48644	5.07212e-12	-0.426504	2.14136e-09	-0.549115	1.52887e-43	-0.134678	0.0366692	-0.453359	6.99183e-23
ENSG00000102908	NFAT5	-0.478554	9.35093e-06	-0.189473	0.000305924	-0.307506	9.7024e-28	-0.570223	1.01733e-25	-0.361697	0.0185911	0.204755	4.00062e-06	-0.599139	6.82312e-06	-0.133707	0.0644702	-0.297298	0.000398449	-0.615495	7.64532e-56	-0.375258	0.000341807	-0.182628	3.39721e-05	-0.272501	2.11024e-06	-0.61169	1.2123e-52	-0.401043	4.42133e-17	-0.113787	0.00708093	-0.0934357	0.0373131	-0.610886	1.09714e-09	-0.24625	4.30149e-07	-0.508648	3.61022e-13	-0.68972	6.83886e-27	-0.479713	3.37768e-32	-0.441754	6.21042e-13	-0.328005	4.30908e-12
ENSG00000198824	CHAMP1	-0.389665	0.00042134	-0.377544	1.31846e-13	-0.329545	7.673e-32	-0.5095	4.92744e-20	-0.347437	0.0241682	0.337009	1.01944e-14	-0.658368	3.65686e-07	-0.160333	0.0263156	-0.292479	0.000499474	-0.532305	1.32663e-39	-0.464742	5.76703e-06	-0.450895	7.39927e-27	-0.642551	1.24149e-35	-0.526336	5.63187e-37	-0.359496	8.43686e-14	-0.229347	4.16702e-08	-0.16613	0.000199077	-0.506585	1.19787e-06	-0.125757	0.0107148	-0.516483	1.35651e-13	-0.266848	0.000282032	-0.460279	1.84339e-29	-0.35506	1.43508e-08	-0.360568	1.83226e-14
ENSG00000111358	GTF2H3	-0.565554	6.8459e-08	-0.45292	1.46877e-19	-0.359413	5.78084e-38	-0.381891	3.18336e-11	-0.342015	0.0266266	0.236308	9.22755e-08	-0.580586	1.51921e-05	-0.369264	1.3588e-07	-0.277573	0.000980346	-0.366771	4.25668e-18	-0.435917	2.44025e-05	-0.354485	1.62149e-16	-0.51948	1.01558e-21	-0.407785	1.86808e-21	-0.368823	1.69857e-14	-0.295938	9.20931e-13	-0.199415	7.48028e-06	-0.597457	3.11395e-09	-0.320137	3.00903e-11	-0.447205	3.47908e-10	-0.652995	2.24993e-23	-0.512742	2.84899e-37	-0.181235	0.00476802	-0.291479	9.50334e-10
ENSG00000089154	GCN1L1	-0.400582	0.000278887	-0.096749	0.0670951	-0.393656	7.7629e-46	-0.359243	5.14507e-10	-0.240556	0.12489	0.010309	0.818313	-0.417676	0.00313906	-0.499398	1.66298e-13	-0.415474	4.03496e-07	-0.458083	1.71441e-28	-0.243385	0.0231116	-0.3771	1.20368e-18	-0.502528	3.21964e-20	-0.363884	4.23435e-17	-0.0757194	0.128185	-0.209575	5.74649e-07	-0.193329	1.42385e-05	-0.482403	4.4457e-06	-0.415794	1.30088e-18	-0.183445	0.0139702	-0.58172	8.89189e-18	-0.474251	2.06847e-31	-0.318143	4.53698e-07	-0.418197	2.22387e-19
ENSG00000011376	LARS2	-0.490558	5.13058e-06	-0.406121	1.09118e-15	-0.326505	2.96073e-31	-0.396828	4.50081e-12	-0.0221231	0.889399	0.016732	0.709258	-0.502783	0.000270625	-0.44518	9.81231e-11	-0.213719	0.0118376	-0.344042	5.60314e-16	-0.250275	0.0193882	-0.177056	5.90642e-05	-0.475736	5.20243e-18	-0.275223	3.84809e-10	-0.389191	4.26141e-16	-0.238409	1.15248e-08	-0.179089	5.94511e-05	-0.250909	0.0229839	-0.169286	0.000568082	-0.442556	5.54618e-10	-0.588844	2.82407e-18	-0.443918	2.7376e-27	-0.458499	6.25596e-14	-0.370926	2.81564e-15
ENSG00000119041	GTF3C3	-0.475912	1.06394e-05	-0.448553	3.58137e-19	-0.337521	2.06446e-33	-0.406465	1.20782e-12	-0.437131	0.00379599	0.289455	4.35865e-11	-0.713451	1.26218e-08	-0.282246	7.29892e-05	-0.325782	9.65155e-05	-0.340972	1.0514e-15	-0.433549	2.73161e-05	-0.408189	7.38054e-22	-0.487713	5.6607e-19	-0.494735	3.15354e-32	-0.401971	3.68848e-17	-0.331027	9.22926e-16	-0.198626	8.14122e-06	-0.585956	7.3294e-09	-0.240835	7.79174e-07	-0.439371	7.60256e-10	-0.640505	2.75431e-22	-0.606976	2.93689e-55	-0.440514	7.32489e-13	-0.421258	1.14345e-19
ENSG00000006114	SYNRG	-0.337343	0.00252526	-0.115024	0.02933	-0.305158	2.53349e-27	-0.180796	0.00230561	-0.0315541	0.842754	0.066899	0.135611	-0.474689	0.000652328	-0.325662	4.03983e-06	-0.351807	2.32361e-05	-0.553771	2.3132e-43	-0.499189	8.58564e-07	-0.426535	6.42072e-24	-0.474741	6.23091e-18	-0.574257	3.32579e-45	-0.323516	2.54517e-11	-0.250505	1.90741e-09	-0.229685	2.25522e-07	-0.484188	4.04908e-06	-0.246012	4.41665e-07	-0.316708	1.56526e-05	-0.3143	1.64083e-05	-0.525108	2.55666e-39	-0.282156	8.66046e-06	-0.430084	1.61598e-20
ENSG00000169446	MMGT1	-0.396112	0.000330781	-0.486268	1.04819e-22	-0.28702	3.14781e-24	-0.38225	3.04069e-11	-0.444742	0.0031678	0.319343	2.71341e-13	-0.258283	0.076315	-0.273638	0.000122812	-0.121644	0.155237	-0.391347	1.37897e-20	-0.543878	5.20302e-08	-0.447884	1.75944e-26	-0.728314	7.44824e-50	-0.404462	4.21021e-21	-0.21646	1.10813e-05	-0.307741	9.9905e-14	-0.298718	1.05693e-11	-0.22882	0.038662	-0.379755	1.5098e-15	-0.54997	1.53835e-15	-0.782171	1.26288e-38	-0.423971	8.51965e-25	-0.289102	5.05389e-06	-0.479434	9.36569e-26
ENSG00000163113	OTUD7B	-0.272444	0.0158154	-0.194795	0.000204332	-0.231823	3.95064e-16	-0.25118	1.97311e-05	-0.322738	0.0371052	0.0472258	0.292394	-0.309696	0.0321894	-0.278735	9.04322e-05	-0.24694	0.00350192	-0.494169	1.48424e-33	-0.478589	2.74918e-06	-0.399817	5.84795e-21	-0.581846	4.9459e-28	-0.273862	4.72838e-10	-0.276022	1.62555e-08	-0.0729039	0.085049	-0.229245	2.38184e-07	-0.246957	0.0253044	-0.132785	0.00702378	-0.473029	2.28685e-11	-0.407661	1.22718e-08	-0.386037	1.71673e-20	-0.340731	5.78656e-08	-0.33805	8.5556e-13
ENSG00000227268	KLLN	-0.628121	7.46884e-10	-0.34815	1.14503e-11	-0.30328	5.42608e-27	-0.451779	1.3713e-15	-0.300696	0.0529944	-0.177061	6.98551e-05	-0.491101	0.000393773	-0.399465	9.48079e-09	-0.212489	0.0123455	-0.371518	1.46076e-18	-0.288201	0.00678998	-0.324488	6.05612e-14	-0.444842	1.08015e-15	-0.304288	3.58636e-12	-0.469195	1.4618e-23	-0.179747	1.91005e-05	-0.201112	6.22947e-06	-0.36409	0.000772228	-0.414735	1.62085e-18	-0.282722	0.000125775	-0.644223	1.32263e-22	-0.373094	3.8047e-19	-0.203152	0.00152176	-0.179323	0.000205861
ENSG00000104689	TNFRSF10A	-0.390752	0.000404639	-0.368444	5.51578e-13	-0.308907	5.44883e-28	-0.509309	5.11394e-20	-0.43427	0.00405893	-0.154348	0.000540194	-0.687994	6.55146e-08	-0.263624	0.000220236	-0.20681	0.0149438	-0.405812	3.74152e-22	-0.244823	0.022288	-0.41864	5.12808e-23	-0.529015	1.33289e-22	-0.222887	4.78104e-07	-0.315363	8.39325e-11	-0.199115	2.08737e-06	-0.215849	1.19008e-06	-0.468327	9.12014e-06	-0.315151	6.27878e-11	-0.409077	1.30436e-08	-0.331643	5.09996e-06	-0.524101	3.77985e-39	-0.232674	0.000269034	-0.120185	0.0132702
ENSG00000164902	PHAX	-0.589023	1.40627e-08	-0.423596	4.59541e-17	-0.389258	9.00247e-45	-0.301581	2.43528e-07	-0.497055	0.000812117	0.221597	5.73382e-07	-0.489067	0.000419766	-0.0951625	0.189189	-0.340278	4.43541e-05	-0.160483	0.000228489	-0.468882	4.63699e-06	-0.37922	7.45067e-19	-0.637077	7.07183e-35	-0.554486	1.19932e-41	-0.343392	1.19011e-12	-0.205794	9.2309e-07	-0.140531	0.00168585	-0.5959	3.50356e-09	-0.293163	1.37081e-09	-0.59572	1.41592e-18	-0.766206	3.23389e-36	-0.562746	4.26613e-46	-0.475532	5.30796e-15	-0.363374	1.11064e-14
ENSG00000155561	NUP205	-0.607758	3.62044e-09	-0.473207	1.96768e-21	-0.242469	1.52599e-17	-0.412557	5.14429e-13	-0.208744	0.184622	0.290455	3.71188e-11	-0.632582	1.40999e-06	-0.259702	0.000275127	-0.282697	0.000780771	-0.447229	4.39029e-27	-0.479917	2.55635e-06	-0.441341	1.12211e-25	-0.426779	1.9205e-14	-0.342943	3.02764e-15	-0.317633	6.04245e-11	-0.221127	1.27811e-07	-0.187581	2.56812e-05	-0.590316	5.31908e-09	-0.223815	4.60865e-06	-0.499596	1.0847e-12	-0.612451	5.11909e-20	-0.570721	1.20159e-47	-0.456632	8.1316e-14	-0.39049	6.78042e-17
ENSG00000114302	PRKAR2A	-0.374194	0.000738326	-0.361353	1.63116e-12	-0.31359	7.74067e-29	-0.325801	2.13893e-08	-0.213107	0.175406	0.135683	0.00238648	-0.396061	0.00532612	-0.233961	0.00109026	-0.42761	1.68558e-07	-0.453509	6.81908e-28	-0.474131	3.5022e-06	-0.222931	3.74917e-07	-0.600993	2.96143e-30	-0.353563	3.61358e-16	-0.305296	3.48676e-10	-0.172131	4.29187e-05	-0.274146	5.10777e-10	-0.231351	0.0365032	0.00123459	0.980093	-0.511321	2.59229e-13	-0.496227	1.21472e-12	-0.509365	9.98323e-37	-0.347583	2.99651e-08	-0.46649	2.68226e-24
ENSG00000256005	AC093734.1	-0.488439	5.71357e-06	-0.388947	2.05755e-14	-0.239008	4.47345e-17	-0.383966	2.44011e-11	-0.233793	0.136181	-0.578217	7.39222e-46	-0.562132	3.2132e-05	-0.328058	3.39696e-06	-0.272045	0.00124727	-0.479012	2.35238e-31	-0.112458	0.299707	-0.340938	2.54792e-15	-0.503876	2.46289e-20	-0.336755	1.00693e-14	-0.37245	8.97909e-15	-0.166627	7.54245e-05	-0.267963	1.27797e-09	-0.430575	5.39599e-05	0.0331931	0.502179	-0.464987	5.47056e-11	-0.438969	6.35163e-10	-0.453114	1.70257e-28	-0.480388	2.56112e-15	-0.237131	7.85103e-07
ENSG00000118655	DCLRE1B	-0.324854	0.00370956	-0.432647	8.27488e-18	-0.176563	7.11407e-10	-0.409376	8.0505e-13	-0.216072	0.169335	0.153354	0.000587274	-0.688027	6.53804e-08	-0.243322	0.000671883	-0.41714	3.58666e-07	-0.330318	8.85077e-15	-0.0649839	0.549843	-0.345783	9.66051e-16	-0.505436	1.80394e-20	-0.328305	4.97683e-14	-0.219472	8.28793e-06	-0.222807	1.02002e-07	-0.274871	4.5799e-10	-0.402964	0.000174428	-0.236843	1.19668e-06	-0.41706	6.33642e-09	-0.226419	0.00217706	-0.370926	6.30721e-19	-0.43694	1.17416e-12	-0.313979	3.73761e-11
ENSG00000083168	KAT6A	-0.25237	0.0258071	-0.209719	6.21816e-05	-0.216479	3.25798e-14	-0.160424	0.00694404	-0.441076	0.00345802	0.08471	0.0586333	-0.580296	1.53777e-05	-0.124488	0.0853611	-0.353376	2.12372e-05	-0.433853	2.04186e-25	-0.453518	1.02721e-05	-0.392078	3.76175e-20	-0.529895	1.10167e-22	-0.589676	3.76112e-48	-0.34169	1.56045e-12	-0.211962	4.24068e-07	-0.123379	0.00588446	-0.499935	1.73545e-06	-0.250082	2.80126e-07	-0.54009	6.07493e-15	-0.352849	1.10573e-06	-0.51955	2.17845e-38	-0.44488	4.08449e-13	-0.376964	9.1559e-16
ENSG00000111530	CAND1	-0.598453	7.18098e-09	-0.190443	0.000284448	-0.210308	1.75432e-13	-0.442092	6.36941e-15	-0.410859	0.00687552	0.257814	5.10359e-09	-0.647142	6.68381e-07	-0.136451	0.059132	-0.183129	0.031561	-0.134326	0.0020802	-0.66904	1.41207e-12	-0.484732	2.36703e-31	-0.657365	9.32459e-38	-0.482481	1.62469e-30	-0.506683	8.46236e-28	-0.1274	0.00254698	-0.0894732	0.0461905	-0.596281	3.404e-09	-0.326093	1.22768e-11	-0.588114	4.88847e-18	-0.791459	4.025e-40	-0.620297	2.61476e-58	-0.194564	0.00241504	-0.253621	1.19828e-07
ENSG00000102974	CTCF	-0.28431	0.0116456	-0.360889	1.74941e-12	-0.307869	8.35717e-28	-0.386578	1.74133e-11	-0.0936296	0.555342	0.309081	1.65742e-12	-0.587206	1.14825e-05	-0.385419	3.382e-08	-0.257113	0.00233243	-0.547423	3.19228e-42	-0.447619	1.38017e-05	-0.449044	1.26167e-26	-0.547138	2.34257e-24	-0.478897	4.99527e-30	-0.436701	2.7391e-20	-0.226124	6.49939e-08	-0.217298	1.00476e-06	-0.638249	1.11748e-10	-0.255651	1.48318e-07	-0.623596	1.12561e-20	-0.53187	1.31338e-14	-0.516642	6.58e-38	-0.505104	5.21661e-17	-0.390324	7.00647e-17
ENSG00000170100	ZNF778	-0.496165	3.84578e-06	-0.17312	0.000989047	-0.310612	2.68815e-28	-0.475	2.81402e-17	-0.244689	0.118345	-0.105797	0.0180772	-0.641933	8.76916e-07	-0.00864365	0.905283	-0.409852	5.97684e-07	-0.41127	9.15854e-23	-0.31666	0.00280636	-0.337771	4.75971e-15	-0.487844	5.52202e-19	-0.609215	4.03842e-52	-0.253539	2.32411e-07	-0.0319522	0.450877	-0.114215	0.0108288	-0.32752	0.0026681	-0.225408	3.92435e-06	-0.309357	2.51169e-05	-0.744361	3.23831e-33	-0.437191	1.97988e-26	-0.372396	2.41534e-09	-0.351845	8.42354e-14
ENSG00000099381	SETD1A	-0.277448	0.0139215	-0.300256	6.48884e-09	-0.245092	6.67944e-18	-0.594847	2.22897e-28	-0.234553	0.134876	-0.1663	0.00019029	-0.695314	4.1514e-08	-0.269086	0.000160607	-0.376988	5.17332e-06	-0.464521	2.36812e-29	0.188721	0.0800182	-0.19518	9.19136e-06	-0.282391	8.57018e-07	-0.369661	1.23194e-17	-0.482893	4.75052e-25	-0.101499	0.0163687	-0.0948432	0.0345298	-0.363612	0.0007856	-0.325557	1.3318e-11	-0.349794	1.58947e-06	-0.460629	6.81244e-11	-0.5148	1.31789e-37	-0.486491	1.00803e-15	-0.228283	2.03794e-06
ENSG00000088812	ATRN	-0.229932	0.0428533	-0.290332	2.10714e-08	-0.380514	1.05452e-42	-0.27812	2.09947e-06	-0.256172	0.101518	-0.0335729	0.454284	-0.465487	0.000856435	-0.324279	4.462e-06	-0.274842	0.00110492	-0.372532	1.15965e-18	-0.487469	1.68022e-06	-0.297563	7.24887e-12	-0.597765	7.18879e-30	-0.520489	4.64585e-36	-0.253396	2.36191e-07	-0.188288	7.39812e-06	-0.177169	7.1503e-05	-0.368985	0.000646718	-0.278786	8.97648e-09	-0.397215	3.68454e-08	-0.616401	2.53135e-20	-0.633445	1.81567e-61	-0.18509	0.0039343	-0.427762	2.71939e-20
ENSG00000055609	MLL3	-0.521272	9.91807e-07	-0.1831	0.00048908	-0.311385	1.94869e-28	-0.540611	8.38948e-23	-0.532698	0.000281624	0.137492	0.00208214	-0.607661	4.64407e-06	-0.220855	0.00208131	-0.32313	0.00011081	-0.510893	4.09995e-36	-0.123121	0.255909	-0.388628	8.49236e-20	-0.282281	8.6584e-07	-0.389685	1.40215e-19	-0.494589	2.24917e-26	-0.122784	0.00364309	-0.103204	0.0213845	-0.53519	2.21659e-07	-0.312917	8.69071e-11	-0.512721	2.17712e-13	-0.42443	2.60877e-09	-0.505287	4.45405e-36	-0.347535	3.01061e-08	-0.325211	6.68675e-12
ENSG00000101266	CSNK2A1	-0.414065	0.000164227	-0.434522	5.76329e-18	-0.255471	2.3064e-19	-0.338588	5.41725e-09	-0.164746	0.297134	0.15194	0.000660789	-0.540908	7.20977e-05	-0.276361	0.00010437	-0.355563	1.872e-05	-0.401556	1.10167e-21	-0.414385	6.60289e-05	-0.420936	2.81812e-23	-0.494168	1.6511e-19	-0.516075	2.22457e-35	-0.162594	0.00102382	-0.226333	6.31588e-08	-0.169298	0.000149343	-0.371912	0.000580874	-0.133202	0.00684567	-0.428488	2.18031e-09	-0.620113	1.29438e-20	-0.54312	1.86649e-42	-0.334732	1.01626e-07	-0.428909	2.10375e-20
ENSG00000269378	ITGB1P1	-0.627357	7.9411e-10	-0.665369	2.98866e-47	-0.174218	1.19886e-09	-0.661445	7.44177e-37	-0.401582	0.00838913	-0.448022	5.23661e-26	NA	NA	-0.223289	0.00185084	-0.33333	6.46959e-05	-0.138177	0.00153681	-0.178872	0.0973824	-0.202209	4.25697e-06	-0.519842	9.41413e-22	-0.296416	1.3417e-11	-0.591978	1.16904e-39	0.00434681	0.918326	-0.267495	1.36853e-09	-0.752919	3.40714e-16	-0.224806	4.17086e-06	-0.358406	8.38436e-07	-0.673203	3.01562e-25	-0.0482875	0.264432	-0.244594	0.000125152	-0.217435	6.23643e-06
ENSG00000072518	MARK2	-0.472284	1.26809e-05	-0.341269	3.05106e-11	-0.254391	3.297e-19	-0.513621	2.19774e-20	0.0123719	0.938017	-0.0868115	0.0526211	-0.621653	2.40874e-06	-0.354994	4.36408e-07	-0.42537	1.98539e-07	-0.410174	1.21733e-22	0.133777	0.216718	-0.373048	2.98235e-18	-0.32753	8.84712e-09	-0.444547	1.23623e-25	-0.110761	0.0258143	-0.21517	2.8036e-07	-0.216336	1.12441e-06	-0.277142	0.0117128	-0.330363	6.37763e-12	-0.416354	6.75959e-09	-0.497242	1.07546e-12	-0.51955	2.17829e-38	-0.45198	1.55199e-13	-0.332817	2.00088e-12
ENSG00000119669	IRF2BPL	-0.554072	1.42138e-07	-0.35862	2.46002e-12	-0.161841	1.67701e-08	-0.502417	1.92437e-19	-0.319145	0.0393896	-0.318212	3.32366e-13	-0.723865	6.1099e-09	-0.139528	0.0535844	-0.341378	4.1746e-05	-0.368643	2.79746e-18	-0.228664	0.0331468	-0.124737	0.00482802	-0.410597	2.19525e-13	-0.278546	2.31627e-10	-0.411099	6.01558e-18	-0.154228	0.000252014	-0.202793	5.18881e-06	-0.420881	8.24164e-05	-0.318633	3.76206e-11	-0.0937588	0.211895	-0.594727	1.07186e-18	-0.426555	4.13818e-25	-0.413748	2.20161e-11	-0.246031	2.89447e-07
ENSG00000143079	CTTNBP2NL	-0.451633	3.31908e-05	-0.339557	3.87918e-11	-0.330112	5.95552e-32	-0.368837	1.6252e-10	-0.290831	0.0616877	0.163362	0.000247604	-0.552897	4.59819e-05	-0.224801	0.00171961	-0.262164	0.00189486	-0.568145	4.90715e-46	-0.383448	0.000246359	-0.400021	5.56331e-21	-0.428878	1.38659e-14	-0.472724	3.35097e-29	-0.158104	0.00141273	-0.244488	4.72339e-09	-0.299758	8.8945e-12	-0.408122	0.000141173	-0.426945	1.22522e-19	-0.549577	1.62618e-15	-0.336026	3.75246e-06	-0.456551	5.90023e-29	-0.368123	3.7846e-09	-0.377452	8.35201e-16
ENSG00000115421	PAPOLG	-0.169266	0.138475	-0.407985	7.85152e-16	-0.37509	1.88419e-41	-0.415603	3.33531e-13	-0.50585	0.000632049	0.321488	1.84239e-13	-0.389422	0.00622305	-0.30243	2.01256e-05	-0.297721	0.000390549	-0.575691	1.71352e-47	-0.44107	1.90356e-05	-0.362812	2.78886e-17	-0.451712	3.45356e-16	-0.49945	6.63029e-33	-0.41914	1.16213e-18	-0.332126	7.32427e-16	-0.106514	0.0175326	-0.553549	6.8954e-08	-0.34499	6.25547e-13	-0.59107	3.03222e-18	-0.443394	4.07659e-10	-0.518083	3.80963e-38	-0.339312	6.61812e-08	-0.451215	1.17477e-22
ENSG00000186350	RXRA	-0.245821	0.0300535	-0.3222	4.07842e-10	-0.299386	2.58646e-26	-0.440292	8.42806e-15	-0.0203987	0.897973	-0.436201	1.35698e-24	-0.345503	0.0161635	-0.267944	0.00017166	-0.429768	1.43799e-07	-0.458266	1.62134e-28	-0.0680545	0.531108	-0.443218	6.62205e-26	-0.484499	1.03523e-18	-0.387126	2.52767e-19	-0.368462	1.80898e-14	-0.155917	0.000214938	-0.230358	2.07438e-07	-0.368099	0.000667959	-0.352007	1.9652e-13	-0.309622	2.46977e-05	-0.489662	2.64448e-12	-0.494855	1.86661e-34	-0.238408	0.000187076	-0.14291	0.00318638
ENSG00000165097	KDM1B	-0.409193	0.000199375	-0.347557	1.24701e-11	-0.262664	2.0419e-20	-0.396474	4.71981e-12	-0.547175	0.000176954	0.130042	0.00361419	-0.593679	8.68051e-06	-0.168067	0.0197959	-0.215221	0.011243	-0.451609	1.20307e-27	-0.426092	3.87548e-05	-0.413482	1.9347e-22	-0.435779	4.6765e-15	-0.439709	4.69618e-25	-0.354611	1.91329e-13	-0.30089	3.67173e-13	-0.130059	0.00367814	-0.514319	7.70678e-07	-0.20852	2.0313e-05	-0.399374	3.05911e-08	-0.541917	3.32141e-15	-0.535188	4.73912e-41	-0.37978	1.09428e-09	-0.409554	1.4028e-18
ENSG00000223546	LINC00630	-0.444817	4.4993e-05	-0.331305	1.20929e-10	-0.419495	2.00316e-52	-0.339923	4.67648e-09	-0.574462	6.93982e-05	-0.0137211	0.759794	-0.628621	1.71609e-06	-0.281787	7.50748e-05	-0.376303	5.39812e-06	-0.394728	6.03003e-21	-0.582663	3.20636e-09	-0.279045	1.47656e-10	-0.570002	9.94283e-27	-0.552778	2.37167e-41	-0.356342	1.43388e-13	-0.268053	1.18156e-10	-0.176583	7.56152e-05	-0.488351	3.24977e-06	-0.16327	0.000892983	-0.394965	4.46615e-08	-0.579042	1.35887e-17	-0.529034	5.49651e-40	-0.496441	2.11709e-16	-0.228825	1.92446e-06
ENSG00000163939	PBRM1	-0.287932	0.01058	-0.299805	6.85213e-09	-0.425568	4.65253e-54	-0.402567	2.0667e-12	-0.141093	0.372787	0.216611	1.03589e-06	-0.607898	4.59392e-06	-0.33091	2.75844e-06	-0.361571	1.31731e-05	-0.529643	3.71799e-39	-0.444572	1.60415e-05	-0.2637	1.52221e-09	-0.460678	7.49788e-17	-0.455385	5.74491e-27	-0.30866	2.17952e-10	-0.209511	5.793e-07	-0.147461	0.000976585	-0.353916	0.00110667	-0.197375	5.60308e-05	-0.549676	1.60361e-15	-0.525885	2.91586e-14	-0.593848	2.16791e-52	-0.387745	4.55524e-10	-0.423856	6.46574e-20
ENSG00000135040	NAA35	-0.397142	0.0003181	-0.539834	1.52908e-28	-0.309597	4.0963e-28	-0.40504	1.4712e-12	-0.388015	0.0111143	0.294069	2.06628e-11	-0.614511	3.38091e-06	-0.270899	0.000144413	-0.327654	8.74869e-05	-0.334334	4.00404e-15	-0.447434	1.39286e-05	-0.358343	7.219e-17	-0.677341	8.08493e-41	-0.562065	5.53971e-43	-0.435142	3.85452e-20	-0.297684	6.67285e-13	-0.188547	2.32867e-05	-0.476303	6.09343e-06	-0.139586	0.00458075	-0.534461	1.30237e-14	-0.620567	1.19157e-20	-0.452408	2.11399e-28	-0.409866	3.5197e-11	-0.392109	4.9252e-17
ENSG00000166446	CDYL2	-0.385426	0.000492697	-0.150313	0.00431286	-0.283252	1.29751e-23	-0.201102	0.000681681	-0.415468	0.00621568	-0.104002	0.0201414	-0.359896	0.0119871	-0.265625	0.000196336	-0.30474	0.000278891	-0.372725	1.10985e-18	-0.423309	4.40665e-05	-0.445204	3.77661e-26	-0.576737	1.83191e-27	-0.423648	3.39437e-23	-0.227973	3.57194e-06	-0.21351	3.47593e-07	-0.200128	6.92862e-06	-0.341075	0.00171419	-0.396975	5.77061e-17	-0.489193	3.69289e-12	-0.317969	1.28912e-05	-0.529452	4.66096e-40	-0.337276	8.0152e-08	-0.156288	0.00124433
ENSG00000119401	TRIM32	-0.319368	0.00437069	-0.314084	1.16522e-09	-0.293076	3.08706e-25	-0.299905	2.85895e-07	-0.189447	0.229511	-0.130748	0.00343423	-0.48912	0.000419079	-0.39343	1.6494e-08	-0.138802	0.104462	-0.340122	1.25002e-15	-0.328111	0.00191877	-0.364752	1.83703e-17	-0.454855	2.03194e-16	-0.400509	1.09424e-20	-0.319614	4.526e-11	-0.249533	2.21182e-09	-0.312331	1.04527e-12	-0.375172	0.000514783	-0.354199	1.36055e-13	-0.520599	8.02919e-14	-0.592435	1.56692e-18	-0.441713	5.26264e-27	-0.251741	7.76382e-05	-0.328765	3.82107e-12
ENSG00000120690	ELF1	-0.409036	0.000200613	-0.387096	2.79529e-14	-0.300881	1.42426e-26	-0.383251	2.67486e-11	-0.466371	0.00185154	0.266506	1.46577e-09	-0.621023	2.48273e-06	-0.210232	0.00342448	-0.14163	0.0975183	-0.564918	2.00635e-45	-0.491592	1.33053e-06	-0.389713	6.57969e-20	-0.590002	5.82827e-29	-0.427119	1.37207e-23	-0.325738	1.82718e-11	-0.321308	6.8536e-15	-0.189863	2.03631e-05	-0.454319	1.80792e-05	-0.349398	3.03293e-13	-0.533766	1.42957e-14	-0.50031	7.42434e-13	-0.486986	2.8724e-33	-0.135015	0.0361978	-0.349139	1.33953e-13
ENSG00000065150	IPO5	-0.276431	0.0142898	-0.413155	3.11775e-16	-0.249505	1.62671e-18	-0.318093	4.74925e-08	-0.409765	0.00704075	0.152705	0.000619988	-0.42966	0.00230633	-0.208927	0.00363474	-0.340603	4.35692e-05	-0.438328	5.75918e-26	-0.571176	7.60028e-09	-0.490674	3.4022e-32	-0.650918	8.10407e-37	-0.460537	1.28446e-27	-0.198522	5.74772e-05	-0.256108	8.02607e-10	-0.172691	0.000109151	-0.21354	0.0540686	-0.228463	2.87464e-06	-0.323682	9.87936e-06	-0.620406	1.22704e-20	-0.396154	1.38139e-21	-0.273899	1.61269e-05	-0.391178	5.92039e-17
ENSG00000154124	FAM105B	-0.322719	0.00395544	-0.257854	7.32286e-07	-0.285257	6.12236e-24	-0.142679	0.0165021	-0.328398	0.0337276	-0.387066	2.78194e-19	-0.329937	0.0220119	-0.235122	0.00102774	-0.434222	1.03243e-07	-0.328322	1.30733e-14	-0.315155	0.00294703	-0.319933	1.40844e-13	-0.424827	2.59439e-14	-0.492006	7.69349e-32	-0.248855	3.9233e-07	-0.151418	0.00032724	-0.184343	3.55295e-05	-0.206776	0.0623379	-0.385767	4.93682e-16	-0.333445	5.08709e-06	-0.597238	7.04573e-19	-0.363117	3.77608e-18	-0.271484	1.92702e-05	-0.212769	9.91786e-06
ENSG00000219481	NBPF1	-0.429377	8.75389e-05	-0.370832	3.80518e-13	-0.305092	2.6024e-27	-0.51283	2.56831e-20	-0.370474	0.01573	-0.0673702	0.132873	-0.578261	1.67378e-05	-0.128055	0.0767129	-0.349024	2.72241e-05	-0.399967	1.64208e-21	-0.309182	0.00356946	-0.417592	6.72772e-23	-0.510666	6.27565e-21	-0.475517	1.42329e-29	-0.475636	2.97518e-24	-0.16614	7.92185e-05	-0.159963	0.000343299	-0.587889	6.36204e-09	-0.413212	2.22033e-18	-0.421245	4.30699e-09	-0.438987	6.34017e-10	-0.382115	4.45411e-20	-0.435843	1.35573e-12	-0.31403	3.70886e-11
ENSG00000127311	HELB	-0.281357	0.0125817	-0.236679	5.80505e-06	-0.234517	1.76035e-16	-0.527043	1.46696e-21	-0.396024	0.00942667	0.100248	0.0251304	-0.671356	1.7624e-07	-0.212108	0.00314155	-0.152813	0.0735591	-0.336556	2.56825e-15	-0.504962	6.11117e-07	-0.257956	3.51198e-09	-0.506965	1.32715e-20	-0.163963	0.000231316	-0.325766	1.81939e-11	-0.295782	9.47769e-13	-0.172081	0.000115525	-0.454547	1.78835e-05	-0.299451	5.82651e-10	-0.42815	2.25163e-09	-0.459836	7.41391e-11	-0.480938	2.23952e-32	-0.101209	0.117105	-0.411559	9.19365e-19
ENSG00000079950	STX7	-0.619574	1.46887e-09	-0.501195	3.13604e-24	-0.294496	1.77624e-25	-0.395308	5.51653e-12	-0.425785	0.00493404	0.126551	0.00463674	-0.582696	1.39046e-05	0.0141069	0.846016	-0.146729	0.0859241	-0.440055	3.5159e-26	-0.37655	0.000324775	-0.484548	2.51185e-31	-0.595465	1.34434e-29	-0.554932	1.00269e-41	-0.285832	4.70997e-09	-0.310911	5.40753e-14	-0.150589	0.000757388	-0.507927	1.11052e-06	-0.398913	3.94811e-17	-0.544333	3.3866e-15	-0.666198	1.39685e-24	-0.579766	1.85973e-49	-0.270136	2.12693e-05	-0.23408	1.09562e-06
ENSG00000203832	NBPF20	-0.48432	7.02827e-06	-0.399186	3.64609e-15	-0.468985	9.20973e-67	-0.608041	6.71099e-30	-0.36748	0.0166608	0.0608595	0.174671	-0.770977	1.44972e-10	0.0896595	0.216184	-0.313273	0.000183091	-0.538684	1.08146e-40	-0.298595	0.00496619	-0.441971	9.40536e-26	-0.512643	4.18975e-21	-0.450702	2.19305e-26	-0.4712	8.93716e-24	-0.173068	3.89182e-05	-0.0945021	0.0351876	-0.701545	2.12116e-13	-0.126847	0.0100485	-0.522582	6.22102e-14	-0.608293	1.06302e-19	-0.626039	1.13975e-59	-0.492034	4.25216e-16	-0.404801	3.77729e-18
ENSG00000150455	TIRAP	-0.246353	0.0296875	-0.213799	4.42466e-05	-0.278387	7.82388e-23	-0.390846	9.96903e-12	-0.376134	0.01409	-0.238809	6.6819e-08	-0.541526	7.04742e-05	0.018803	0.79574	-0.336673	5.40112e-05	-0.434584	1.6625e-25	-0.0199003	0.854836	-0.511153	3.14957e-35	-0.564768	3.60484e-26	-0.382559	7.14401e-19	-0.449089	1.70244e-21	-0.23802	1.21908e-08	-0.299967	8.59002e-12	-0.382356	0.000392717	-0.245386	4.73344e-07	-0.396412	3.9469e-08	-0.228013	0.0020211	-0.577667	4.95013e-49	-0.310497	8.77812e-07	-0.233663	1.14627e-06
ENSG00000063046	EIF4B	-0.50159	2.89569e-06	-0.293123	1.51979e-08	-0.258899	7.33166e-20	-0.194789	0.0010087	-0.350234	0.0229762	0.025623	0.567978	-0.232296	0.112109	-0.343975	1.03412e-06	-0.428677	1.55846e-07	-0.434069	1.9217e-25	-0.405524	9.75619e-05	-0.51482	8.57176e-36	-0.548886	1.56571e-24	-0.284617	9.00047e-11	-0.176473	0.000359009	-0.256361	7.71376e-10	-0.350671	7.93464e-16	-0.341677	0.00168003	-0.142243	0.00385688	-0.484229	6.53058e-12	-0.431428	1.33268e-09	-0.235507	3.43983e-08	-0.0739518	0.252774	-0.342468	4.12284e-13
ENSG00000198482	ZNF808	-0.570812	4.85368e-08	-0.237637	5.30733e-06	-0.356736	2.17834e-37	-0.351648	1.24732e-09	-0.381763	0.0126051	0.0448683	0.317179	-0.641301	9.05974e-07	-0.0643821	0.374971	-0.26941	0.00139655	-0.38279	1.07245e-19	-0.456561	8.80164e-06	-0.280333	1.20586e-10	-0.453392	2.60282e-16	-0.456011	4.79578e-27	-0.311091	1.54613e-10	-0.252488	1.40752e-09	-0.193846	1.3492e-05	-0.528574	3.32044e-07	-0.302391	3.878e-10	-0.476422	1.57191e-11	-0.590947	2.00186e-18	-0.508284	1.48712e-36	-0.398873	1.28639e-10	-0.401203	7.90977e-18
ENSG00000110042	DTX4	-0.293611	0.00908032	-0.280601	6.40501e-08	-0.261968	2.59063e-20	-0.390991	9.7803e-12	-0.419964	0.00562554	-0.258178	4.84784e-09	-0.492692	0.000374461	-0.320143	5.98891e-06	-0.270337	0.00134231	-0.39328	8.60361e-21	-0.172363	0.110396	-0.356065	1.16552e-16	-0.455479	1.82781e-16	-0.419501	9.88018e-23	-0.311599	1.43857e-10	-0.252163	1.47969e-09	-0.234969	1.16136e-07	-0.424856	6.93844e-05	-0.393104	1.22227e-16	-0.525498	4.26195e-14	-0.446754	2.89884e-10	-0.444011	2.66245e-27	-0.0946954	0.142725	-0.206947	1.74456e-05
ENSG00000165282	PIGO	-0.571955	4.50059e-08	-0.376348	1.59526e-13	-0.175681	8.66497e-10	-0.468868	8.08301e-17	-0.266942	0.0874619	-0.0991926	0.0267118	-0.549204	5.29113e-05	-0.333519	2.27581e-06	-0.24817	0.00333675	-0.172022	7.68185e-05	-0.291116	0.00622686	-0.358308	7.27354e-17	-0.601862	2.32783e-30	-0.396852	2.61765e-20	-0.425241	3.23998e-19	-0.252749	1.35195e-09	-0.18297	4.07014e-05	-0.30004	0.00616875	-0.366514	1.63471e-14	-0.156143	0.0368671	-0.697497	1.05222e-27	-0.502903	1.05811e-35	-0.2968	2.73582e-06	-0.272543	1.17189e-08
ENSG00000179454	KLHL28	-0.362478	0.00110902	-0.407512	8.53701e-16	-0.298202	4.13763e-26	-0.457076	5.79813e-16	-0.315156	0.042059	0.128	0.00418429	-0.622132	2.35388e-06	-0.11798	0.103144	-0.230437	0.00654603	-0.596556	1.00488e-51	-0.528025	1.47341e-07	-0.205654	2.89039e-06	-0.527802	1.73218e-22	-0.387485	2.32776e-19	-0.412309	4.71025e-18	-0.202433	1.3966e-06	-0.176842	7.37716e-05	-0.45758	1.54581e-05	0.00723242	0.88378	-0.507978	3.92076e-13	-0.356844	8.18532e-07	-0.501837	1.55404e-35	-0.361095	7.8106e-09	-0.391526	5.52763e-17
ENSG00000228327	RP11-206L10.2	-0.535063	4.49298e-07	-0.365878	8.19085e-13	-0.377348	5.7132e-42	-0.56579	2.9027e-25	-0.488041	0.00104283	0.166684	0.000183805	-0.653699	4.71362e-07	-0.206946	0.00397618	-0.267152	0.00153728	-0.40947	1.46104e-22	-0.454711	9.67022e-06	-0.280401	1.19296e-10	-0.273124	1.9959e-06	-0.497619	1.21854e-32	-0.480237	9.34595e-25	-0.170756	4.949e-05	0.0158258	0.724879	-0.576457	1.45002e-08	-0.395736	7.34595e-17	-0.390946	6.27604e-08	-0.532768	1.16358e-14	-0.624719	2.35474e-59	-0.48012	2.66704e-15	-0.314669	3.36945e-11
ENSG00000102144	PGK1	-0.442642	4.95114e-05	-0.4183	1.22361e-16	-0.213302	7.80084e-14	-0.347018	2.11568e-09	-0.236178	0.132116	-0.103912	0.0202499	-0.564187	2.96264e-05	-0.179995	0.0124815	-0.134432	0.115951	-0.275243	1.51725e-10	-0.54172	6.01439e-08	-0.427742	4.65074e-24	-0.581219	5.81619e-28	-0.181263	4.56527e-05	-0.275939	1.64231e-08	-0.298177	6.08952e-13	-0.265792	1.75384e-09	-0.294208	0.00729811	-0.42853	8.69487e-20	-0.312013	2.12025e-05	-0.511237	1.92449e-13	-0.343971	2.47835e-16	-0.272128	1.83792e-05	-0.35126	9.31585e-14
ENSG00000100888	CHD8	-0.252471	0.0257458	-0.297043	9.54759e-09	-0.309014	5.21203e-28	-0.416928	2.75841e-13	0.0070444	0.964685	-0.16372	0.00023984	-0.666536	2.3203e-07	-0.298124	2.6709e-05	-0.146662	0.086069	-0.368048	3.19782e-18	-0.256564	0.0164507	-0.408053	7.63826e-22	-0.432093	8.38206e-15	-0.38262	7.04644e-19	-0.314286	9.80048e-11	-0.123355	0.00348745	-0.0936857	0.0368053	-0.447815	2.45915e-05	-0.224097	4.47949e-06	-0.382085	1.30765e-07	-0.370469	2.84467e-07	-0.497015	8.70587e-35	-0.455843	9.07966e-14	-0.222	3.92173e-06
ENSG00000140396	NCOA2	-0.381881	0.000560655	-0.286919	3.12695e-08	-0.267545	3.77505e-21	-0.33436	8.59072e-09	-0.292371	0.0602599	0.00813341	0.856184	-0.591239	9.65258e-06	-0.251035	0.000444511	-0.24191	0.00425607	-0.495881	8.24119e-34	-0.493942	1.16322e-06	-0.266383	1.02308e-09	-0.63937	3.42672e-35	-0.50081	4.20943e-33	-0.297157	1.06054e-09	-0.123042	0.00357215	-0.179199	5.88263e-05	-0.41899	8.93824e-05	-0.300799	4.83729e-10	-0.565668	1.57733e-16	-0.397086	3.12153e-08	-0.502336	1.29834e-35	-0.313247	6.938e-07	-0.2664	2.54322e-08
ENSG00000269533	AC003002.6	-0.294552	0.00885086	-0.345434	1.69057e-11	-0.266628	5.19683e-21	-0.4377	1.25778e-14	-0.192386	0.22223	-0.518457	1.12161e-35	-0.64752	6.55198e-07	-0.09564	0.186969	-0.369505	8.19206e-06	-0.488374	1.06085e-32	-0.24477	0.0223175	-0.267415	8.77e-10	-0.40823	3.1012e-13	-0.310338	1.26584e-12	-0.406586	1.48504e-17	-0.160197	0.000142567	-0.210263	2.26001e-06	-0.439807	3.56123e-05	-0.120179	0.0147761	-0.165903	0.0264535	-0.394504	3.90117e-08	-0.515571	9.85699e-38	-0.48332	1.64005e-15	-0.264491	3.22277e-08
ENSG00000270045	PPP2R5A	-0.421832	0.000119805	-0.216626	3.48185e-05	-0.243968	9.52818e-18	-0.41648	2.94174e-13	-0.367911	0.016524	-0.0305975	0.495275	-0.40115	0.00471728	-0.489196	6.02811e-13	-0.43665	8.60099e-08	-0.476053	6.14244e-31	-0.443747	1.67043e-05	-0.299568	5.16155e-12	-0.285088	6.66226e-07	-0.357697	1.54531e-16	-0.331398	7.75745e-12	-0.277314	2.50215e-11	-0.342642	3.88525e-15	-0.423664	7.30766e-05	-0.375266	3.42762e-15	-0.517618	1.17462e-13	-0.529459	1.81438e-14	-0.26706	3.32298e-10	-0.362764	6.5864e-09	-0.408886	1.61386e-18
ENSG00000111727	HCFC2	-0.592615	1.09142e-08	-0.38406	4.60199e-14	-0.398266	5.71179e-47	-0.415046	3.61169e-13	-0.215679	0.17013	0.0247102	0.581851	-0.709903	1.60444e-08	-0.0495428	0.494972	-0.210251	0.0133179	-0.485494	2.78014e-32	-0.473835	3.5584e-06	-0.324106	6.50443e-14	-0.593789	2.11446e-29	-0.518147	1.06957e-35	-0.47356	4.98774e-24	-0.341021	1.08867e-16	-0.235951	1.02486e-07	-0.573746	1.75484e-08	-0.305164	2.63007e-10	-0.336654	4.06986e-06	-0.455662	1.15262e-10	-0.528361	7.16174e-40	-0.266722	2.72428e-05	-0.302522	2.01022e-10
ENSG00000122696	SLC25A51	-0.390095	0.00041466	-0.366772	7.13971e-13	-0.258281	9.0242e-20	-0.405276	1.42404e-12	-0.339341	0.0279132	0.16134	0.000296029	-0.817598	1.32861e-12	-0.190384	0.00816781	-0.389344	2.36125e-06	-0.201996	3.21619e-06	-0.22952	0.0324765	-0.314498	3.78454e-13	-0.646156	3.87116e-36	-0.324657	9.77068e-14	-0.200457	4.8453e-05	-0.252297	1.44946e-09	-0.23951	6.48328e-08	-0.266016	0.0157094	-0.320854	2.70388e-11	-0.328373	7.20198e-06	-0.662587	3.02901e-24	-0.537513	1.85282e-41	-0.42802	3.72314e-12	-0.435016	5.28019e-21
ENSG00000132953	XPO4	-0.340918	0.00225549	-0.361311	1.64163e-12	-0.212532	9.62028e-14	-0.448269	2.40581e-15	-0.295055	0.0578357	0.24888	1.75544e-08	-0.554248	4.36625e-05	-0.3412	1.2785e-06	-0.271237	0.00129144	-0.546704	4.28299e-42	-0.535283	9.20956e-08	-0.362024	3.30187e-17	-0.596124	1.12419e-29	-0.481083	2.52151e-30	-0.0552079	0.267668	-0.234605	1.98937e-08	-0.171326	0.000123913	-0.368188	0.000665797	-0.152701	0.00190579	-0.383104	1.20311e-07	-0.56443	1.2848e-16	-0.444063	2.62224e-27	-0.29288	3.74792e-06	-0.413621	5.93547e-19
ENSG00000136381	IREB2	-0.474422	1.14374e-05	-0.274431	1.26833e-07	-0.301749	1.00553e-26	-0.301703	2.40694e-07	-0.343355	0.0260005	0.24502	2.95083e-08	-0.610814	4.01657e-06	-0.313485	9.53185e-06	-0.257458	0.00229984	-0.537778	1.54909e-40	-0.44907	1.28409e-05	-0.366237	1.33169e-17	-0.662872	1.40954e-38	-0.444167	1.37404e-25	-0.435016	3.96265e-20	-0.231786	2.96366e-08	-0.131253	0.00337423	-0.394714	0.000242928	-0.176399	0.000326293	-0.549313	1.68783e-15	-0.428055	1.84573e-09	-0.550025	1.04093e-43	-0.236592	0.00021009	-0.356889	3.50694e-14
ENSG00000183161	FANCF	-0.693596	1.9371e-12	-0.326791	2.22045e-10	-0.216641	3.11495e-14	-0.387123	1.62246e-11	-0.374447	0.0145627	0.321718	1.76716e-13	-0.638563	1.04253e-06	-0.06975	0.336379	-0.222295	0.00878032	-0.303041	1.43216e-12	-0.346547	0.00100851	-0.394481	2.12167e-20	-0.549646	1.31296e-24	-0.504989	1.0284e-33	-0.440072	1.30086e-20	-0.216581	2.33235e-07	-0.121596	0.00664644	-0.423219	7.45007e-05	-0.263829	5.67228e-08	-0.361042	6.86739e-07	-0.569652	5.83012e-17	-0.516033	8.28e-38	-0.276888	1.29065e-05	-0.272007	1.25488e-08
ENSG00000102471	NDFIP2	-0.477857	9.67575e-06	-0.364544	1.00461e-12	-0.302271	8.15094e-27	-0.378852	4.68293e-11	-0.331973	0.0317276	0.0360313	0.421905	-0.664069	2.66595e-07	-0.153771	0.0332144	-0.00715177	0.933652	-0.355097	5.48196e-17	-0.44549	1.53334e-05	-0.29989	4.88674e-12	-0.58075	6.56386e-28	-0.325949	7.70182e-14	-0.443658	5.83603e-21	-0.324605	3.49962e-15	-0.172232	0.000113922	-0.329181	0.00252991	-0.364391	2.37122e-14	-0.549707	1.59649e-15	-0.440039	5.70884e-10	-0.518817	2.88075e-38	-0.28364	7.72788e-06	-0.354592	5.2366e-14
ENSG00000100403	ZC3H7B	-0.113656	0.321785	-0.393265	9.99057e-15	-0.310501	2.81546e-28	-0.47953	1.27318e-17	-0.184452	0.242252	-0.0769516	0.0859417	-0.734066	2.90622e-09	-0.452992	4.18738e-11	-0.297854	0.000388106	-0.393373	8.40826e-21	0.0597944	0.582216	-0.302795	2.97141e-12	-0.372013	4.41212e-11	-0.304383	3.52875e-12	-0.304793	3.7391e-10	-0.0882526	0.0369811	-0.111063	0.0132338	-0.296848	0.00676624	-0.414353	1.75419e-18	-0.354986	1.08332e-06	-0.378713	1.46507e-07	-0.41917	3.20686e-24	-0.304548	1.44845e-06	-0.158218	0.00107963
ENSG00000136485	DCAF7	-0.0401787	0.726894	-0.324861	2.87055e-10	-0.22778	1.30424e-15	-0.270762	3.96636e-06	-0.236326	0.131867	0.0200257	0.655407	-0.556482	4.00612e-05	-0.299192	2.49086e-05	-0.345323	3.35302e-05	-0.42826	9.67205e-25	-0.474717	3.39318e-06	-0.424492	1.10492e-23	-0.371428	4.75685e-11	-0.485224	6.81667e-31	-0.186879	0.000155185	-0.299819	4.48605e-13	-0.243787	3.70342e-08	-0.455736	1.68929e-05	-0.0469183	0.342719	-0.418063	5.77959e-09	-0.472286	1.91731e-11	-0.505912	3.54719e-36	-0.360417	8.36794e-09	-0.367331	5.43499e-15
ENSG00000198380	GFPT1	-0.442703	4.93794e-05	-0.2837	4.51617e-08	-0.244599	7.80767e-18	-0.184462	0.0018669	-0.352263	0.0221427	0.177117	6.94804e-05	-0.637938	1.07628e-06	-0.256729	0.000324952	-0.319809	0.000131489	-0.441029	2.65827e-26	-0.477524	2.91375e-06	-0.347324	7.07127e-16	-0.519534	1.00425e-21	-0.530832	1.08077e-37	-0.243123	7.34022e-07	-0.154021	0.000256942	-0.208083	2.88936e-06	-0.404557	0.000163459	-0.247616	3.69487e-07	-0.455142	1.54365e-10	-0.472556	1.86067e-11	-0.486887	2.97223e-33	-0.306339	1.24719e-06	-0.440425	1.5157e-21
ENSG00000143157	POGK	-0.310741	0.00562313	-0.0436504	0.409618	-0.194868	9.46238e-12	-0.355576	7.91296e-10	-0.284077	0.0682679	0.186194	2.84565e-05	-0.47431	0.000659795	-0.243787	0.00065558	-0.36506	1.07065e-05	-0.377973	3.31517e-19	-0.444229	1.63145e-05	-0.385013	1.97246e-19	-0.470172	1.41585e-17	-0.519241	7.25101e-36	-0.206306	2.86298e-05	-0.205635	9.41533e-07	-0.247356	2.30212e-08	-0.422834	7.57555e-05	-0.171144	0.000492518	-0.4589	1.04297e-10	-0.492731	1.84197e-12	-0.563074	3.69154e-46	-0.258736	4.79889e-05	-0.371934	2.33794e-15
ENSG00000133812	SBF2	-0.480062	8.68251e-06	-0.294842	1.2407e-08	-0.304857	2.86332e-27	-0.418926	2.06835e-13	-0.508716	0.000581621	0.244973	2.96925e-08	-0.602826	5.78496e-06	-0.120373	0.096293	-0.240978	0.0044107	-0.596093	1.25737e-51	-0.299287	0.00486196	-0.431909	1.51229e-24	-0.564466	3.87976e-26	-0.460918	1.14858e-27	-0.418517	1.32198e-18	-0.215948	2.53346e-07	-0.261913	3.0655e-09	-0.566646	2.86885e-08	-0.111025	0.0243894	-0.560093	3.59079e-16	-0.0875261	0.241343	-0.590721	9.9958e-52	-0.433354	1.87485e-12	-0.364334	9.34709e-15
ENSG00000177311	ZBTB38	-0.472524	1.25355e-05	-0.336632	5.8269e-11	-0.411004	3.39545e-50	-0.267419	5.26359e-06	-0.508898	0.000578546	0.235152	1.06993e-07	-0.381051	0.00753896	-0.260184	0.000267752	-0.155506	0.0685666	-0.555757	1.00584e-43	-0.508115	5.06197e-07	-0.23856	5.10052e-08	-0.476953	4.16877e-18	-0.540146	3.26416e-39	-0.325372	1.92998e-11	-0.286877	4.73377e-12	-0.158558	0.000387612	-0.465064	1.07248e-05	-0.240227	8.32158e-07	-0.512136	2.34204e-13	-0.426847	2.07225e-09	-0.574066	2.61092e-48	-0.401042	9.99892e-11	-0.392822	4.27633e-17
ENSG00000177076	ACER2	-0.582535	2.20555e-08	-0.193453	0.000226451	-0.262318	2.29831e-20	-0.521794	4.28934e-21	-0.333145	0.0310932	-0.0220052	0.623861	-0.63838	1.05231e-06	-0.196148	0.00639727	-0.341241	4.20639e-05	-0.42183	5.58023e-24	-0.251613	0.0187282	-0.320284	1.32037e-13	-0.177258	0.00228396	-0.481619	2.13104e-30	-0.355039	1.78173e-13	-0.142509	0.000727247	-0.309338	1.75649e-12	-0.332924	0.00224191	-0.364722	2.23808e-14	-0.327668	7.55507e-06	-0.64696	7.65783e-23	-0.570293	1.45934e-47	-0.247354	0.00010425	-0.415152	4.28147e-19
ENSG00000233369	RP11-396K3.1	-0.460657	2.19655e-05	-0.441937	1.34877e-18	-0.340243	5.86473e-34	-0.386017	1.87261e-11	-0.419269	0.00571342	0.185247	3.12971e-05	-0.510504	0.000209634	-0.169157	0.0190002	-0.33857	4.8709e-05	-0.478622	2.67094e-31	-0.416268	6.06853e-05	-0.440084	1.59455e-25	-0.458831	1.03078e-16	-0.556862	4.61226e-42	-0.426179	2.65621e-19	-0.290007	2.70688e-12	-0.263499	2.44252e-09	-0.492892	2.54818e-06	-0.396909	5.84544e-17	-0.352995	1.2559e-06	-0.558364	3.16223e-16	-0.609419	8.3005e-56	-0.348598	2.71457e-08	-0.310202	6.56098e-11
ENSG00000153317	ASAP1	-0.36299	0.00108983	-0.324049	3.1963e-10	-0.385978	5.46927e-44	-0.457966	5.01044e-16	-0.339574	0.0277991	0.138927	0.00186633	-0.541343	7.09522e-05	-0.0714881	0.324447	-0.260237	0.00205213	-0.576809	1.0345e-47	-0.188926	0.0796845	-0.341218	2.41014e-15	-0.530002	1.07644e-22	-0.506903	5.35843e-34	-0.0989553	0.0465724	-0.314283	2.79208e-14	-0.248429	1.99269e-08	-0.467534	9.48784e-06	-0.176658	0.000319635	-0.473871	2.08452e-11	-0.566589	9.28437e-17	-0.424956	6.47377e-25	-0.374305	1.97196e-09	-0.398915	1.26002e-17
ENSG00000071189	SNX13	-0.496991	3.68437e-06	-0.306592	2.9871e-09	-0.300138	1.91612e-26	-0.356657	6.97445e-10	-0.41436	0.00636909	0.161737	0.000285866	-0.571765	2.18561e-05	-0.263456	0.000222365	-0.176276	0.0386244	-0.474878	8.9678e-31	-0.337554	0.00138697	-0.202036	4.33995e-06	-0.476301	4.69418e-18	-0.521131	3.69222e-36	-0.458909	1.73394e-22	-0.155553	0.000222462	-0.163064	0.00026165	-0.437495	3.95637e-05	-0.160502	0.00109405	-0.544867	3.14468e-15	-0.377319	1.64106e-07	-0.528025	8.17287e-40	-0.404893	6.36332e-11	-0.303619	1.71647e-10
ENSG00000076321	KLHL20	-0.661397	4.35492e-11	-0.406271	1.06265e-15	-0.33765	1.94601e-33	-0.291888	6.07163e-07	-0.329356	0.0331818	0.107133	0.0166632	-0.563378	3.05903e-05	0.0840126	0.246635	-0.392042	1.98117e-06	-0.516239	5.81364e-37	-0.554937	2.43686e-08	-0.380298	5.82991e-19	-0.51066	6.28235e-21	-0.570483	1.65746e-44	-0.452215	8.29472e-22	-0.143093	0.000691095	-0.247641	2.2156e-08	-0.446039	2.67184e-05	0.105301	0.0328253	-0.472859	2.33e-11	-0.681936	4.20148e-26	-0.438212	1.47053e-26	-0.228033	0.000358694	-0.354349	5.4626e-14
ENSG00000084676	NCOA1	-0.146413	0.200857	-0.235983	6.19433e-06	-0.350328	4.95735e-36	-0.319148	4.26373e-08	-0.399556	0.00875522	-0.0665775	0.137505	-0.582841	1.38201e-05	-0.234483	0.00106175	-0.177086	0.0377256	-0.453327	7.20228e-28	-0.4139	6.74748e-05	-0.428087	4.24098e-24	-0.539564	1.30649e-23	-0.439187	5.41789e-25	-0.368073	1.93585e-14	-0.199102	2.0907e-06	-0.188553	2.32733e-05	-0.298329	0.00648292	-0.138137	0.0050253	-0.509803	3.12989e-13	-0.422826	3.03647e-09	-0.416318	6.97861e-24	-0.180658	0.00490551	-0.306561	1.12012e-10
ENSG00000132388	UBE2G1	-0.52756	6.94251e-07	-0.486703	9.48578e-23	-0.291629	5.40364e-25	-0.345441	2.52795e-09	-0.010052	0.949623	0.128087	0.00415851	-0.397422	0.0051569	-0.152403	0.0348312	-0.269624	0.00138389	-0.43566	1.22744e-25	-0.513676	3.61432e-07	-0.316448	2.66058e-13	-0.60215	2.14916e-30	-0.521523	3.20889e-36	-0.269859	3.45423e-08	-0.291551	2.04943e-12	-0.246722	2.50653e-08	-0.414996	0.000105922	-0.334015	3.61284e-12	-0.515088	1.61774e-13	-0.461792	6.01634e-11	-0.434867	3.88325e-26	-0.452196	1.50629e-13	-0.394518	3.05088e-17
ENSG00000231345	RP11-564C4.6	-0.422603	0.000116064	-0.378761	1.08499e-13	-0.322857	1.46624e-30	-0.431076	3.4456e-14	-0.360386	0.0190541	-0.0899591	0.044583	-0.536695	8.4104e-05	-0.227374	0.00151573	-0.348873	2.74575e-05	-0.457613	1.97726e-28	-0.431391	3.02519e-05	-0.356404	1.0858e-16	-0.481846	1.69616e-18	-0.405616	3.17849e-21	-0.355433	1.6688e-13	-0.247208	3.14399e-09	-0.254953	8.16459e-09	-0.40533	0.000158369	-0.359344	5.67626e-14	-0.349853	1.58265e-06	-0.522331	4.64763e-14	-0.526992	1.22561e-39	-0.291454	4.19771e-06	-0.211697	1.10178e-05
ENSG00000165389	SPTSSA	-0.345978	0.00191775	-0.312636	1.40071e-09	-0.152153	1.15469e-07	-0.410455	6.91928e-13	-0.162879	0.302716	-0.432558	3.60761e-24	-0.785485	3.81547e-11	-0.137448	0.0572847	-0.146142	0.087199	-0.295523	5.31778e-12	-0.408891	8.4222e-05	-0.25507	5.30481e-09	-0.612506	1.15135e-31	-0.33184	2.56571e-14	-0.384772	9.69042e-16	-0.157471	0.0001854	-0.132433	0.00309645	-0.25919	0.0187043	-0.260311	8.61192e-08	-0.515582	1.51997e-13	-0.3867	7.56817e-08	-0.429363	1.87396e-25	-0.543799	6.00361e-20	-0.221939	3.94639e-06
ENSG00000168036	CTNNB1	-0.309905	0.00575985	-0.410391	5.11866e-16	-0.239259	4.14036e-17	-0.28772	8.90132e-07	-0.247978	0.113325	-0.00719085	0.872699	-0.478492	0.000581617	-0.296818	2.90766e-05	-0.311437	0.000200659	-0.377025	4.1301e-19	-0.622079	1.26516e-10	-0.38203	3.92372e-19	-0.613691	8.17971e-32	-0.431149	4.73111e-24	-0.354597	1.91791e-13	-0.108326	0.010378	-0.276914	3.36229e-10	-0.292438	0.00767509	-0.415635	1.34464e-18	-0.328038	7.36796e-06	-0.474414	1.51326e-11	-0.553687	2.19125e-44	-0.234803	0.000235336	-0.383423	2.68194e-16
ENSG00000163960	UBXN7	-0.400256	0.000282397	-0.370867	3.78424e-13	-0.322657	1.59972e-30	-0.265894	5.98148e-06	-0.268248	0.0858665	0.229477	2.1882e-07	-0.639324	1.00277e-06	-0.311704	1.07736e-05	-0.274132	0.00113955	-0.37326	9.82227e-19	-0.519916	2.45901e-07	-0.304837	2.08778e-12	-0.434534	5.6996e-15	-0.453141	1.09447e-26	-0.312463	1.27204e-10	-0.183511	1.26426e-05	-0.0415531	0.355262	-0.44439	2.88443e-05	-0.334303	3.45361e-12	-0.535861	1.07885e-14	-0.418729	4.45884e-09	-0.418549	3.80119e-24	-0.438226	9.91417e-13	-0.47806	1.34625e-25
ENSG00000119537	KDSR	-0.415717	0.000153666	-0.453436	1.32072e-19	-0.269993	1.59736e-21	-0.295174	4.47139e-07	-0.26036	0.0958605	0.00695436	0.876852	-0.616379	3.09654e-06	-0.219375	0.00223393	-0.171767	0.0439626	-0.396122	4.27463e-21	-0.39805	0.00013448	-0.364927	1.76888e-17	-0.512413	4.39232e-21	-0.352838	4.18894e-16	-0.288359	3.39635e-09	-0.311388	4.9279e-14	-0.273815	5.36759e-10	-0.318033	0.00359467	-0.244023	5.50122e-07	-0.540291	5.91019e-15	-0.555469	4.82886e-16	-0.423942	8.58895e-25	-0.122857	0.0568381	-0.396495	2.0531e-17
ENSG00000155034	FBXL18	-0.395834	0.000334288	-0.275625	1.11265e-07	-0.100434	0.000488077	-0.413031	4.81025e-13	-0.33767	0.0287427	-0.12311	0.00589336	-0.418754	0.0030546	-0.340716	1.32645e-06	-0.328395	8.41347e-05	-0.390938	1.52296e-20	-0.128993	0.233753	-0.270814	5.25597e-10	-0.375931	2.65644e-11	-0.295846	1.47388e-11	-0.152325	0.00211237	-0.0954515	0.0240155	-0.151801	0.000685382	-0.463098	1.18156e-05	-0.250749	2.59805e-07	-0.115201	0.124637	-0.614944	3.28615e-20	-0.372009	4.90155e-19	-0.48132	2.22384e-15	-0.254765	1.04653e-07
ENSG00000131725	WDR44	-0.60208	5.513e-09	-0.439221	2.30567e-18	-0.374355	2.77218e-41	-0.374405	8.18053e-11	-0.326602	0.0347709	0.269018	1.01338e-09	-0.673918	1.51953e-07	-0.171643	0.0172883	-0.310183	0.000213544	-0.492523	2.60436e-33	-0.416777	5.93131e-05	-0.184892	2.70077e-05	-0.608155	3.98976e-31	-0.584502	3.8161e-47	-0.286363	4.39822e-09	-0.189908	6.1493e-06	-0.167365	0.000178095	-0.456617	1.61926e-05	-0.254135	1.76612e-07	-0.584104	9.2739e-18	-0.654221	1.74818e-23	-0.536398	2.9097e-41	-0.418876	1.1738e-11	-0.448764	2.11739e-22
ENSG00000075539	FRYL	-0.450233	3.53503e-05	-0.442979	1.09661e-18	-0.314909	4.43914e-29	-0.473575	3.60268e-17	-0.470254	0.0016751	0.127674	0.00428244	-0.700964	2.89198e-08	-0.231523	0.00123293	-0.243416	0.00401625	-0.383923	8.20334e-20	-0.454746	9.65284e-06	-0.396375	1.34649e-20	-0.485716	8.24351e-19	-0.297479	1.12527e-11	-0.408066	1.10575e-17	-0.213116	3.65676e-07	-0.0768181	0.0871252	-0.542867	1.37185e-07	-0.345878	5.41149e-13	-0.451642	2.21466e-10	-0.655323	1.39229e-23	-0.596643	5.44891e-53	-0.504245	6.0045e-17	-0.387531	1.21068e-16
ENSG00000100330	MTMR3	-0.277879	0.0137681	-0.0120681	0.819749	-0.360084	4.13648e-38	-0.465149	1.51701e-16	-0.348208	0.0238348	0.00467969	0.916951	-0.624753	2.07362e-06	-0.26784	0.000172708	-0.273066	0.00119346	-0.474801	9.19115e-31	-0.255268	0.0170225	-0.452637	4.46554e-27	-0.409236	2.67881e-13	-0.465322	3.12338e-28	-0.260573	1.03828e-07	-0.0642002	0.129503	-0.109284	0.0147898	-0.282791	0.0100461	-0.154382	0.00169459	-0.378659	1.72685e-07	-0.440097	5.67582e-10	-0.41027	3.54065e-23	-0.347903	2.90486e-08	-0.39312	4.03057e-17
ENSG00000232063	RP11-307E17.8	-0.509476	1.90022e-06	-0.365659	8.47085e-13	-0.401264	1.02367e-47	-0.472534	4.3121e-17	-0.403887	0.00798849	0.0357336	0.425753	-0.509919	0.000213776	-0.153217	0.0338617	-0.44523	4.45942e-08	-0.384637	6.92338e-20	-0.507997	5.09809e-07	-0.339456	3.41614e-15	-0.322539	1.52444e-08	-0.531768	7.64033e-38	-0.218301	9.28313e-06	-0.300016	4.32427e-13	-0.19297	1.47804e-05	-0.608237	1.35301e-09	-0.379385	1.61622e-15	-0.450051	2.60578e-10	-0.575103	2.51736e-17	-0.617736	1.03592e-57	-0.345541	3.65192e-08	-0.259783	5.73335e-08
ENSG00000164597	COG5	-0.593983	9.90137e-09	-0.424831	3.6477e-17	-0.257161	1.31347e-19	-0.324819	2.37069e-08	-0.38172	0.0126159	0.297256	1.22419e-11	-0.575571	1.87056e-05	-0.236939	0.000936538	-0.294335	0.000458046	-0.429861	6.21452e-25	-0.543218	5.43938e-08	-0.39197	3.8593e-20	-0.546276	2.85491e-24	-0.510681	1.46189e-34	-0.183535	0.000204218	-0.314191	2.84274e-14	-0.265828	1.74449e-09	-0.304865	0.00535412	-0.0354622	0.473395	-0.509349	3.31065e-13	-0.455422	1.18207e-10	-0.423563	9.54318e-25	-0.349341	2.52466e-08	-0.365559	7.49432e-15
ENSG00000244257	PKD1P1	-0.521416	9.8385e-07	-0.35148	7.06419e-12	-0.246838	3.83296e-18	-0.572711	5.60791e-26	-0.542747	0.000204438	-0.331363	2.97799e-14	-0.657394	3.85705e-07	-0.158726	0.0278801	-0.382736	3.60605e-06	-0.337079	2.3123e-15	-0.210607	0.0502276	-0.179637	4.58093e-05	-0.197657	0.000653544	-0.318204	3.15224e-13	-0.381159	1.8798e-15	-0.115966	0.00605223	0.00700864	0.876147	-0.395716	0.000233459	-0.289542	2.22278e-09	-0.0409406	0.586346	-0.481645	6.68797e-12	-0.530828	2.7037e-40	-0.442666	5.49854e-13	-0.224216	3.12012e-06
ENSG00000100934	SEC23A	-0.508329	2.02164e-06	-0.33078	1.29855e-10	-0.279882	4.52128e-23	-0.416255	3.03818e-13	-0.0896451	0.572365	-0.0271581	0.545009	-0.668849	2.03469e-07	-0.0679117	0.3493	-0.37197	7.04991e-06	-0.487439	1.45161e-32	-0.143083	0.186135	-0.162828	0.000224981	-0.560185	1.09283e-25	-0.495662	2.32554e-32	-0.365091	3.2456e-14	-0.213604	3.43405e-07	-0.244135	3.53659e-08	-0.415382	0.000104208	-0.124023	0.0118561	-0.370152	3.39795e-07	-0.467603	3.20906e-11	-0.235687	3.35562e-08	-0.469202	1.34919e-14	-0.41914	1.81301e-19
ENSG00000142794	NBPF3	-0.303967	0.00681886	-0.330585	1.33321e-10	-0.29931	2.66543e-26	-0.376546	6.26048e-11	-0.380429	0.0129444	-0.112763	0.0117138	-0.28009	0.0538353	-0.304039	1.80846e-05	-0.31729	0.000149516	-0.359266	2.22764e-17	-0.465843	5.4435e-06	-0.396944	1.17379e-20	-0.544015	4.78305e-24	-0.453607	9.57539e-27	-0.390462	3.35663e-16	-0.192892	4.35694e-06	-0.220735	6.69512e-07	-0.546666	1.07711e-07	-0.414676	1.64085e-18	-0.432545	1.4786e-09	-0.449834	2.11371e-10	-0.481892	1.62396e-32	-0.4672	1.80477e-14	-0.349514	1.25643e-13
ENSG00000205903	ZNF316	-0.545511	2.40789e-07	-0.160221	0.00232785	-0.331822	2.76325e-32	-0.566402	2.51373e-25	-0.48767	0.00105348	-0.136515	0.0022418	-0.690093	5.75592e-08	-0.330695	2.80227e-06	-0.395517	1.57659e-06	-0.452792	8.45102e-28	-0.079829	0.46234	-0.276108	2.33424e-10	-0.14941	0.010307	-0.265956	1.52953e-09	-0.494114	2.55218e-26	-0.0270932	0.522658	-0.0975703	0.0296378	-0.582581	9.36333e-09	-0.154304	0.00170392	-0.222341	0.00277687	-0.658941	6.54778e-24	-0.495228	1.63677e-34	-0.583717	2.0947e-23	-0.209458	1.37006e-05
ENSG00000123066	MED13L	-0.329832	0.00318837	-0.303719	4.25605e-09	-0.25135	8.94e-19	-0.410519	6.85774e-13	-0.44887	0.00286685	0.182558	4.09021e-05	-0.584202	1.30477e-05	-0.249781	0.000475815	-0.349673	2.62403e-05	-0.605273	1.38311e-53	-0.238681	0.0259906	-0.323977	6.66263e-14	-0.383893	9.27377e-12	-0.485712	5.83462e-31	-0.354723	1.87794e-13	-0.164079	9.73456e-05	-0.22699	3.1446e-07	-0.513433	8.11089e-07	-0.368259	1.20183e-14	-0.553329	9.54453e-16	-0.331683	5.08596e-06	-0.545533	6.85798e-43	-0.348051	2.86315e-08	-0.300357	2.73992e-10
ENSG00000065923	SLC9A7	-0.327723	0.00340066	-0.326252	2.38615e-10	-0.301375	1.16844e-26	-0.363978	2.92723e-10	-0.41676	0.00604079	-0.035924	0.423289	-0.483127	0.000504804	-0.294474	3.38308e-05	-0.185541	0.0293508	-0.294488	6.35036e-12	-0.459571	7.54313e-06	-0.27051	5.50362e-10	-0.516692	1.81705e-21	-0.501315	3.55363e-33	-0.285157	5.13666e-09	-0.266961	1.41321e-10	-0.221308	6.25327e-07	-0.434869	4.45425e-05	-0.412581	2.52883e-18	-0.405699	1.76054e-08	-0.520045	6.25504e-14	-0.627232	5.89485e-60	-0.271612	1.90904e-05	-0.172475	0.000360032
ENSG00000198663	C6orf89	-0.280025	0.0130253	-0.317157	7.85954e-10	-0.31595	2.85562e-29	-0.355126	8.33962e-10	-0.255898	0.101898	0.16619	0.000192205	-0.308193	0.0330794	-0.34746	7.90001e-07	-0.233529	0.00584035	-0.513534	1.56867e-36	-0.457058	8.58113e-06	-0.494396	9.89953e-33	-0.365641	9.92583e-11	-0.375876	3.17439e-18	-0.213399	1.48233e-05	-0.276213	3.01874e-11	-0.323257	1.49464e-13	-0.327779	0.00264605	-0.399557	3.47876e-17	-0.470558	2.99676e-11	-0.327507	6.78316e-06	-0.441888	4.9971e-27	-0.315782	5.57348e-07	-0.364986	8.31132e-15
ENSG00000226688	RP11-429G19.2	-0.493138	4.49607e-06	-0.374082	2.28461e-13	-0.399623	2.62912e-47	0.0242038	0.685695	-0.331927	0.0317524	-0.0283699	0.527208	-0.479029	0.000572215	-0.33816	1.60932e-06	-0.418873	3.17066e-07	-0.335169	3.38972e-15	-0.520908	2.31125e-07	-0.372812	3.14283e-18	-0.518813	1.16785e-21	-0.441425	2.93233e-25	-0.387823	5.50234e-16	-0.328588	1.53675e-15	-0.157424	0.000427213	-0.420756	8.2862e-05	-0.319562	3.27751e-11	-0.380576	1.47863e-07	-0.49721	1.07952e-12	-0.581477	8.33266e-50	-0.45536	9.71299e-14	-0.442885	8.52888e-22
ENSG00000153046	CDYL	-0.279185	0.0133116	-0.22801	1.2846e-05	-0.261772	2.76943e-20	-0.352619	1.11524e-09	-0.245002	0.117861	0.171443	0.000118755	-0.465912	0.00084586	-0.102533	0.157012	-0.265142	0.00167322	-0.31884	8.01988e-14	-0.387286	0.000210696	-0.325178	5.32251e-14	-0.553857	4.91403e-25	-0.303367	4.1937e-12	-0.15489	0.0017699	-0.21321	3.61269e-07	-0.278092	2.81041e-10	-0.436037	4.22594e-05	-0.0524664	0.288622	-0.380517	1.48572e-07	-0.296257	5.13495e-05	-0.55131	6.03803e-44	-0.236621	0.000209702	-0.34054	5.67762e-13
ENSG00000176714	CCDC121	-0.556226	1.24196e-07	-0.385838	3.43881e-14	-0.405434	9.09645e-49	-0.406838	1.14697e-12	-0.553037	0.00014571	0.214999	1.25041e-06	-0.630603	1.55601e-06	-0.112195	0.121293	-0.0435568	0.61197	-0.342871	7.12955e-16	-0.483895	2.05194e-06	-0.441471	1.08199e-25	-0.526346	2.36861e-22	-0.458515	2.31963e-27	-0.53698	1.25435e-31	-0.231745	2.98075e-08	-0.125683	0.00501609	-0.491734	2.71215e-06	-0.424949	1.88251e-19	-0.472129	2.52412e-11	-0.606526	1.44534e-19	-0.623557	4.44927e-59	-0.320052	3.83685e-07	-0.244399	3.48568e-07
ENSG00000120616	EPC1	-0.556831	1.19554e-07	-0.412104	3.76618e-16	-0.351043	3.51068e-36	-0.367788	1.84682e-10	-0.438745	0.0036544	0.128148	0.00414045	-0.352522	0.0139939	-0.162176	0.0246141	-0.339138	4.72183e-05	-0.344133	5.49949e-16	-0.277468	0.00927042	-0.482666	4.60477e-31	-0.573304	4.35977e-27	-0.360796	8.10847e-17	-0.481674	6.48584e-25	-0.210396	5.17832e-07	-0.131446	0.00332738	-0.518026	6.21397e-07	-0.236474	1.24459e-06	-0.475631	1.71608e-11	-0.628712	2.64294e-21	-0.481201	2.04942e-32	-0.329637	1.62442e-07	-0.352409	7.64346e-14
ENSG00000117597	DIEXF	-0.620778	1.33702e-09	-0.368456	5.50554e-13	-0.251587	8.27593e-19	-0.265452	6.20614e-06	-0.351766	0.0223445	0.291184	3.30047e-11	-0.462532	0.000933168	-0.373919	9.17187e-08	-0.217584	0.0103599	-0.302889	1.47142e-12	-0.558188	1.93952e-08	-0.435249	6.07697e-25	-0.584746	2.32818e-28	-0.372876	6.13019e-18	-0.267338	4.67658e-08	-0.197834	2.43348e-06	-0.185733	3.09272e-05	-0.363851	0.000778903	-0.269765	2.76556e-08	-0.415018	7.63578e-09	-0.656443	1.10344e-23	-0.526129	1.7178e-39	-0.270198	2.11727e-05	-0.43129	1.23143e-20
ENSG00000133111	RFXAP	-0.552156	1.60143e-07	-0.379042	1.03721e-13	-0.220202	1.1505e-14	-0.362786	3.37674e-10	-0.222432	0.156826	0.179587	5.47295e-05	-0.65073	5.52684e-07	-0.180493	0.0122358	-0.220371	0.00939773	-0.241881	2.12155e-08	-0.369279	0.000431778	-0.501277	9.70209e-34	-0.527794	1.73526e-22	-0.416825	1.95311e-22	-0.315046	8.78552e-11	-0.244324	4.83959e-09	-0.106883	0.0171428	-0.326683	0.00274024	-0.435219	2.00429e-20	-0.230871	0.00187521	-0.583903	6.27591e-18	-0.558169	3.1693e-45	-0.432253	2.1622e-12	-0.141561	0.00348863
ENSG00000047315	POLR2B	-0.524325	8.3483e-07	-0.45074	2.29526e-19	-0.292697	3.57574e-25	-0.445631	3.65496e-15	-0.0416338	0.793484	0.310239	1.35604e-12	-0.705036	2.21724e-08	-0.262433	0.000235714	-0.258724	0.00218381	-0.339517	1.41351e-15	-0.589544	1.88117e-09	-0.410018	4.65937e-22	-0.668342	2.07272e-39	-0.289359	4.23271e-11	-0.395993	1.17399e-16	-0.200071	1.86045e-06	-0.0157788	0.725663	-0.564971	3.21609e-08	-0.25067	2.62132e-07	-0.457806	1.16967e-10	-0.72108	2.45096e-30	-0.627634	4.71667e-60	-0.467987	1.61022e-14	-0.399484	1.12245e-17
ENSG00000177189	RPS6KA3	-0.454009	2.98063e-05	-0.428088	1.97509e-17	-0.228162	1.16614e-15	-0.367172	1.99045e-10	-0.473621	0.00153433	0.269318	9.69475e-10	-0.698739	3.3378e-08	-0.33725	1.72317e-06	-0.32692	9.0927e-05	-0.494476	1.33563e-33	-0.406232	9.46035e-05	-0.317444	2.22017e-13	-0.641963	1.49903e-35	-0.455771	5.13963e-27	-0.336016	3.80539e-12	-0.109071	0.00985935	-0.210446	2.21365e-06	-0.23214	0.0358515	-0.193755	7.69857e-05	-0.613716	6.59718e-20	-0.594905	1.0406e-18	-0.425048	6.31002e-25	-0.424108	6.11046e-12	-0.331609	2.42907e-12
ENSG00000025796	SEC63	-0.533952	4.7953e-07	-0.502583	2.24337e-24	-0.246517	4.24568e-18	-0.373713	8.91502e-11	-0.353243	0.0217491	0.414767	3.61494e-22	-0.62873	1.70696e-06	-0.0185728	0.798188	-0.320299	0.000128227	-0.350612	1.42356e-16	-0.617408	1.89985e-10	-0.444893	4.1249e-26	-0.656613	1.20328e-37	-0.580071	2.68685e-46	-0.444479	4.85164e-21	-0.27162	6.54402e-11	-0.150232	0.000779831	-0.401869	0.000182364	-0.0907457	0.0660785	-0.597188	1.1105e-18	-0.605038	1.86932e-19	-0.562656	4.43999e-46	-0.351829	1.9773e-08	-0.421483	1.08853e-19
ENSG00000105221	AKT2	-0.349515	0.00170946	-0.320542	5.06654e-10	-0.234587	1.72397e-16	-0.356208	7.35045e-10	-0.240325	0.125264	-0.398532	1.91665e-20	-0.65021	5.68206e-07	-0.362788	2.32357e-07	-0.260564	0.00202464	-0.481956	8.96721e-32	-0.0108254	0.920729	-0.278536	1.59905e-10	-0.252531	1.1716e-05	-0.206985	3.05074e-06	-0.394722	1.49707e-16	-0.146698	0.000502381	-0.0995064	0.0265366	-0.560916	4.23013e-08	-0.241746	7.05758e-07	-0.235676	0.00149372	-0.293912	5.92332e-05	-0.554978	1.25913e-44	-0.316621	5.18176e-07	-0.270045	1.60959e-08
ENSG00000009844	VTA1	-0.329742	0.00319716	-0.491934	2.82325e-23	-0.244175	8.92546e-18	-0.39967	3.06712e-12	-0.26955	0.0842973	0.105041	0.018923	-0.557822	3.80324e-05	-0.146592	0.0424639	-0.220783	0.00926247	-0.465757	1.61166e-29	-0.448122	1.34614e-05	-0.342273	1.95368e-15	-0.619988	1.29798e-32	-0.485065	7.16986e-31	-0.298266	9.13285e-10	-0.325521	2.89921e-15	-0.204982	4.07993e-06	-0.52163	5.02821e-07	-0.396162	6.76208e-17	-0.589298	4.03994e-18	-0.502111	5.96262e-13	-0.573363	3.60369e-48	-0.126458	0.0498986	-0.392615	4.45559e-17
ENSG00000099194	SCD	-0.366329	0.000971811	-0.328893	1.67519e-10	-0.201405	1.81821e-12	-0.388509	1.35428e-11	0.185366	0.239884	0.0537014	0.231129	-0.620743	2.51624e-06	-0.343924	1.03822e-06	-0.314376	0.000173229	-0.414548	3.88299e-23	-0.220532	0.0401139	-0.415408	1.18147e-22	-0.375615	2.76804e-11	-0.34303	2.97621e-15	-0.294001	1.61754e-09	-0.26978	8.885e-11	-0.271997	7.04409e-10	-0.372823	0.000561665	-0.35128	2.21872e-13	-0.397712	3.53044e-08	-0.237805	0.00126612	-0.428214	2.59358e-25	-0.372047	2.50623e-09	-0.315551	2.95026e-11
ENSG00000082212	ME2	-0.574038	3.9187e-08	-0.487656	7.61836e-23	-0.249506	1.62627e-18	-0.387539	1.53698e-11	-0.281234	0.0711982	0.0199637	0.656406	-0.604042	5.47585e-06	-0.205688	0.00420766	-0.13187	0.123128	-0.372199	1.2511e-18	-0.497908	9.25109e-07	-0.387882	1.01132e-19	-0.565412	3.0802e-26	-0.402034	7.58124e-21	-0.367532	2.12723e-14	-0.319367	1.01398e-14	-0.279031	2.43449e-10	-0.570106	2.2611e-08	-0.371317	6.97731e-15	-0.48482	6.10533e-12	-0.540829	3.86308e-15	-0.507933	1.6917e-36	-0.354247	1.55616e-08	-0.359852	2.08061e-14
ENSG00000157077	ZFYVE9	-0.484809	6.85855e-06	-0.265554	3.29139e-07	-0.315144	4.01838e-29	-0.371494	1.17313e-10	-0.298032	0.0552386	0.177535	6.67456e-05	-0.278795	0.055001	-0.310373	1.17996e-05	-0.351511	2.36334e-05	-0.458641	1.44652e-28	-0.426479	3.80649e-05	-0.373748	2.55176e-18	-0.558954	1.46765e-25	-0.240646	5.09954e-08	-0.49643	1.37664e-26	-0.142029	0.000758318	-0.1759	8.06947e-05	-0.313605	0.00411813	-0.383418	7.66153e-16	-0.423777	3.40101e-09	-0.4561	1.10083e-10	-0.499605	3.46188e-35	-0.23429	0.000243074	-0.406742	2.52555e-18
ENSG00000135763	URB2	-0.465319	1.76651e-05	-0.405621	1.19145e-15	-0.252295	6.56656e-19	-0.426208	7.12686e-14	-0.306758	0.0481605	-0.0497926	0.266921	-0.585476	1.23615e-05	-0.355412	4.22077e-07	-0.349088	2.71254e-05	-0.419249	1.11603e-23	-0.281613	0.00823141	-0.221552	4.44047e-07	-0.427973	1.59611e-14	-0.456624	4.01673e-27	-0.210956	1.86425e-05	-0.205993	9.00551e-07	-0.18602	3.00509e-05	-0.226142	0.0410608	-0.351506	2.13678e-13	-0.247021	0.000857354	-0.457349	9.65051e-11	-0.373936	3.12274e-19	-0.391849	2.87313e-10	-0.395197	2.66371e-17
ENSG00000082516	GEMIN5	-0.545226	2.44996e-07	-0.453941	1.1902e-19	-0.335523	5.15973e-33	-0.385112	2.10505e-11	-0.340921	0.0271467	0.353154	4.2021e-16	-0.609632	4.24189e-06	-0.294718	3.33045e-05	-0.162891	0.0562752	-0.415948	2.68402e-23	-0.254648	0.0173021	-0.360975	4.13062e-17	-0.531988	6.98473e-23	-0.417155	1.79641e-22	-0.389693	3.87814e-16	-0.174461	3.36225e-05	-0.114755	0.0104579	-0.509332	1.02545e-06	-0.197834	5.37971e-05	-0.423728	3.4168e-09	-0.583524	6.66848e-18	-0.507732	1.8211e-36	-0.378699	1.23026e-09	-0.372808	1.98879e-15
ENSG00000131473	ACLY	-0.193396	0.0897899	-0.409982	5.50526e-16	-0.208973	2.50807e-13	-0.355785	7.72289e-10	-0.262356	0.0932502	-0.00980595	0.827036	-0.593104	8.90111e-06	-0.0674095	0.352883	-0.243065	0.0040711	-0.438225	5.93072e-26	-0.317265	0.00275154	-0.338462	4.15583e-15	-0.418545	6.74391e-14	-0.489861	1.54211e-31	-0.213691	1.44201e-05	-0.25354	1.19658e-09	-0.190634	1.88162e-05	-0.468503	9.04039e-06	-0.340053	1.38851e-12	-0.25731	0.000506696	-0.360253	6.31218e-07	-0.407972	6.50624e-23	-0.346988	3.17493e-08	-0.428538	2.28604e-20
ENSG00000165732	DDX21	-0.548571	1.99772e-07	-0.445131	7.13676e-19	-0.330415	5.19962e-32	-0.381745	3.24322e-11	-0.306061	0.048697	0.388852	1.84662e-19	-0.538986	7.73666e-05	-0.242441	0.000703734	-0.288956	0.000587739	-0.485452	2.81941e-32	-0.363265	0.000543729	-0.298504	6.1831e-12	-0.571362	7.08847e-27	-0.441432	2.92672e-25	-0.227831	3.62337e-06	-0.258945	5.13609e-10	-0.212712	1.70961e-06	-0.216478	0.050769	-0.0316336	0.522485	-0.51869	1.02491e-13	-0.560997	2.14373e-16	-0.419576	2.86969e-24	-0.295843	2.95557e-06	-0.430376	1.51336e-20
ENSG00000121281	ADCY7	-0.269491	0.0170339	-0.357257	3.01502e-12	-0.326398	3.10367e-31	-0.38034	3.87867e-11	-0.264717	0.0902344	-0.300613	7.00315e-12	-0.7266	5.02262e-09	-0.237976	0.000887876	-0.383467	3.44266e-06	-0.495036	1.10224e-33	-0.0202471	0.852335	-0.272683	3.95454e-10	-0.296631	2.20022e-07	-0.383525	5.7427e-19	-0.120423	0.0153165	-0.205748	9.28457e-07	-0.163345	0.000255221	-0.5249	4.14046e-07	-0.486941	7.38293e-26	-0.369574	3.55547e-07	-0.242568	0.00100157	-0.372066	4.83692e-19	-0.285912	6.48385e-06	-0.154828	0.00138387
ENSG00000143324	XPR1	-0.248769	0.0280742	-0.208122	7.09151e-05	-0.279278	5.64591e-23	-0.147436	0.0131961	-0.354968	0.0210706	0.145473	0.00111877	-0.323714	0.0248034	-0.291666	4.04911e-05	-0.208256	0.0142407	-0.440639	2.97344e-26	-0.500634	7.89002e-07	-0.424907	9.89992e-24	-0.651273	7.20468e-37	-0.39863	1.71546e-20	-0.256748	1.61402e-07	-0.0891276	0.0351403	-0.224993	4.01243e-07	-0.373712	0.000543485	-0.27601	1.27458e-08	-0.585006	8.0366e-18	-0.356985	8.09848e-07	-0.55548	1.01453e-44	-0.279126	1.09053e-05	-0.518209	1.64407e-30
ENSG00000080345	RIF1	-0.401489	0.000269309	-0.435371	4.88966e-18	-0.375129	1.84625e-41	-0.478998	1.39838e-17	-0.459157	0.00222332	0.344579	2.33898e-15	-0.652697	4.97463e-07	-0.194696	0.00680759	-0.232822	0.00599541	-0.553341	2.76896e-43	-0.441458	1.86802e-05	-0.218113	6.74001e-07	-0.37991	1.57562e-11	-0.563486	3.08588e-43	-0.287502	3.79568e-09	-0.257553	6.39792e-10	-0.0748085	0.0957376	-0.603106	2.01963e-09	0.279716	7.974e-09	-0.554173	8.45879e-16	-0.534338	9.40934e-15	-0.44658	1.23568e-27	-0.468947	1.40027e-14	-0.429496	1.84423e-20
ENSG00000138138	ATAD1	-0.505942	2.29805e-06	-0.394678	7.86859e-15	-0.336187	3.80803e-33	-0.289542	7.53613e-07	-0.303781	0.0504874	0.302869	4.79186e-12	-0.550979	4.94708e-05	-0.300744	2.2496e-05	-0.393367	1.81648e-06	-0.494231	1.45276e-33	-0.566131	1.09886e-08	-0.33868	3.98098e-15	-0.616484	3.63442e-32	-0.434233	2.07369e-24	-0.377929	3.37533e-15	-0.312939	3.63698e-14	-0.262635	2.76464e-09	-0.432091	5.04408e-05	-0.354172	1.36678e-13	-0.516323	1.38418e-13	-0.460991	6.55404e-11	-0.336989	1.06262e-15	-0.280425	9.88248e-06	-0.390093	7.33107e-17
ENSG00000182150	ERCC6L2	-0.358629	0.00126344	-0.398027	4.44878e-15	-0.395627	2.557e-46	-0.342264	3.60772e-09	-0.437463	0.00376651	0.161098	0.00030238	-0.552877	4.60182e-05	-0.283603	6.71364e-05	-0.407726	6.92144e-07	-0.448371	3.13846e-27	-0.407668	8.88562e-05	-0.32322	7.67101e-14	-0.53164	7.53505e-23	-0.460365	1.35088e-27	-0.351692	3.10018e-13	-0.319213	1.04594e-14	-0.232301	1.62703e-07	-0.42017	8.49733e-05	-0.239777	8.73681e-07	-0.477483	1.39685e-11	-0.663941	2.26894e-24	-0.555192	1.14853e-44	-0.371056	2.78258e-09	-0.404895	3.70448e-18
ENSG00000163539	CLASP2	-0.411654	0.000180835	-0.217168	3.32438e-05	-0.312701	1.12398e-28	-0.438459	1.119e-14	-0.391743	0.0102991	0.127502	0.00433521	-0.611838	3.83026e-06	-0.178986	0.0129918	-0.18842	0.0268867	-0.485788	2.52081e-32	-0.447302	1.40199e-05	-0.35709	9.40066e-17	-0.564483	3.86366e-26	-0.406199	2.75622e-21	-0.371329	1.0944e-14	-0.270036	8.51613e-11	-0.153877	0.000576695	-0.461606	1.27119e-05	-0.219378	7.16507e-06	-0.316867	1.54915e-05	-0.168236	0.0235821	-0.602332	3.14537e-54	-0.368295	3.71717e-09	-0.355099	4.7946e-14
ENSG00000150768	DLAT	-0.542061	2.96546e-07	-0.471789	2.68506e-21	-0.22904	9.01177e-16	-0.33828	5.60338e-09	-0.492176	0.00093061	0.223236	4.70624e-07	-0.526197	0.00012238	-0.187642	0.00915365	-0.18469	0.0301151	-0.425612	1.99998e-24	-0.423393	4.38981e-05	-0.283158	7.70531e-11	-0.574041	3.6226e-27	-0.448706	3.85686e-26	-0.283347	6.47575e-09	-0.248777	2.4809e-09	-0.239089	6.84674e-08	-0.486656	3.5554e-06	-0.191946	9.00389e-05	-0.494833	1.9104e-12	-0.602451	2.91449e-19	-0.497338	7.76126e-35	-0.343834	4.30363e-08	-0.377718	7.94472e-16
ENSG00000107643	MAPK8	-0.449382	3.6725e-05	-0.427027	2.41355e-17	-0.29804	4.41181e-26	-0.445969	3.46493e-15	-0.0666068	0.675143	0.180931	4.80016e-05	-0.6571	3.91941e-07	-0.165936	0.0214349	-0.29844	0.00037746	-0.442062	1.97416e-26	-0.434367	2.62746e-05	-0.420939	2.81558e-23	-0.595616	1.29029e-29	-0.340128	5.24709e-15	-0.46089	1.08392e-22	-0.318737	1.15088e-14	-0.201422	6.02348e-06	-0.396316	0.000227953	-0.219368	7.17202e-06	-0.600186	6.73489e-19	-0.416475	5.4961e-09	-0.615744	2.99552e-57	-0.331014	1.43223e-07	-0.343886	3.25358e-13
ENSG00000145495	2023-03-06	-0.359773	0.00121562	-0.150909	0.00415997	-0.316484	2.27683e-29	-0.290084	7.1703e-07	-0.178982	0.256745	0.227142	2.92172e-07	-0.520027	0.000151696	-0.0888578	0.220336	-0.459389	1.44852e-08	-0.373781	8.71797e-19	-0.549172	3.63129e-08	-0.523239	4.06646e-37	-0.644083	7.58075e-36	-0.634269	1.24269e-57	-0.490835	6.06525e-26	-0.0398974	0.346415	-0.13232	0.00312203	-0.588956	5.88138e-09	-0.0937683	0.0575154	-0.421865	4.06577e-09	-0.717741	6.00361e-30	-0.524774	2.91162e-39	-0.395012	2.00549e-10	-0.427625	2.8035e-20
ENSG00000130363	RSPH3	-0.464765	1.81316e-05	-0.214435	4.19374e-05	-0.307853	8.4105e-28	-0.263971	7.01976e-06	-0.385375	0.0117243	-0.0253414	0.572241	-0.515321	0.000178207	-0.106413	0.141819	-0.318285	0.000142138	-0.280241	6.81161e-11	-0.556281	2.21809e-08	-0.485871	1.63693e-31	-0.541813	7.87779e-24	-0.510044	1.82239e-34	-0.22822	3.48363e-06	-0.244505	4.71136e-09	-0.130379	0.00359441	-0.24576	0.0260451	-0.238667	9.84583e-07	-0.376065	2.1272e-07	-0.606205	1.52796e-19	-0.649686	1.38181e-65	-0.324547	2.57342e-07	-0.225267	2.79688e-06
ENSG00000236537	RP11-732M18.3	-0.499132	3.29491e-06	-0.227715	1.31907e-05	-0.415944	1.74503e-51	-0.523277	3.17351e-21	-0.528826	0.000317778	0.0973937	0.0296056	-0.367288	0.0102282	-0.36704	1.63582e-07	-0.195204	0.0217685	-0.576775	1.05078e-47	-0.304722	0.00410821	-0.173876	8.03863e-05	-0.603317	1.55373e-30	-0.454246	7.97363e-27	-0.357751	1.13218e-13	-0.233774	2.23862e-08	-0.300333	8.0821e-12	-0.455104	1.74129e-05	-0.319686	3.21776e-11	-0.517354	1.21472e-13	-0.565544	1.08684e-16	-0.315704	7.19505e-14	-0.46874	1.44307e-14	-0.446979	3.24119e-22
ENSG00000167548	MLL2	-0.376323	0.000684591	-0.205107	9.06405e-05	-0.401988	6.74024e-48	-0.599165	7.20959e-29	-0.384947	0.011826	-0.0568234	0.205091	-0.671807	1.7172e-07	-0.301877	2.08748e-05	-0.251661	0.00290582	-0.506778	1.80115e-35	0.089806	0.408117	-0.198484	6.42315e-06	-0.283438	7.77439e-07	-0.458289	2.47731e-27	-0.370967	1.1664e-14	-0.0717332	0.0901915	0.0817207	0.0687136	-0.617075	6.67173e-10	-0.236195	1.28205e-06	-0.255166	0.000566386	-0.510949	1.99542e-13	-0.526534	1.46631e-39	-0.30954	9.52188e-07	-0.198107	3.99076e-05
ENSG00000159082	SYNJ1	-0.385451	0.000492248	-0.349665	9.19798e-12	-0.326132	3.49052e-31	-0.416846	2.7911e-13	-0.437232	0.00378704	-0.134449	0.00261668	-0.640035	9.66914e-07	-0.0612135	0.398976	-0.294984	0.000444329	-0.544928	8.81921e-42	-0.289662	0.00650226	-0.364735	1.84351e-17	-0.558036	1.82711e-25	-0.326653	6.76203e-14	-0.442958	6.82904e-21	-0.112537	0.00773895	-0.15197	0.000675893	-0.472106	7.54353e-06	-0.255704	1.47415e-07	-0.374686	2.37459e-07	-0.466567	3.59291e-11	-0.521469	1.04425e-38	-0.389883	3.58599e-10	-0.385184	1.90957e-16
ENSG00000128915	NARG2	-0.4268	9.75257e-05	-0.454499	1.06062e-19	-0.235966	1.1349e-16	-0.365033	2.57824e-10	-0.487154	0.00106842	0.202813	4.95485e-06	-0.531876	0.000100061	-0.415383	2.08501e-09	-0.253314	0.0027198	-0.442611	1.68486e-26	-0.537919	7.74303e-08	-0.363587	2.36107e-17	-0.580282	7.40385e-28	-0.438487	6.55771e-25	-0.421981	6.43225e-19	-0.337005	2.59398e-16	-0.262701	2.73882e-09	-0.50263	1.49473e-06	-0.282248	5.76472e-09	-0.56021	3.52955e-16	-0.58842	3.02603e-18	-0.579958	1.70046e-49	-0.432313	2.14538e-12	-0.317466	2.20739e-11
ENSG00000188522	FAM83G	-0.445418	4.38127e-05	-0.364927	9.4749e-13	-0.337679	1.91976e-33	-0.428233	5.27498e-14	-0.445088	0.00314161	-0.167772	0.000166508	-0.749905	8.55359e-10	-0.215186	0.00272265	-0.208658	0.0140502	-0.406137	3.44373e-22	-0.248795	0.0201412	-0.0780406	0.0785723	-0.281959	8.92099e-07	-0.105807	0.0179502	-0.33479	4.60287e-12	-0.266435	1.54023e-10	-0.232448	1.59722e-07	-0.399192	0.000203173	-0.379369	1.62087e-15	-0.394591	4.6106e-08	-0.271852	0.000213888	-0.480528	2.56962e-32	-0.244385	0.000126886	-0.0570852	0.240819
ENSG00000107036	KIAA1432	-0.404848	0.00023643	-0.329964	1.45006e-10	-0.340335	5.61948e-34	-0.180935	0.00228738	-0.298327	0.0549859	0.0644029	0.15085	-0.664237	2.64103e-07	-0.0451467	0.534071	-0.334986	5.9179e-05	-0.217373	5.18322e-07	-0.292977	0.0058892	-0.335924	6.82916e-15	-0.493376	1.92312e-19	-0.463277	5.73083e-28	-0.358861	9.39234e-14	-0.204024	1.14901e-06	-0.215529	1.23518e-06	-0.398652	0.000207621	-0.382718	8.72748e-16	-0.42887	2.1026e-09	-0.435366	9.07025e-10	-0.51124	4.98414e-37	-0.300513	2.02181e-06	-0.343719	3.34592e-13
ENSG00000147133	TAF1	-0.371238	0.000819314	-0.305769	3.30745e-09	-0.380697	9.56312e-43	-0.341282	4.02345e-09	-0.351401	0.0224938	0.0830943	0.0636334	-0.628238	1.74882e-06	-0.141221	0.0507195	-0.338602	4.86237e-05	-0.361102	1.49192e-17	-0.377035	0.000318594	-0.276614	2.15803e-10	-0.425524	2.33058e-14	-0.477702	7.24109e-30	-0.370135	1.35008e-14	-0.0553199	0.191549	0.0300602	0.503744	-0.520303	5.4373e-07	-0.278856	8.89656e-09	-0.410771	1.12088e-08	-0.471064	2.19466e-11	-0.569086	2.5182e-47	-0.44374	4.76114e-13	-0.33291	1.97123e-12
ENSG00000067900	ROCK1	-0.433113	7.47382e-05	-0.424603	3.80663e-17	-0.433766	2.55887e-56	-0.538289	1.38153e-22	-0.467409	0.00180284	0.291093	3.34934e-11	-0.653762	4.69773e-07	0.0505658	0.486097	-0.306974	0.000250106	-0.576248	1.33303e-47	-0.525875	1.68986e-07	-0.299801	4.96075e-12	-0.536321	2.69159e-23	-0.381233	9.63162e-19	-0.484842	2.88113e-25	-0.274643	3.93873e-11	-0.198805	7.98643e-06	-0.55246	7.40428e-08	0.15828	0.00128474	-0.567295	1.23713e-16	-0.657145	9.5345e-24	-0.539409	8.56886e-42	-0.265998	2.86999e-05	-0.423078	7.67284e-20
ENSG00000165185	KIAA1958	-0.18265	0.109473	-0.249876	1.633e-06	-0.266789	4.9139e-21	-0.351952	1.20441e-09	-0.0988489	0.53341	0.0609401	0.1741	-0.517417	0.00016592	-0.305041	1.69141e-05	-0.232271	0.00611896	-0.413429	5.2101e-23	-0.470337	4.29189e-06	-0.374405	2.20417e-18	-0.562562	6.16004e-26	-0.40107	9.56365e-21	-0.281477	8.21136e-09	-0.154061	0.000255981	-0.220656	6.75829e-07	-0.288138	0.00866307	-0.295657	9.78782e-10	-0.153796	0.039832	-0.278537	0.00014658	-0.359994	7.61945e-18	-0.309752	9.35216e-07	-0.284511	2.44854e-09
ENSG00000163877	SNIP1	-0.518098	1.18428e-06	-0.351696	6.84496e-12	-0.26955	1.86737e-21	-0.38514	2.0975e-11	-0.186573	0.236785	0.0312397	0.486264	-0.652663	4.9838e-07	-0.132647	0.0666369	-0.16737	0.0497465	-0.3706	1.7988e-18	-0.217927	0.0425875	-0.381794	4.14127e-19	-0.352745	4.85416e-10	-0.307194	2.18127e-12	-0.36429	3.72592e-14	-0.154933	0.000235869	-0.0416184	0.354506	-0.411031	0.000125108	-0.182813	0.000194265	-0.373158	2.68106e-07	-0.58917	2.67764e-18	-0.548091	2.35249e-43	-0.413713	2.21095e-11	-0.385994	1.63233e-16
ENSG00000174197	MGA	-0.30628	0.00638762	-0.226817	1.42965e-05	-0.422341	3.46836e-53	-0.363759	3.00524e-10	-0.347598	0.0240984	0.24304	3.83806e-08	-0.608588	4.45073e-06	-0.472046	4.7817e-12	-0.235367	0.0054536	-0.426119	1.74084e-24	-0.366289	0.000484483	-0.295005	1.11384e-11	-0.390159	3.97014e-12	-0.416924	1.90475e-22	-0.218372	9.21971e-06	-0.192514	4.55293e-06	-0.201344	6.07492e-06	-0.386277	0.000337885	-0.408677	5.61554e-18	-0.527228	3.39949e-14	-0.498312	9.45474e-13	-0.48511	5.45482e-33	-0.397764	1.46224e-10	-0.421754	1.02589e-19
ENSG00000189308	LIN54	-0.372354	0.000787847	-0.334567	7.74641e-11	-0.325579	4.45325e-31	-0.238626	5.16455e-05	-0.117649	0.458072	0.0310562	0.48883	-0.547642	5.6122e-05	-0.364477	2.02252e-07	-0.325476	9.80717e-05	-0.42753	1.18235e-24	-0.445304	1.54746e-05	-0.193142	1.14313e-05	-0.58322	3.46442e-28	-0.510811	1.39779e-34	-0.350863	3.55247e-13	-0.294747	1.14576e-12	-0.234829	1.18231e-07	-0.5272	3.60713e-07	-0.13519	0.00605139	-0.386684	8.95775e-08	-0.336127	3.72605e-06	-0.482883	1.16212e-32	-0.378885	1.20585e-09	-0.388792	9.46358e-17
ENSG00000115020	PIKFYVE	-0.41598	0.00015205	-0.175179	0.000857926	-0.341105	3.92646e-34	-0.38837	1.37912e-11	-0.456706	0.00236379	0.267164	1.33122e-09	-0.582826	1.38285e-05	-0.17582	0.0147135	-0.300844	0.000336564	-0.414763	3.67018e-23	-0.462031	6.64223e-06	-0.257036	4.00755e-09	-0.485342	8.84167e-19	-0.52255	2.2185e-36	-0.374808	5.90651e-15	-0.212757	3.82976e-07	-0.0617509	0.16929	-0.562504	3.80138e-08	-0.184981	0.000162382	-0.455979	1.41514e-10	-0.506395	3.5215e-13	-0.479303	3.87392e-32	-0.33557	9.40008e-08	-0.463397	5.85593e-24
ENSG00000169967	MAP3K2	-0.352907	0.00152912	-0.269783	2.09858e-07	-0.373378	4.62816e-41	-0.279337	1.88637e-06	-0.384374	0.011963	0.231121	1.78186e-07	-0.580135	1.54817e-05	-0.374466	8.75481e-08	-0.115466	0.177466	-0.611848	4.99049e-55	-0.429764	3.26566e-05	-0.179542	4.62422e-05	-0.403034	6.55919e-13	-0.358696	1.25618e-16	-0.39529	1.34328e-16	-0.242993	5.89492e-09	-0.20765	3.03309e-06	-0.354973	0.00106666	-0.160688	0.00107928	-0.584979	8.07149e-18	-0.328036	6.54191e-06	-0.477209	7.78304e-32	-0.451166	1.73603e-13	-0.387819	1.14465e-16
ENSG00000105447	GRWD1	-0.525507	7.80626e-07	-0.428552	1.80883e-17	-0.15224	1.13554e-07	-0.334216	8.72509e-09	-0.272804	0.0804739	-0.249153	1.69175e-08	-0.395075	0.00545171	-0.395182	1.4061e-08	-0.313738	0.000178869	-0.232023	8.00996e-08	-0.202446	0.0600396	-0.320833	1.19342e-13	-0.591101	4.34877e-29	-0.215488	1.15234e-06	-0.143884	0.00371067	-0.254619	1.01228e-09	-0.228223	2.70226e-07	-0.141565	0.204567	-0.384515	6.24252e-16	-0.154854	0.0384714	-0.598606	5.59823e-19	-0.31586	6.98513e-14	-0.263039	3.54516e-05	-0.238575	6.6955e-07
ENSG00000084112	SSH1	-0.136458	0.233539	-0.275196	1.16635e-07	-0.385948	5.55868e-44	-0.403441	1.8335e-12	-0.366001	0.0171376	0.0803529	0.0729175	-0.554301	4.35733e-05	-0.212812	0.00304092	-0.243208	0.00404863	-0.516215	5.8673e-37	-0.0576268	0.595992	-0.37107	4.62268e-18	-0.490151	3.56502e-19	-0.4454	9.74711e-26	-0.325297	1.95157e-11	-0.245365	4.14446e-09	-0.192427	1.56377e-05	-0.241657	0.0287255	-0.421076	4.296e-19	-0.452585	2.01027e-10	-0.221579	0.00271991	-0.496589	1.01229e-34	-0.320132	3.81001e-07	-0.251922	1.4634e-07
ENSG00000108510	MED13	-0.179779	0.115258	-0.322467	3.93737e-10	-0.241633	1.9821e-17	-0.323059	2.84814e-08	-0.264005	0.0911364	0.277588	2.79549e-10	-0.560921	3.36993e-05	-0.368431	1.45678e-07	-0.227783	0.00721148	-0.638737	2.68794e-61	-0.51958	2.51097e-07	-0.27816	1.69593e-10	-0.473935	7.20796e-18	-0.475285	1.5285e-29	-0.254883	1.99612e-07	-0.167186	7.12897e-05	-0.152668	0.000637875	-0.44588	2.69167e-05	-0.158091	0.00130224	-0.443987	4.80778e-10	-0.468138	3.02713e-11	-0.304349	5.96565e-13	-0.177935	0.00560441	-0.458112	2.18304e-23
ENSG00000176438	SYNE3	-0.344466	0.00201353	-0.247229	2.11827e-06	-0.164635	9.40318e-09	-0.229128	0.000103431	-0.249103	0.111645	-0.0415291	0.35457	-0.563412	3.05497e-05	-0.0756234	0.297171	-0.300351	0.000344597	-0.372885	1.06992e-18	-0.126806	0.241845	-0.356078	1.16242e-16	-0.357697	2.66124e-10	-0.443199	1.79698e-25	-0.341191	1.68911e-12	-0.228639	4.59744e-08	-0.181939	4.50454e-05	-0.329684	0.00248941	-0.280824	6.9214e-09	-0.364204	5.39265e-07	-0.619253	1.5133e-20	-0.444026	2.65129e-27	-0.383865	7.00167e-10	-0.278436	5.47175e-09
ENSG00000005810	MYCBP2	-0.538572	3.65225e-07	-0.499067	5.22765e-24	-0.320197	4.64425e-30	-0.355682	7.81616e-10	-0.331162	0.0321722	0.206292	3.37232e-06	-0.707831	1.84283e-08	-0.0967858	0.181718	-0.215002	0.011328	-0.413654	4.91197e-23	-0.460637	7.1397e-06	-0.446519	2.5984e-26	-0.58567	1.82829e-28	-0.243589	3.45814e-08	-0.449142	1.6822e-21	-0.251568	1.62129e-09	-0.0684255	0.127661	-0.630219	2.23587e-10	-0.340612	1.26969e-12	-0.413126	9.06607e-09	-0.730504	1.82008e-31	-0.552107	4.30273e-44	-0.3322	1.28434e-07	-0.37577	1.14539e-15
ENSG00000196659	TTC30B	-0.421168	0.000123117	-0.456632	6.81597e-20	-0.242449	1.53565e-17	-0.369592	1.48192e-10	-0.415953	0.00614954	0.13357	0.00279289	-0.618681	2.77656e-06	-0.273187	0.000126149	-0.0204637	0.811701	-0.323266	3.46606e-14	-0.271518	0.0109622	-0.401135	4.23748e-21	-0.466376	2.77421e-17	-0.348926	9.23213e-16	-0.385996	7.72823e-16	-0.162374	0.000115223	-0.197874	8.82097e-06	-0.436724	4.09686e-05	-0.329871	6.88054e-12	-0.376348	2.07943e-07	-0.462453	5.60449e-11	-0.56959	2.00588e-47	-0.354033	1.58961e-08	-0.30906	7.76548e-11
ENSG00000213762	ZNF134	-0.385095	0.00049871	-0.36545	8.74706e-13	-0.239684	3.63055e-17	-0.140145	0.0185417	-0.442643	0.00333125	-0.0313853	0.484235	-0.462341	0.000938345	-0.00190291	0.979102	-0.282677	0.000781457	-0.283306	4.13479e-11	-0.447432	1.39299e-05	-0.451966	5.42603e-27	-0.550468	1.08493e-24	-0.406581	2.51003e-21	-0.251407	2.95348e-07	-0.226017	6.5959e-08	-0.242533	4.36899e-08	-0.487425	3.41362e-06	-0.157903	0.0013199	-0.34402	2.41529e-06	-0.595483	9.45054e-19	-0.639635	5.23152e-63	-0.458732	6.05425e-14	-0.424589	5.50084e-20
ENSG00000150712	MTMR12	-0.513317	1.54179e-06	-0.412107	3.7645e-16	-0.29986	2.14086e-26	-0.207455	0.00045403	-0.282332	0.0700552	0.232499	1.49829e-07	-0.35603	0.0130059	-0.32551	4.0844e-06	-0.292056	0.00050938	-0.357852	3.02777e-17	-0.366799	0.000475086	-0.412761	2.32531e-22	-0.527805	1.73085e-22	-0.338258	7.5391e-15	-0.376583	4.30004e-15	-0.129994	0.00207225	-0.201743	5.81739e-06	-0.352538	0.00116087	-0.317265	4.60382e-11	-0.215437	0.00377651	-0.619964	1.32981e-20	-0.546961	3.77887e-43	-0.33667	8.48307e-08	-0.394261	3.21117e-17
ENSG00000205746	RP11-1212A22.1	-0.423174	0.000113364	-0.315351	9.91095e-10	-0.241782	1.89169e-17	-0.543539	4.44761e-23	-0.536694	0.000248244	-0.181608	4.49155e-05	-0.605796	5.05686e-06	-0.153212	0.0338672	-0.369757	8.06746e-06	-0.362658	1.06008e-17	-0.254413	0.0174089	-0.179096	4.83288e-05	-0.336607	3.20599e-09	-0.317904	3.32649e-13	-0.428654	1.56764e-19	-0.110725	0.0087907	-0.0119425	0.790563	-0.398453	0.00020929	-0.271524	2.22783e-08	-0.104616	0.16341	-0.444907	3.49779e-10	-0.561742	6.64043e-46	-0.446606	3.23482e-13	-0.190641	7.80723e-05
ENSG00000170185	USP38	-0.358292	0.00127784	-0.363279	1.21828e-12	-0.273772	4.16283e-22	-0.237684	5.54003e-05	-0.190233	0.227547	0.11482	0.0102598	-0.574154	1.98263e-05	-0.253533	0.000387766	-0.140413	0.100462	-0.547748	2.7953e-42	-0.554468	2.51789e-08	-0.216982	7.72019e-07	-0.643157	1.02156e-35	-0.43058	5.50307e-24	-0.277511	1.35111e-08	-0.23488	1.91306e-08	-0.321826	1.93684e-13	-0.36965	0.000631187	-0.149789	0.00232964	-0.533508	1.47989e-14	-0.525817	2.94206e-14	-0.479168	4.05222e-32	-0.28655	6.17009e-06	-0.434068	6.55614e-21
ENSG00000156869	FRRS1	-0.377595	0.000654215	-0.29872	7.80956e-09	-0.348759	1.05372e-35	-0.407266	1.08076e-12	-0.113071	0.47587	-0.131664	0.00321285	-0.629993	1.60373e-06	-0.249132	0.000492796	-0.202961	0.016965	-0.535176	4.32136e-40	-0.324886	0.00213878	-0.21651	8.16866e-07	-0.403877	5.8132e-13	-0.14769	0.0009251	-0.528475	1.63104e-30	-0.262638	2.84961e-10	-0.257875	5.43102e-09	-0.492879	2.55004e-06	-0.409523	4.72809e-18	-0.489558	3.53991e-12	-0.144408	0.0524365	-0.559394	1.85834e-45	-0.266351	2.79813e-05	-0.381111	4.17538e-16
ENSG00000081177	EXD2	-0.44778	3.94506e-05	-0.360129	1.96168e-12	-0.245409	6.03987e-18	-0.301957	2.34896e-07	-0.312584	0.0438566	0.0919069	0.0401461	-0.363711	0.0110494	-0.317277	7.32536e-06	-0.216589	0.0107242	-0.398425	2.4135e-21	-0.455575	9.2548e-06	-0.355897	1.20748e-16	-0.564864	3.5212e-26	-0.454415	7.59472e-27	-0.390768	3.16854e-16	-0.266438	1.53957e-10	-0.219201	8.03224e-07	-0.487297	3.43679e-06	-0.263812	5.68359e-08	-0.329396	6.71782e-06	-0.499156	8.53854e-13	-0.590477	1.12559e-51	-0.336338	8.75014e-08	-0.327328	4.79489e-12
ENSG00000134250	NOTCH2	-0.394797	0.000347663	-0.356686	3.28198e-12	-0.218403	1.90724e-14	-0.361231	4.06492e-10	-0.382987	0.0123005	0.037741	0.400205	-0.584891	1.26723e-05	-0.153091	0.0340104	-0.302294	0.00031392	-0.564182	2.76002e-45	-0.0774888	0.475606	-0.413125	2.11937e-22	-0.349484	7.17101e-10	-0.370232	1.08889e-17	-0.264847	6.28905e-08	-0.150783	0.000346933	-0.108143	0.0158703	-0.372673	0.000564777	-0.217229	8.84365e-06	-0.490357	3.22639e-12	-0.171825	0.020729	-0.530995	2.53048e-40	-0.349017	2.60589e-08	-0.222947	3.55763e-06
ENSG00000108256	NUFIP2	-0.152345	0.183012	-0.109714	0.0377269	-0.215633	4.11656e-14	-0.327534	1.78223e-08	-0.410657	0.00690577	0.201702	5.59521e-06	-0.525572	0.000125094	-0.343248	1.09345e-06	0.00414922	0.961478	-0.625769	3.38302e-58	-0.453407	1.033e-05	-0.270793	5.27312e-10	-0.302372	1.24493e-07	-0.579077	4.14498e-46	-0.114961	0.0206635	-0.254249	1.07208e-09	-0.146841	0.0010265	-0.193983	0.0807674	-0.137404	0.0052648	-0.410142	1.18593e-08	-0.144359	0.0525177	-0.459641	2.25129e-29	-0.301557	1.85544e-06	-0.439876	1.72235e-21
ENSG00000188419	CHM	-0.516607	1.28637e-06	-0.386642	3.01268e-14	-0.343773	1.12546e-34	-0.322507	3.01597e-08	-0.58627	4.50834e-05	0.364173	4.28033e-17	-0.600006	6.5647e-06	-0.0899895	0.214492	-0.190052	0.0255699	-0.499218	2.59349e-34	-0.632666	4.9072e-11	-0.345062	1.11717e-15	-0.66108	2.61749e-38	-0.342496	3.30492e-15	-0.329734	9.99732e-12	-0.259295	4.85922e-10	-0.175912	8.06027e-05	-0.527928	3.4524e-07	-0.210264	1.72443e-05	-0.416885	6.43893e-09	-0.560319	2.37017e-16	-0.54187	3.12514e-42	-0.269676	2.19949e-05	-0.350463	1.06804e-13
ENSG00000066084	DIP2B	-0.420464	0.000126717	-0.210577	5.79182e-05	-0.337081	2.52784e-33	-0.247625	2.60463e-05	-0.289014	0.0634054	0.158814	0.000368915	-0.666614	2.31015e-07	-0.228835	0.00140999	-0.223726	0.00834454	-0.463321	3.43642e-29	-0.401449	0.000116327	-0.373516	2.68742e-18	-0.383668	9.55775e-12	-0.368798	1.48395e-17	-0.320624	3.90251e-11	-0.201837	1.50178e-06	-0.119838	0.00748327	-0.511185	9.22708e-07	-0.332937	4.27627e-12	-0.370911	3.20128e-07	-0.419364	4.20269e-09	-0.459826	2.12463e-29	-0.0542037	0.402194	-0.30237	2.05448e-10
ENSG00000101126	ADNP	-0.474383	1.1459e-05	-0.182288	0.000518622	-0.359417	5.76979e-38	-0.359533	4.9718e-10	-0.297316	0.0558544	0.287078	6.36921e-11	-0.54636	5.88864e-05	-0.367214	1.61237e-07	-0.249223	0.00320111	-0.468939	5.9415e-30	-0.355825	0.000718759	-0.398001	9.08987e-21	-0.315695	3.16433e-08	-0.549883	7.46935e-41	-0.16651	0.000767911	-0.164687	9.16318e-05	-0.122433	0.00627846	-0.505372	1.28247e-06	-0.315125	6.30217e-11	-0.451949	2.14594e-10	-0.523995	3.73851e-14	-0.546653	4.29737e-43	-0.413224	2.34655e-11	-0.413621	5.93621e-19
ENSG00000135801	TAF5L	-0.505835	2.31117e-06	-0.419011	1.07392e-16	-0.202254	1.4613e-12	-0.29019	7.10081e-07	-0.345599	0.0249793	-0.108045	0.0157541	-0.520093	0.000151353	-0.430314	4.67873e-10	-0.40416	8.8331e-07	-0.395764	4.67012e-21	-0.179978	0.0952969	-0.336727	5.83863e-15	-0.449501	4.99847e-16	-0.29021	3.69122e-11	-0.200706	4.73966e-05	-0.167375	6.99366e-05	-0.222729	5.27449e-07	-0.202662	0.0678491	-0.407439	7.21693e-18	-0.325372	8.82136e-06	-0.318169	1.27215e-05	-0.402579	2.6638e-22	-0.2379	0.000193265	-0.34926	1.31207e-13
ENSG00000165312	OTUD1	-0.614542	2.16684e-09	-0.285227	3.79562e-08	-0.0733511	0.0109636	-0.292896	5.52975e-07	-0.424731	0.00505345	-0.105959	0.0179002	-0.573451	2.0405e-05	-0.176856	0.0141295	-0.243271	0.00403884	-0.381829	1.34551e-19	-0.262489	0.0140432	-0.347484	6.84447e-16	-0.46508	3.48419e-17	-0.182715	3.95569e-05	-0.416602	1.9621e-18	-0.122265	0.00379005	-0.162777	0.000268365	-0.269201	0.0144602	-0.331128	5.66519e-12	-0.622642	1.339e-20	-0.722283	1.76934e-30	-0.423016	1.11109e-24	-0.240238	0.00016628	-0.343035	3.75136e-13
ENSG00000001630	CYP51A1	-0.316369	0.00477471	-0.418834	1.10958e-16	-0.22216	6.60519e-15	-0.447261	2.82392e-15	-0.0359578	0.821144	0.116924	0.00894082	-0.435085	0.00199855	-0.110162	0.12823	-0.325196	9.9518e-05	-0.311986	2.86024e-13	-0.546356	4.40023e-08	-0.305049	2.01209e-12	-0.562011	7.03807e-26	-0.304296	3.58121e-12	-0.365851	2.84694e-14	-0.273949	4.42807e-11	-0.136614	0.00227119	-0.43764	3.93041e-05	-0.287825	2.78855e-09	-0.449345	2.80012e-10	-0.567199	8.46505e-17	-0.495576	1.448e-34	-0.425324	5.2418e-12	-0.404017	4.44054e-18
ENSG00000131467	PSME3	-0.407803	0.000210603	-0.479443	4.92829e-22	-0.205172	6.84893e-13	-0.509478	4.94874e-20	-0.258337	0.0985624	0.106989	0.0168101	-0.568367	2.50734e-05	-0.207687	0.00384512	-0.218199	0.0101407	-0.419383	1.07682e-23	-0.53725	8.09264e-08	-0.268609	7.33305e-10	-0.497887	8.02296e-20	-0.57147	1.09104e-44	-0.325363	1.93262e-11	-0.306294	1.31909e-13	-0.167594	0.000174435	-0.382885	0.000384868	-0.205499	2.68917e-05	-0.294147	6.4252e-05	-0.584572	5.63743e-18	-0.523379	5.00029e-39	-0.3867	5.11746e-10	-0.285198	2.23295e-09
ENSG00000204611	ZNF616	-0.317457	0.0046245	-0.169319	0.00128088	-0.329068	9.49603e-32	-0.438258	1.1543e-14	-0.388614	0.0109798	0.1453	0.00113429	-0.644835	7.5428e-07	-0.0222885	0.758949	-0.400325	1.14456e-06	-0.408986	1.6558e-22	-0.499205	8.57788e-07	-0.399263	6.69229e-21	-0.630354	5.71393e-34	-0.427177	1.35128e-23	-0.482316	5.50642e-25	-0.270236	8.23857e-11	-0.211123	2.04987e-06	-0.611203	1.06982e-09	-0.298936	6.25425e-10	-0.499528	1.09356e-12	-0.421255	3.52054e-09	-0.495265	1.61544e-34	-0.395359	1.9275e-10	-0.366857	5.92365e-15
ENSG00000164168	TMEM184C	-0.361435	0.00114907	-0.317286	7.72995e-10	-0.331412	3.32315e-32	-0.478613	1.4964e-17	-0.156967	0.32084	0.299115	8.99351e-12	-0.600567	6.40211e-06	-0.228137	0.00145961	-0.285971	0.000673533	-0.510027	5.60808e-36	-0.349363	0.00091096	-0.249771	1.11648e-08	-0.546193	2.90966e-24	-0.517998	1.12756e-35	-0.480425	8.91044e-25	-0.343108	6.89764e-17	-0.250324	1.54163e-08	-0.564941	3.22272e-08	-0.165277	0.000769224	-0.619015	2.57565e-20	-0.639133	3.60137e-22	-0.495991	1.25062e-34	-0.343081	4.62563e-08	-0.34566	2.41573e-13
ENSG00000070614	NDST1	-0.293903	0.00900873	-0.39935	3.54492e-15	-0.306704	1.34783e-27	-0.431093	3.43702e-14	-0.244035	0.119364	-0.136539	0.00223767	-0.400167	0.00482981	-0.205625	0.00421971	-0.273747	0.00115876	-0.442733	1.62671e-26	-0.18719	0.0825426	-0.29625	9.04223e-12	-0.501305	4.10062e-20	-0.424866	2.47288e-23	-0.215486	1.21615e-05	-0.0854995	0.0433152	-0.134173	0.00272462	-0.28988	0.00825028	-0.3704	8.21839e-15	-0.221477	0.00288725	-0.393743	4.16493e-08	-0.518101	3.78361e-38	-0.21739	0.000678865	-0.150982	0.00182313
ENSG00000046604	DSG2	-0.381737	0.000563586	-0.512264	2.07464e-25	-0.377997	4.0464e-42	-0.524339	2.55567e-21	-0.367883	0.0165329	0.035745	0.425605	-0.24535	0.0927962	-0.372361	1.04684e-07	-0.0785514	0.359775	-0.452607	8.93329e-28	-0.447855	1.36407e-05	-0.278998	1.48741e-10	-0.558687	1.56422e-25	-0.160588	0.000311812	-0.199225	5.40305e-05	-0.266794	1.45236e-10	-0.285911	8.36177e-11	-0.439154	3.66897e-05	-0.312977	8.61584e-11	-0.524711	4.72184e-14	-0.0986516	0.186417	-0.601362	5.13693e-54	-0.254149	6.58898e-05	-0.242446	4.34658e-07
ENSG00000092847	EIF2C1	0.0759657	0.50859	-0.171616	0.00109629	-0.31533	3.71454e-29	-0.271561	3.70501e-06	0.0374443	0.813878	-0.0576143	0.198846	-0.20916	0.153654	-0.542826	4.16811e-16	-0.245977	0.00363624	-0.446187	5.9574e-27	-0.24797	0.020572	-0.454395	2.67393e-27	-0.382969	1.04943e-11	-0.210968	1.94303e-06	-0.151291	0.00226671	-0.133105	0.0016104	-0.208206	2.85004e-06	-0.355454	0.00104887	-0.40756	7.04311e-18	-0.387699	8.23344e-08	-0.162961	0.0283872	-0.478709	4.72411e-32	-0.191659	0.00281154	-0.474561	3.36802e-25
ENSG00000110321	EIF4G2	-0.466287	1.68771e-05	-0.451721	1.87812e-19	-0.276218	1.72286e-22	-0.317098	5.25577e-08	-0.555888	0.0001324	0.339077	6.846e-15	-0.609083	4.35065e-06	-0.103413	0.153462	-0.104442	0.222808	-0.52362	3.70205e-38	-0.463866	6.03732e-06	-0.425222	9.10631e-24	-0.687963	1.50913e-42	-0.445249	1.01675e-25	-0.373607	7.31375e-15	-0.254722	9.96094e-10	-0.359937	1.19827e-16	-0.498839	1.84338e-06	-0.265235	4.79234e-08	-0.535799	1.08785e-14	-0.532264	1.24549e-14	-0.510664	6.17282e-37	-0.41688	1.50138e-11	-0.374709	1.39665e-15
ENSG00000173218	VANGL1	-0.300241	0.00756786	-0.332699	1.00034e-10	-0.287951	2.21121e-24	-0.40614	1.26347e-12	-0.302432	0.051572	0.0879159	0.0496731	-0.393784	0.00562017	-0.0554638	0.444808	-0.0627585	0.46462	-0.539478	7.88718e-41	-0.43228	2.90084e-05	-0.375164	1.86006e-18	-0.483996	1.13729e-18	-0.305564	2.88498e-12	-0.231328	2.53911e-06	-0.283534	8.53411e-12	-0.29426	2.19697e-11	-0.398467	0.000209172	-0.348823	3.3354e-13	-0.132737	0.0765092	-0.141671	0.0571208	-0.569375	2.21021e-47	-0.404602	6.58557e-11	-0.345692	2.40255e-13
ENSG00000109971	HSPA8	-0.636572	3.74857e-10	-0.461969	2.22267e-20	-0.305486	2.21672e-27	-0.322015	3.17379e-08	-0.414385	0.00636559	-0.0312825	0.485668	-0.202533	0.167416	-0.302986	1.93964e-05	-0.119015	0.164427	-0.125729	0.00397837	-0.551222	3.15366e-08	-0.434321	7.83824e-25	-0.657156	1.00102e-37	-0.197709	8.43362e-06	-0.186144	0.000164911	-0.319587	9.70146e-15	-0.295331	1.84487e-11	-0.218823	0.0482552	-0.202472	3.54727e-05	-0.334337	4.78238e-06	-0.738658	1.75327e-32	-0.282283	2.81561e-11	-0.201879	0.0016315	-0.5461	2.49505e-34
ENSG00000163155	LYSMD1	-0.531874	5.41257e-07	-0.34657	1.43693e-11	-0.228978	9.17648e-16	-0.417024	2.72062e-13	-0.28542	0.0669164	0.0527597	0.239425	-0.441709	0.00167252	-0.102723	0.15624	-0.177234	0.0375642	-0.245878	1.21744e-08	-0.245201	0.0220752	-0.433392	1.01034e-24	-0.535282	3.38741e-23	-0.28837	4.95961e-11	-0.377069	3.94091e-15	-0.102325	0.0155107	-0.105175	0.0190107	-0.437169	4.01523e-05	-0.297788	7.32092e-10	-0.29264	7.03193e-05	-0.620335	1.2432e-20	-0.491516	6.00671e-34	-0.364832	5.325e-09	-0.302078	2.14231e-10
ENSG00000242588	RP11-274B21.1	-0.542302	2.92292e-07	-0.29022	2.13474e-08	-0.367771	8.4562e-40	-0.610947	3.03391e-30	-0.529052	0.000315556	0.0706287	0.115086	-0.675976	1.34748e-07	-0.0634446	0.38198	-0.340168	4.46231e-05	-0.514931	9.40566e-37	-0.450926	1.17037e-05	-0.240665	3.85622e-08	-0.0777857	0.183492	-0.434864	1.75009e-24	-0.413464	3.72625e-18	-0.145155	0.000576389	-0.0757392	0.0916679	-0.511715	8.95153e-07	-0.369737	9.24774e-15	-0.345475	2.17529e-06	-0.529367	1.83672e-14	-0.436194	2.64488e-26	-0.472074	8.85647e-15	-0.292024	8.81501e-10
ENSG00000136720	HS6ST1	-0.370773	0.000832778	-0.407799	8.11433e-16	-0.327186	2.19056e-31	-0.474714	2.95738e-17	-0.0307898	0.846517	-0.503858	1.74883e-33	-0.799928	9.08566e-12	-0.189967	0.00831142	-0.351999	2.29826e-05	-0.467903	8.23323e-30	-0.116216	0.283741	-0.0602132	0.174984	-0.336474	3.25487e-09	-0.350185	7.16804e-16	-0.425333	3.17764e-19	-0.220699	1.3533e-07	-0.178011	6.59608e-05	-0.462164	1.23699e-05	-0.425252	1.76379e-19	-0.179463	0.0162267	-0.440452	5.4781e-10	-0.527652	9.46378e-40	-0.243117	0.00013789	-0.253403	1.22945e-07
ENSG00000135213	POM121C	-0.297238	0.00822306	-0.34237	2.61253e-11	-0.284542	8.00815e-24	-0.4455	3.73124e-15	-0.36881	0.0162418	0.0939876	0.0358252	-0.398229	0.00505878	-0.363336	2.22155e-07	-0.371505	7.25289e-06	-0.469071	5.69988e-30	-0.0758402	0.485074	-0.359236	5.97731e-17	-0.265109	4.04521e-06	-0.387474	2.33404e-19	-0.264194	6.79371e-08	-0.21702	2.20179e-07	-0.128698	0.00405486	-0.422387	7.72328e-05	-0.459313	7.68501e-23	-0.243629	0.00101493	-0.535207	8.36147e-15	-0.44701	1.08614e-27	-0.3358	9.20152e-08	-0.259087	6.2374e-08
ENSG00000006432	MAP3K9	-0.447635	3.97062e-05	-0.333156	9.39836e-11	-0.358012	1.15915e-37	-0.440894	7.67667e-15	-0.441042	0.00346083	-0.0745651	0.0961528	-0.377361	0.00819166	-0.116431	0.10778	-0.281707	0.000816121	-0.40776	2.27119e-22	-0.274156	0.0101815	-0.100658	0.0231393	-0.508693	9.36598e-21	-0.218854	7.75175e-07	-0.289168	3.05637e-09	-0.193175	4.21563e-06	-0.194215	1.29818e-05	-0.36944	0.000636063	-0.291781	1.64996e-09	-0.225641	0.00238954	-0.626208	4.21847e-21	-0.512237	3.43938e-37	-0.275133	1.47142e-05	-0.178541	0.000219654
ENSG00000061676	NCKAP1	-0.529566	6.18623e-07	-0.460661	2.93037e-20	-0.358445	9.35605e-38	-0.442222	6.24191e-15	-0.459633	0.00219691	0.391894	9.13353e-20	-0.493326	0.000367008	-0.301798	2.09852e-05	-0.297361	0.000397265	-0.32799	1.39469e-14	-0.483889	2.05259e-06	-0.3217	1.01684e-13	-0.618796	1.84514e-32	-0.496665	1.67072e-32	-0.392523	2.27446e-16	-0.300601	3.87622e-13	-0.208505	2.75599e-06	-0.504873	1.31882e-06	0.159839	0.001148	-0.632165	2.3061e-21	-0.549294	1.17534e-15	-0.564819	1.70268e-46	-0.400965	1.00887e-10	-0.47421	3.69006e-25
ENSG00000169299	PGM2	-0.443541	4.75951e-05	-0.386018	3.33848e-14	-0.322817	1.49195e-30	-0.338615	5.40125e-09	-0.139377	0.378688	0.164847	0.000216886	-0.806087	4.7534e-12	-0.113326	0.117563	-0.285407	0.00069096	-0.288101	1.87067e-11	-0.523434	1.97231e-07	-0.462265	2.59693e-28	-0.534307	4.19934e-23	-0.39531	3.76944e-20	-0.169367	0.000620101	-0.286655	4.924e-12	-0.164894	0.00022241	-0.231836	0.0361017	-0.365565	1.93114e-14	-0.544447	3.33357e-15	-0.369319	3.11577e-07	-0.48931	1.29109e-33	-0.348057	2.86151e-08	-0.316443	2.5779e-11
ENSG00000163635	ATXN7	-0.126177	0.270992	-0.18579	0.000401964	-0.321053	3.20758e-30	-0.273982	3.00952e-06	-0.350835	0.0227267	0.0192263	0.668326	-0.577079	1.7578e-05	-0.271709	0.000137682	-0.288837	0.000590959	-0.519999	1.44146e-37	-0.333593	0.0015912	-0.242695	2.93785e-08	-0.407966	3.22246e-13	-0.49742	1.30139e-32	-0.338091	2.75245e-12	-0.0476626	0.260584	-0.0866179	0.053634	-0.379776	0.000433111	-0.363143	2.94657e-14	-0.384031	1.11506e-07	-0.125379	0.0926146	-0.450196	4.14785e-28	-0.453782	1.20959e-13	-0.369954	3.36627e-15
ENSG00000204406	MBD5	-0.467027	1.62972e-05	-0.266441	2.9969e-07	-0.339742	7.40005e-34	-0.299097	3.08745e-07	-0.301321	0.0524782	0.102485	0.0220432	-0.646075	7.06907e-07	-0.154741	0.0321065	-0.282023	0.000804679	-0.490038	6.0533e-33	-0.361528	0.000580685	-0.472297	1.21546e-29	-0.395061	2.01872e-12	-0.457066	3.53351e-27	-0.315467	8.26914e-11	-0.237701	1.27669e-08	-0.179115	5.93014e-05	-0.510147	9.79013e-07	-0.178992	0.000265141	-0.490352	3.22818e-12	-0.53909	4.91266e-15	-0.436508	2.4149e-26	-0.329014	1.71927e-07	-0.324872	7.0503e-12
ENSG00000230555	RP11-517P14.2	-0.512543	1.6084e-06	-0.40436	1.48625e-15	-0.28636	4.04111e-24	-0.400528	2.72956e-12	-0.165271	0.295575	0.0561601	0.210437	-0.686727	7.08045e-08	-0.225121	0.00169295	-0.289279	0.000579083	-0.238289	3.46622e-08	-0.209461	0.05152	-0.343655	1.48218e-15	-0.580425	7.13553e-28	-0.325587	8.23351e-14	-0.494269	2.44931e-26	-0.315566	2.166e-14	-0.20143	6.01811e-06	-0.414882	0.000106433	-0.30284	3.64276e-10	-0.399938	2.91342e-08	-0.619364	1.483e-20	-0.506192	3.20156e-36	-0.320726	3.61528e-07	-0.332981	1.94885e-12
ENSG00000118454	ANKRD13C	-0.399343	0.00029247	-0.39111	1.43468e-14	-0.348629	1.12146e-35	-0.333385	9.54481e-09	-0.411495	0.00678107	0.305643	2.99221e-12	-0.584002	1.31587e-05	-0.212883	0.00303081	-0.344286	3.55275e-05	-0.614747	1.12543e-55	-0.551309	3.13493e-08	-0.173296	8.49793e-05	-0.615325	5.0945e-32	-0.505129	9.80753e-34	-0.260599	1.03511e-07	-0.098569	0.0197562	-0.21509	1.29974e-06	-0.439614	3.59273e-05	-0.222798	5.10294e-06	-0.492512	2.50927e-12	-0.369719	3.01882e-07	-0.585691	1.12915e-50	-0.298644	2.35547e-06	-0.386388	1.51245e-16
ENSG00000115904	SOS1	-0.431808	7.89967e-05	-0.26104	5.27641e-07	-0.333704	1.18048e-32	-0.410861	6.5356e-13	-0.451913	0.00266129	0.206989	3.11984e-06	-0.516326	0.000172214	-0.296324	3.00224e-05	-0.368833	8.53261e-06	-0.594073	3.32714e-51	-0.445573	1.52707e-05	-0.383597	2.7364e-19	-0.48292	1.38964e-18	-0.601592	1.53972e-50	-0.25793	1.40926e-07	-0.299117	5.11323e-13	-0.25055	1.49512e-08	-0.486463	3.59191e-06	-0.21238	1.41106e-05	-0.566227	1.45129e-16	-0.43193	1.26928e-09	-0.457981	3.78233e-29	-0.295706	2.98832e-06	-0.145055	0.00275447
ENSG00000250264	TAP2	-0.348267	0.00178051	-0.316024	9.09264e-10	-0.200671	2.19442e-12	-0.322845	2.91211e-08	-0.352158	0.0221852	-0.276456	3.32264e-10	-0.558689	3.67719e-05	-0.393645	1.61751e-08	-0.329272	8.03236e-05	-0.262068	1.16043e-09	-0.202745	0.0596543	-0.318547	1.81576e-13	-0.375184	2.92757e-11	-0.251015	1.26915e-08	-0.241828	8.43894e-07	-0.26164	3.34459e-10	-0.208801	2.66561e-06	-0.343629	0.00157357	-0.332748	4.40394e-12	-0.182605	0.014422	-0.53487	8.75298e-15	-0.35596	1.86562e-17	-0.308855	1.00901e-06	-0.151033	0.00181654
[truncated: 14,970 more rows]
[truncated: 14 more columns]
