# Supplementary material for: APC mutations dysregulate alternative polyadenylation in cancer
Source: Genome Biol. 2024 Oct 7;25:255. doi: 10.1186/s13059-024-03406-4 (PMC11457450; doi:10.1186/s13059-024-03406-4)
Supplement: Supplementary file 3 — Additional file 3: Table S2. Summary Pearson c orrelation between gene expression and median 3′ UTR length. Summary data generated for Additional file 1: Figure S1D reflecting the mean and standard deviation of Pearson correlation coefficients generated for all 29 TCGA cancer cohorts analyzed. [file 13059_2024_3406_MOESM3_ESM.xls]

## Sheet: summary
Supplementary Table 2: Summary data of pearson correlations across all datasets.
Each row is a gene and the values reflect the mean Pearson correlation coefficient, sd of the Pearson correlation coefficient.
The p value indicates the difference of the distribution of all 30 Pearson correlation coefficients compared to the distribution of all calculated Pearson correlation coefficients.
3_prime_end_processing is a TRUE/FALSE column indicating if a specific gene is annotated as being involved in 3' end processing according to GSEA. (Gene set M12967)
gene	geneName	coding	mean	sd	pval	rank	3_prime_end_processing
ENSG00000221995	TIAF1	TRUE	0.557756	0.236501	6.81405e-13	1	FALSE
ENSG00000232941	AC090186.1	TRUE	0.550676	0.243242	9.81624e-13	2	FALSE
ENSG00000182700	IGIP	TRUE	0.543744	0.131719	4.53038e-15	3	FALSE
ENSG00000175054	ATR	TRUE	0.524061	0.147562	1.6066e-14	4	FALSE
ENSG00000215126	CBWD7	TRUE	0.513383	0.130447	1.33511e-14	5	FALSE
ENSG00000122481	RWDD3	TRUE	0.49463	0.154153	4.94987e-14	6	FALSE
ENSG00000007392	LUC7L	TRUE	0.494345	0.180034	1.90698e-13	7	FALSE
ENSG00000174196	FAM21D	TRUE	0.487608	0.148975	7.151e-14	8	FALSE
ENSG00000196644	GPR89C	TRUE	0.486211	0.196077	1.64391e-12	9	FALSE
ENSG00000163806	SPDYA	TRUE	0.472915	0.203053	2.9018e-12	10	FALSE
ENSG00000267303	CTD-2369P2.12	TRUE	0.47023	0.150775	1.20052e-13	11	FALSE
ENSG00000182646	FAM156A	TRUE	0.468919	0.204004	5.53764e-12	12	FALSE
ENSG00000184209	SNRNP35	TRUE	0.467117	0.227412	1.9199e-11	13	FALSE
ENSG00000204771	CTD-3232M19.2	TRUE	0.466145	0.17933	8.32198e-13	14	FALSE
ENSG00000146556	WASH2P	TRUE	0.46519	0.199186	2.01655e-12	15	FALSE
ENSG00000139574	NPFF	TRUE	0.46384	0.215869	1.19218e-11	16	FALSE
ENSG00000236675	MTX1P1	TRUE	0.461141	0.220874	5.42836e-12	17	FALSE
ENSG00000229833	PET100	TRUE	0.456048	0.220742	1.46438e-11	18	FALSE
ENSG00000153006	SREK1IP1	TRUE	0.455383	0.171845	1.3227e-12	19	FALSE
ENSG00000004534	RBM6	TRUE	0.453313	0.187666	2.2183e-12	20	FALSE
ENSG00000171853	TRAPPC12	TRUE	0.449764	0.286557	1.7571e-09	21	FALSE
ENSG00000148362	C9orf142	TRUE	0.444358	0.194038	4.48158e-12	22	FALSE
ENSG00000114956	DGUOK	TRUE	0.441561	0.159341	1.09332e-12	23	FALSE
ENSG00000120798	NR2C1	TRUE	0.441058	0.156141	7.27546e-13	24	FALSE
ENSG00000155636	RBM45	TRUE	0.435044	0.179406	5.65297e-12	25	FALSE
ENSG00000109390	NDUFC1	TRUE	0.431807	0.176611	3.72096e-12	26	FALSE
ENSG00000255152	MSH5-SAPCD1	TRUE	0.429279	0.192571	1.71724e-11	27	FALSE
ENSG00000147437	GNRH1	TRUE	0.428079	0.152414	1.4275e-12	28	FALSE
ENSG00000173915	USMG5	TRUE	0.426105	0.20146	2.08285e-11	29	FALSE
ENSG00000163463	KRTCAP2	TRUE	0.425952	0.218705	8.05345e-11	30	FALSE
ENSG00000122033	MTIF3	TRUE	0.423471	0.150664	1.59314e-12	31	FALSE
ENSG00000175193	PARL	TRUE	0.421981	0.195326	1.22675e-11	32	FALSE
ENSG00000120832	MTERFD3	TRUE	0.421651	0.138961	9.92703e-13	33	FALSE
ENSG00000243251	PGBD3	TRUE	0.421223	0.16865	5.57295e-12	34	FALSE
ENSG00000217930	PAM16	TRUE	0.42098	0.21527	8.04114e-11	35	FALSE
ENSG00000214940	RP11-1212A22.2	TRUE	0.419814	0.210872	5.6739e-11	36	FALSE
ENSG00000109475	RPL34	TRUE	0.419022	0.15459	3.03058e-12	37	FALSE
ENSG00000108651	UTP6	TRUE	0.418076	0.191794	1.6243e-11	38	FALSE
ENSG00000183648	NDUFB1	TRUE	0.417291	0.188456	1.9995e-11	39	FALSE
ENSG00000086848	ALG9	TRUE	0.417209	0.213226	5.06616e-11	40	FALSE
ENSG00000198563	DDX39B	TRUE	0.417048	0.228408	3.76148e-10	41	FALSE
ENSG00000187145	MRPS21	TRUE	0.416787	0.194574	4.47084e-11	42	FALSE
ENSG00000119705	SLIRP	TRUE	0.416491	0.190068	3.97929e-11	43	FALSE
ENSG00000171163	ZNF692	TRUE	0.415967	0.207772	5.91696e-11	44	FALSE
ENSG00000186166	CCDC84	TRUE	0.415654	0.174002	1.26051e-11	45	FALSE
ENSG00000268220	AC008040.1	TRUE	0.415396	0.224419	1.49233e-10	46	FALSE
ENSG00000204775	KM-PA-2	TRUE	0.41525	0.235274	5.02178e-11	47	FALSE
ENSG00000176731	C8orf59	TRUE	0.413906	0.178653	1.6017e-11	48	FALSE
ENSG00000204220	PFDN6	TRUE	0.412334	0.245253	1.24665e-09	49	FALSE
ENSG00000232112	TMA7	TRUE	0.410151	0.228862	2.94414e-10	50	FALSE
ENSG00000100360	IFT27	TRUE	0.408415	0.163989	7.58645e-12	51	FALSE
ENSG00000139343	SNRPF	TRUE	0.407058	0.226924	5.6825e-10	52	FALSE
ENSG00000176261	ZBTB8OS	TRUE	0.405728	0.176542	3.3061e-11	53	FALSE
ENSG00000198064	NPIPL3	TRUE	0.40515	0.147149	3.12795e-12	54	FALSE
ENSG00000169020	ATP5I	TRUE	0.402865	0.180656	3.28105e-11	55	FALSE
ENSG00000239704	CDRT4	TRUE	0.402758	0.194287	6.22606e-11	56	FALSE
ENSG00000130731	C16orf13	TRUE	0.402	0.264561	2.27084e-09	57	FALSE
ENSG00000108465	CDK5RAP3	TRUE	0.400852	0.201565	1.05186e-10	58	FALSE
ENSG00000180953	ST20	TRUE	0.400379	0.129667	2.67147e-12	59	FALSE
ENSG00000214967	RP11-467M13.1	TRUE	0.399813	0.196468	8.39206e-11	60	FALSE
ENSG00000124172	ATP5E	TRUE	0.398978	0.180233	3.56958e-11	61	FALSE
ENSG00000186104	CYP2R1	TRUE	0.396537	0.141572	4.87121e-12	62	FALSE
ENSG00000257950	RP11-48B14.2	TRUE	0.396316	0.168188	1.44662e-11	63	FALSE
ENSG00000241343	RPL36A	TRUE	0.396234	0.149804	1.21651e-11	64	FALSE
ENSG00000261915	GPS2	TRUE	0.394093	0.247486	3.91976e-09	65	FALSE
ENSG00000101391	CDK5RAP1	TRUE	0.392389	0.199754	2.317e-10	66	FALSE
ENSG00000219626	FAM228B	TRUE	0.391523	0.147802	9.72135e-12	67	FALSE
ENSG00000142330	CAPN10	TRUE	0.390952	0.270585	1.86426e-08	68	FALSE
ENSG00000102309	PIN4	TRUE	0.390639	0.179112	9.06012e-11	69	FALSE
ENSG00000123349	PFDN5	TRUE	0.390595	0.218563	5.96976e-10	70	FALSE
ENSG00000119650	IFT43	TRUE	0.388909	0.208321	4.82815e-10	71	FALSE
ENSG00000204564	C6orf136	TRUE	0.388892	0.20416	2.53302e-10	72	FALSE
ENSG00000008988	RPS20	TRUE	0.38815	0.177685	7.26212e-11	73	FALSE
ENSG00000175334	BANF1	TRUE	0.388052	0.220728	9.52943e-10	74	FALSE
ENSG00000180822	PSMG4	TRUE	0.387836	0.228541	3.11468e-10	75	FALSE
ENSG00000224877	C17orf89	TRUE	0.387658	0.186652	1.13146e-10	76	FALSE
ENSG00000092108	SCFD1	TRUE	0.387412	0.165569	3.35408e-11	77	FALSE
ENSG00000168096	ANKS3	TRUE	0.387027	0.246911	3.94393e-09	78	FALSE
ENSG00000198258	UBL5	TRUE	0.386701	0.230994	2.13698e-09	79	FALSE
ENSG00000127922	SHFM1	TRUE	0.38648	0.220881	1.30662e-09	80	FALSE
ENSG00000228727	SAPCD1	TRUE	0.386059	0.194151	2.84278e-10	81	FALSE
ENSG00000213648	SULT1A4	TRUE	0.386009	0.210536	6.13322e-10	82	FALSE
ENSG00000164919	COX6C	TRUE	0.38554	0.206069	2.88447e-10	83	FALSE
ENSG00000100836	PABPN1	TRUE	0.385172	0.220672	1.38325e-09	84	TRUE
ENSG00000100387	RBX1	TRUE	0.385036	0.192663	2.33524e-10	85	FALSE
ENSG00000188321	ZNF559	TRUE	0.384765	0.160783	2.39702e-11	86	FALSE
ENSG00000254206	NPIPL3	TRUE	0.384521	0.151177	1.85673e-11	87	FALSE
ENSG00000187953	PMS2CL	TRUE	0.384042	0.221661	9.26593e-10	88	FALSE
ENSG00000069943	PIGB	TRUE	0.38403	0.171683	5.61912e-11	89	FALSE
ENSG00000115307	AUP1	TRUE	0.383765	0.200937	3.17855e-10	90	FALSE
ENSG00000140264	SERF2	TRUE	0.383696	0.275744	1.3006e-08	91	FALSE
ENSG00000197681	TBC1D3	TRUE	0.383653	0.198438	2.85452e-10	92	FALSE
ENSG00000249590	RP4-539M6.19	TRUE	0.383404	0.180412	1.19861e-10	93	FALSE
ENSG00000162194	C11orf48	TRUE	0.383055	0.220199	6.71191e-10	94	FALSE
ENSG00000258472	RP11-192H23.4	TRUE	0.383046	0.161686	4.4293e-11	95	FALSE
ENSG00000104613	INTS10	TRUE	0.381236	0.200267	3.27084e-10	96	FALSE
ENSG00000124593	PRICKLE4	TRUE	0.380717	0.19021	1.5198e-10	97	FALSE
ENSG00000164944	KIAA1429	TRUE	0.380447	0.194372	1.87106e-10	98	FALSE
ENSG00000099385	BCL7C	TRUE	0.380355	0.199139	3.56017e-10	99	FALSE
ENSG00000059769	DNAJC25	TRUE	0.37992	0.166142	7.44284e-11	100	FALSE
ENSG00000183401	CCDC159	TRUE	0.379782	0.15582	4.11753e-11	101	FALSE
ENSG00000182685	BRICD5	TRUE	0.379553	0.203057	6.15161e-10	102	FALSE
ENSG00000170906	NDUFA3	TRUE	0.378828	0.248884	8.45953e-09	103	FALSE
ENSG00000156467	UQCRB	TRUE	0.378282	0.187142	2.41125e-10	104	FALSE
ENSG00000204311	DFNB59	TRUE	0.378109	0.179759	1.49159e-10	105	FALSE
ENSG00000151779	NBAS	TRUE	0.378103	0.199203	4.54608e-10	106	FALSE
ENSG00000205155	PSENEN	TRUE	0.378085	0.218218	1.53449e-09	107	FALSE
ENSG00000185608	MRPL40	TRUE	0.377968	0.2154	1.33992e-09	108	FALSE
ENSG00000131495	NDUFA2	TRUE	0.377954	0.217529	1.49823e-09	109	FALSE
ENSG00000261884	CTC-479C5.12	TRUE	0.377636	0.193775	4.26596e-10	110	FALSE
ENSG00000160813	PPP1R35	TRUE	0.377603	0.234588	3.67921e-09	111	FALSE
ENSG00000204745	AC083899.3	TRUE	0.376911	0.141632	1.56726e-11	112	FALSE
ENSG00000144034	TPRKB	TRUE	0.376057	0.173615	1.70763e-10	113	FALSE
ENSG00000148950	IMMP1L	TRUE	0.375921	0.157703	3.37331e-11	114	FALSE
ENSG00000243708	PLA2G4B	TRUE	0.375859	0.225437	3.128e-10	115	FALSE
ENSG00000036257	CUL3	TRUE	0.375473	0.145213	3.31903e-11	116	FALSE
ENSG00000166987	MBD6	TRUE	0.375296	0.22929	3.04775e-09	117	FALSE
ENSG00000149932	TMEM219	TRUE	0.375258	0.176812	1.2983e-10	118	FALSE
ENSG00000198840	MT-ND3	TRUE	0.373967	0.146494	4.44862e-11	119	FALSE
ENSG00000072778	ACADVL	TRUE	0.372042	0.238989	8.95188e-09	120	FALSE
ENSG00000232388	LINC00493	TRUE	0.371	0.190179	4.57825e-10	121	FALSE
ENSG00000173486	FKBP2	TRUE	0.370567	0.247377	8.70727e-09	122	FALSE
ENSG00000184313	MROH7	TRUE	0.370451	0.201132	6.0199e-10	123	FALSE
ENSG00000172428	MYEOV2	TRUE	0.37031	0.179766	2.07141e-10	124	FALSE
ENSG00000110011	DNAJC4	TRUE	0.37	0.230203	3.5424e-09	125	FALSE
ENSG00000156873	PHKG2	TRUE	0.369868	0.23684	1.24006e-08	126	FALSE
ENSG00000103024	NME3	TRUE	0.369465	0.230375	3.74175e-09	127	FALSE
ENSG00000114391	RPL24	TRUE	0.369458	0.203981	6.79368e-10	128	FALSE
ENSG00000171735	CAMTA1	TRUE	0.368726	0.191814	5.67579e-10	129	FALSE
ENSG00000166012	TAF1D	TRUE	0.368322	0.168719	1.26898e-10	130	FALSE
ENSG00000117691	NENF	TRUE	0.367914	0.180088	2.92728e-10	131	FALSE
ENSG00000167978	SRRM2	TRUE	0.367609	0.262758	4.56747e-08	132	FALSE
ENSG00000218739	AC007390.5	TRUE	0.3675	0.127441	2.3212e-11	133	FALSE
ENSG00000138002	IFT172	TRUE	0.366581	0.19279	5.97605e-10	134	FALSE
ENSG00000229809	ZNF688	TRUE	0.366346	0.227519	3.48776e-09	135	FALSE
ENSG00000204859	ZBTB48	TRUE	0.366176	0.28069	3.90307e-08	136	FALSE
ENSG00000099821	POLRMT	TRUE	0.3661	0.308385	1.14104e-06	137	FALSE
ENSG00000205643	CDPF1	TRUE	0.365972	0.195892	8.58683e-10	138	FALSE
ENSG00000167863	ATP5H	TRUE	0.365455	0.220932	2.39219e-09	139	FALSE
ENSG00000090971	NAT14	TRUE	0.365452	0.179392	3.54515e-10	140	FALSE
ENSG00000166004	KIAA1731	TRUE	0.36509	0.164385	1.03911e-10	141	FALSE
ENSG00000149743	TRPT1	TRUE	0.365044	0.233934	2.92822e-09	142	FALSE
ENSG00000022840	RNF10	TRUE	0.364475	0.299013	5.61819e-07	143	FALSE
ENSG00000241370	RPP21	TRUE	0.364255	0.248551	2.21137e-08	144	FALSE
ENSG00000155287	SLC25A28	TRUE	0.364026	0.177588	2.70819e-10	145	FALSE
ENSG00000107223	EDF1	TRUE	0.363927	0.285236	1.06844e-07	146	FALSE
ENSG00000104960	PTOV1	TRUE	0.363607	0.258427	4.5973e-08	147	FALSE
ENSG00000241404	EGFL8	TRUE	0.363525	0.198002	1.0822e-09	148	FALSE
ENSG00000223705	NSUN5P1	TRUE	0.363205	0.172824	2.0303e-10	149	FALSE
ENSG00000204237	OXLD1	TRUE	0.363106	0.285049	1.19368e-07	150	FALSE
ENSG00000169249	ZRSR2	TRUE	0.362968	0.146008	8.68789e-11	151	FALSE
ENSG00000173992	CCS	TRUE	0.362735	0.222391	7.17539e-09	152	FALSE
ENSG00000160799	CCDC12	TRUE	0.362672	0.258101	3.83246e-08	153	FALSE
ENSG00000185596	WASH3P	TRUE	0.362527	0.19998	1.0815e-09	154	FALSE
ENSG00000104907	TRMT1	TRUE	0.362488	0.278208	5.32994e-08	155	FALSE
ENSG00000263020	CSNK2B	TRUE	0.36226	0.17669	2.84344e-10	156	FALSE
ENSG00000138495	COX17	TRUE	0.362092	0.172069	2.7214e-10	157	FALSE
ENSG00000269295	AL358113.1	TRUE	0.36139	0.232074	9.51758e-09	158	FALSE
ENSG00000126456	IRF3	TRUE	0.361321	0.248901	3.59922e-08	159	FALSE
ENSG00000188243	COMMD6	TRUE	0.361136	0.156467	1.38493e-10	160	FALSE
ENSG00000172053	QARS	TRUE	0.360655	0.243535	3.95131e-08	161	FALSE
ENSG00000182712	CMC4	TRUE	0.36017	0.16782	2.24973e-10	162	FALSE
ENSG00000123154	WDR83	TRUE	0.360003	0.27679	6.61852e-08	163	FALSE
ENSG00000162231	NXF1	TRUE	0.359715	0.213133	3.4543e-09	164	FALSE
ENSG00000168653	NDUFS5	TRUE	0.359392	0.250403	2.79205e-08	165	FALSE
ENSG00000242252	BGLAP	TRUE	0.359368	0.228681	1.01948e-08	166	FALSE
ENSG00000185324	CDK10	TRUE	0.358911	0.216658	4.40921e-09	167	FALSE
ENSG00000184779	RPS17	TRUE	0.358864	0.198658	1.94171e-09	168	FALSE
ENSG00000259522	RP11-468E2.2	TRUE	0.358679	0.199375	1.58716e-09	169	FALSE
ENSG00000156411	C14orf2	TRUE	0.358294	0.198103	9.72483e-10	170	FALSE
ENSG00000111639	MRPL51	TRUE	0.358249	0.18346	7.2245e-10	171	FALSE
ENSG00000188599	NPIPP1	TRUE	0.358118	0.13787	5.52501e-11	172	FALSE
ENSG00000205323	SARNP	TRUE	0.358004	0.209022	9.26116e-10	173	FALSE
ENSG00000169740	ZNF32	TRUE	0.357918	0.154094	1.2454e-10	174	FALSE
ENSG00000102125	TAZ	TRUE	0.357608	0.205028	2.15537e-09	175	FALSE
ENSG00000165792	METTL17	TRUE	0.357445	0.168198	3.03816e-10	176	FALSE
ENSG00000161939	RNASEK-C17orf49	TRUE	0.356662	0.179761	8.04398e-10	177	FALSE
ENSG00000111229	ARPC3	TRUE	0.356622	0.197906	1.20652e-09	178	FALSE
ENSG00000013441	CLK1	TRUE	0.356505	0.152406	1.25341e-10	179	FALSE
ENSG00000104129	DNAJC17	TRUE	0.356404	0.21807	7.59261e-09	180	FALSE
ENSG00000185359	HGS	TRUE	0.355749	0.302488	8.98899e-07	181	FALSE
ENSG00000132781	MUTYH	TRUE	0.35546	0.242861	1.78048e-08	182	FALSE
ENSG00000155229	MMS19	TRUE	0.355289	0.218242	7.36228e-09	183	FALSE
ENSG00000184224	C11orf72	TRUE	0.355136	0.145968	1.07821e-10	184	FALSE
ENSG00000266967	AARSD1	TRUE	0.354995	0.201657	2.10742e-09	185	FALSE
ENSG00000176978	DPP7	TRUE	0.354915	0.235402	1.17101e-08	186	FALSE
ENSG00000239665	RP11-295P9.3	TRUE	0.354142	0.143904	9.33852e-11	187	FALSE
ENSG00000146067	FAM193B	TRUE	0.354065	0.214832	9.21166e-09	188	FALSE
ENSG00000166685	COG1	TRUE	0.354057	0.231301	8.66808e-09	189	FALSE
ENSG00000167685	ZNF444	TRUE	0.353979	0.247161	5.64408e-08	190	FALSE
ENSG00000149806	FAU	TRUE	0.353885	0.259867	6.76595e-08	191	FALSE
ENSG00000166441	RPL27A	TRUE	0.353731	0.194729	1.98357e-09	192	FALSE
ENSG00000106400	ZNHIT1	TRUE	0.353625	0.218118	3.34599e-09	193	FALSE
ENSG00000241468	ATP5J2	TRUE	0.352707	0.216213	8.92692e-09	194	FALSE
ENSG00000133422	MORC2	TRUE	0.352569	0.252846	9.86645e-08	195	FALSE
ENSG00000168701	TMEM208	TRUE	0.352541	0.210231	5.22415e-09	196	FALSE
ENSG00000159063	ALG8	TRUE	0.351995	0.181303	1.15127e-09	197	FALSE
ENSG00000220201	ZGLP1	TRUE	0.351761	0.198543	2.74268e-09	198	FALSE
ENSG00000100288	CHKB	TRUE	0.35172	0.176405	1.02834e-09	199	FALSE
ENSG00000128563	PRKRIP1	TRUE	0.351634	0.141409	1.22907e-10	200	FALSE
ENSG00000116898	MRPS15	TRUE	0.351568	0.243426	2.36558e-08	201	FALSE
ENSG00000132522	GPS2	TRUE	0.351221	0.27813	1.49432e-07	202	FALSE
ENSG00000138363	ATIC	TRUE	0.35117	0.193881	2.64903e-09	203	FALSE
ENSG00000132635	PCED1A	TRUE	0.350845	0.235003	2.6476e-08	204	FALSE
ENSG00000081870	HSPB11	TRUE	0.350841	0.151347	1.55336e-10	205	FALSE
ENSG00000116586	LAMTOR2	TRUE	0.350716	0.198958	4.35361e-09	206	FALSE
ENSG00000005075	POLR2J	TRUE	0.350672	0.250983	2.9819e-08	207	FALSE
ENSG00000100211	CBY1	TRUE	0.349634	0.170932	6.70571e-10	208	FALSE
ENSG00000125356	NDUFA1	TRUE	0.349374	0.20747	3.49136e-09	209	FALSE
ENSG00000169718	DUS1L	TRUE	0.349181	0.26542	1.17777e-07	210	FALSE
ENSG00000148399	WDR85	TRUE	0.348945	0.207616	4.18944e-09	211	FALSE
ENSG00000140365	COMMD4	TRUE	0.34827	0.226669	1.42164e-08	212	FALSE
ENSG00000125503	PPP1R12C	TRUE	0.348202	0.228107	1.23625e-08	213	FALSE
ENSG00000219200	RNASEK	TRUE	0.348184	0.223691	1.64117e-08	214	FALSE
ENSG00000106245	BUD31	TRUE	0.348016	0.218336	1.05101e-08	215	FALSE
ENSG00000103254	FAM173A	TRUE	0.348015	0.269178	1.08667e-07	216	FALSE
ENSG00000166337	TAF10	TRUE	0.347786	0.265227	2.19581e-07	217	FALSE
ENSG00000136942	RPL35	TRUE	0.347664	0.199384	4.60316e-09	218	FALSE
ENSG00000112511	PHF1	TRUE	0.347625	0.175471	7.19853e-10	219	FALSE
ENSG00000151500	THYN1	TRUE	0.347363	0.17142	7.94775e-10	220	FALSE
ENSG00000127952	STYXL1	TRUE	0.347042	0.184915	1.84102e-09	221	FALSE
ENSG00000164896	FASTK	TRUE	0.346806	0.257377	1.24076e-07	222	FALSE
ENSG00000123415	SMUG1	TRUE	0.346738	0.182218	1.76843e-09	223	FALSE
ENSG00000158411	MITD1	TRUE	0.346608	0.147942	1.92191e-10	224	FALSE
ENSG00000127184	COX7C	TRUE	0.346267	0.188732	1.97939e-09	225	FALSE
ENSG00000087302	C14orf166	TRUE	0.345971	0.183312	1.58604e-09	226	FALSE
ENSG00000172809	RPL38	TRUE	0.345399	0.185658	2.15659e-09	227	FALSE
ENSG00000130770	ATPIF1	TRUE	0.345075	0.215442	1.20273e-08	228	FALSE
ENSG00000267855	NDUFA7	TRUE	0.344968	0.246446	8.61676e-08	229	FALSE
ENSG00000167272	POP5	TRUE	0.344734	0.222259	1.08358e-08	230	FALSE
ENSG00000257727	CNPY2	TRUE	0.344732	0.200674	3.91962e-09	231	FALSE
ENSG00000090238	YPEL3	TRUE	0.344643	0.228252	1.78023e-08	232	FALSE
ENSG00000124074	ENKD1	TRUE	0.344597	0.20925	6.46987e-09	233	FALSE
ENSG00000204790	CBWD6	TRUE	0.344559	0.0973172	3.70257e-11	234	FALSE
ENSG00000143224	PPOX	TRUE	0.344388	0.213045	6.01341e-09	235	FALSE
ENSG00000141428	C18orf21	TRUE	0.344376	0.145642	1.89281e-10	236	FALSE
ENSG00000105647	PIK3R2	TRUE	0.34435	0.293389	1.71917e-06	237	FALSE
ENSG00000263136	CTD-2574D22.6	TRUE	0.3442	0.230617	3.61081e-08	238	FALSE
ENSG00000170473	WIBG	TRUE	0.343821	0.207194	1.20173e-08	239	FALSE
ENSG00000135390	ATP5G2	TRUE	0.343706	0.191107	3.66905e-09	240	FALSE
ENSG00000173209	AHSA2	TRUE	0.343537	0.152916	2.80331e-10	241	FALSE
ENSG00000172586	CHCHD1	TRUE	0.343497	0.208133	8.8095e-09	242	FALSE
ENSG00000169660	HEXDC	TRUE	0.343241	0.224092	1.49929e-08	243	FALSE
ENSG00000162961	DPY30	TRUE	0.343216	0.186702	3.02269e-09	244	FALSE
ENSG00000108523	RNF167	TRUE	0.342955	0.218361	1.62817e-08	245	FALSE
ENSG00000178127	NDUFV2	TRUE	0.342907	0.173592	1.27871e-09	246	FALSE
ENSG00000185798	WDR53	TRUE	0.3428	0.193096	2.9513e-09	247	FALSE
ENSG00000105705	SUGP1	TRUE	0.341882	0.302245	1.89879e-07	248	FALSE
ENSG00000111271	ACAD10	TRUE	0.341829	0.198517	4.36081e-09	249	FALSE
ENSG00000106133	NSUN5P2	TRUE	0.341798	0.15737	4.50399e-10	250	FALSE
ENSG00000169288	MRPL1	TRUE	0.341716	0.172668	9.96452e-10	251	FALSE
ENSG00000214544	GTF2IRD2P1	TRUE	0.341495	0.121022	9.63063e-11	252	FALSE
ENSG00000135441	BLOC1S1	TRUE	0.34138	0.272461	1.97222e-07	253	FALSE
ENSG00000212123	PRR22	TRUE	0.341101	0.210011	1.03945e-08	254	FALSE
ENSG00000184162	NR2C2AP	TRUE	0.340636	0.191183	3.53557e-09	255	FALSE
ENSG00000213139	CRYGS	TRUE	0.340622	0.23798	3.47925e-08	256	FALSE
ENSG00000117616	C1orf63	TRUE	0.340618	0.18212	2.46458e-09	257	FALSE
ENSG00000214087	ARL16	TRUE	0.340377	0.198857	3.73993e-09	258	FALSE
ENSG00000102901	CENPT	TRUE	0.340339	0.218917	1.85355e-08	259	FALSE
ENSG00000250571	GLI4	TRUE	0.340272	0.205624	1.0836e-08	260	FALSE
ENSG00000171703	TCEA2	TRUE	0.340245	0.228905	2.58241e-08	261	FALSE
ENSG00000198938	MT-CO3	TRUE	0.339186	0.130754	2.15629e-10	262	FALSE
ENSG00000116809	ZBTB17	TRUE	0.339011	0.313132	8.67009e-07	263	FALSE
ENSG00000125458	NT5C	TRUE	0.338926	0.212366	1.36335e-08	264	FALSE
ENSG00000125971	DYNLRB1	TRUE	0.33885	0.24295	4.81853e-08	265	FALSE
ENSG00000185627	PSMD13	TRUE	0.338828	0.201497	1.03361e-08	266	FALSE
ENSG00000162910	MRPL55	TRUE	0.338725	0.27079	2.35553e-08	267	FALSE
ENSG00000267179	ZNF763	TRUE	0.338424	0.177482	2.43869e-09	268	FALSE
ENSG00000100445	SDR39U1	TRUE	0.338292	0.175765	1.75318e-09	269	FALSE
ENSG00000267796	LIN37	TRUE	0.338276	0.239177	8.54217e-08	270	FALSE
ENSG00000126883	NUP214	TRUE	0.337916	0.37464	1.42725e-05	271	FALSE
ENSG00000125877	ITPA	TRUE	0.337864	0.168732	1.56509e-09	272	FALSE
ENSG00000163634	THOC7	TRUE	0.337605	0.164848	1.2862e-09	273	FALSE
ENSG00000122034	GTF3A	TRUE	0.337341	0.175596	2.31999e-09	274	FALSE
ENSG00000168071	CCDC88B	TRUE	0.337334	0.184463	2.99238e-09	275	FALSE
ENSG00000108826	MRPL27	TRUE	0.33731	0.266074	1.79587e-07	276	FALSE
ENSG00000159884	CCDC107	TRUE	0.337251	0.200092	6.23233e-09	277	FALSE
ENSG00000182154	MRPL41	TRUE	0.337209	0.242271	6.35392e-08	278	FALSE
ENSG00000145592	RPL37	TRUE	0.337152	0.190623	5.27989e-09	279	FALSE
ENSG00000178028	DMAP1	TRUE	0.336875	0.236882	8.7281e-08	280	FALSE
ENSG00000104852	SNRNP70	TRUE	0.336737	0.231586	7.93453e-08	281	FALSE
ENSG00000214026	MRPL23	TRUE	0.336728	0.246726	5.26935e-08	282	FALSE
ENSG00000168569	TMEM223	TRUE	0.33671	0.215509	1.82539e-08	283	FALSE
ENSG00000162384	C1orf123	TRUE	0.336439	0.162939	1.0729e-09	284	FALSE
ENSG00000130023	C6orf70	TRUE	0.336145	0.200221	7.22776e-09	285	FALSE
ENSG00000132323	ILKAP	TRUE	0.336139	0.188123	2.94879e-09	286	FALSE
ENSG00000104979	C19orf53	TRUE	0.336007	0.296627	4.79806e-07	287	FALSE
ENSG00000159079	C21orf59	TRUE	0.335832	0.178325	3.5585e-09	288	FALSE
ENSG00000136522	MRPL47	TRUE	0.335371	0.180113	2.66576e-09	289	FALSE
ENSG00000103363	TCEB2	TRUE	0.334716	0.280691	5.03051e-07	290	FALSE
ENSG00000163156	SCNM1	TRUE	0.334562	0.220265	8.32812e-09	291	FALSE
ENSG00000126267	COX6B1	TRUE	0.33455	0.237822	1.0642e-07	292	FALSE
ENSG00000177600	RPLP2	TRUE	0.33416	0.177372	2.77763e-09	293	FALSE
ENSG00000188010	MORN2	TRUE	0.333914	0.17054	2.97087e-09	294	FALSE
ENSG00000130332	LSM7	TRUE	0.333851	0.258141	3.35306e-08	295	FALSE
ENSG00000179085	DPM3	TRUE	0.333847	0.261809	5.75668e-08	296	FALSE
ENSG00000257704	PRR24	TRUE	0.333829	0.263718	2.24043e-07	297	FALSE
ENSG00000138382	METTL5	TRUE	0.333347	0.1558	9.74583e-10	298	FALSE
ENSG00000215472	RPL17-C18orf32	TRUE	0.332699	0.178396	3.01967e-09	299	FALSE
ENSG00000255284	AP006621.5	TRUE	0.332377	0.180212	3.90986e-09	300	FALSE
ENSG00000103145	HCFC1R1	TRUE	0.332175	0.211374	3.45676e-08	301	FALSE
ENSG00000258365	RP11-1105G2.3	TRUE	0.332036	0.149642	9.06027e-10	302	FALSE
ENSG00000239382	ALKBH6	TRUE	0.3319	0.25401	3.96041e-08	303	FALSE
ENSG00000166762	CATSPER2	TRUE	0.331741	0.166657	1.34577e-09	304	FALSE
ENSG00000176155	CCDC57	TRUE	0.33152	0.184714	4.1807e-09	305	FALSE
ENSG00000147099	HDAC8	TRUE	0.33148	0.172406	3.69068e-09	306	FALSE
ENSG00000161914	ZNF653	TRUE	0.331378	0.287035	1.02973e-06	307	FALSE
ENSG00000137288	MNF1	TRUE	0.331377	0.210363	2.4254e-08	308	FALSE
ENSG00000173261	PLAC8L1	TRUE	0.331263	0.174093	2.36151e-09	309	FALSE
ENSG00000118181	RPS25	TRUE	0.33101	0.163157	1.66071e-09	310	FALSE
ENSG00000063177	RPL18	TRUE	0.330862	0.229672	9.04374e-08	311	FALSE
ENSG00000099330	OCEL1	TRUE	0.330793	0.192604	8.05248e-09	312	FALSE
ENSG00000178252	WDR6	TRUE	0.33075	0.271186	6.45181e-07	313	FALSE
ENSG00000173113	TRMT112	TRUE	0.330737	0.254384	2.48296e-07	314	FALSE
ENSG00000170310	STX8	TRUE	0.330675	0.188795	8.22353e-09	315	FALSE
ENSG00000198556	ZNF789	TRUE	0.330618	0.120988	1.60017e-10	316	FALSE
ENSG00000121716	PILRB	TRUE	0.330223	0.169091	2.23302e-09	317	FALSE
ENSG00000134825	TMEM258	TRUE	0.329884	0.247243	1.2464e-07	318	FALSE
ENSG00000125450	NUP85	TRUE	0.329875	0.222774	8.27497e-08	319	FALSE
ENSG00000131143	COX4I1	TRUE	0.329854	0.248098	6.2545e-08	320	FALSE
ENSG00000221978	CCNL2	TRUE	0.329471	0.169134	2.078e-09	321	FALSE
ENSG00000106803	SEC61B	TRUE	0.329467	0.190789	3.12715e-09	322	FALSE
ENSG00000213714	FAM209B	TRUE	0.32943	0.128867	3.2794e-10	323	FALSE
ENSG00000213339	QTRT1	TRUE	0.329391	0.294778	2.85834e-07	324	FALSE
ENSG00000105372	RPS19	TRUE	0.329368	0.190679	1.09777e-08	325	FALSE
ENSG00000105185	PDCD5	TRUE	0.328806	0.186543	7.82576e-09	326	FALSE
ENSG00000092098	RNF31	TRUE	0.328774	0.304917	3.07863e-06	327	FALSE
ENSG00000138326	RPS24	TRUE	0.328661	0.178435	3.87716e-09	328	FALSE
ENSG00000142733	MAP3K6	TRUE	0.328604	0.236372	1.914e-07	329	FALSE
ENSG00000176476	CCDC101	TRUE	0.328593	0.266219	1.15482e-07	330	FALSE
ENSG00000183426	NPIP	TRUE	0.328402	0.130495	4.07689e-10	331	FALSE
ENSG00000010219	DYRK4	TRUE	0.328344	0.202638	1.34932e-08	332	FALSE
ENSG00000125846	ZNF133	TRUE	0.328193	0.204591	2.06079e-08	333	FALSE
ENSG00000100416	TRMU	TRUE	0.328126	0.189489	8.5706e-09	334	FALSE
ENSG00000139637	C12orf10	TRUE	0.327981	0.260818	3.62058e-07	335	FALSE
ENSG00000241127	YAE1D1	TRUE	0.327643	0.162197	1.49326e-09	336	FALSE
ENSG00000196275	GTF2IRD2	TRUE	0.327622	0.125141	4.25305e-10	337	FALSE
ENSG00000175756	AURKAIP1	TRUE	0.327319	0.223291	6.8799e-08	338	FALSE
ENSG00000246922	UBAP1L	TRUE	0.327268	0.237247	1.41068e-07	339	FALSE
ENSG00000179979	CRIPAK	TRUE	0.327227	0.261126	3.6578e-08	340	FALSE
ENSG00000108961	RANGRF	TRUE	0.327136	0.167983	3.14524e-09	341	FALSE
ENSG00000154957	ZNF18	TRUE	0.32695	0.151864	1.13391e-09	342	FALSE
ENSG00000183978	COA3	TRUE	0.326879	0.189607	7.52621e-09	343	FALSE
ENSG00000141378	PTRH2	TRUE	0.326871	0.180907	5.17389e-09	344	FALSE
ENSG00000237094	RP4-669L17.10	TRUE	0.326792	0.179417	4.16789e-09	345	FALSE
ENSG00000198590	C3orf35	TRUE	0.326769	0.173166	4.07521e-09	346	FALSE
ENSG00000139624	CERS5	TRUE	0.326685	0.166763	2.77648e-09	347	FALSE
ENSG00000148291	SURF2	TRUE	0.32652	0.234699	1.37859e-07	348	FALSE
ENSG00000179271	GADD45GIP1	TRUE	0.326412	0.264825	6.44788e-07	349	FALSE
ENSG00000167526	RPL13	TRUE	0.325795	0.217538	5.29873e-08	350	FALSE
ENSG00000197498	RPF2	TRUE	0.325728	0.176895	5.50095e-09	351	FALSE
ENSG00000053900	ANAPC4	TRUE	0.325581	0.154075	8.81652e-10	352	FALSE
ENSG00000130165	ELOF1	TRUE	0.325182	0.241059	2.13314e-07	353	FALSE
ENSG00000172590	MRPL52	TRUE	0.325117	0.210815	3.2785e-08	354	FALSE
ENSG00000120699	EXOSC8	TRUE	0.325032	0.157086	1.31519e-09	355	FALSE
ENSG00000168000	BSCL2	TRUE	0.324937	0.241882	1.23824e-07	356	FALSE
ENSG00000188186	LAMTOR4	TRUE	0.324892	0.1913	8.86472e-09	357	FALSE
ENSG00000171222	SCAND1	TRUE	0.324881	0.216324	4.64529e-08	358	FALSE
ENSG00000104859	CLASRP	TRUE	0.324873	0.249906	4.08258e-07	359	FALSE
ENSG00000170043	TRAPPC1	TRUE	0.324688	0.281155	8.75117e-07	360	FALSE
ENSG00000118418	HMGN3	TRUE	0.32468	0.154354	1.7001e-09	361	FALSE
ENSG00000132792	CTNNBL1	TRUE	0.324588	0.189243	1.12227e-08	362	FALSE
ENSG00000100209	HSCB	TRUE	0.324152	0.176366	5.03669e-09	363	FALSE
ENSG00000126756	UXT	TRUE	0.324068	0.175209	6.15512e-09	364	FALSE
ENSG00000255154	RPP14	TRUE	0.323971	0.256521	2.16182e-08	365	FALSE
ENSG00000173137	ADCK5	TRUE	0.323928	0.244182	1.38611e-07	366	FALSE
ENSG00000154723	ATP5J	TRUE	0.323757	0.17708	5.29518e-09	367	FALSE
ENSG00000151131	C12orf45	TRUE	0.322812	0.183932	9.7489e-09	368	FALSE
ENSG00000226593	C19ORF24	TRUE	0.322716	0.237983	2.70125e-07	369	FALSE
ENSG00000155115	GTF3C6	TRUE	0.322688	0.201003	2.59757e-08	370	FALSE
ENSG00000089009	RPL6	TRUE	0.322641	0.184115	6.03005e-09	371	FALSE
ENSG00000183336	BOLA2	TRUE	0.321976	0.222422	5.85865e-08	372	FALSE
ENSG00000101132	PFDN4	TRUE	0.321911	0.170009	5.16148e-09	373	FALSE
ENSG00000182196	ARL6IP4	TRUE	0.321614	0.243836	2.11889e-07	374	FALSE
ENSG00000197978	GOLGA6L9	TRUE	0.321578	0.110274	2.60491e-10	375	FALSE
ENSG00000159352	PSMD4	TRUE	0.321202	0.247441	4.13343e-07	376	FALSE
ENSG00000104957	CCDC130	TRUE	0.321169	0.222096	5.81266e-08	377	FALSE
ENSG00000172932	ANKRD13D	TRUE	0.320993	0.271359	9.88774e-07	378	FALSE
ENSG00000204428	LY6G5C	TRUE	0.320934	0.138149	1.02943e-09	379	FALSE
ENSG00000204305	AGER	TRUE	0.320693	0.260214	1.16096e-06	380	FALSE
ENSG00000162385	MAGOH	TRUE	0.320665	0.208546	2.12281e-08	381	TRUE
ENSG00000153406	NMRAL1	TRUE	0.320539	0.250431	2.19922e-07	382	FALSE
ENSG00000260669	AL136419.6	TRUE	0.320466	0.168242	5.41092e-09	383	FALSE
ENSG00000071462	WBSCR22	TRUE	0.320441	0.195653	2.30293e-08	384	FALSE
ENSG00000087087	SRRT	TRUE	0.320359	0.262174	1.33328e-06	385	FALSE
ENSG00000196531	NACA	TRUE	0.320317	0.190753	7.7871e-09	386	FALSE
ENSG00000112659	CUL9	TRUE	0.319773	0.243873	2.23479e-07	387	FALSE
ENSG00000164405	UQCRQ	TRUE	0.319662	0.213452	4.52873e-08	388	FALSE
ENSG00000183011	LSMD1	TRUE	0.319552	0.249454	1.521e-07	389	FALSE
ENSG00000082515	MRPL22	TRUE	0.319381	0.193982	2.15985e-08	390	FALSE
ENSG00000170037	CNTROB	TRUE	0.319327	0.24569	4.42537e-07	391	FALSE
ENSG00000164898	C7orf55	TRUE	0.319282	0.199191	3.38101e-08	392	FALSE
ENSG00000167733	HSD11B1L	TRUE	0.31925	0.206436	1.41839e-08	393	FALSE
ENSG00000077312	SNRPA	TRUE	0.319203	0.241858	2.97133e-07	394	FALSE
ENSG00000267802	AL358333.1	TRUE	0.319197	0.153272	2.74301e-09	395	FALSE
ENSG00000244754	N4BP2L2	TRUE	0.319023	0.152299	1.51419e-09	396	FALSE
ENSG00000174917	C19orf70	TRUE	0.318508	0.214629	8.12338e-08	397	FALSE
ENSG00000141258	SGSM2	TRUE	0.318467	0.205409	3.36564e-08	398	FALSE
ENSG00000205544	TMEM256	TRUE	0.318396	0.173847	8.55113e-09	399	FALSE
ENSG00000215375	MYL5	TRUE	0.318328	0.196382	3.10354e-08	400	FALSE
ENSG00000205923	CEMP1	TRUE	0.318279	0.261766	3.60979e-07	401	FALSE
ENSG00000163882	POLR2H	TRUE	0.318122	0.190079	2.542e-08	402	FALSE
ENSG00000160201	U2AF1	TRUE	0.31809	0.198772	5.93515e-08	403	TRUE
ENSG00000181029	TRAPPC5	TRUE	0.318067	0.344219	1.37392e-05	404	FALSE
ENSG00000196118	C16orf93	TRUE	0.317838	0.178994	1.20633e-08	405	FALSE
ENSG00000141577	AZI1	TRUE	0.317719	0.255951	3.07732e-07	406	FALSE
ENSG00000160318	CLDND2	TRUE	0.317711	0.158666	3.35104e-09	407	FALSE
ENSG00000169087	HSPBAP1	TRUE	0.317321	0.135445	8.27324e-10	408	FALSE
ENSG00000064490	RFXANK	TRUE	0.317232	0.267505	9.65994e-07	409	FALSE
ENSG00000115268	RPS15	TRUE	0.31711	0.233281	2.75493e-07	410	FALSE
ENSG00000213619	NDUFS3	TRUE	0.316939	0.171928	7.4263e-09	411	FALSE
ENSG00000131116	ZNF428	TRUE	0.316745	0.203894	4.78397e-08	412	FALSE
ENSG00000108294	PSMB3	TRUE	0.316265	0.241376	3.64855e-07	413	FALSE
ENSG00000120860	CCDC53	TRUE	0.315895	0.13106	1.43818e-09	414	FALSE
ENSG00000106028	SSBP1	TRUE	0.315824	0.166999	7.8318e-09	415	FALSE
ENSG00000142676	RPL11	TRUE	0.315604	0.172629	8.8792e-09	416	FALSE
ENSG00000152082	MZT2B	TRUE	0.315594	0.226926	1.30256e-07	417	FALSE
ENSG00000099624	ATP5D	TRUE	0.315505	0.272819	3.71161e-07	418	FALSE
ENSG00000171311	EXOSC1	TRUE	0.315467	0.195606	3.80971e-08	419	FALSE
ENSG00000074582	BCS1L	TRUE	0.315366	0.246025	1.64396e-07	420	FALSE
ENSG00000204351	SKIV2L	TRUE	0.315069	0.25127	1.59113e-06	421	FALSE
ENSG00000163682	RPL9	TRUE	0.314939	0.163255	5.04324e-09	422	FALSE
ENSG00000125995	ROMO1	TRUE	0.314718	0.276027	1.07419e-06	423	FALSE
ENSG00000185187	SIGIRR	TRUE	0.314578	0.236546	1.62283e-07	424	FALSE
ENSG00000077463	SIRT6	TRUE	0.314572	0.288818	3.02558e-06	425	FALSE
ENSG00000079134	THOC1	TRUE	0.314555	0.149779	2.20674e-09	426	FALSE
ENSG00000144713	RPL32	TRUE	0.31434	0.190477	2.25612e-08	427	FALSE
ENSG00000198816	ZNF358	TRUE	0.31433	0.22677	2.69883e-07	428	FALSE
ENSG00000197756	RPL37A	TRUE	0.314325	0.188359	1.78085e-08	429	FALSE
ENSG00000185088	RPS27L	TRUE	0.314085	0.165872	5.57223e-09	430	FALSE
ENSG00000130724	CHMP2A	TRUE	0.314059	0.266141	1.27166e-06	431	FALSE
ENSG00000102878	HSF4	TRUE	0.313861	0.173957	1.2454e-08	432	FALSE
ENSG00000159214	CCDC24	TRUE	0.31385	0.194717	3.62417e-08	433	FALSE
ENSG00000105617	LENG1	TRUE	0.313713	0.237027	3.01924e-07	434	FALSE
ENSG00000041988	THAP3	TRUE	0.31369	0.203703	5.68726e-08	435	FALSE
ENSG00000158062	UBXN11	TRUE	0.3135	0.212038	7.80152e-08	436	FALSE
ENSG00000134815	DHX34	TRUE	0.313311	0.303866	1.17463e-05	437	FALSE
ENSG00000152117	AC093838.4	TRUE	0.313269	0.149421	2.98331e-09	438	FALSE
ENSG00000071859	FAM50A	TRUE	0.313181	0.231882	3.99964e-07	439	FALSE
ENSG00000177595	PIDD	TRUE	0.312281	0.227373	2.2487e-07	440	FALSE
ENSG00000135317	SNX14	TRUE	0.312207	0.19629	3.28362e-08	441	FALSE
ENSG00000169246	NPIPL3	TRUE	0.312119	0.167077	5.88494e-09	442	FALSE
ENSG00000185158	LRRC37B	TRUE	0.311723	0.168053	8.70459e-09	443	FALSE
ENSG00000004059	ARF5	TRUE	0.311583	0.23735	2.80027e-07	444	FALSE
ENSG00000198712	MT-CO2	TRUE	0.311129	0.152174	4.84564e-09	445	FALSE
ENSG00000100319	ZMAT5	TRUE	0.31105	0.223318	1.93909e-07	446	FALSE
ENSG00000225828	FAM229A	TRUE	0.310968	0.204928	3.7663e-08	447	FALSE
ENSG00000173715	C11orf80	TRUE	0.31058	0.149055	4.21497e-09	448	FALSE
ENSG00000038358	EDC4	TRUE	0.310535	0.292939	1.53759e-06	449	FALSE
ENSG00000226210	ABC7-42389800N19.1	TRUE	0.310484	0.219724	3.04098e-07	450	FALSE
ENSG00000164610	RP9	TRUE	0.310458	0.148119	4.36507e-09	451	FALSE
ENSG00000169627	BOLA2B	TRUE	0.310396	0.215483	8.18291e-08	452	FALSE
ENSG00000103266	STUB1	TRUE	0.310213	0.264384	6.91053e-07	453	FALSE
ENSG00000120458	MSANTD2	TRUE	0.309959	0.195634	1.28754e-08	454	FALSE
ENSG00000259132	RP11-298I3.5	TRUE	0.309706	0.278513	2.55392e-07	455	FALSE
ENSG00000100359	SGSM3	TRUE	0.309418	0.253028	1.71675e-06	456	FALSE
ENSG00000188234	AGAP4	TRUE	0.309403	0.154965	5.64238e-09	457	FALSE
ENSG00000256060	TRAPPC2P1	TRUE	0.309329	0.152249	5.09905e-09	458	FALSE
ENSG00000183751	TBL3	TRUE	0.309294	0.309614	2.12232e-05	459	FALSE
ENSG00000149600	COMMD7	TRUE	0.309249	0.191799	3.89193e-08	460	FALSE
ENSG00000100911	PSME2	TRUE	0.309019	0.192016	3.07951e-08	461	FALSE
ENSG00000158773	USF1	TRUE	0.30875	0.240838	1.79958e-07	462	FALSE
ENSG00000104872	PIH1D1	TRUE	0.30828	0.211521	1.37269e-07	463	FALSE
ENSG00000135940	COX5B	TRUE	0.308271	0.233217	1.96923e-07	464	FALSE
ENSG00000213920	MDP1	TRUE	0.308259	0.142148	3.96958e-09	465	FALSE
ENSG00000242485	MRPL20	TRUE	0.308033	0.174191	1.8016e-08	466	FALSE
ENSG00000125743	SNRPD2	TRUE	0.307702	0.229702	4.37812e-07	467	FALSE
ENSG00000205670	SMIM11	TRUE	0.30762	0.143817	3.40008e-09	468	FALSE
ENSG00000157778	PSMG3	TRUE	0.307598	0.22704	2.89528e-07	469	FALSE
ENSG00000166986	MARS	TRUE	0.307442	0.260153	1.39984e-06	470	FALSE
ENSG00000185068	GTF2H5	TRUE	0.307412	0.164002	1.19787e-08	471	FALSE
ENSG00000197912	SPG7	TRUE	0.307186	0.22165	1.77249e-07	472	FALSE
ENSG00000204348	DOM3Z	TRUE	0.307071	0.173427	1.74197e-08	473	FALSE
ENSG00000138050	THUMPD2	TRUE	0.306958	0.138578	2.59443e-09	474	FALSE
ENSG00000118197	DDX59	TRUE	0.306858	0.129008	2.28087e-09	475	FALSE
ENSG00000168273	SMIM4	TRUE	0.306674	0.184264	3.49404e-08	476	FALSE
ENSG00000182362	YBEY	TRUE	0.306413	0.159039	8.91004e-09	477	FALSE
ENSG00000179526	SHARPIN	TRUE	0.306239	0.241808	1.39996e-06	478	FALSE
ENSG00000124574	ABCC10	TRUE	0.306197	0.272367	5.29662e-06	479	FALSE
ENSG00000106355	LSM5	TRUE	0.305576	0.182715	3.03881e-08	480	FALSE
ENSG00000234769	WASH4P	TRUE	0.305514	0.178138	2.63953e-08	481	FALSE
ENSG00000143256	PFDN2	TRUE	0.305511	0.238172	3.52771e-07	482	FALSE
ENSG00000166136	NDUFB8	TRUE	0.30534	0.262343	8.49184e-07	483	FALSE
ENSG00000088448	ANKRD10	TRUE	0.305265	0.17046	1.44694e-08	484	FALSE
ENSG00000140983	RHOT2	TRUE	0.305253	0.304186	1.9245e-06	485	FALSE
ENSG00000104863	LIN7B	TRUE	0.305106	0.200306	5.75868e-08	486	FALSE
ENSG00000254505	CHMP4A	TRUE	0.305056	0.177155	2.64787e-08	487	FALSE
ENSG00000128272	ATF4	TRUE	0.304566	0.153406	7.72162e-09	488	FALSE
ENSG00000103510	KAT8	TRUE	0.304438	0.219173	3.77084e-07	489	FALSE
ENSG00000148690	FRA10AC1	TRUE	0.303725	0.168469	1.49214e-08	490	FALSE
ENSG00000087884	AAMDC	TRUE	0.303487	0.195016	7.2514e-08	491	FALSE
ENSG00000152147	GEMIN6	TRUE	0.30324	0.198811	7.67034e-08	492	FALSE
ENSG00000067365	METTL22	TRUE	0.30312	0.238328	5.1274e-07	493	FALSE
ENSG00000128159	TUBGCP6	TRUE	0.303019	0.292466	1.48565e-06	494	FALSE
ENSG00000130255	RPL36	TRUE	0.302918	0.190091	7.63711e-08	495	FALSE
ENSG00000211450	C11orf31	TRUE	0.30281	0.190591	6.60474e-08	496	FALSE
ENSG00000175550	DRAP1	TRUE	0.302766	0.258508	8.05739e-07	497	FALSE
ENSG00000182087	TMEM259	TRUE	0.302308	0.259304	2.23793e-06	498	FALSE
ENSG00000051620	HEBP2	TRUE	0.30228	0.18321	2.04662e-08	499	FALSE
ENSG00000148450	MSRB2	TRUE	0.30215	0.196069	1.11102e-07	500	FALSE
ENSG00000099251	HSD17B7P2	TRUE	0.302134	0.160945	8.68524e-09	501	FALSE
ENSG00000154582	TCEB1	TRUE	0.302085	0.180499	3.05813e-08	502	FALSE
ENSG00000115128	SF3B14	TRUE	0.302025	0.208638	8.17747e-08	503	FALSE
ENSG00000006015	C19orf60	TRUE	0.301881	0.257582	2.6151e-07	504	FALSE
ENSG00000205702	CYP2D7P1	TRUE	0.301796	0.229867	2.20265e-07	505	FALSE
ENSG00000168894	RNF181	TRUE	0.301639	0.235778	6.70855e-07	506	FALSE
ENSG00000186088	PION	TRUE	0.301481	0.1109	1.05565e-09	507	FALSE
ENSG00000249087	C1orf213	TRUE	0.301444	0.147129	7.35922e-09	508	FALSE
ENSG00000186577	C6orf1	TRUE	0.301233	0.202259	1.18515e-07	509	FALSE
ENSG00000176102	CSTF3	TRUE	0.301047	0.178742	3.99977e-08	510	TRUE
ENSG00000105258	POLR2I	TRUE	0.301014	0.316623	6.3223e-06	511	FALSE
ENSG00000238105	GOLGA2P5	TRUE	0.300971	0.156405	1.11791e-08	512	FALSE
ENSG00000213689	TREX1	TRUE	0.30084	0.258823	1.24201e-06	513	FALSE
ENSG00000130349	C6orf203	TRUE	0.300735	0.172506	2.42771e-08	514	FALSE
ENSG00000132780	NASP	TRUE	0.300712	0.181387	3.07129e-08	515	FALSE
ENSG00000174775	HRAS	TRUE	0.300669	0.266008	1.64169e-06	516	FALSE
ENSG00000092094	OSGEP	TRUE	0.300612	0.177661	3.33284e-08	517	FALSE
ENSG00000125901	MRPS26	TRUE	0.300606	0.260288	3.72805e-06	518	FALSE
ENSG00000184076	UQCR10	TRUE	0.300606	0.252187	1.28826e-06	519	FALSE
ENSG00000086504	MRPL28	TRUE	0.300591	0.234716	1.07771e-06	520	FALSE
ENSG00000134597	RBMX2	TRUE	0.300587	0.176076	2.75959e-08	521	FALSE
ENSG00000008838	MED24	TRUE	0.300237	0.288577	1.31156e-05	522	FALSE
ENSG00000127774	EMC6	TRUE	0.300233	0.222531	5.75581e-07	523	FALSE
ENSG00000167515	TRAPPC2L	TRUE	0.300024	0.222532	2.05328e-07	524	FALSE
ENSG00000100483	METTL21D	TRUE	0.300021	0.137934	3.98604e-09	525	FALSE
ENSG00000213347	MXD3	TRUE	0.299584	0.192487	8.83322e-08	526	FALSE
ENSG00000187954	CYHR1	TRUE	0.299562	0.211846	3.85268e-07	527	FALSE
ENSG00000131591	C1orf159	TRUE	0.29952	0.220479	3.32097e-07	528	FALSE
ENSG00000196696	PDXDC2P	TRUE	0.299238	0.149351	9.84102e-09	529	FALSE
ENSG00000182208	MOB2	TRUE	0.29895	0.247597	1.89278e-06	530	FALSE
ENSG00000167283	ATP5L	TRUE	0.298747	0.204913	1.49166e-07	531	FALSE
ENSG00000182899	RPL35A	TRUE	0.298494	0.195486	7.49286e-08	532	FALSE
ENSG00000162032	SPSB3	TRUE	0.298473	0.278629	1.17482e-06	533	FALSE
ENSG00000184752	NDUFA12	TRUE	0.298467	0.190224	8.48621e-08	534	FALSE
ENSG00000162994	CLHC1	TRUE	0.298403	0.143741	6.68583e-09	535	FALSE
ENSG00000041357	PSMA4	TRUE	0.298353	0.156083	1.50774e-08	536	FALSE
ENSG00000053501	USE1	TRUE	0.298165	0.207902	1.79037e-07	537	FALSE
ENSG00000171103	TRMT61B	TRUE	0.297986	0.139416	5.95742e-09	538	FALSE
ENSG00000171960	PPIH	TRUE	0.297742	0.181292	5.72793e-08	539	FALSE
ENSG00000131652	THOC6	TRUE	0.29753	0.232294	1.22258e-06	540	FALSE
ENSG00000204149	AGAP6	TRUE	0.297311	0.175657	3.50084e-08	541	FALSE
ENSG00000163481	RNF25	TRUE	0.297282	0.242452	1.14299e-06	542	FALSE
ENSG00000178188	SH2B1	TRUE	0.297268	0.216369	2.01036e-07	543	FALSE
ENSG00000177868	CCDC23	TRUE	0.297223	0.190274	2.94393e-08	544	FALSE
ENSG00000008128	CDK11A	TRUE	0.297098	0.186093	7.25148e-08	545	FALSE
ENSG00000178980	SEPW1	TRUE	0.297002	0.152573	1.36758e-08	546	FALSE
ENSG00000169189	NSMCE1	TRUE	0.296967	0.178376	4.22407e-08	547	FALSE
ENSG00000172613	RAD9A	TRUE	0.296923	0.236415	1.83296e-06	548	FALSE
ENSG00000173163	COMMD1	TRUE	0.296923	0.201441	1.33571e-07	549	FALSE
ENSG00000108848	LUC7L3	TRUE	0.296815	0.1644	2.37731e-08	550	FALSE
ENSG00000224712	RP11-719K4.1	TRUE	0.296805	0.132274	4.26247e-09	551	FALSE
ENSG00000182484	WASH6P	TRUE	0.296622	0.213826	4.29947e-07	552	FALSE
ENSG00000175354	PTPN2	TRUE	0.296489	0.120786	2.51116e-09	553	FALSE
ENSG00000204822	MRPL53	TRUE	0.296356	0.265543	8.4006e-07	554	FALSE
ENSG00000186132	C2orf76	TRUE	0.296321	0.157015	1.39265e-08	555	FALSE
ENSG00000143793	C1orf35	TRUE	0.296231	0.226211	7.01778e-07	556	FALSE
ENSG00000256525	POLG2	TRUE	0.296087	0.177	4.96668e-08	557	FALSE
ENSG00000167807	FDX1L	TRUE	0.29581	0.203309	7.81001e-08	558	FALSE
ENSG00000129235	TXNDC17	TRUE	0.295664	0.182996	7.46834e-08	559	FALSE
ENSG00000197958	RPL12	TRUE	0.295548	0.189893	9.52429e-08	560	FALSE
ENSG00000269018	AP001362.1	TRUE	0.295443	0.121697	3.36466e-09	561	FALSE
ENSG00000240038	AMY2B	TRUE	0.295423	0.144324	8.00675e-09	562	FALSE
ENSG00000172663	TMEM134	TRUE	0.295289	0.192071	1.0539e-07	563	FALSE
ENSG00000109534	GAR1	TRUE	0.295278	0.14948	1.73179e-08	564	FALSE
ENSG00000237765	FAM200B	TRUE	0.295194	0.148736	1.14569e-08	565	FALSE
ENSG00000108107	RPL28	TRUE	0.295052	0.293363	4.18046e-06	566	FALSE
ENSG00000143977	SNRPG	TRUE	0.295033	0.177697	7.19292e-08	567	FALSE
ENSG00000105619	TFPT	TRUE	0.295022	0.225167	3.08006e-07	568	FALSE
ENSG00000187186	RP11-195F19.5	TRUE	0.295013	0.166586	3.12789e-08	569	FALSE
ENSG00000185864	NPIPL3	TRUE	0.294982	0.167948	2.22392e-08	570	FALSE
ENSG00000100567	PSMA3	TRUE	0.294934	0.160168	2.74953e-08	571	FALSE
ENSG00000136271	DDX56	TRUE	0.294866	0.2099	3.38138e-07	572	FALSE
ENSG00000230567	FAM203B	TRUE	0.294563	0.210954	3.00409e-07	573	FALSE
ENSG00000185128	TBC1D3F	TRUE	0.294479	0.152058	1.40686e-08	574	FALSE
ENSG00000105672	ETV2	TRUE	0.294444	0.219353	1.3309e-07	575	FALSE
ENSG00000187609	EXD3	TRUE	0.294403	0.185117	9.35492e-08	576	FALSE
ENSG00000174384	RP11-313P13.4	TRUE	0.294166	0.167255	3.26236e-08	577	FALSE
ENSG00000137818	RPLP1	TRUE	0.294122	0.216169	2.62569e-07	578	FALSE
ENSG00000158552	ZFAND2B	TRUE	0.293967	0.195613	8.17485e-08	579	FALSE
ENSG00000165502	RPL36AL	TRUE	0.293905	0.209806	2.74813e-07	580	FALSE
ENSG00000171159	C9orf16	TRUE	0.293888	0.193742	1.9106e-07	581	FALSE
ENSG00000125734	GPR108	TRUE	0.293726	0.299107	2.64255e-06	582	FALSE
ENSG00000149196	C11orf73	TRUE	0.293625	0.145541	1.20434e-08	583	FALSE
ENSG00000109016	DHRS7B	TRUE	0.293582	0.23275	6.62832e-07	584	FALSE
ENSG00000226232	RP11-419C5.2	TRUE	0.293225	0.125136	4.19172e-09	585	FALSE
ENSG00000085871	MGST2	TRUE	0.293187	0.148654	1.38183e-08	586	FALSE
ENSG00000141295	SCRN2	TRUE	0.293136	0.201844	2.15864e-07	587	FALSE
ENSG00000177239	MAN1B1	TRUE	0.293051	0.255792	4.05803e-06	588	FALSE
ENSG00000101363	MANBAL	TRUE	0.293047	0.201048	2.92904e-07	589	FALSE
ENSG00000160323	ADAMTS13	TRUE	0.292958	0.192546	9.8596e-08	590	FALSE
ENSG00000104529	EEF1D	TRUE	0.292816	0.213801	2.07616e-07	591	FALSE
ENSG00000073605	GSDMB	TRUE	0.292532	0.176352	5.70468e-08	592	FALSE
ENSG00000011052	NME2	TRUE	0.29244	0.206681	2.01075e-07	593	FALSE
ENSG00000189046	ALKBH2	TRUE	0.292275	0.199847	1.45502e-07	594	FALSE
ENSG00000125691	RPL23	TRUE	0.292263	0.180499	4.94137e-08	595	FALSE
ENSG00000090581	GNPTG	TRUE	0.292159	0.232605	1.05203e-06	596	FALSE
ENSG00000184967	NOC4L	TRUE	0.291935	0.234107	2.40373e-06	597	FALSE
ENSG00000150456	N6AMT2	TRUE	0.291723	0.152277	1.76993e-08	598	FALSE
ENSG00000099797	TECR	TRUE	0.291639	0.249557	2.92828e-06	599	FALSE
ENSG00000111196	MAGOHB	TRUE	0.291606	0.140718	1.29136e-08	600	FALSE
ENSG00000173457	PPP1R14B	TRUE	0.291561	0.21799	6.44615e-07	601	FALSE
ENSG00000109536	FRG1	TRUE	0.29153	0.189049	1.14939e-07	602	FALSE
ENSG00000090266	NDUFB2	TRUE	0.291509	0.174256	6.07637e-08	603	FALSE
ENSG00000171953	ATPAF2	TRUE	0.291506	0.238046	5.62e-07	604	FALSE
ENSG00000162650	ATXN7L2	TRUE	0.291461	0.198694	1.70756e-07	605	FALSE
ENSG00000148444	COMMD3	TRUE	0.291257	0.184587	1.2336e-07	606	FALSE
ENSG00000162585	C1orf86	TRUE	0.291077	0.192118	2.32643e-07	607	FALSE
ENSG00000079616	KIF22	TRUE	0.290969	0.220902	9.70833e-07	608	FALSE
ENSG00000002330	BAD	TRUE	0.290939	0.22863	2.08578e-06	609	FALSE
ENSG00000174788	PCP2	TRUE	0.290873	0.167921	4.76691e-08	610	FALSE
ENSG00000148688	RPP30	TRUE	0.290842	0.185096	1.24395e-07	611	FALSE
ENSG00000142534	RPS11	TRUE	0.290714	0.219499	7.5283e-07	612	FALSE
ENSG00000161265	U2AF1L4	TRUE	0.290683	0.199642	4.796e-08	613	FALSE
ENSG00000150779	TIMM8B	TRUE	0.290556	0.227081	1.5209e-06	614	FALSE
ENSG00000182325	FBXL6	TRUE	0.290454	0.210069	7.62533e-07	615	FALSE
ENSG00000134905	CARS2	TRUE	0.290398	0.156872	4.04432e-08	616	FALSE
ENSG00000170889	RPS9	TRUE	0.29033	0.210664	4.69936e-07	617	FALSE
ENSG00000112514	CUTA	TRUE	0.290187	0.192255	6.32447e-08	618	FALSE
ENSG00000139636	LMBR1L	TRUE	0.290146	0.224607	1.40719e-07	619	FALSE
ENSG00000142684	ZNF593	TRUE	0.290124	0.189702	1.65774e-07	620	FALSE
ENSG00000112695	COX7A2	TRUE	0.290043	0.217507	1.76987e-07	621	FALSE
ENSG00000160055	TMEM234	TRUE	0.289993	0.18048	1.16808e-07	622	FALSE
ENSG00000221944	TIGD1	TRUE	0.289928	0.118972	5.42222e-09	623	FALSE
ENSG00000168010	ATG16L2	TRUE	0.289903	0.207301	2.29019e-07	624	FALSE
ENSG00000110717	NDUFS8	TRUE	0.289825	0.27057	4.01385e-06	625	FALSE
ENSG00000150787	PTS	TRUE	0.289818	0.163905	3.79164e-08	626	FALSE
ENSG00000181016	C7orf53	TRUE	0.289775	0.156878	2.6977e-08	627	FALSE
ENSG00000142186	SCYL1	TRUE	0.289755	0.302247	7.36401e-05	628	FALSE
ENSG00000149761	NUDT22	TRUE	0.289695	0.239842	4.20562e-07	629	FALSE
ENSG00000156858	PRR14	TRUE	0.28969	0.212575	8.32223e-07	630	FALSE
ENSG00000171863	RPS7	TRUE	0.289661	0.180685	7.02491e-08	631	FALSE
ENSG00000160124	CCDC58	TRUE	0.289643	0.173694	8.24095e-08	632	FALSE
ENSG00000120963	ZNF706	TRUE	0.289616	0.123965	6.4596e-09	633	FALSE
ENSG00000135404	CD63	TRUE	0.289561	0.184874	1.58799e-07	634	FALSE
ENSG00000172366	FAM195A	TRUE	0.289431	0.231987	1.18838e-06	635	FALSE
ENSG00000054148	PHPT1	TRUE	0.289326	0.259549	2.81382e-06	636	FALSE
ENSG00000115685	PPP1R7	TRUE	0.289295	0.196188	1.73859e-07	637	FALSE
ENSG00000173928	SWSAP1	TRUE	0.289149	0.208359	5.8645e-07	638	FALSE
ENSG00000134262	AP4B1	TRUE	0.288873	0.161203	3.47806e-08	639	FALSE
ENSG00000171202	TMEM126A	TRUE	0.288595	0.194681	9.45607e-08	640	FALSE
ENSG00000130748	TMEM160	TRUE	0.288497	0.259485	1.57488e-06	641	FALSE
ENSG00000213221	DNLZ	TRUE	0.288343	0.188098	2.07708e-07	642	FALSE
ENSG00000196689	TRPV1	TRUE	0.288292	0.281901	6.8396e-07	643	FALSE
ENSG00000166352	C11orf74	TRUE	0.288101	0.135556	1.64083e-08	644	FALSE
ENSG00000092020	PPP2R3C	TRUE	0.28802	0.182521	1.09779e-07	645	FALSE
ENSG00000267673	FDX1L	TRUE	0.287887	0.223017	5.62712e-07	646	FALSE
ENSG00000178057	NDUFAF3	TRUE	0.287881	0.267685	1.44638e-05	647	FALSE
ENSG00000065518	NDUFB4	TRUE	0.287839	0.179135	2.20844e-08	648	FALSE
ENSG00000115392	FANCL	TRUE	0.287831	0.148221	1.54092e-08	649	FALSE
ENSG00000256053	APOPT1	TRUE	0.287753	0.180566	1.37142e-07	650	FALSE
ENSG00000113811	SELK	TRUE	0.28743	0.223957	2.99642e-07	651	FALSE
ENSG00000213523	SRA1	TRUE	0.287323	0.196229	3.07803e-07	652	FALSE
ENSG00000144214	LYG1	TRUE	0.286935	0.196005	3.41261e-07	653	FALSE
ENSG00000147123	NDUFB11	TRUE	0.286884	0.211103	2.14386e-07	654	FALSE
ENSG00000167525	PROCA1	TRUE	0.286851	0.186448	1.54446e-07	655	FALSE
ENSG00000115289	PCGF1	TRUE	0.286835	0.193456	2.14039e-07	656	FALSE
ENSG00000169733	RFNG	TRUE	0.286822	0.230644	1.74289e-06	657	FALSE
ENSG00000133030	MPRIP	TRUE	0.286681	0.186404	1.8885e-07	658	FALSE
ENSG00000174744	BRMS1	TRUE	0.286596	0.229183	9.1769e-07	659	FALSE
ENSG00000268397	AC008443.1	TRUE	0.286517	0.115708	8.1366e-09	660	FALSE
ENSG00000182518	FAM104B	TRUE	0.286474	0.169774	9.48709e-08	661	FALSE
ENSG00000136147	PHF11	TRUE	0.286465	0.137791	1.97677e-08	662	FALSE
ENSG00000134248	LAMTOR5	TRUE	0.286455	0.196697	3.74787e-07	663	FALSE
ENSG00000242259	C22orf39	TRUE	0.286424	0.168887	4.46866e-08	664	FALSE
ENSG00000149716	ORAOV1	TRUE	0.28641	0.209931	3.59186e-07	665	FALSE
ENSG00000241837	ATP5O	TRUE	0.286348	0.200496	1.3633e-07	666	FALSE
ENSG00000141971	MVB12A	TRUE	0.286211	0.224556	2.10158e-06	667	FALSE
ENSG00000133316	WDR74	TRUE	0.286153	0.262872	3.32927e-06	668	FALSE
ENSG00000137133	HINT2	TRUE	0.286138	0.167278	6.55439e-08	669	FALSE
ENSG00000160948	VPS28	TRUE	0.285978	0.249766	2.26629e-06	670	FALSE
ENSG00000026297	RNASET2	TRUE	0.285852	0.144573	2.60554e-08	671	FALSE
ENSG00000188846	RPL14	TRUE	0.285619	0.210474	3.33529e-07	672	FALSE
ENSG00000185721	DRG1	TRUE	0.285404	0.238818	1.57472e-06	673	FALSE
ENSG00000078487	ZCWPW1	TRUE	0.285335	0.147035	2.01147e-08	674	FALSE
ENSG00000132207	SLX1A	TRUE	0.28529	0.23127	2.97906e-06	675	FALSE
ENSG00000204463	BAG6	TRUE	0.285247	0.240689	2.66364e-06	676	FALSE
ENSG00000173436	MINOS1	TRUE	0.285188	0.204269	2.51915e-07	677	FALSE
ENSG00000141086	CTRL	TRUE	0.285091	0.211989	1.28893e-07	678	FALSE
ENSG00000168061	SAC3D1	TRUE	0.284988	0.250314	1.6037e-06	679	FALSE
ENSG00000100142	POLR2F	TRUE	0.284963	0.232955	2.19398e-06	680	FALSE
ENSG00000140990	NDUFB10	TRUE	0.284936	0.278421	1.00565e-05	681	FALSE
ENSG00000168259	DNAJC7	TRUE	0.284855	0.202812	4.23421e-07	682	FALSE
ENSG00000128309	MPST	TRUE	0.284367	0.221654	1.60502e-06	683	FALSE
ENSG00000109083	IFT20	TRUE	0.284217	0.214001	5.403e-07	684	FALSE
ENSG00000197114	ZGPAT	TRUE	0.28415	0.217575	1.79308e-06	685	FALSE
ENSG00000102030	NAA10	TRUE	0.284044	0.239267	2.24356e-06	686	FALSE
ENSG00000156469	MTERFD1	TRUE	0.283984	0.132063	1.34099e-08	687	FALSE
ENSG00000174886	NDUFA11	TRUE	0.283809	0.248607	2.98402e-06	688	FALSE
ENSG00000159377	PSMB4	TRUE	0.283645	0.194723	4.62447e-07	689	FALSE
ENSG00000114388	NPRL2	TRUE	0.283501	0.249765	4.48379e-06	690	FALSE
ENSG00000161996	WDR90	TRUE	0.283397	0.238653	1.68354e-06	691	FALSE
ENSG00000132963	POMP	TRUE	0.28293	0.204701	1.80351e-07	692	FALSE
ENSG00000174231	PRPF8	TRUE	0.282862	0.389803	0.000790735	693	FALSE
ENSG00000130177	CDC16	TRUE	0.282788	0.163862	6.16312e-08	694	FALSE
ENSG00000167302	ENTHD2	TRUE	0.282787	0.23212	4.17782e-07	695	FALSE
ENSG00000104915	STX10	TRUE	0.282496	0.293547	1.34938e-05	696	FALSE
ENSG00000183617	MRPL54	TRUE	0.282344	0.189139	2.12126e-07	697	FALSE
ENSG00000203871	C6orf164	TRUE	0.281978	0.164345	9.08678e-08	698	FALSE
ENSG00000167543	TP53I13	TRUE	0.281909	0.207637	5.97727e-07	699	FALSE
ENSG00000099795	NDUFB7	TRUE	0.281903	0.244023	1.5343e-06	700	FALSE
ENSG00000116288	PARK7	TRUE	0.281896	0.222006	5.38567e-07	701	FALSE
ENSG00000141556	TBCD	TRUE	0.281868	0.263311	1.448e-06	702	FALSE
ENSG00000186010	NDUFA13	TRUE	0.281802	0.269023	2.84297e-06	703	FALSE
ENSG00000242028	HYPK	TRUE	0.281729	0.203629	4.85008e-07	704	FALSE
ENSG00000205220	PSMB10	TRUE	0.281662	0.236215	1.06503e-06	705	FALSE
ENSG00000163354	DCST2	TRUE	0.281622	0.204534	4.7659e-07	706	FALSE
ENSG00000162086	ZNF75A	TRUE	0.281603	0.109853	6.54434e-09	707	FALSE
ENSG00000250506	CDK3	TRUE	0.281586	0.228468	9.62225e-07	708	FALSE
ENSG00000142937	RPS8	TRUE	0.281514	0.187493	2.00003e-07	709	FALSE
ENSG00000169599	NFU1	TRUE	0.281381	0.178086	1.73251e-07	710	FALSE
ENSG00000181625	SLX1B	TRUE	0.281284	0.25675	3.65907e-06	711	FALSE
ENSG00000196267	ZNF836	TRUE	0.281258	0.162907	6.49281e-08	712	FALSE
ENSG00000162191	UBXN1	TRUE	0.281059	0.236757	2.92557e-06	713	FALSE
ENSG00000119421	NDUFA8	TRUE	0.281031	0.198848	3.55072e-07	714	FALSE
ENSG00000034510	TMSB10	TRUE	0.28094	0.188727	3.23362e-07	715	FALSE
ENSG00000066379	ZNRD1	TRUE	0.280927	0.189221	3.90733e-07	716	FALSE
ENSG00000022976	ZNF839	TRUE	0.28088	0.173669	1.069e-07	717	FALSE
ENSG00000013573	DDX11	TRUE	0.280869	0.207571	5.74555e-07	718	FALSE
ENSG00000198918	RPL39	TRUE	0.28082	0.189407	2.45104e-07	719	FALSE
ENSG00000008018	PSMB1	TRUE	0.280781	0.211704	3.8238e-07	720	FALSE
ENSG00000166794	PPIB	TRUE	0.28075	0.232049	1.3698e-06	721	FALSE
ENSG00000173141	MRP63	TRUE	0.280747	0.21061	1.88841e-06	722	FALSE
ENSG00000119013	NDUFB3	TRUE	0.280616	0.18719	2.96767e-07	723	FALSE
ENSG00000149100	EIF3M	TRUE	0.280534	0.182953	1.56672e-07	724	FALSE
ENSG00000177556	ATOX1	TRUE	0.280518	0.162283	9.06023e-08	725	FALSE
ENSG00000159593	NAE1	TRUE	0.280328	0.142936	3.43574e-08	726	FALSE
ENSG00000130313	PGLS	TRUE	0.279757	0.225144	2.89755e-06	727	FALSE
ENSG00000166595	FAM96B	TRUE	0.279732	0.270699	1.17221e-05	728	FALSE
ENSG00000039650	PNKP	TRUE	0.279693	0.241113	5.50451e-06	729	FALSE
ENSG00000110200	ANAPC15	TRUE	0.279593	0.234069	1.4907e-06	730	FALSE
ENSG00000168488	ATXN2L	TRUE	0.279456	0.283801	4.43632e-05	731	FALSE
ENSG00000119640	ACYP1	TRUE	0.27943	0.153282	4.33553e-08	732	FALSE
ENSG00000103197	TSC2	TRUE	0.279416	0.277789	5.61417e-06	733	FALSE
ENSG00000205853	RFPL3S	TRUE	0.279415	0.143109	3.28086e-08	734	FALSE
ENSG00000056050	C4orf27	TRUE	0.279033	0.147045	3.8956e-08	735	FALSE
ENSG00000129158	SERGEF	TRUE	0.278962	0.165227	9.83033e-08	736	FALSE
ENSG00000135211	TMEM60	TRUE	0.278919	0.163739	8.38092e-08	737	FALSE
ENSG00000143314	MRPL24	TRUE	0.278834	0.199705	6.1788e-07	738	FALSE
ENSG00000102595	UGGT2	TRUE	0.278746	0.197586	4.02337e-07	739	FALSE
ENSG00000214021	TTLL3	TRUE	0.278742	0.222799	1.23622e-06	740	FALSE
ENSG00000060491	OGFR	TRUE	0.278529	0.237738	3.77285e-06	741	FALSE
ENSG00000128534	NAA38	TRUE	0.278516	0.183961	2.53396e-07	742	FALSE
ENSG00000198804	MT-CO1	TRUE	0.278479	0.14998	6.31008e-08	743	FALSE
ENSG00000100138	NHP2L1	TRUE	0.278438	0.208446	3.50755e-07	744	FALSE
ENSG00000250479	CHCHD10	TRUE	0.278244	0.220911	9.80332e-07	745	FALSE
ENSG00000103245	NARFL	TRUE	0.277947	0.241196	8.4293e-06	746	FALSE
ENSG00000104518	GSDMD	TRUE	0.277896	0.226465	2.24938e-06	747	FALSE
ENSG00000263327	TAPT1-AS1	TRUE	0.277664	0.13846	2.90126e-08	748	FALSE
ENSG00000167088	SNRPD1	TRUE	0.277568	0.162204	9.2486e-08	749	FALSE
ENSG00000120948	TARDBP	TRUE	0.277551	0.196275	5.87655e-07	750	FALSE
ENSG00000196262	PPIA	TRUE	0.277519	0.171718	9.1392e-08	751	FALSE
ENSG00000087191	PSMC5	TRUE	0.277463	0.239762	2.57843e-06	752	FALSE
ENSG00000091640	SPAG7	TRUE	0.277433	0.200596	5.33739e-07	753	FALSE
ENSG00000240230	COX19	TRUE	0.277419	0.160999	7.88042e-08	754	FALSE
ENSG00000111775	COX6A1	TRUE	0.276992	0.260478	3.74691e-06	755	FALSE
ENSG00000161010	C5orf45	TRUE	0.276971	0.13641	3.15161e-08	756	FALSE
ENSG00000184445	KNTC1	TRUE	0.276961	0.134561	3.06673e-08	757	FALSE
ENSG00000198899	MT-ATP6	TRUE	0.276959	0.15312	5.86364e-08	758	FALSE
ENSG00000103335	PIEZO1	TRUE	0.276909	0.273246	2.78163e-06	759	FALSE
ENSG00000164081	TEX264	TRUE	0.276899	0.200164	1.34937e-06	760	FALSE
ENSG00000164897	TMUB1	TRUE	0.276792	0.251207	1.45591e-05	761	FALSE
ENSG00000149658	YTHDF1	TRUE	0.276743	0.302182	3.79646e-05	762	FALSE
ENSG00000176386	CDC26	TRUE	0.276439	0.178065	2.74378e-07	763	FALSE
ENSG00000105397	TYK2	TRUE	0.276256	0.279504	8.80825e-06	764	FALSE
ENSG00000148290	SURF1	TRUE	0.276093	0.164969	1.39014e-07	765	FALSE
ENSG00000243279	PRAF2	TRUE	0.275986	0.168562	2.01943e-07	766	FALSE
ENSG00000196436	NPIPL2	TRUE	0.275957	0.132591	3.00852e-08	767	FALSE
ENSG00000178950	GAK	TRUE	0.27595	0.283247	4.06118e-05	768	FALSE
ENSG00000016864	GLT8D1	TRUE	0.2759	0.158962	7.82241e-08	769	FALSE
ENSG00000170430	MGMT	TRUE	0.275856	0.168124	1.71818e-07	770	FALSE
ENSG00000142546	NOSIP	TRUE	0.27573	0.276874	6.57684e-06	771	FALSE
ENSG00000142507	PSMB6	TRUE	0.275705	0.24916	4.26963e-06	772	FALSE
ENSG00000243449	C4orf48	TRUE	0.275363	0.240827	5.1745e-07	773	FALSE
ENSG00000168090	COPS6	TRUE	0.274913	0.254133	1.30409e-05	774	FALSE
ENSG00000124279	FASTKD3	TRUE	0.274573	0.12354	2.06493e-08	775	FALSE
ENSG00000164008	C1orf50	TRUE	0.274494	0.191148	5.22806e-07	776	FALSE
ENSG00000167674	HDGFRP2	TRUE	0.274473	0.258672	1.03005e-05	777	FALSE
ENSG00000149499	EML3	TRUE	0.274373	0.224108	1.9712e-06	778	FALSE
ENSG00000102738	MRPS31	TRUE	0.274237	0.135719	4.47775e-08	779	FALSE
ENSG00000122417	ODF2L	TRUE	0.274224	0.149683	7.30944e-08	780	FALSE
ENSG00000153037	SRP19	TRUE	0.274135	0.189581	3.56314e-07	781	FALSE
ENSG00000203993	C9orf37	TRUE	0.274106	0.180519	3.2744e-07	782	FALSE
ENSG00000196683	TOMM7	TRUE	0.274083	0.199086	8.5379e-07	783	FALSE
ENSG00000267697	LUZP6	TRUE	0.274018	0.20536	1.63985e-06	784	FALSE
ENSG00000163795	ZNF513	TRUE	0.273982	0.1969	6.20725e-07	785	FALSE
ENSG00000141504	SAT2	TRUE	0.273654	0.167182	1.54516e-07	786	FALSE
ENSG00000125755	SYMPK	TRUE	0.273321	0.319398	9.19145e-05	787	FALSE
ENSG00000204394	VARS	TRUE	0.273162	0.262542	7.48657e-06	788	FALSE
ENSG00000222020	AC062017.1	TRUE	0.273121	0.169973	1.70834e-07	789	FALSE
ENSG00000104731	KLHDC4	TRUE	0.2731	0.224564	4.11861e-06	790	FALSE
ENSG00000211451	GNRHR2	TRUE	0.273054	0.176044	2.27976e-07	791	FALSE
ENSG00000196704	AMZ2	TRUE	0.273011	0.165475	1.76643e-07	792	FALSE
ENSG00000188739	RBM34	TRUE	0.27294	0.198657	8.6731e-07	793	FALSE
ENSG00000173272	MZT2A	TRUE	0.27286	0.222595	3.26872e-06	794	FALSE
ENSG00000256872	NOL12	TRUE	0.272784	0.234469	8.28273e-06	795	FALSE
ENSG00000163319	MRPS18C	TRUE	0.272673	0.180583	3.38199e-07	796	FALSE
ENSG00000164182	NDUFAF2	TRUE	0.2726	0.180437	4.62239e-07	797	FALSE
ENSG00000142856	ITGB3BP	TRUE	0.272335	0.143758	5.67561e-08	798	FALSE
ENSG00000204852	TCTN1	TRUE	0.272329	0.16322	1.55246e-07	799	FALSE
ENSG00000169696	ASPSCR1	TRUE	0.272177	0.219954	3.22121e-06	800	FALSE
ENSG00000162148	PPP1R32	TRUE	0.271979	0.169986	1.79892e-07	801	FALSE
ENSG00000125991	ERGIC3	TRUE	0.271931	0.251902	9.57951e-06	802	FALSE
ENSG00000160783	PMF1	TRUE	0.2718	0.156549	1.4757e-07	803	FALSE
ENSG00000113312	TTC1	TRUE	0.271699	0.190842	6.71381e-07	804	FALSE
ENSG00000129968	FAM108A1	TRUE	0.271569	0.292896	7.60062e-06	805	FALSE
ENSG00000258315	C17orf49	TRUE	0.271568	0.213543	2.82036e-06	806	FALSE
ENSG00000005436	GCFC2	TRUE	0.271537	0.157966	9.42379e-08	807	FALSE
ENSG00000102904	TSNAXIP1	TRUE	0.271509	0.208642	5.23525e-07	808	FALSE
ENSG00000198858	R3HDM4	TRUE	0.271407	0.222525	5.66058e-06	809	FALSE
ENSG00000143543	JTB	TRUE	0.271295	0.177597	3.92488e-07	810	FALSE
ENSG00000204435	CSNK2B	TRUE	0.271175	0.225361	2.77783e-06	811	FALSE
ENSG00000169609	C15orf40	TRUE	0.271087	0.144041	7.91589e-08	812	FALSE
ENSG00000159210	SNF8	TRUE	0.270997	0.213813	2.89625e-06	813	FALSE
ENSG00000148356	LRSAM1	TRUE	0.270986	0.236727	7.14657e-06	814	FALSE
ENSG00000130511	SSBP4	TRUE	0.270832	0.209054	3.08567e-06	815	FALSE
ENSG00000168275	COA6	TRUE	0.27077	0.17863	3.24277e-07	816	FALSE
ENSG00000102103	PQBP1	TRUE	0.270379	0.284756	1.98273e-05	817	FALSE
ENSG00000108825	PTGES3L-AARSD1	TRUE	0.270358	0.225247	1.98415e-06	818	FALSE
ENSG00000197728	RPS26	TRUE	0.270336	0.15827	1.56523e-07	819	FALSE
ENSG00000126432	PRDX5	TRUE	0.270316	0.224565	4.08698e-06	820	FALSE
ENSG00000198763	MT-ND2	TRUE	0.270165	0.124156	3.82152e-08	821	FALSE
ENSG00000103226	NOMO3	TRUE	0.270141	0.243148	6.32534e-06	822	FALSE
ENSG00000258790	KIAA0391	TRUE	0.269675	0.177382	3.26084e-07	823	FALSE
ENSG00000167394	ZNF668	TRUE	0.269492	0.302104	0.000280778	824	FALSE
ENSG00000123179	EBPL	TRUE	0.269225	0.156577	1.61203e-07	825	FALSE
ENSG00000185046	ANKS1B	TRUE	0.269195	0.279276	4.47727e-05	826	FALSE
ENSG00000049860	HEXB	TRUE	0.269159	0.168519	1.77069e-07	827	FALSE
ENSG00000213398	LCAT	TRUE	0.268889	0.238405	2.67238e-06	828	FALSE
ENSG00000231360	AL592284.1	TRUE	0.268694	0.150665	1.28591e-07	829	FALSE
ENSG00000064961	HMG20B	TRUE	0.268644	0.265721	5.45578e-05	830	FALSE
ENSG00000198886	MT-ND4	TRUE	0.268627	0.150158	1.37685e-07	831	FALSE
ENSG00000221983	UBA52	TRUE	0.268243	0.268479	1.06008e-05	832	FALSE
ENSG00000138433	CIR1	TRUE	0.268202	0.164478	2.78951e-07	833	FALSE
ENSG00000075413	MARK3	TRUE	0.268054	0.211823	2.17572e-06	834	FALSE
ENSG00000167969	ECI1	TRUE	0.267957	0.266061	1.45609e-05	835	FALSE
ENSG00000146066	HIGD2A	TRUE	0.267944	0.199547	1.1781e-06	836	FALSE
ENSG00000119632	IFI27L2	TRUE	0.267816	0.158118	1.79894e-07	837	FALSE
ENSG00000104886	PLEKHJ1	TRUE	0.267771	0.202075	1.02218e-06	838	FALSE
ENSG00000167523	C16orf55	TRUE	0.267658	0.141865	7.56596e-08	839	FALSE
ENSG00000186395	KRT10	TRUE	0.267636	0.256674	4.25994e-05	840	FALSE
ENSG00000088538	DOCK3	TRUE	0.267616	0.194274	6.49259e-07	841	FALSE
ENSG00000131966	ACTR10	TRUE	0.267464	0.197055	6.85541e-07	842	FALSE
ENSG00000175581	MRPL48	TRUE	0.267087	0.154583	1.45048e-07	843	FALSE
ENSG00000101199	ARFGAP1	TRUE	0.267008	0.285619	8.10845e-05	844	FALSE
ENSG00000198089	SFI1	TRUE	0.266917	0.211781	2.96418e-06	845	FALSE
ENSG00000006837	CDKL3	TRUE	0.266881	0.177983	2.71448e-07	846	FALSE
ENSG00000166343	MSS51	TRUE	0.266827	0.193441	3.27547e-07	847	FALSE
ENSG00000248124	RRN3P1	TRUE	0.266674	0.146285	9.09622e-08	848	FALSE
ENSG00000103326	SOLH	TRUE	0.266535	0.303873	3.13023e-05	849	FALSE
ENSG00000182004	SNRPE	TRUE	0.266472	0.193091	8.39261e-07	850	FALSE
ENSG00000171121	KCNMB3	TRUE	0.266411	0.155535	2.06051e-07	851	FALSE
ENSG00000204164	RP11-508M1.3	TRUE	0.266185	0.16202	2.52198e-07	852	FALSE
ENSG00000177192	PUS1	TRUE	0.26604	0.226531	7.81434e-06	853	FALSE
ENSG00000180879	SSR4	TRUE	0.266004	0.204804	1.91922e-06	854	FALSE
ENSG00000205560	CPT1B	TRUE	0.265995	0.187421	5.6915e-07	855	FALSE
ENSG00000100124	ANKRD54	TRUE	0.265953	0.278525	3.80605e-06	856	FALSE
ENSG00000186960	C14orf23	TRUE	0.265952	0.172072	3.68729e-07	857	FALSE
ENSG00000171530	TBCA	TRUE	0.265817	0.200115	1.6401e-06	858	FALSE
ENSG00000176022	B3GALT6	TRUE	0.265598	0.237234	1.02796e-05	859	FALSE
ENSG00000105254	TBCB	TRUE	0.265595	0.244732	6.60018e-06	860	FALSE
ENSG00000153896	ZNF599	TRUE	0.265533	0.115899	3.57932e-08	861	FALSE
ENSG00000171443	ZNF524	TRUE	0.265414	0.251725	3.25821e-05	862	FALSE
ENSG00000110700	RPS13	TRUE	0.265304	0.183063	4.10834e-07	863	FALSE
ENSG00000158717	RNF166	TRUE	0.265229	0.243887	1.61211e-06	864	FALSE
ENSG00000149541	B3GAT3	TRUE	0.265153	0.200508	1.95351e-06	865	FALSE
ENSG00000011243	AKAP8L	TRUE	0.265116	0.254015	4.61696e-05	866	FALSE
ENSG00000236287	ZBED5	TRUE	0.265101	0.158651	2.85865e-07	867	FALSE
ENSG00000187051	RPS19BP1	TRUE	0.264934	0.253314	1.33693e-05	868	FALSE
ENSG00000147684	NDUFB9	TRUE	0.264913	0.225814	2.25673e-06	869	FALSE
ENSG00000167578	RAB4B	TRUE	0.264808	0.202148	1.76724e-06	870	FALSE
ENSG00000133983	COX16	TRUE	0.264699	0.18731	7.6222e-07	871	FALSE
ENSG00000184924	PTRHD1	TRUE	0.264694	0.192977	1.21542e-06	872	FALSE
ENSG00000174276	ZNHIT2	TRUE	0.264477	0.258618	5.86293e-05	873	FALSE
ENSG00000176209	C8orf40	TRUE	0.264366	0.18281	5.21181e-07	874	FALSE
ENSG00000108298	RPL19	TRUE	0.264136	0.202452	1.23113e-06	875	FALSE
ENSG00000149489	ROM1	TRUE	0.264132	0.204253	1.6594e-06	876	FALSE
ENSG00000104325	DECR1	TRUE	0.263879	0.152936	1.56565e-07	877	FALSE
ENSG00000183889	PKD1P1	TRUE	0.263785	0.146805	1.48342e-07	878	FALSE
ENSG00000127838	PNKD	TRUE	0.263774	0.18279	1.14508e-06	879	FALSE
ENSG00000101940	WDR13	TRUE	0.263688	0.274155	1.65701e-05	880	FALSE
ENSG00000058453	CROCC	TRUE	0.263571	0.216704	4.70007e-06	881	FALSE
ENSG00000130755	GMFG	TRUE	0.263471	0.174081	5.84781e-07	882	FALSE
ENSG00000127540	UQCR11	TRUE	0.263471	0.223556	2.92845e-06	883	FALSE
ENSG00000146425	DYNLT1	TRUE	0.263454	0.128487	7.22829e-08	884	FALSE
ENSG00000189171	S100A13	TRUE	0.263422	0.188165	1.01686e-06	885	FALSE
ENSG00000160226	C21orf2	TRUE	0.263389	0.196246	6.24396e-07	886	FALSE
ENSG00000162076	FLYWCH2	TRUE	0.263306	0.20961	5.71804e-06	887	FALSE
ENSG00000198492	YTHDF2	TRUE	0.263149	0.180156	8.48246e-07	888	FALSE
ENSG00000198242	RPL23A	TRUE	0.262932	0.182962	9.15027e-07	889	FALSE
ENSG00000143971	ETAA1	TRUE	0.26283	0.147971	1.08951e-07	890	FALSE
ENSG00000141759	TXNL4A	TRUE	0.26277	0.21818	5.46259e-06	891	FALSE
ENSG00000184436	THAP7	TRUE	0.262707	0.234611	1.64717e-05	892	FALSE
ENSG00000161179	YDJC	TRUE	0.262475	0.243445	2.67182e-05	893	FALSE
ENSG00000178922	HYI	TRUE	0.262274	0.179566	1.13985e-06	894	FALSE
ENSG00000197070	ARRDC1	TRUE	0.26225	0.251144	4.2652e-05	895	FALSE
ENSG00000108384	RAD51C	TRUE	0.262188	0.152737	2.19988e-07	896	FALSE
ENSG00000126749	EMG1	TRUE	0.262007	0.173504	7.9443e-07	897	FALSE
ENSG00000116691	MIIP	TRUE	0.261842	0.212579	5.02282e-06	898	FALSE
ENSG00000157343	ARMC12	TRUE	0.261711	0.160731	3.4215e-07	899	FALSE
ENSG00000089053	ANAPC5	TRUE	0.261671	0.158921	3.63987e-07	900	FALSE
ENSG00000027001	MIPEP	TRUE	0.261644	0.167987	5.90353e-07	901	FALSE
ENSG00000125652	ALKBH7	TRUE	0.26162	0.213615	4.50419e-06	902	FALSE
ENSG00000204514	ZNF814	TRUE	0.261561	0.131903	1.10247e-07	903	FALSE
ENSG00000185246	PRPF39	TRUE	0.261423	0.145953	1.63065e-07	904	FALSE
ENSG00000115274	INO80B	TRUE	0.261423	0.215726	3.51986e-06	905	FALSE
ENSG00000186628	FSD2	TRUE	0.26142	0.193956	1.21912e-06	906	FALSE
ENSG00000167113	COQ4	TRUE	0.261352	0.218414	3.64521e-06	907	FALSE
ENSG00000261052	SULT1A3	TRUE	0.261037	0.200434	3.10606e-06	908	FALSE
ENSG00000136810	TXN	TRUE	0.260947	0.178593	7.40744e-07	909	FALSE
ENSG00000125650	PSPN	TRUE	0.260936	0.21868	3.04742e-06	910	FALSE
ENSG00000130158	DOCK6	TRUE	0.260818	0.228527	1.33837e-05	911	FALSE
ENSG00000129197	RPAIN	TRUE	0.260805	0.153066	1.75416e-07	912	FALSE
ENSG00000215305	VPS16	TRUE	0.260761	0.235373	1.80442e-05	913	FALSE
ENSG00000156170	NDUFAF6	TRUE	0.260729	0.149397	1.79748e-07	914	FALSE
ENSG00000198546	ZNF511	TRUE	0.260525	0.195519	3.1952e-06	915	FALSE
ENSG00000088035	ALG6	TRUE	0.260512	0.186131	8.22483e-07	916	FALSE
ENSG00000205078	SYCE1L	TRUE	0.260422	0.172174	3.29006e-07	917	FALSE
ENSG00000141456	PELP1	TRUE	0.260366	0.260195	2.35407e-05	918	FALSE
ENSG00000131469	RPL27	TRUE	0.260185	0.210097	2.8701e-06	919	FALSE
ENSG00000168002	POLR2G	TRUE	0.26011	0.20165	1.65268e-06	920	FALSE
ENSG00000248487	ABHD14A	TRUE	0.260066	0.21643	4.75888e-06	921	FALSE
ENSG00000142046	TMEM91	TRUE	0.260032	0.173615	3.05099e-07	922	FALSE
ENSG00000131174	COX7B	TRUE	0.259653	0.214492	1.00096e-06	923	FALSE
ENSG00000186501	TMEM222	TRUE	0.259652	0.260587	2.71427e-05	924	FALSE
ENSG00000258311	RP11-644F5.10	TRUE	0.259512	0.234767	5.0069e-06	925	FALSE
ENSG00000156482	RPL30	TRUE	0.2595	0.193074	1.50831e-06	926	FALSE
ENSG00000105287	PRKD2	TRUE	0.259436	0.315119	0.000132547	927	FALSE
ENSG00000138629	UBL7	TRUE	0.259406	0.208772	5.90534e-06	928	FALSE
ENSG00000078795	PKD2L2	TRUE	0.259385	0.167868	3.78225e-07	929	FALSE
ENSG00000071082	RPL31	TRUE	0.259302	0.197698	1.95663e-06	930	FALSE
ENSG00000102390	PBDC1	TRUE	0.259168	0.1565	4.0894e-07	931	FALSE
ENSG00000107938	C10orf137	TRUE	0.258952	0.123187	7.58539e-08	932	FALSE
ENSG00000196967	ZNF585A	TRUE	0.258776	0.125207	9.15374e-08	933	FALSE
ENSG00000213397	HAUS7	TRUE	0.258698	0.206988	4.51775e-06	934	FALSE
ENSG00000243317	C7orf73	TRUE	0.258155	0.17789	1.1346e-06	935	FALSE
ENSG00000065057	NTHL1	TRUE	0.257644	0.19416	1.33482e-06	936	FALSE
ENSG00000073169	RP3-402G11.5	TRUE	0.25763	0.235857	5.19816e-06	937	FALSE
ENSG00000163041	H3F3A	TRUE	0.257459	0.242429	2.86068e-05	938	FALSE
ENSG00000176732	PFN4	TRUE	0.257015	0.119525	8.29828e-08	939	FALSE
ENSG00000130734	ATG4D	TRUE	0.256697	0.259696	5.94319e-06	940	FALSE
ENSG00000198888	MT-ND1	TRUE	0.256624	0.130868	1.56435e-07	941	FALSE
ENSG00000173531	MST1	TRUE	0.256427	0.197341	2.44308e-06	942	FALSE
ENSG00000258890	CEP95	TRUE	0.256015	0.117077	6.77274e-08	943	FALSE
ENSG00000089335	ZNF302	TRUE	0.255963	0.135752	1.50275e-07	944	FALSE
ENSG00000181038	METTL23	TRUE	0.255843	0.161441	5.51036e-07	945	FALSE
ENSG00000215788	TNFRSF25	TRUE	0.255811	0.194565	9.40302e-07	946	FALSE
ENSG00000151366	NDUFC2	TRUE	0.255772	0.169462	8.93721e-07	947	FALSE
ENSG00000205593	DENND6B	TRUE	0.25563	0.180927	1.42332e-06	948	FALSE
ENSG00000166902	MRPL16	TRUE	0.255566	0.16191	6.46656e-07	949	FALSE
ENSG00000171858	RPS21	TRUE	0.255475	0.234308	6.55567e-06	950	FALSE
ENSG00000251503	APITD1-CORT	TRUE	0.255176	0.142025	2.80967e-07	951	FALSE
ENSG00000140319	SRP14	TRUE	0.255137	0.174416	2.85221e-07	952	FALSE
ENSG00000123144	C19orf43	TRUE	0.255051	0.254347	4.08503e-05	953	FALSE
ENSG00000108773	KAT2A	TRUE	0.255014	0.17012	9.7193e-07	954	FALSE
ENSG00000124383	MPHOSPH10	TRUE	0.254968	0.166241	7.9664e-07	955	FALSE
ENSG00000167468	GPX4	TRUE	0.254887	0.267092	3.10707e-05	956	FALSE
ENSG00000239697	TNFSF12	TRUE	0.254695	0.201528	4.32813e-06	957	FALSE
ENSG00000198464	ZNF480	TRUE	0.254651	0.141107	2.80904e-07	958	FALSE
ENSG00000197124	ZNF682	TRUE	0.254636	0.147036	2.74711e-07	959	FALSE
ENSG00000136444	RSAD1	TRUE	0.254481	0.161694	6.67452e-07	960	FALSE
ENSG00000167377	ZNF23	TRUE	0.254406	0.161966	6.39817e-07	961	FALSE
ENSG00000143947	RPS27A	TRUE	0.254329	0.182057	1.4785e-06	962	FALSE
ENSG00000107872	FBXL15	TRUE	0.254296	0.246834	3.49509e-06	963	FALSE
ENSG00000165644	COMTD1	TRUE	0.253884	0.199911	1.51792e-06	964	FALSE
ENSG00000162244	RPL29	TRUE	0.253795	0.194488	2.04026e-06	965	FALSE
ENSG00000088727	KIF9	TRUE	0.25365	0.167979	7.45502e-07	966	FALSE
ENSG00000128185	DGCR6L	TRUE	0.253593	0.231162	3.13627e-05	967	FALSE
ENSG00000214194	AC073346.2	TRUE	0.25355	0.143175	2.7436e-07	968	FALSE
ENSG00000172262	ZNF131	TRUE	0.253546	0.134025	1.80224e-07	969	FALSE
ENSG00000182173	TSEN54	TRUE	0.253538	0.210936	9.34583e-06	970	FALSE
ENSG00000187531	SIRT7	TRUE	0.25347	0.20699	5.92454e-06	971	FALSE
ENSG00000103152	MPG	TRUE	0.25339	0.216407	1.67762e-05	972	FALSE
ENSG00000105298	CACTIN	TRUE	0.253338	0.333064	0.000665762	973	FALSE
ENSG00000100442	FKBP3	TRUE	0.25326	0.16636	9.8483e-07	974	FALSE
ENSG00000127554	GFER	TRUE	0.253168	0.266565	6.45739e-05	975	FALSE
ENSG00000155026	RSPH10B	TRUE	0.253151	0.203333	2.44234e-06	976	FALSE
ENSG00000196912	ANKRD36B	TRUE	0.253107	0.128963	1.91769e-07	977	FALSE
ENSG00000254852	RP11-719K4.2	TRUE	0.253029	0.167121	5.73989e-07	978	FALSE
ENSG00000198931	APRT	TRUE	0.253007	0.187578	3.7847e-06	979	FALSE
ENSG00000139890	REM2	TRUE	0.252905	0.191335	2.92743e-06	980	FALSE
ENSG00000198727	MT-CYB	TRUE	0.252817	0.150889	5.3108e-07	981	FALSE
ENSG00000125870	SNRPB2	TRUE	0.25277	0.184997	4.74395e-07	982	FALSE
ENSG00000189014	FAM35DP	TRUE	0.252768	0.182864	2.8384e-06	983	FALSE
ENSG00000204165	CXorf65	TRUE	0.252706	0.143729	3.06998e-07	984	FALSE
ENSG00000185955	C7orf61	TRUE	0.252596	0.191403	2.96337e-06	985	FALSE
ENSG00000143353	LYPLAL1	TRUE	0.252394	0.17776	1.16346e-06	986	FALSE
ENSG00000074071	MRPS34	TRUE	0.252272	0.261192	3.09741e-05	987	FALSE
ENSG00000169230	PRELID1	TRUE	0.252099	0.223838	1.16402e-05	988	FALSE
ENSG00000196993	A-575C2.4	TRUE	0.251954	0.140744	1.90813e-07	989	FALSE
ENSG00000101247	NDUFAF5	TRUE	0.251853	0.13326	2.18586e-07	990	FALSE
ENSG00000139546	TARBP2	TRUE	0.251768	0.221891	1.12178e-05	991	FALSE
ENSG00000107672	NSMCE4A	TRUE	0.251756	0.134285	2.69441e-07	992	FALSE
ENSG00000118640	VAMP8	TRUE	0.251616	0.170781	1.53658e-06	993	FALSE
ENSG00000046651	OFD1	TRUE	0.25157	0.153308	4.91801e-07	994	FALSE
ENSG00000183793	PKD1P1	TRUE	0.251521	0.12091	1.2596e-07	995	FALSE
ENSG00000197568	HHLA3	TRUE	0.251481	0.151935	6.16265e-07	996	FALSE
ENSG00000176946	THAP4	TRUE	0.251345	0.264882	9.17524e-05	997	FALSE
ENSG00000269858	EGLN2	TRUE	0.251288	0.253129	1.48468e-05	998	FALSE
ENSG00000068745	IP6K2	TRUE	0.251274	0.144877	4.77806e-07	999	FALSE
ENSG00000099622	CIRBP	TRUE	0.251187	0.157986	6.3847e-07	1000	FALSE
ENSG00000094914	AAAS	TRUE	0.251077	0.223463	9.70531e-06	1001	FALSE
ENSG00000007520	TSR3	TRUE	0.25102	0.22813	1.96092e-05	1002	FALSE
ENSG00000109065	NAT9	TRUE	0.251	0.206344	6.44317e-06	1003	FALSE
ENSG00000225663	FAM195B	TRUE	0.250948	0.175096	2.29456e-06	1004	FALSE
ENSG00000177989	ODF3B	TRUE	0.250946	0.194956	3.35068e-06	1005	FALSE
ENSG00000110721	CHKA	TRUE	0.250808	0.173887	1.22184e-06	1006	FALSE
ENSG00000176222	ZNF404	TRUE	0.250789	0.0917716	5.22608e-08	1007	FALSE
ENSG00000224474	AL355490.1	TRUE	0.250597	0.15178	6.74442e-07	1008	FALSE
ENSG00000101473	ACOT8	TRUE	0.250436	0.232214	2.60047e-05	1009	FALSE
ENSG00000160972	PPP1R16A	TRUE	0.250381	0.228121	1.82278e-05	1010	FALSE
ENSG00000183605	SFXN4	TRUE	0.250296	0.156372	7.46859e-07	1011	FALSE
ENSG00000213722	DDAH2	TRUE	0.250118	0.193668	4.52745e-06	1012	FALSE
ENSG00000141552	ANAPC11	TRUE	0.250058	0.276619	1.08112e-05	1013	FALSE
ENSG00000130479	MAP1S	TRUE	0.250035	0.377604	0.00122486	1014	FALSE
ENSG00000111832	RWDD1	TRUE	0.24987	0.213727	1.04801e-05	1015	FALSE
ENSG00000123737	EXOSC9	TRUE	0.24973	0.182369	1.61693e-06	1016	FALSE
ENSG00000224420	ADM5	TRUE	0.249657	0.206104	6.09222e-06	1017	FALSE
ENSG00000254788	CKLF-CMTM1	TRUE	0.249598	0.225299	2.04197e-06	1018	FALSE
ENSG00000105373	GLTSCR2	TRUE	0.249564	0.210725	1.35179e-05	1019	FALSE
ENSG00000169964	TMEM42	TRUE	0.249562	0.160162	9.97032e-07	1020	FALSE
ENSG00000176125	UFSP1	TRUE	0.249321	0.170828	1.73493e-06	1021	FALSE
ENSG00000142541	RPL13A	TRUE	0.249289	0.190538	4.90737e-06	1022	FALSE
ENSG00000172171	TEFM	TRUE	0.249261	0.180601	1.79622e-06	1023	FALSE
ENSG00000166925	TSC22D4	TRUE	0.24901	0.192449	5.93195e-06	1024	FALSE
ENSG00000067829	IDH3G	TRUE	0.249005	0.279894	1.6877e-05	1025	FALSE
ENSG00000249141	RP11-514O12.4	TRUE	0.248871	0.121932	2.38244e-07	1026	FALSE
ENSG00000129460	NGDN	TRUE	0.248854	0.183557	2.7473e-06	1027	FALSE
ENSG00000114383	TUSC2	TRUE	0.24882	0.234777	2.65066e-05	1028	FALSE
ENSG00000206140	TMEM191C	TRUE	0.248716	0.184445	2.89636e-07	1029	FALSE
ENSG00000152464	RPP38	TRUE	0.248657	0.185017	3.7205e-06	1030	FALSE
ENSG00000204922	C11orf83	TRUE	0.248647	0.243866	2.21225e-05	1031	FALSE
ENSG00000164877	MICALL2	TRUE	0.248529	0.201513	9.31215e-06	1032	FALSE
ENSG00000104983	CCDC61	TRUE	0.248354	0.241435	2.7509e-05	1033	FALSE
ENSG00000141699	FAM134C	TRUE	0.248229	0.271319	5.54284e-05	1034	FALSE
ENSG00000168026	TTC21A	TRUE	0.247983	0.207423	4.70686e-06	1035	FALSE
ENSG00000149179	C11orf49	TRUE	0.24792	0.158187	1.21384e-06	1036	FALSE
ENSG00000084072	PPIE	TRUE	0.247868	0.198339	5.71793e-06	1037	FALSE
ENSG00000095059	DHPS	TRUE	0.247855	0.243635	2.90559e-05	1038	FALSE
ENSG00000161677	JOSD2	TRUE	0.247461	0.22288	1.05537e-05	1039	FALSE
ENSG00000239789	MRPS17	TRUE	0.247395	0.177333	2.1851e-06	1040	FALSE
ENSG00000100632	ERH	TRUE	0.247308	0.182698	1.12262e-06	1041	FALSE
ENSG00000167967	E4F1	TRUE	0.247281	0.332092	0.000281853	1042	FALSE
ENSG00000205629	LCMT1	TRUE	0.247092	0.182849	3.34302e-06	1043	FALSE
ENSG00000110711	AIP	TRUE	0.247054	0.270558	6.60989e-05	1044	FALSE
ENSG00000215845	TSTD1	TRUE	0.246762	0.131213	3.64613e-07	1045	FALSE
ENSG00000062582	MRPS24	TRUE	0.246741	0.254022	2.62392e-05	1046	FALSE
ENSG00000100949	RABGGTA	TRUE	0.246736	0.272727	3.36798e-05	1047	FALSE
ENSG00000099849	RASSF7	TRUE	0.246686	0.215457	2.39564e-05	1048	FALSE
ENSG00000143545	RAB13	TRUE	0.246613	0.162105	1.29262e-06	1049	FALSE
ENSG00000172890	NADSYN1	TRUE	0.246425	0.200728	5.17702e-06	1050	FALSE
ENSG00000105248	CCDC94	TRUE	0.246304	0.245785	0.000101534	1051	FALSE
ENSG00000144061	NPHP1	TRUE	0.246297	0.132553	3.56969e-07	1052	FALSE
ENSG00000259658	RP11-89K11.1	TRUE	0.246287	0.133957	4.22902e-07	1053	FALSE
ENSG00000185043	CIB1	TRUE	0.246267	0.173581	2.80238e-06	1054	FALSE
ENSG00000134056	MRPS36	TRUE	0.246248	0.18344	8.90134e-07	1055	FALSE
ENSG00000177954	RPS27	TRUE	0.246244	0.199151	5.47308e-06	1056	FALSE
ENSG00000168028	RPSA	TRUE	0.246197	0.221882	1.73985e-05	1057	FALSE
ENSG00000112304	ACOT13	TRUE	0.246147	0.156715	1.13619e-06	1058	FALSE
ENSG00000228049	POLR2J2	TRUE	0.246089	0.181719	3.31275e-06	1059	FALSE
ENSG00000163170	BOLA3	TRUE	0.246045	0.174845	1.75272e-06	1060	FALSE
ENSG00000213865	C8orf44	TRUE	0.245896	0.122177	2.53302e-07	1061	FALSE
ENSG00000127054	CPSF3L	TRUE	0.245688	0.307295	0.000265229	1062	FALSE
ENSG00000243716	NPIPL3	TRUE	0.245649	0.176545	2.15677e-06	1063	FALSE
ENSG00000144591	GMPPA	TRUE	0.245449	0.196258	6.30138e-06	1064	FALSE
ENSG00000124357	NAGK	TRUE	0.245445	0.213149	2.36155e-06	1065	FALSE
ENSG00000139675	HNRNPA1L2	TRUE	0.245424	0.136302	4.89589e-07	1066	FALSE
ENSG00000145494	NDUFS6	TRUE	0.245204	0.199168	7.02412e-06	1067	FALSE
ENSG00000187514	PTMA	TRUE	0.245053	0.207218	8.09827e-06	1068	FALSE
ENSG00000064687	ABCA7	TRUE	0.244889	0.215073	1.93554e-05	1069	FALSE
ENSG00000152042	NBPF11	TRUE	0.244816	0.166291	1.95686e-06	1070	FALSE
ENSG00000138297	TIMM23	TRUE	0.244562	0.170237	2.1236e-06	1071	FALSE
ENSG00000099999	RNF215	TRUE	0.244417	0.188818	3.83072e-06	1072	FALSE
ENSG00000091164	TXNL1	TRUE	0.244294	0.171835	1.16209e-06	1073	FALSE
ENSG00000110536	PTPMT1	TRUE	0.244278	0.232336	3.68972e-05	1074	FALSE
ENSG00000103496	STX4	TRUE	0.244214	0.200339	1.07536e-05	1075	FALSE
ENSG00000003509	NDUFAF7	TRUE	0.244187	0.115292	2.25138e-07	1076	FALSE
ENSG00000153391	INO80C	TRUE	0.244016	0.128246	4.26482e-07	1077	FALSE
ENSG00000184983	NDUFA6	TRUE	0.243996	0.212558	2.85446e-06	1078	FALSE
ENSG00000132423	COQ3	TRUE	0.243986	0.153198	9.85611e-07	1079	FALSE
ENSG00000156042	TTC18	TRUE	0.243958	0.174336	1.90553e-06	1080	FALSE
ENSG00000183765	CHEK2	TRUE	0.243845	0.162992	1.70962e-06	1081	FALSE
ENSG00000100908	EMC9	TRUE	0.243806	0.228407	1.24222e-05	1082	FALSE
ENSG00000163001	CCDC104	TRUE	0.243752	0.149615	7.5993e-07	1083	FALSE
ENSG00000148834	GSTO1	TRUE	0.24371	0.224311	6.58577e-06	1084	FALSE
ENSG00000140988	RPS2	TRUE	0.243653	0.234113	1.83468e-05	1085	FALSE
ENSG00000131876	SNRPA1	TRUE	0.243609	0.156107	1.36773e-06	1086	FALSE
ENSG00000106009	BRAT1	TRUE	0.243459	0.235476	6.53052e-05	1087	FALSE
ENSG00000105792	C7orf63	TRUE	0.243358	0.16663	2.04008e-06	1088	FALSE
ENSG00000130813	C19orf66	TRUE	0.243357	0.187662	4.03429e-06	1089	FALSE
ENSG00000241852	C8orf58	TRUE	0.243207	0.138232	6.51947e-07	1090	FALSE
ENSG00000268885	AC026740.1	TRUE	0.243199	0.190857	7.04428e-06	1091	FALSE
ENSG00000224838	FKSG52	TRUE	0.243162	0.2127	1.6567e-05	1092	FALSE
ENSG00000079462	PAFAH1B3	TRUE	0.243148	0.228562	2.3839e-05	1093	FALSE
ENSG00000136908	DPM2	TRUE	0.243134	0.23032	1.97665e-05	1094	FALSE
ENSG00000121680	PEX16	TRUE	0.243108	0.246112	3.45079e-05	1095	FALSE
ENSG00000164713	BRI3	TRUE	0.243037	0.183562	4.44793e-06	1096	FALSE
ENSG00000106330	MOSPD3	TRUE	0.242951	0.216848	2.46767e-05	1097	FALSE
ENSG00000205571	SMN2	TRUE	0.242695	0.111605	2.34192e-07	1098	FALSE
ENSG00000235978	AC018816.3	TRUE	0.24266	0.139673	7.82825e-07	1099	FALSE
ENSG00000115211	EIF2B4	TRUE	0.242527	0.191954	3.51357e-06	1100	FALSE
ENSG00000166024	R3HCC1L	TRUE	0.242344	0.169767	2.40269e-06	1101	FALSE
ENSG00000196465	MYL6B	TRUE	0.242282	0.194878	6.21621e-06	1102	FALSE
ENSG00000007080	CCDC124	TRUE	0.242263	0.28176	0.000305115	1103	FALSE
ENSG00000116251	RPL22	TRUE	0.242011	0.212424	1.20696e-05	1104	FALSE
ENSG00000174652	ZNF266	TRUE	0.241983	0.110269	2.20444e-07	1105	FALSE
ENSG00000166199	ALKBH3	TRUE	0.241945	0.137153	6.56385e-07	1106	FALSE
ENSG00000004779	NDUFAB1	TRUE	0.241794	0.194762	7.48777e-06	1107	FALSE
ENSG00000164011	ZNF691	TRUE	0.241755	0.161793	1.32426e-06	1108	FALSE
ENSG00000233024	PKD1P1	TRUE	0.241748	0.141365	6.69155e-07	1109	FALSE
ENSG00000196458	ZNF605	TRUE	0.241713	0.132851	5.28248e-07	1110	FALSE
ENSG00000166164	BRD7	TRUE	0.241508	0.170518	2.55364e-06	1111	FALSE
ENSG00000105821	DNAJC2	TRUE	0.241506	0.142713	8.54358e-07	1112	FALSE
ENSG00000187630	DHRS4L2	TRUE	0.241496	0.187465	5.58579e-06	1113	FALSE
ENSG00000115541	HSPE1	TRUE	0.241441	0.17482	2.10395e-06	1114	FALSE
ENSG00000130590	SAMD10	TRUE	0.241381	0.175123	4.31979e-06	1115	FALSE
ENSG00000108278	ZNHIT3	TRUE	0.241334	0.200353	7.2917e-06	1116	FALSE
ENSG00000182117	NOP10	TRUE	0.24126	0.222156	2.1341e-05	1117	FALSE
ENSG00000091651	ORC6	TRUE	0.241213	0.162544	1.62463e-06	1118	FALSE
ENSG00000174194	AGAP8	TRUE	0.241202	0.118003	2.94007e-07	1119	FALSE
ENSG00000100575	TIMM9	TRUE	0.241126	0.198771	1.32103e-05	1120	FALSE
ENSG00000127481	UBR4	TRUE	0.241091	0.15988	1.39446e-06	1121	FALSE
ENSG00000108590	MED31	TRUE	0.240759	0.160611	2.1114e-06	1122	FALSE
ENSG00000141562	NARF	TRUE	0.240694	0.222259	2.62499e-05	1123	FALSE
ENSG00000121775	TMEM39B	TRUE	0.240661	0.239706	4.16479e-05	1124	FALSE
ENSG00000184465	WDR27	TRUE	0.240574	0.162088	2.16179e-06	1125	FALSE
ENSG00000165948	IFI27L1	TRUE	0.240501	0.186127	7.0706e-06	1126	FALSE
ENSG00000057757	PITHD1	TRUE	0.240381	0.175035	2.89591e-06	1127	FALSE
ENSG00000105393	BABAM1	TRUE	0.240362	0.255496	0.000101397	1128	FALSE
ENSG00000043514	TRIT1	TRUE	0.240348	0.144122	1.24784e-06	1129	FALSE
ENSG00000147382	FAM58A	TRUE	0.240131	0.207771	1.2876e-05	1130	FALSE
ENSG00000177971	IMP3	TRUE	0.24009	0.216969	9.99925e-06	1131	FALSE
ENSG00000090554	FLT3LG	TRUE	0.240066	0.225924	1.06383e-05	1132	FALSE
ENSG00000143303	RRNAD1	TRUE	0.240057	0.187298	7.96093e-06	1133	FALSE
ENSG00000188315	C3orf62	TRUE	0.239915	0.125101	5.00602e-07	1134	FALSE
ENSG00000198937	CCDC167	TRUE	0.239907	0.184622	5.92926e-06	1135	FALSE
ENSG00000118292	C1orf54	TRUE	0.239888	0.157153	2.05435e-06	1136	FALSE
ENSG00000172922	RNASEH2C	TRUE	0.239867	0.260033	5.35437e-05	1137	FALSE
ENSG00000160766	GBAP1	TRUE	0.239856	0.178158	3.48573e-06	1138	FALSE
ENSG00000172336	POP7	TRUE	0.239852	0.227196	4.02978e-05	1139	FALSE
ENSG00000106336	FBXO24	TRUE	0.23965	0.210863	3.42563e-06	1140	FALSE
ENSG00000103227	LMF1	TRUE	0.239613	0.256635	2.94038e-05	1141	FALSE
ENSG00000115257	PCSK4	TRUE	0.239607	0.217683	2.17709e-05	1142	FALSE
ENSG00000171806	METTL18	TRUE	0.239577	0.187351	6.13035e-06	1143	FALSE
ENSG00000100802	C14orf93	TRUE	0.239555	0.22133	2.15538e-05	1144	FALSE
ENSG00000189190	ZNF600	TRUE	0.239476	0.168024	2.32426e-06	1145	FALSE
ENSG00000165115	KIF27	TRUE	0.23946	0.0910349	1.37339e-07	1146	FALSE
ENSG00000170296	GABARAP	TRUE	0.239287	0.193639	1.21869e-05	1147	FALSE
ENSG00000141499	WRAP53	TRUE	0.239268	0.234225	7.34526e-05	1148	FALSE
ENSG00000153443	UBALD1	TRUE	0.239227	0.223581	1.9162e-05	1149	FALSE
ENSG00000139180	NDUFA9	TRUE	0.239067	0.213794	1.75676e-05	1150	FALSE
ENSG00000203667	COX20	TRUE	0.239032	0.160761	1.96389e-06	1151	FALSE
ENSG00000187860	CCDC157	TRUE	0.239032	0.178322	2.51564e-06	1152	FALSE
ENSG00000155868	MED7	TRUE	0.239006	0.177009	4.49833e-06	1153	FALSE
ENSG00000162517	PEF1	TRUE	0.238901	0.17791	7.82882e-06	1154	FALSE
ENSG00000214941	ZSWIM7	TRUE	0.238852	0.163295	2.25151e-06	1155	FALSE
ENSG00000101460	MAP1LC3A	TRUE	0.238832	0.162887	3.23268e-06	1156	FALSE
ENSG00000159199	ATP5G1	TRUE	0.238747	0.200322	1.22961e-05	1157	FALSE
ENSG00000122406	RPL5	TRUE	0.238735	0.180772	4.64489e-06	1158	FALSE
ENSG00000115459	ELMOD3	TRUE	0.238682	0.180413	6.32397e-06	1159	FALSE
ENSG00000114021	NIT2	TRUE	0.238537	0.155701	2.22967e-06	1160	FALSE
ENSG00000167766	ZNF83	TRUE	0.238394	0.141693	1.02666e-06	1161	FALSE
ENSG00000023902	PLEKHO1	TRUE	0.23832	0.165859	3.1218e-06	1162	FALSE
ENSG00000122386	ZNF205	TRUE	0.238315	0.260572	0.000150373	1163	FALSE
ENSG00000268427	AL022328.1	TRUE	0.238281	0.228897	4.86101e-05	1164	FALSE
ENSG00000106268	NUDT1	TRUE	0.238256	0.201848	2.15962e-05	1165	FALSE
ENSG00000116030	SUMO1	TRUE	0.238255	0.219961	2.82373e-05	1166	FALSE
ENSG00000175768	TOMM5	TRUE	0.238238	0.183501	7.58889e-06	1167	FALSE
ENSG00000213199	ASIC3	TRUE	0.238182	0.174215	3.877e-06	1168	FALSE
ENSG00000160781	PAQR6	TRUE	0.238068	0.161668	1.85724e-06	1169	FALSE
ENSG00000160679	CHTOP	TRUE	0.237905	0.151845	1.10566e-06	1170	FALSE
ENSG00000125826	RBCK1	TRUE	0.237896	0.173756	4.54927e-06	1171	FALSE
ENSG00000212864	RNF208	TRUE	0.237859	0.1932	8.69196e-06	1172	FALSE
ENSG00000106399	RPA3	TRUE	0.237842	0.174171	3.88209e-06	1173	FALSE
ENSG00000105701	FKBP8	TRUE	0.23775	0.285655	0.000378634	1174	FALSE
ENSG00000178741	COX5A	TRUE	0.23767	0.204657	6.87154e-06	1175	FALSE
ENSG00000174444	RPL4	TRUE	0.237618	0.20448	1.76925e-05	1176	FALSE
ENSG00000177731	FLII	TRUE	0.23757	0.295112	0.000276178	1177	FALSE
ENSG00000213123	TCTEX1D2	TRUE	0.23757	0.152732	1.27008e-06	1178	FALSE
ENSG00000007384	RHBDF1	TRUE	0.237445	0.19307	1.2804e-05	1179	FALSE
ENSG00000132600	PRMT7	TRUE	0.237378	0.256533	6.70796e-05	1180	FALSE
ENSG00000161920	MED11	TRUE	0.237359	0.17161	3.45218e-06	1181	FALSE
ENSG00000103168	TAF1C	TRUE	0.237302	0.204034	1.53167e-05	1182	FALSE
ENSG00000215769	hsa-mir-6080	TRUE	0.237251	0.139941	7.64164e-07	1183	FALSE
ENSG00000127415	IDUA	TRUE	0.237215	0.232864	2.76455e-05	1184	FALSE
ENSG00000197956	S100A6	TRUE	0.237203	0.16592	3.10494e-06	1185	FALSE
ENSG00000183172	C22orf32	TRUE	0.237179	0.166883	3.48488e-06	1186	FALSE
ENSG00000142168	SOD1	TRUE	0.23703	0.18306	8.10652e-06	1187	FALSE
ENSG00000119559	C19orf25	TRUE	0.236826	0.203772	2.19975e-05	1188	FALSE
ENSG00000198520	C1orf228	TRUE	0.236708	0.196215	2.98885e-06	1189	FALSE
ENSG00000111237	VPS29	TRUE	0.236552	0.166081	3.90061e-06	1190	FALSE
ENSG00000240972	MIF	TRUE	0.236338	0.251756	7.57045e-05	1191	FALSE
ENSG00000144182	LIPT1	TRUE	0.236311	0.158333	2.0679e-06	1192	FALSE
ENSG00000188629	ZNF177	TRUE	0.236283	0.111035	3.10531e-07	1193	FALSE
ENSG00000244165	P2RY11	TRUE	0.236176	0.217792	2.75413e-05	1194	FALSE
ENSG00000023572	GLRX2	TRUE	0.23616	0.178412	4.55393e-06	1195	FALSE
ENSG00000103260	METRN	TRUE	0.236142	0.211576	1.96234e-05	1196	FALSE
ENSG00000197345	MRPL21	TRUE	0.236018	0.201276	1.70415e-05	1197	FALSE
ENSG00000204977	TRIM13	TRUE	0.235837	0.169234	4.15691e-06	1198	FALSE
ENSG00000178078	STAP2	TRUE	0.23582	0.248397	2.43745e-05	1199	FALSE
ENSG00000159899	NPR2	TRUE	0.235737	0.170721	4.73049e-06	1200	FALSE
ENSG00000061273	HDAC7	TRUE	0.235538	0.184885	1.12673e-05	1201	FALSE
ENSG00000115970	THADA	TRUE	0.235317	0.183276	1.05241e-05	1202	FALSE
ENSG00000071655	MBD3	TRUE	0.235009	0.251911	0.000242156	1203	FALSE
ENSG00000106211	HSPB1	TRUE	0.234913	0.21285	3.97627e-05	1204	FALSE
ENSG00000090520	DNAJB11	TRUE	0.234751	0.186117	6.19113e-06	1205	FALSE
ENSG00000140691	ARMC5	TRUE	0.234711	0.240977	0.000123877	1206	FALSE
ENSG00000126088	UROD	TRUE	0.234702	0.239209	5.05636e-05	1207	FALSE
ENSG00000164548	TRA2A	TRUE	0.234618	0.180354	2.65859e-06	1208	FALSE
ENSG00000196388	INCA1	TRUE	0.234484	0.175172	4.58779e-06	1209	FALSE
ENSG00000221838	AP4M1	TRUE	0.23431	0.177837	6.47765e-06	1210	FALSE
ENSG00000111678	C12orf57	TRUE	0.23426	0.210593	1.07416e-05	1211	FALSE
ENSG00000158716	DUSP23	TRUE	0.234223	0.196687	6.76785e-06	1212	FALSE
ENSG00000104881	PPP1R13L	TRUE	0.23419	0.229411	2.49504e-05	1213	FALSE
ENSG00000180098	TRNAU1AP	TRUE	0.234095	0.155846	3.07632e-06	1214	FALSE
ENSG00000128463	EMC4	TRUE	0.23405	0.1733	5.60086e-06	1215	FALSE
ENSG00000105404	RABAC1	TRUE	0.234024	0.219795	9.54972e-06	1216	FALSE
ENSG00000205464	ATP6AP1L	TRUE	0.233938	0.154033	2.75852e-06	1217	FALSE
ENSG00000135847	ACBD6	TRUE	0.233845	0.177783	7.348e-06	1218	FALSE
ENSG00000160410	SHKBP1	TRUE	0.233806	0.248844	4.99538e-05	1219	FALSE
ENSG00000142544	CTU1	TRUE	0.233772	0.277795	0.000167651	1220	FALSE
ENSG00000130244	FAM98C	TRUE	0.233472	0.18002	9.11658e-06	1221	FALSE
ENSG00000197927	C2orf27A	TRUE	0.233416	0.142341	1.67763e-06	1222	FALSE
ENSG00000168591	TMUB2	TRUE	0.233288	0.148697	2.50333e-06	1223	FALSE
ENSG00000214014	OVCA2	TRUE	0.233212	0.210788	4.16231e-05	1224	FALSE
ENSG00000237651	C2orf74	TRUE	0.233189	0.132949	1.12212e-06	1225	FALSE
ENSG00000188542	DUSP28	TRUE	0.233087	0.140841	1.66701e-06	1226	FALSE
ENSG00000198695	MT-ND6	TRUE	0.233008	0.167005	2.9673e-06	1227	FALSE
ENSG00000139974	SLC38A6	TRUE	0.232791	0.139605	1.60149e-06	1228	FALSE
ENSG00000167136	ENDOG	TRUE	0.232619	0.23913	1.54066e-05	1229	FALSE
ENSG00000089280	FUS	TRUE	0.232576	0.1357	1.58571e-06	1230	FALSE
ENSG00000173409	ARV1	TRUE	0.232547	0.160087	2.67293e-06	1231	FALSE
ENSG00000170619	COMMD5	TRUE	0.232503	0.211682	4.49592e-05	1232	FALSE
ENSG00000254531	AP001816.1	TRUE	0.232479	0.224916	1.66157e-05	1233	FALSE
ENSG00000228253	MT-ATP8	TRUE	0.232477	0.168821	7.86382e-06	1234	FALSE
ENSG00000163584	RPL22L1	TRUE	0.232441	0.151325	2.30935e-06	1235	FALSE
ENSG00000126768	TIMM17B	TRUE	0.232429	0.196817	2.68794e-05	1236	FALSE
ENSG00000092010	PSME1	TRUE	0.232334	0.17054	9.12963e-06	1237	FALSE
ENSG00000126254	RBM42	TRUE	0.232328	0.26489	0.000301829	1238	FALSE
ENSG00000144524	COPS7B	TRUE	0.232177	0.165886	4.17697e-06	1239	FALSE
ENSG00000134419	RPS15A	TRUE	0.231929	0.19635	1.44769e-05	1240	FALSE
ENSG00000132275	RRP8	TRUE	0.231911	0.19043	1.29021e-05	1241	FALSE
ENSG00000101104	PABPC1L	TRUE	0.231846	0.150862	2.77343e-06	1242	FALSE
ENSG00000204387	C6orf48	TRUE	0.231662	0.137441	1.53277e-06	1243	FALSE
ENSG00000169683	LRRC45	TRUE	0.231365	0.221292	7.49231e-05	1244	FALSE
ENSG00000090263	MRPS33	TRUE	0.231311	0.190622	1.67438e-05	1245	FALSE
ENSG00000168614	NBPF9	TRUE	0.231308	0.114715	6.35724e-07	1246	FALSE
ENSG00000242372	EIF6	TRUE	0.231274	0.211051	3.40639e-05	1247	FALSE
ENSG00000181392	SYNE4	TRUE	0.231268	0.18233	1.5954e-05	1248	FALSE
ENSG00000214046	SMIM7	TRUE	0.231105	0.180325	1.03517e-05	1249	FALSE
ENSG00000075399	VPS9D1	TRUE	0.231059	0.162232	2.95624e-06	1250	FALSE
ENSG00000167862	ICT1	TRUE	0.231027	0.16951	6.77888e-06	1251	FALSE
ENSG00000204316	MRPL38	TRUE	0.230976	0.262102	6.29614e-05	1252	FALSE
ENSG00000183066	WBP2NL	TRUE	0.23097	0.161139	3.03717e-06	1253	FALSE
ENSG00000130921	C12orf65	TRUE	0.230849	0.149349	2.14727e-06	1254	FALSE
ENSG00000137210	TMEM14B	TRUE	0.230845	0.173305	8.72764e-06	1255	FALSE
ENSG00000091073	DTX2	TRUE	0.230802	0.241744	0.000135948	1256	FALSE
ENSG00000087365	SF3B2	TRUE	0.230581	0.233706	5.02634e-05	1257	FALSE
ENSG00000088356	PDRG1	TRUE	0.230505	0.183769	1.24381e-05	1258	FALSE
ENSG00000100218	RTDR1	TRUE	0.230478	0.142812	2.43188e-06	1259	FALSE
ENSG00000183828	NUDT14	TRUE	0.230471	0.191149	1.828e-05	1260	FALSE
ENSG00000140829	DHX38	TRUE	0.230275	0.319698	0.000726174	1261	TRUE
ENSG00000064995	TAF11	TRUE	0.23018	0.160276	4.26026e-06	1262	FALSE
ENSG00000204410	MSH5	TRUE	0.230163	0.146514	2.25842e-06	1263	FALSE
ENSG00000099804	CDC34	TRUE	0.230131	0.229524	0.000129199	1264	FALSE
ENSG00000107874	CUEDC2	TRUE	0.230101	0.200759	1.1679e-05	1265	FALSE
ENSG00000099840	IZUMO4	TRUE	0.229969	0.200832	6.7866e-06	1266	FALSE
ENSG00000161016	RPL8	TRUE	0.229907	0.223532	4.49762e-05	1267	FALSE
ENSG00000132432	SEC61G	TRUE	0.229861	0.213739	3.67304e-05	1268	FALSE
ENSG00000184281	TSSC4	TRUE	0.229799	0.267533	0.000336771	1269	FALSE
ENSG00000137434	C6orf52	TRUE	0.229723	0.160128	5.77014e-06	1270	FALSE
ENSG00000153774	CFDP1	TRUE	0.229648	0.177169	9.28876e-06	1271	FALSE
ENSG00000176396	EID2	TRUE	0.229624	0.119578	1.05653e-06	1272	FALSE
ENSG00000174428	GTF2IRD2B	TRUE	0.229498	0.119597	8.63525e-07	1273	FALSE
ENSG00000179988	PSTK	TRUE	0.229477	0.150528	2.05872e-06	1274	FALSE
ENSG00000214113	LYRM4	TRUE	0.229477	0.170992	9.56691e-06	1275	FALSE
ENSG00000160688	FLAD1	TRUE	0.229465	0.204775	5.12575e-05	1276	FALSE
ENSG00000095906	NUBP2	TRUE	0.22946	0.25126	0.000195141	1277	FALSE
ENSG00000123545	NDUFAF4	TRUE	0.229398	0.186298	1.67708e-05	1278	FALSE
ENSG00000187556	NANOS3	TRUE	0.229278	0.176361	9.66762e-06	1279	FALSE
ENSG00000197889	MEIG1	TRUE	0.229262	0.139851	1.55746e-06	1280	FALSE
ENSG00000102054	RBBP7	TRUE	0.229247	0.138332	2.47186e-06	1281	FALSE
ENSG00000125122	LRRC29	TRUE	0.229125	0.198503	8.3092e-06	1282	FALSE
ENSG00000135972	MRPS9	TRUE	0.229063	0.183017	1.41522e-05	1283	FALSE
ENSG00000169592	INO80E	TRUE	0.229038	0.234968	9.80934e-05	1284	FALSE
ENSG00000178381	ZFAND2A	TRUE	0.228976	0.202411	2.49203e-05	1285	FALSE
ENSG00000070501	POLB	TRUE	0.228867	0.189639	1.8677e-05	1286	FALSE
ENSG00000177721	ANXA2R	TRUE	0.228767	0.138316	2.10435e-06	1287	FALSE
ENSG00000138161	CUZD1	TRUE	0.228738	0.168503	8.48195e-06	1288	FALSE
ENSG00000164587	RPS14	TRUE	0.228682	0.212936	3.87248e-05	1289	FALSE
ENSG00000153495	TEX29	TRUE	0.228329	0.15022	3.61878e-06	1290	FALSE
ENSG00000132481	TRIM47	TRUE	0.228307	0.197627	2.25012e-05	1291	FALSE
ENSG00000174374	WBSCR16	TRUE	0.228205	0.229729	9.04906e-05	1292	FALSE
ENSG00000163870	TPRA1	TRUE	0.228126	0.223063	0.00011096	1293	FALSE
ENSG00000187118	CMC1	TRUE	0.22811	0.139731	2.35659e-06	1294	FALSE
ENSG00000115464	USP34	TRUE	0.228091	0.185806	1.91868e-05	1295	FALSE
ENSG00000119655	NPC2	TRUE	0.228091	0.219612	5.43365e-05	1296	FALSE
ENSG00000008382	MPND	TRUE	0.227885	0.226891	3.86068e-05	1297	FALSE
ENSG00000108469	RECQL5	TRUE	0.227769	0.219316	8.13873e-05	1298	FALSE
ENSG00000160606	TLCD1	TRUE	0.227628	0.202109	2.60416e-05	1299	FALSE
ENSG00000134330	IAH1	TRUE	0.227618	0.155161	3.53478e-06	1300	FALSE
ENSG00000160294	MCM3AP	TRUE	0.227569	0.215557	4.1311e-05	1301	FALSE
ENSG00000122705	CLTA	TRUE	0.227456	0.185641	1.59132e-05	1302	FALSE
ENSG00000167702	KIFC2	TRUE	0.22743	0.188716	1.78266e-05	1303	FALSE
ENSG00000204954	C12orf73	TRUE	0.227369	0.149909	4.43164e-06	1304	FALSE
ENSG00000101439	CST3	TRUE	0.227173	0.232545	4.77235e-05	1305	FALSE
ENSG00000169682	SPNS1	TRUE	0.227168	0.252888	0.000502747	1306	FALSE
ENSG00000099331	MYO9B	TRUE	0.227137	0.295942	0.000542896	1307	FALSE
ENSG00000175854	SWI5	TRUE	0.227103	0.18157	1.66702e-05	1308	FALSE
ENSG00000185928	PAGR1	TRUE	0.227045	0.223278	9.93345e-05	1309	FALSE
ENSG00000008324	SS18L2	TRUE	0.227039	0.172885	1.05678e-05	1310	FALSE
ENSG00000174718	KIAA1551	TRUE	0.226972	0.129459	1.90087e-06	1311	FALSE
ENSG00000182149	IST1	TRUE	0.226857	0.124711	1.5492e-06	1312	FALSE
ENSG00000137154	RPS6	TRUE	0.226808	0.177741	1.27622e-05	1313	FALSE
ENSG00000197548	ATG7	TRUE	0.226597	0.197155	3.27951e-05	1314	FALSE
ENSG00000169228	RAB24	TRUE	0.226569	0.199548	1.1273e-05	1315	FALSE
ENSG00000105518	TMEM205	TRUE	0.226446	0.195853	1.96768e-05	1316	FALSE
ENSG00000140104	C14orf79	TRUE	0.226434	0.142798	2.59445e-06	1317	FALSE
ENSG00000112110	MRPL18	TRUE	0.22641	0.156336	5.17057e-06	1318	FALSE
ENSG00000135976	ANKRD36	TRUE	0.226366	0.133429	2.06608e-06	1319	FALSE
ENSG00000040487	PQLC2	TRUE	0.226214	0.237297	0.000174286	1320	FALSE
ENSG00000248712	CCDC153	TRUE	0.226155	0.155127	6.00174e-06	1321	FALSE
ENSG00000184831	APOO	TRUE	0.226133	0.153482	5.27902e-06	1322	FALSE
ENSG00000140993	TIGD7	TRUE	0.226052	0.113803	9.45364e-07	1323	FALSE
ENSG00000125611	CHCHD5	TRUE	0.225868	0.263723	9.53407e-05	1324	FALSE
ENSG00000203778	FAM229B	TRUE	0.225837	0.166251	9.62981e-06	1325	FALSE
ENSG00000155329	ZCCHC10	TRUE	0.225665	0.187029	1.12985e-05	1326	FALSE
ENSG00000143420	ENSA	TRUE	0.225643	0.192021	6.58372e-06	1327	FALSE
ENSG00000171204	TMEM126B	TRUE	0.225637	0.152786	6.71607e-06	1328	FALSE
ENSG00000104408	EIF3E	TRUE	0.22546	0.175585	1.17013e-05	1329	FALSE
ENSG00000236338	AC015987.2	TRUE	0.225455	0.239711	0.000163716	1330	FALSE
ENSG00000133265	HSPBP1	TRUE	0.225331	0.299831	0.000609719	1331	FALSE
ENSG00000162300	ZFPL1	TRUE	0.225313	0.225693	9.59121e-05	1332	FALSE
ENSG00000111325	OGFOD2	TRUE	0.225303	0.255465	0.000117047	1333	FALSE
ENSG00000027847	B4GALT7	TRUE	0.225281	0.236882	0.000112597	1334	FALSE
ENSG00000055950	MRPL43	TRUE	0.225207	0.243891	9.6541e-05	1335	FALSE
ENSG00000139266	2023-03-09	TRUE	0.225086	0.153945	3.62609e-06	1336	FALSE
ENSG00000164576	SAP30L	TRUE	0.224987	0.159531	6.91615e-06	1337	FALSE
ENSG00000167393	PPP2R3B	TRUE	0.224715	0.180065	2.30378e-05	1338	FALSE
ENSG00000120675	DNAJC15	TRUE	0.224696	0.151621	2.76637e-06	1339	FALSE
ENSG00000129646	QRICH2	TRUE	0.224657	0.183528	1.61849e-05	1340	FALSE
ENSG00000132661	NXT1	TRUE	0.224469	0.200731	5.46801e-05	1341	FALSE
ENSG00000166169	POLL	TRUE	0.224416	0.227857	0.000139826	1342	FALSE
ENSG00000125954	CHURC1-FNTB	TRUE	0.224408	0.228969	1.5413e-05	1343	FALSE
ENSG00000099899	TRMT2A	TRUE	0.224375	0.320221	0.000973789	1344	FALSE
ENSG00000121310	ECHDC2	TRUE	0.224336	0.141186	3.72611e-06	1345	FALSE
ENSG00000010626	LRRC23	TRUE	0.22425	0.146137	4.37776e-06	1346	FALSE
ENSG00000160113	NR2F6	TRUE	0.224123	0.280632	0.000504348	1347	FALSE
ENSG00000103202	NME4	TRUE	0.223858	0.208089	6.41901e-05	1348	FALSE
ENSG00000111215	PRR4	TRUE	0.223853	0.217368	0.000157976	1349	FALSE
ENSG00000172732	MUS81	TRUE	0.223823	0.206297	2.36244e-05	1350	FALSE
ENSG00000157017	GHRL	TRUE	0.223729	0.21108	3.00593e-05	1351	FALSE
ENSG00000102897	LYRM1	TRUE	0.22369	0.146236	4.48469e-06	1352	FALSE
ENSG00000174177	CTU2	TRUE	0.223655	0.219294	0.000106898	1353	FALSE
ENSG00000106591	MRPL32	TRUE	0.223496	0.163033	6.24033e-06	1354	FALSE
ENSG00000203780	FANK1	TRUE	0.223333	0.162572	9.0342e-06	1355	FALSE
ENSG00000184207	PGP	TRUE	0.223272	0.235899	0.000164592	1356	FALSE
ENSG00000175482	POLD4	TRUE	0.223169	0.159624	1.10135e-05	1357	FALSE
ENSG00000170469	SPATA24	TRUE	0.223069	0.160123	7.23052e-06	1358	FALSE
ENSG00000196757	ZNF700	TRUE	0.223012	0.194171	1.64811e-05	1359	FALSE
ENSG00000158042	MRPL17	TRUE	0.222975	0.22618	4.99833e-05	1360	FALSE
ENSG00000169738	DCXR	TRUE	0.222866	0.203705	2.79553e-05	1361	FALSE
ENSG00000256061	DYX1C1	TRUE	0.222715	0.123024	2.40123e-06	1362	FALSE
ENSG00000007341	ST7L	TRUE	0.222426	0.15476	4.54396e-06	1363	FALSE
ENSG00000206561	COLQ	TRUE	0.222054	0.2097	4.09327e-05	1364	FALSE
ENSG00000143774	GUK1	TRUE	0.222048	0.24772	7.99905e-05	1365	FALSE
ENSG00000025770	NCAPH2	TRUE	0.22203	0.272654	0.000779232	1366	FALSE
ENSG00000165264	NDUFB6	TRUE	0.221961	0.18481	1.47925e-05	1367	FALSE
ENSG00000196998	WDR45	TRUE	0.221875	0.211349	3.34832e-05	1368	FALSE
ENSG00000106992	AK1	TRUE	0.221794	0.203161	4.90925e-05	1369	FALSE
ENSG00000119185	ITGB1BP1	TRUE	0.221619	0.146457	6.61107e-06	1370	FALSE
ENSG00000101464	PIGU	TRUE	0.221579	0.151853	5.90729e-06	1371	FALSE
ENSG00000138085	ATRAID	TRUE	0.221528	0.183836	8.85977e-06	1372	FALSE
ENSG00000204482	LST1	TRUE	0.22151	0.192204	2.45592e-05	1373	FALSE
ENSG00000173171	MTX1	TRUE	0.221507	0.206404	8.75183e-05	1374	FALSE
ENSG00000148655	C10orf11	TRUE	0.221469	0.181324	2.62088e-05	1375	FALSE
ENSG00000188603	CLN3	TRUE	0.221352	0.181073	3.1222e-05	1376	FALSE
ENSG00000143575	HAX1	TRUE	0.221189	0.166049	1.21201e-05	1377	FALSE
ENSG00000262814	MRPL12	TRUE	0.221011	0.189857	4.34882e-05	1378	FALSE
ENSG00000174021	GNG5	TRUE	0.220982	0.180112	5.36087e-06	1379	FALSE
ENSG00000180902	D2HGDH	TRUE	0.220945	0.235243	0.000116951	1380	FALSE
ENSG00000196123	KIAA0895L	TRUE	0.220923	0.232238	0.000112362	1381	FALSE
ENSG00000105559	PLEKHA4	TRUE	0.220913	0.171453	1.4867e-05	1382	FALSE
ENSG00000203827	NBPF16	TRUE	0.2206	0.130802	4.18428e-06	1383	FALSE
ENSG00000197119	SLC25A29	TRUE	0.220536	0.153402	7.33024e-06	1384	FALSE
ENSG00000188649	CC2D2B	TRUE	0.220491	0.137934	2.12016e-06	1385	FALSE
ENSG00000197782	ZNF780A	TRUE	0.220471	0.169173	1.73301e-05	1386	FALSE
ENSG00000141294	LRRC46	TRUE	0.220456	0.169834	1.99224e-05	1387	FALSE
ENSG00000226742	HSBP1L1	TRUE	0.220418	0.137283	4.00806e-06	1388	FALSE
ENSG00000185808	PIGP	TRUE	0.220386	0.138544	4.02925e-06	1389	FALSE
ENSG00000163516	ANKZF1	TRUE	0.220368	0.149664	7.08356e-06	1390	FALSE
ENSG00000213185	FAM24B	TRUE	0.220275	0.157105	9.78991e-06	1391	FALSE
ENSG00000149823	VPS51	TRUE	0.220253	0.29503	0.000258092	1392	FALSE
ENSG00000139428	MMAB	TRUE	0.220205	0.167616	8.81358e-06	1393	FALSE
ENSG00000148908	RGS10	TRUE	0.219969	0.17408	2.35992e-05	1394	FALSE
ENSG00000145425	RPS3A	TRUE	0.219842	0.208537	8.53766e-05	1395	FALSE
ENSG00000011009	LYPLA2	TRUE	0.21971	0.223683	0.000154319	1396	FALSE
ENSG00000105058	FAM32A	TRUE	0.219634	0.221607	0.000113921	1397	FALSE
ENSG00000163191	S100A11	TRUE	0.219614	0.176664	2.68422e-05	1398	FALSE
ENSG00000150773	PIH1D2	TRUE	0.219563	0.147541	5.89076e-06	1399	FALSE
ENSG00000127125	PPCS	TRUE	0.21945	0.187515	2.86186e-05	1400	FALSE
ENSG00000185475	TMEM179B	TRUE	0.219287	0.157723	1.39034e-05	1401	FALSE
ENSG00000261652	FLJ27352	TRUE	0.219277	0.144912	7.04176e-06	1402	FALSE
ENSG00000203876	RP11-451M19.3	TRUE	0.219158	0.140412	5.23934e-06	1403	FALSE
ENSG00000170291	ELP5	TRUE	0.218977	0.177856	3.0671e-05	1404	FALSE
ENSG00000105583	WDR83OS	TRUE	0.218969	0.238027	0.000182133	1405	FALSE
ENSG00000166839	ANKDD1A	TRUE	0.218944	0.224395	8.53766e-05	1406	FALSE
ENSG00000049769	PPP1R3F	TRUE	0.218937	0.15869	1.37881e-05	1407	FALSE
ENSG00000188681	TEKT4P2	TRUE	0.218846	0.115997	2.29417e-06	1408	FALSE
ENSG00000196459	TRAPPC2	TRUE	0.218817	0.116332	2.17459e-06	1409	FALSE
ENSG00000204397	CARD16	TRUE	0.218689	0.170653	2.36445e-05	1410	FALSE
ENSG00000177042	TMEM80	TRUE	0.218678	0.101255	1.22854e-06	1411	FALSE
ENSG00000131044	TTLL9	TRUE	0.218322	0.172424	1.82472e-05	1412	FALSE
ENSG00000204498	NFKBIL1	TRUE	0.218135	0.17999	4.60558e-05	1413	FALSE
ENSG00000232119	MCTS1	TRUE	0.218132	0.179791	3.26768e-05	1414	FALSE
ENSG00000110455	ACCS	TRUE	0.217963	0.134158	4.78861e-06	1415	FALSE
ENSG00000105193	RPS16	TRUE	0.217955	0.205256	4.86716e-05	1416	FALSE
ENSG00000105717	PBX4	TRUE	0.217925	0.201639	6.90068e-05	1417	FALSE
ENSG00000106077	ABHD11	TRUE	0.217753	0.165809	2.08233e-05	1418	FALSE
ENSG00000119333	WDR34	TRUE	0.217691	0.235344	0.000251036	1419	FALSE
ENSG00000077454	LRCH4	TRUE	0.21769	0.229166	0.000204856	1420	FALSE
ENSG00000048162	NOP16	TRUE	0.21768	0.14302	5.70926e-06	1421	FALSE
ENSG00000145757	SPATA9	TRUE	0.217671	0.121515	3.34756e-06	1422	FALSE
ENSG00000177646	ACAD9	TRUE	0.217545	0.214429	7.35593e-05	1423	FALSE
ENSG00000176101	SSNA1	TRUE	0.217519	0.295155	0.0008931	1424	FALSE
ENSG00000115657	ABCB6	TRUE	0.217489	0.170204	2.68638e-05	1425	FALSE
ENSG00000168517	HEXIM2	TRUE	0.217405	0.198947	2.34778e-05	1426	FALSE
ENSG00000136930	PSMB7	TRUE	0.217335	0.237246	5.16784e-05	1427	FALSE
ENSG00000126247	CAPNS1	TRUE	0.217332	0.259916	0.000197981	1428	FALSE
ENSG00000221821	C6orf226	TRUE	0.217315	0.206023	0.000103688	1429	FALSE
ENSG00000116863	ADPRHL2	TRUE	0.217224	0.20077	4.46968e-05	1430	FALSE
ENSG00000198150	AC135178.1	TRUE	0.217161	0.164053	1.20318e-05	1431	FALSE
ENSG00000173818	ENDOV	TRUE	0.217135	0.198807	1.97617e-05	1432	FALSE
ENSG00000171984	C20orf196	TRUE	0.217061	0.120344	3.04493e-06	1433	FALSE
ENSG00000104964	AES	TRUE	0.217037	0.227617	0.000135754	1434	FALSE
ENSG00000160072	ATAD3B	TRUE	0.217014	0.208998	8.90988e-05	1435	FALSE
ENSG00000009830	POMT2	TRUE	0.217013	0.226283	9.79494e-05	1436	FALSE
ENSG00000100028	SNRPD3	TRUE	0.216989	0.235464	0.000180104	1437	FALSE
ENSG00000189077	TMEM120A	TRUE	0.216915	0.183374	3.98506e-05	1438	FALSE
ENSG00000100294	MCAT	TRUE	0.216832	0.232685	0.000293632	1439	FALSE
ENSG00000173933	RBM4	TRUE	0.216822	0.171189	1.86331e-05	1440	FALSE
ENSG00000186654	PRR5	TRUE	0.216754	0.152437	1.45881e-05	1441	FALSE
ENSG00000185298	CCDC137	TRUE	0.216525	0.21427	9.44369e-05	1442	FALSE
ENSG00000118162	KPTN	TRUE	0.216503	0.168301	2.13307e-05	1443	FALSE
ENSG00000143450	OAZ3	TRUE	0.21648	0.182162	1.13263e-05	1444	FALSE
ENSG00000176542	KIAA2018	TRUE	0.216318	0.215179	4.92058e-05	1445	FALSE
ENSG00000266173	STRADA	TRUE	0.21629	0.176241	1.55234e-05	1446	FALSE
ENSG00000122482	ZNF644	TRUE	0.216274	0.115276	2.58777e-06	1447	FALSE
ENSG00000173327	MAP3K11	TRUE	0.216241	0.30712	0.00191229	1448	FALSE
ENSG00000130810	PPAN	TRUE	0.216102	0.242777	0.000322775	1449	FALSE
ENSG00000157578	LCA5L	TRUE	0.216003	0.13045	5.50075e-06	1450	FALSE
ENSG00000196812	ZSCAN16	TRUE	0.215991	0.104964	1.62543e-06	1451	FALSE
ENSG00000125835	SNRPB	TRUE	0.215976	0.215499	3.1784e-05	1452	FALSE
ENSG00000167985	SDHAF2	TRUE	0.215891	0.210662	0.000118363	1453	FALSE
ENSG00000114023	FAM162A	TRUE	0.215798	0.143528	6.75125e-06	1454	FALSE
ENSG00000142252	GEMIN7	TRUE	0.215795	0.193197	7.91132e-05	1455	FALSE
ENSG00000178026	FAM211B	TRUE	0.215779	0.204896	0.000107452	1456	FALSE
ENSG00000185917	SETD4	TRUE	0.215684	0.092792	1.33949e-06	1457	FALSE
ENSG00000213901	SLC23A3	TRUE	0.215515	0.182171	5.25023e-05	1458	FALSE
ENSG00000137817	PARP6	TRUE	0.215353	0.171524	2.02769e-05	1459	FALSE
ENSG00000083838	ZNF446	TRUE	0.215329	0.233457	0.000275987	1460	FALSE
ENSG00000187778	MCRS1	TRUE	0.21527	0.239761	8.54604e-05	1461	FALSE
ENSG00000186364	NUDT17	TRUE	0.215248	0.149375	1.08364e-05	1462	FALSE
ENSG00000254901	MEF2BNB	TRUE	0.215236	0.234174	6.8852e-05	1463	FALSE
ENSG00000102710	SUPT20H	TRUE	0.215152	0.146582	4.17392e-06	1464	FALSE
ENSG00000177576	C18orf32	TRUE	0.215069	0.173136	1.36375e-05	1465	FALSE
ENSG00000063180	CA11	TRUE	0.214881	0.137651	6.21651e-06	1466	FALSE
ENSG00000026036	RTEL1-TNFRSF6B	TRUE	0.21482	0.230168	0.000208098	1467	FALSE
ENSG00000179262	RAD23A	TRUE	0.2147	0.23205	0.000384599	1468	FALSE
ENSG00000205581	HMGN1	TRUE	0.214696	0.183939	1.64701e-05	1469	FALSE
ENSG00000178896	EXOSC4	TRUE	0.214591	0.243169	0.000174354	1470	FALSE
ENSG00000125534	PPDPF	TRUE	0.214307	0.231289	0.000352623	1471	FALSE
ENSG00000198040	ZNF84	TRUE	0.214098	0.12793	5.25386e-06	1472	FALSE
ENSG00000166619	BLCAP	TRUE	0.213973	0.136966	7.02352e-06	1473	FALSE
ENSG00000185684	EP400NL	TRUE	0.213943	0.169391	1.41478e-05	1474	FALSE
ENSG00000213999	MEF2B	TRUE	0.213834	0.206932	6.18036e-05	1475	FALSE
ENSG00000135930	EIF4E2	TRUE	0.213797	0.212822	0.000121203	1476	FALSE
ENSG00000214253	FIS1	TRUE	0.213599	0.23276	0.00016819	1477	FALSE
ENSG00000178498	DTX3	TRUE	0.213562	0.153134	1.0964e-05	1478	FALSE
ENSG00000154144	TBRG1	TRUE	0.213539	0.182599	2.50857e-05	1479	FALSE
ENSG00000243056	EIF4EBP3	TRUE	0.213435	0.145523	1.19386e-05	1480	FALSE
ENSG00000100429	HDAC10	TRUE	0.213425	0.223732	9.66982e-05	1481	FALSE
ENSG00000100300	TSPO	TRUE	0.213416	0.235931	0.0001543	1482	FALSE
ENSG00000204315	FKBPL	TRUE	0.213405	0.204738	8.28534e-05	1483	FALSE
ENSG00000159239	C2orf81	TRUE	0.2134	0.176824	3.52044e-05	1484	FALSE
ENSG00000104883	PEX11G	TRUE	0.213395	0.181602	3.92674e-05	1485	FALSE
ENSG00000214078	CPNE1	TRUE	0.213369	0.220103	8.68519e-05	1486	FALSE
ENSG00000100246	DNAL4	TRUE	0.213156	0.144585	9.72673e-06	1487	FALSE
ENSG00000189043	NDUFA4	TRUE	0.213106	0.205437	3.06296e-05	1488	FALSE
ENSG00000149115	TNKS1BP1	TRUE	0.213005	0.174965	4.11702e-05	1489	FALSE
ENSG00000170222	ADPRM	TRUE	0.212915	0.151624	1.21164e-05	1490	FALSE
ENSG00000100918	REC8	TRUE	0.212681	0.139582	9.57286e-06	1491	FALSE
ENSG00000088832	FKBP1A	TRUE	0.212601	0.179656	4.86361e-05	1492	FALSE
ENSG00000159588	CCDC17	TRUE	0.212455	0.228358	0.000200974	1493	FALSE
ENSG00000105669	COPE	TRUE	0.212384	0.285641	0.000552071	1494	FALSE
ENSG00000141698	NT5C3B	TRUE	0.212376	0.157114	2.00902e-05	1495	FALSE
ENSG00000150401	DCUN1D2	TRUE	0.212365	0.17829	5.32018e-05	1496	FALSE
ENSG00000100316	RPL3	TRUE	0.212301	0.170839	3.46128e-05	1497	FALSE
ENSG00000204314	PRRT1	TRUE	0.212113	0.165035	2.58735e-05	1498	FALSE
ENSG00000185347	C14orf80	TRUE	0.21206	0.244693	0.000749333	1499	FALSE
ENSG00000134809	TIMM10	TRUE	0.211968	0.208756	9.88034e-05	1500	FALSE
ENSG00000250067	YJEFN3	TRUE	0.211871	0.15987	1.72191e-05	1501	FALSE
ENSG00000137720	C11orf1	TRUE	0.211824	0.152166	1.63004e-05	1502	FALSE
ENSG00000159335	PTMS	TRUE	0.21175	0.187346	8.01523e-05	1503	FALSE
ENSG00000160194	NDUFV3	TRUE	0.211622	0.19304	4.46999e-05	1504	FALSE
ENSG00000243477	NAT6	TRUE	0.211493	0.180651	8.31715e-05	1505	FALSE
ENSG00000166848	TERF2IP	TRUE	0.211323	0.141779	1.0371e-05	1506	FALSE
ENSG00000102984	ZNF821	TRUE	0.211291	0.17682	1.45123e-05	1507	FALSE
ENSG00000103121	CMC2	TRUE	0.211209	0.170885	3.44844e-05	1508	FALSE
ENSG00000160908	ZNF394	TRUE	0.211104	0.176405	2.70669e-05	1509	FALSE
ENSG00000170860	LSM3	TRUE	0.211093	0.224211	0.000185778	1510	FALSE
ENSG00000110107	PRPF19	TRUE	0.211063	0.267125	0.00162468	1511	FALSE
ENSG00000105146	AURKC	TRUE	0.21106	0.163574	2.04695e-05	1512	FALSE
ENSG00000180089	TMEM86B	TRUE	0.21098	0.200455	0.000169654	1513	FALSE
ENSG00000239779	WBP1	TRUE	0.210947	0.241558	6.71033e-05	1514	FALSE
ENSG00000161551	ZNF577	TRUE	0.210884	0.114059	4.20164e-06	1515	FALSE
ENSG00000125352	RNF113A	TRUE	0.210866	0.216714	9.16021e-05	1516	FALSE
ENSG00000174943	KCTD13	TRUE	0.210839	0.168006	3.98952e-05	1517	FALSE
ENSG00000196976	LAGE3	TRUE	0.210797	0.203132	0.000121077	1518	FALSE
ENSG00000253710	ALG11	TRUE	0.210535	0.169661	3.96218e-05	1519	FALSE
ENSG00000169972	PUSL1	TRUE	0.210519	0.22728	0.000428434	1520	FALSE
ENSG00000204590	GNL1	TRUE	0.210516	0.234631	0.00049516	1521	FALSE
ENSG00000174368	PMS2P2	TRUE	0.210469	0.137446	1.06918e-05	1522	FALSE
ENSG00000007255	TRAPPC6A	TRUE	0.210439	0.173081	4.00797e-05	1523	FALSE
ENSG00000130347	RTN4IP1	TRUE	0.210421	0.147391	1.54063e-05	1524	FALSE
ENSG00000125863	MKKS	TRUE	0.21017	0.149543	1.73626e-05	1525	FALSE
ENSG00000181817	LSM10	TRUE	0.210126	0.218481	0.000115415	1526	FALSE
ENSG00000032742	IFT88	TRUE	0.210098	0.109733	2.73035e-06	1527	FALSE
ENSG00000137343	ATAT1	TRUE	0.209909	0.116777	5.02915e-06	1528	FALSE
ENSG00000196510	ANAPC7	TRUE	0.209883	0.136032	9.55397e-06	1529	FALSE
ENSG00000169203	NPIPL3	TRUE	0.209853	0.193477	2.98942e-05	1530	FALSE
ENSG00000102977	ACD	TRUE	0.20981	0.242183	0.000835424	1531	FALSE
ENSG00000158106	RHPN1	TRUE	0.209419	0.185006	8.80051e-05	1532	FALSE
ENSG00000184990	SIVA1	TRUE	0.209409	0.263074	0.000254717	1533	FALSE
ENSG00000102796	DHRS12	TRUE	0.209368	0.0924012	2.32935e-06	1534	FALSE
ENSG00000157992	KRTCAP3	TRUE	0.209365	0.175067	4.05725e-05	1535	FALSE
ENSG00000107281	NPDC1	TRUE	0.209349	0.167107	2.80451e-05	1536	FALSE
ENSG00000163867	ZMYM6	TRUE	0.209209	0.161347	2.47383e-05	1537	FALSE
ENSG00000126934	MAP2K2	TRUE	0.209202	0.26578	0.000443919	1538	FALSE
ENSG00000092841	MYL6	TRUE	0.20916	0.203989	0.000179015	1539	FALSE
ENSG00000086288	NME8	TRUE	0.209124	0.12326	6.62005e-06	1540	FALSE
ENSG00000101457	DNTTIP1	TRUE	0.209016	0.188041	9.9726e-05	1541	FALSE
ENSG00000148341	SH3GLB2	TRUE	0.208918	0.177761	3.01232e-05	1542	FALSE
ENSG00000105640	RPL18A	TRUE	0.208903	0.214851	0.000151534	1543	FALSE
ENSG00000105643	ARRDC2	TRUE	0.208896	0.164799	3.26748e-05	1544	FALSE
ENSG00000142444	C19orf52	TRUE	0.208779	0.227926	0.000411916	1545	FALSE
ENSG00000185507	IRF7	TRUE	0.208736	0.194491	0.000122764	1546	FALSE
ENSG00000104047	DTWD1	TRUE	0.208639	0.168462	3.56236e-05	1547	FALSE
ENSG00000140307	GTF2A2	TRUE	0.208595	0.152619	2.02671e-05	1548	FALSE
ENSG00000129559	NEDD8	TRUE	0.208509	0.232254	0.00015106	1549	FALSE
ENSG00000182768	NGRN	TRUE	0.208505	0.162225	2.65383e-05	1550	FALSE
ENSG00000152475	ZNF837	TRUE	0.208295	0.213962	0.000190944	1551	FALSE
ENSG00000178449	COX14	TRUE	0.208295	0.226567	0.000109098	1552	FALSE
ENSG00000204673	AKT1S1	TRUE	0.208243	0.201602	0.000113328	1553	FALSE
ENSG00000149262	INTS4	TRUE	0.208207	0.152856	2.16984e-05	1554	FALSE
ENSG00000180992	MRPL14	TRUE	0.208011	0.194309	0.000140616	1555	FALSE
ENSG00000118894	FAM86A	TRUE	0.208003	0.214947	0.000192223	1556	FALSE
ENSG00000213741	RPS29	TRUE	0.207805	0.215361	0.000327461	1557	FALSE
ENSG00000010295	IFFO1	TRUE	0.207758	0.192351	6.04177e-05	1558	FALSE
ENSG00000151093	OXSM	TRUE	0.207746	0.125903	9.56044e-06	1559	FALSE
ENSG00000173338	KCNK7	TRUE	0.207556	0.220347	0.000339148	1560	FALSE
ENSG00000228474	OST4	TRUE	0.207504	0.220899	0.000123278	1561	FALSE
ENSG00000005243	COPZ2	TRUE	0.207351	0.135103	1.29761e-05	1562	FALSE
ENSG00000215915	ATAD3C	TRUE	0.207265	0.131687	1.06949e-05	1563	FALSE
ENSG00000142102	ATHL1	TRUE	0.207204	0.156751	2.80286e-05	1564	FALSE
ENSG00000174842	GLMN	TRUE	0.207186	0.140841	1.28366e-05	1565	FALSE
ENSG00000164978	NUDT2	TRUE	0.207158	0.191662	0.000179753	1566	FALSE
ENSG00000205981	DNAJC19	TRUE	0.207014	0.152926	2.61908e-05	1567	FALSE
ENSG00000148057	IDNK	TRUE	0.207009	0.158367	2.81283e-05	1568	FALSE
ENSG00000204531	POU5F1	TRUE	0.206963	0.159654	2.55431e-05	1569	FALSE
ENSG00000163666	HESX1	TRUE	0.206885	0.130639	1.05009e-05	1570	FALSE
ENSG00000140939	NOL3	TRUE	0.206604	0.136465	1.52117e-05	1571	FALSE
ENSG00000017621	MAGIX	TRUE	0.206562	0.170746	6.82617e-05	1572	FALSE
ENSG00000246705	H2AFJ	TRUE	0.206481	0.226774	0.000470777	1573	FALSE
ENSG00000006625	GGCT	TRUE	0.206471	0.168912	4.64334e-05	1574	FALSE
ENSG00000138381	ASNSD1	TRUE	0.206356	0.17617	7.14146e-05	1575	FALSE
ENSG00000037042	TUBG2	TRUE	0.206245	0.144156	2.36447e-05	1576	FALSE
ENSG00000134759	ELP2	TRUE	0.206234	0.185131	0.000138198	1577	FALSE
ENSG00000124614	RPS10	TRUE	0.206167	0.211626	0.000307251	1578	FALSE
ENSG00000239672	NME1	TRUE	0.206157	0.175384	5.83205e-05	1579	FALSE
ENSG00000134940	ACRV1	TRUE	0.206062	0.175769	6.68674e-05	1580	FALSE
ENSG00000142552	RCN3	TRUE	0.206038	0.195771	0.000133355	1581	FALSE
ENSG00000205758	CRYZL1	TRUE	0.205901	0.174725	6.09172e-05	1582	FALSE
ENSG00000108518	PFN1	TRUE	0.205882	0.263856	0.000235982	1583	FALSE
ENSG00000148814	LRRC27	TRUE	0.205834	0.143452	1.93003e-05	1584	FALSE
ENSG00000183281	PLGLB1	TRUE	0.205823	0.155182	3.60461e-05	1585	FALSE
ENSG00000099991	CABIN1	TRUE	0.205748	0.234804	0.000592959	1586	FALSE
ENSG00000013306	SLC25A39	TRUE	0.205748	0.207897	0.000277933	1587	FALSE
ENSG00000154743	TSEN2	TRUE	0.205599	0.165625	4.02536e-05	1588	FALSE
ENSG00000183891	TTC32	TRUE	0.20549	0.142417	2.07023e-05	1589	FALSE
ENSG00000181991	MRPS11	TRUE	0.205469	0.215014	0.000275065	1590	FALSE
ENSG00000170049	KCNAB3	TRUE	0.205337	0.146822	1.7936e-05	1591	FALSE
ENSG00000166171	DPCD	TRUE	0.205305	0.217359	0.000285493	1592	FALSE
ENSG00000104064	GABPB1	TRUE	0.205274	0.183624	9.35683e-05	1593	FALSE
ENSG00000176108	CHMP6	TRUE	0.205253	0.207576	0.000187025	1594	FALSE
ENSG00000172009	THOP1	TRUE	0.205231	0.291619	0.00119475	1595	FALSE
ENSG00000101751	POLI	TRUE	0.205188	0.162457	1.92529e-05	1596	FALSE
ENSG00000153551	CMTM7	TRUE	0.205124	0.172635	8.15783e-05	1597	FALSE
ENSG00000124570	SERPINB6	TRUE	0.205098	0.175177	6.1638e-05	1598	FALSE
ENSG00000121446	RGSL1	TRUE	0.204998	0.189422	2.64114e-05	1599	FALSE
ENSG00000139631	CSAD	TRUE	0.20497	0.200687	0.000190051	1600	FALSE
ENSG00000083457	ITGAE	TRUE	0.204887	0.198366	0.000179144	1601	FALSE
ENSG00000205307	SAP25	TRUE	0.204872	0.188214	0.000121168	1602	FALSE
ENSG00000169062	UPF3A	TRUE	0.204851	0.141317	1.19833e-05	1603	FALSE
ENSG00000178149	DALRD3	TRUE	0.204807	0.201575	0.000107718	1604	FALSE
ENSG00000242384	TBC1D3H	TRUE	0.204781	0.168328	3.52615e-05	1605	FALSE
ENSG00000121022	COPS5	TRUE	0.204767	0.152353	2.85756e-05	1606	FALSE
ENSG00000263812	RP11-111H3.1	TRUE	0.204638	0.136453	1.36808e-05	1607	FALSE
ENSG00000186787	SPIN2B	TRUE	0.204586	0.149619	2.53517e-05	1608	FALSE
ENSG00000163596	ICA1L	TRUE	0.204567	0.209672	0.000153709	1609	FALSE
ENSG00000182359	KBTBD3	TRUE	0.204508	0.139763	1.56738e-05	1610	FALSE
ENSG00000174915	PTDSS2	TRUE	0.204452	0.259025	0.000656445	1611	FALSE
ENSG00000136104	RNASEH2B	TRUE	0.204412	0.148936	3.03737e-05	1612	FALSE
ENSG00000149483	TMEM138	TRUE	0.204241	0.132356	1.08083e-05	1613	FALSE
ENSG00000169689	STRA13	TRUE	0.204237	0.195133	5.04871e-05	1614	FALSE
ENSG00000167535	CACNB3	TRUE	0.204214	0.185639	0.000106277	1615	FALSE
ENSG00000109736	MFSD10	TRUE	0.204207	0.196285	0.000177832	1616	FALSE
ENSG00000178761	FAM219B	TRUE	0.204134	0.163851	3.01767e-05	1617	FALSE
ENSG00000077348	EXOSC5	TRUE	0.203686	0.166697	6.68578e-05	1618	FALSE
ENSG00000174547	MRPL11	TRUE	0.203636	0.192159	0.000154193	1619	FALSE
ENSG00000161912	ADCY10P1	TRUE	0.203568	0.164247	3.92368e-05	1620	FALSE
ENSG00000213337	ANKRD39	TRUE	0.203448	0.225727	0.000411757	1621	FALSE
ENSG00000104904	OAZ1	TRUE	0.203446	0.206456	0.000205799	1622	FALSE
ENSG00000168397	ATG4B	TRUE	0.203409	0.245241	0.000280421	1623	FALSE
ENSG00000185262	UBALD2	TRUE	0.203316	0.247007	0.000480114	1624	FALSE
ENSG00000114786	ABHD14A-ACY1	TRUE	0.20328	0.128721	8.30145e-06	1625	FALSE
ENSG00000149182	ARFGAP2	TRUE	0.203264	0.224817	0.000312252	1626	FALSE
ENSG00000133773	CCDC59	TRUE	0.203131	0.18066	6.24554e-05	1627	FALSE
ENSG00000144029	MRPS5	TRUE	0.203054	0.198652	0.000168925	1628	FALSE
ENSG00000132024	CC2D1A	TRUE	0.203021	0.23676	0.00078529	1629	FALSE
ENSG00000182472	CAPN12	TRUE	0.202951	0.186381	0.000107802	1630	FALSE
ENSG00000187815	ZFP69	TRUE	0.202896	0.112126	6.34214e-06	1631	FALSE
ENSG00000269746	AC009060.1	TRUE	0.202874	0.19356	0.000247941	1632	FALSE
ENSG00000124313	IQSEC2	TRUE	0.202747	0.149933	3.27672e-05	1633	FALSE
ENSG00000087088	BAX	TRUE	0.202638	0.179264	8.55237e-05	1634	FALSE
ENSG00000170236	USP50	TRUE	0.202628	0.19544	6.57869e-05	1635	FALSE
ENSG00000085465	OVGP1	TRUE	0.202433	0.10735	6.45503e-06	1636	FALSE
ENSG00000133142	TCEAL4	TRUE	0.202425	0.144071	2.58503e-05	1637	FALSE
ENSG00000082126	MPP4	TRUE	0.202372	0.192017	9.92363e-05	1638	FALSE
ENSG00000147059	SPIN2A	TRUE	0.20234	0.151395	3.03894e-05	1639	FALSE
ENSG00000215440	NPEPL1	TRUE	0.202229	0.165487	6.06259e-05	1640	FALSE
ENSG00000148303	RPL7A	TRUE	0.20222	0.185646	0.000104933	1641	FALSE
ENSG00000197530	MIB2	TRUE	0.202198	0.263787	0.000364908	1642	FALSE
ENSG00000134697	GNL2	TRUE	0.202181	0.20002	0.000232987	1643	FALSE
ENSG00000174851	YIF1A	TRUE	0.202175	0.258166	0.000396021	1644	FALSE
ENSG00000118680	MYL12B	TRUE	0.202169	0.171468	4.44914e-05	1645	FALSE
ENSG00000100726	TELO2	TRUE	0.202131	0.239608	0.00103919	1646	FALSE
ENSG00000130706	ADRM1	TRUE	0.201999	0.268447	0.00233985	1647	FALSE
ENSG00000161970	RPL26	TRUE	0.201981	0.20195	0.000201393	1648	FALSE
ENSG00000130305	NSUN5	TRUE	0.201975	0.179499	0.000145901	1649	FALSE
ENSG00000188878	FBF1	TRUE	0.20188	0.239397	0.000474949	1650	FALSE
ENSG00000185522	C11orf35	TRUE	0.201734	0.174439	8.33448e-05	1651	FALSE
ENSG00000170364	SETMAR	TRUE	0.2017	0.138322	2.43598e-05	1652	FALSE
ENSG00000179532	DNHD1	TRUE	0.201678	0.213768	7.08137e-05	1653	FALSE
ENSG00000145247	OCIAD2	TRUE	0.201676	0.158688	5.02307e-05	1654	FALSE
ENSG00000204576	PRR3	TRUE	0.201672	0.150402	3.83418e-05	1655	FALSE
ENSG00000109771	LRP2BP	TRUE	0.201644	0.139141	2.29394e-05	1656	FALSE
ENSG00000104897	SF3A2	TRUE	0.201569	0.270303	0.00205086	1657	FALSE
ENSG00000162572	SCNN1D	TRUE	0.20155	0.210619	6.87489e-05	1658	FALSE
ENSG00000144535	DIS3L2	TRUE	0.201473	0.311377	0.00161686	1659	FALSE
ENSG00000115556	PLCD4	TRUE	0.201468	0.194636	8.76346e-05	1660	FALSE
ENSG00000104835	SARS2	TRUE	0.201375	0.182859	8.7519e-05	1661	FALSE
ENSG00000090905	TNRC6A	TRUE	0.201328	0.201707	7.71936e-05	1662	FALSE
ENSG00000171763	SPATA5L1	TRUE	0.201165	0.184614	0.00010347	1663	FALSE
ENSG00000117281	CD160	TRUE	0.201124	0.177556	3.15861e-05	1664	FALSE
ENSG00000124733	MEA1	TRUE	0.201043	0.216229	0.000219052	1665	FALSE
ENSG00000140398	NEIL1	TRUE	0.200985	0.163443	5.9584e-05	1666	FALSE
ENSG00000167740	CYB5D2	TRUE	0.200917	0.191175	9.4666e-05	1667	FALSE
ENSG00000166432	ZMAT1	TRUE	0.200916	0.15168	3.3407e-05	1668	FALSE
ENSG00000103274	NUBP1	TRUE	0.200756	0.194446	5.63366e-05	1669	FALSE
ENSG00000135587	SMPD2	TRUE	0.200737	0.187423	0.000208948	1670	FALSE
ENSG00000157045	NTAN1	TRUE	0.200695	0.150781	3.914e-05	1671	FALSE
ENSG00000181513	ACBD4	TRUE	0.200639	0.175663	0.000134589	1672	FALSE
ENSG00000213658	LAT	TRUE	0.200617	0.172832	5.51117e-05	1673	FALSE
ENSG00000224226	TBC1D3B	TRUE	0.200411	0.219195	0.000152407	1674	FALSE
ENSG00000146540	C7orf50	TRUE	0.200389	0.200314	0.000298054	1675	FALSE
ENSG00000242612	DECR2	TRUE	0.200376	0.181608	6.75355e-05	1676	FALSE
ENSG00000172889	EGFL7	TRUE	0.20028	0.157351	5.81253e-05	1677	FALSE
ENSG00000157110	RBPMS	TRUE	0.200118	0.163142	6.40417e-05	1678	FALSE
ENSG00000197054	ZNF763	TRUE	0.200108	0.160114	4.70831e-05	1679	FALSE
ENSG00000150076	C10orf68	TRUE	0.200054	0.151504	2.6527e-05	1680	FALSE
ENSG00000112651	MRPL2	TRUE	0.200005	0.223551	0.000305758	1681	FALSE
ENSG00000101246	ARFRP1	TRUE	0.199981	0.304049	0.00144766	1682	FALSE
ENSG00000103490	PYCARD	TRUE	0.199976	0.209513	0.000136226	1683	FALSE
ENSG00000141994	DUS3L	TRUE	0.199966	0.283449	0.00166174	1684	FALSE
ENSG00000003756	RBM5	TRUE	0.199944	0.153315	4.66773e-05	1685	FALSE
ENSG00000160917	CPSF4	TRUE	0.199928	0.170741	0.000101481	1686	FALSE
ENSG00000135899	SP110	TRUE	0.199906	0.152739	4.06997e-05	1687	FALSE
ENSG00000229474	PATL2	TRUE	0.199849	0.165758	3.22753e-05	1688	FALSE
ENSG00000106686	SPATA6L	TRUE	0.199801	0.151036	4.2673e-05	1689	FALSE
ENSG00000141854	CTB-55O6.8	TRUE	0.199772	0.144291	3.88863e-05	1690	FALSE
ENSG00000141349	G6PC3	TRUE	0.19971	0.259809	0.000395688	1691	FALSE
ENSG00000120533	ENY2	TRUE	0.199494	0.195811	8.21515e-05	1692	FALSE
ENSG00000104969	SGTA	TRUE	0.19946	0.250738	0.00175907	1693	FALSE
ENSG00000136280	CCM2	TRUE	0.199447	0.215988	0.000406284	1694	FALSE
ENSG00000100997	ABHD12	TRUE	0.19943	0.20207	0.000284676	1695	FALSE
ENSG00000214309	MBLAC1	TRUE	0.199345	0.235262	0.00054515	1696	FALSE
ENSG00000135617	PRADC1	TRUE	0.199342	0.196239	0.000189453	1697	FALSE
ENSG00000140750	ARHGAP17	TRUE	0.199342	0.157566	4.64282e-05	1698	FALSE
ENSG00000103037	SETD6	TRUE	0.199291	0.115605	1.20227e-05	1699	FALSE
ENSG00000132541	HRSP12	TRUE	0.199036	0.143065	3.51115e-05	1700	FALSE
ENSG00000138036	DYNC2LI1	TRUE	0.199018	0.175732	8.5229e-05	1701	FALSE
ENSG00000064933	PMS1	TRUE	0.198886	0.136806	2.29801e-05	1702	FALSE
ENSG00000132879	FBXO44	TRUE	0.198871	0.161122	6.38882e-05	1703	FALSE
ENSG00000160214	RRP1	TRUE	0.198853	0.233383	0.0002418	1704	FALSE
ENSG00000214645	AL162389.1	TRUE	0.198676	0.188464	0.000255978	1705	FALSE
ENSG00000172301	COPRS	TRUE	0.198613	0.192591	0.000197873	1706	FALSE
ENSG00000179397	C1orf101	TRUE	0.198606	0.149783	3.82564e-05	1707	FALSE
ENSG00000130684	ZNF337	TRUE	0.198553	0.165765	6.33233e-05	1708	FALSE
ENSG00000137098	SPAG8	TRUE	0.198513	0.16368	3.8914e-05	1709	FALSE
ENSG00000117480	FAAH	TRUE	0.198462	0.180578	7.00212e-05	1710	FALSE
ENSG00000130489	SCO2	TRUE	0.198415	0.208407	0.00012902	1711	FALSE
ENSG00000141510	TP53	TRUE	0.198262	0.154976	7.16026e-05	1712	FALSE
ENSG00000107949	BCCIP	TRUE	0.198057	0.166166	7.57153e-05	1713	FALSE
ENSG00000123810	B9D2	TRUE	0.197975	0.21968	0.000140703	1714	FALSE
ENSG00000154265	ABCA5	TRUE	0.197928	0.143948	1.82672e-05	1715	FALSE
ENSG00000132664	POLR3F	TRUE	0.197903	0.129723	2.34834e-05	1716	FALSE
ENSG00000165752	STK32C	TRUE	0.197894	0.172634	0.000152283	1717	FALSE
ENSG00000124562	SNRPC	TRUE	0.19777	0.206001	0.00028141	1718	FALSE
ENSG00000269871	AC040977.1	TRUE	0.197498	0.179602	7.90781e-05	1719	FALSE
ENSG00000072818	ACAP1	TRUE	0.197409	0.20223	0.000159738	1720	FALSE
ENSG00000204536	CCHCR1	TRUE	0.197329	0.201376	0.000243983	1721	FALSE
ENSG00000119242	CCDC92	TRUE	0.197312	0.16886	8.2327e-05	1722	FALSE
ENSG00000156990	RPUSD3	TRUE	0.197256	0.187193	0.000131843	1723	FALSE
ENSG00000259752	FKSG62	TRUE	0.197249	0.161209	8.4544e-05	1724	FALSE
ENSG00000023892	DEF6	TRUE	0.197249	0.181696	0.00014596	1725	FALSE
ENSG00000176715	ACSF3	TRUE	0.19705	0.210832	0.000182034	1726	FALSE
ENSG00000139679	LPAR6	TRUE	0.197006	0.105662	9.88252e-06	1727	FALSE
ENSG00000178982	EIF3K	TRUE	0.196949	0.231855	0.00090581	1728	FALSE
ENSG00000188566	NDOR1	TRUE	0.196873	0.218976	0.000343827	1729	FALSE
ENSG00000167775	CD320	TRUE	0.196716	0.202604	0.000479485	1730	FALSE
ENSG00000135722	FBXL8	TRUE	0.196618	0.205422	0.000309853	1731	FALSE
ENSG00000213889	PPM1N	TRUE	0.196498	0.114253	1.60486e-05	1732	FALSE
ENSG00000175711	B3GNTL1	TRUE	0.196443	0.177242	8.7183e-05	1733	FALSE
ENSG00000136936	XPA	TRUE	0.196443	0.207935	0.000372185	1734	FALSE
ENSG00000216895	AC009403.2	TRUE	0.196249	0.112645	1.56187e-05	1735	FALSE
ENSG00000175309	AGXT2L2	TRUE	0.196241	0.148077	3.66102e-05	1736	FALSE
ENSG00000163157	TMOD4	TRUE	0.196215	0.249347	0.000218163	1737	FALSE
ENSG00000203880	PCMTD2	TRUE	0.196215	0.144355	4.0892e-05	1738	FALSE
ENSG00000172500	FIBP	TRUE	0.19612	0.227014	0.000674078	1739	FALSE
ENSG00000173660	UQCRH	TRUE	0.1961	0.181639	0.00010479	1740	FALSE
ENSG00000244219	GS1-259H13.2	TRUE	0.19607	0.113038	1.491e-05	1741	FALSE
ENSG00000006025	OSBPL7	TRUE	0.195937	0.166607	0.000105942	1742	FALSE
ENSG00000204444	APOM	TRUE	0.19584	0.208552	0.00069684	1743	FALSE
ENSG00000173465	SSSCA1	TRUE	0.195835	0.297126	0.00235022	1744	FALSE
ENSG00000101189	MRGBP	TRUE	0.195816	0.188602	0.000213934	1745	FALSE
ENSG00000080189	SLC35C2	TRUE	0.195744	0.188983	0.000228232	1746	FALSE
ENSG00000145901	TNIP1	TRUE	0.195722	0.247926	0.000785745	1747	FALSE
ENSG00000205584	AC005488.11	TRUE	0.195704	0.154192	6.23388e-05	1748	FALSE
ENSG00000261740	BOLA2B	TRUE	0.195657	0.169209	7.33486e-05	1749	FALSE
ENSG00000002822	MAD1L1	TRUE	0.195647	0.263378	0.00206982	1750	FALSE
ENSG00000123136	DDX39A	TRUE	0.195625	0.193419	0.000286979	1751	FALSE
ENSG00000177548	RABEP2	TRUE	0.195516	0.237989	0.00111339	1752	FALSE
ENSG00000160993	ALKBH4	TRUE	0.195496	0.236714	0.00130311	1753	FALSE
ENSG00000105327	BBC3	TRUE	0.195462	0.151915	7.02765e-05	1754	FALSE
ENSG00000161999	JMJD8	TRUE	0.195418	0.258589	0.00318697	1755	FALSE
ENSG00000234972	TBC1D3C	TRUE	0.1954	0.143418	3.45567e-05	1756	FALSE
ENSG00000089063	TMEM230	TRUE	0.195391	0.157971	6.78148e-05	1757	FALSE
ENSG00000144741	SLC25A26	TRUE	0.195345	0.195221	0.000307093	1758	FALSE
ENSG00000176809	LRRC37A3	TRUE	0.195341	0.099938	9.52647e-06	1759	FALSE
ENSG00000032444	PNPLA6	TRUE	0.195264	0.341143	0.00856006	1760	FALSE
ENSG00000231500	RPS18	TRUE	0.195213	0.178688	0.000156877	1761	FALSE
ENSG00000160087	UBE2J2	TRUE	0.195173	0.199672	0.000541837	1762	FALSE
ENSG00000137841	PLCB2	TRUE	0.19517	0.145012	4.64601e-05	1763	FALSE
ENSG00000196476	C20orf96	TRUE	0.195138	0.108927	1.24542e-05	1764	FALSE
ENSG00000123159	GIPC1	TRUE	0.195092	0.249128	0.000413693	1765	FALSE
ENSG00000197448	GSTK1	TRUE	0.194811	0.142878	4.84244e-05	1766	FALSE
ENSG00000128699	ORMDL1	TRUE	0.19475	0.154603	6.97849e-05	1767	FALSE
ENSG00000182774	RPS17L	TRUE	0.194701	0.143764	4.43889e-05	1768	FALSE
ENSG00000233493	TMEM238	TRUE	0.194678	0.245028	0.0001983	1769	FALSE
ENSG00000102871	TRADD	TRUE	0.194612	0.191083	0.00025987	1770	FALSE
ENSG00000182944	EWSR1	TRUE	0.194588	0.157727	0.000100495	1771	FALSE
ENSG00000155666	KDM8	TRUE	0.194519	0.20302	0.000152397	1772	FALSE
ENSG00000157873	TNFRSF14	TRUE	0.194488	0.167783	6.89221e-05	1773	FALSE
ENSG00000115204	MPV17	TRUE	0.194442	0.192627	0.000359847	1774	FALSE
ENSG00000149201	CCDC81	TRUE	0.194439	0.139187	4.13542e-05	1775	FALSE
ENSG00000173812	EIF1	TRUE	0.194414	0.172818	0.000124258	1776	FALSE
ENSG00000163467	TSACC	TRUE	0.194397	0.134198	4.05199e-05	1777	FALSE
ENSG00000131477	RAMP2	TRUE	0.194375	0.159656	9.94805e-05	1778	FALSE
ENSG00000175573	C11orf68	TRUE	0.194313	0.224099	0.000457506	1779	FALSE
ENSG00000187243	MAGED4B	TRUE	0.194228	0.157877	5.42365e-05	1780	FALSE
ENSG00000075914	EXOSC7	TRUE	0.194215	0.219352	0.0007993	1781	FALSE
ENSG00000106588	PSMA2	TRUE	0.194195	0.228362	0.000212501	1782	FALSE
ENSG00000138621	PPCDC	TRUE	0.194084	0.187141	0.000258749	1783	FALSE
ENSG00000158417	EIF5B	TRUE	0.194073	0.202094	0.000425518	1784	FALSE
ENSG00000149016	TUT1	TRUE	0.19399	0.240202	0.00102923	1785	FALSE
ENSG00000161981	SNRNP25	TRUE	0.193919	0.218741	0.000470033	1786	FALSE
ENSG00000165629	ATP5C1	TRUE	0.193705	0.178438	0.000103655	1787	FALSE
ENSG00000091732	ZC3HC1	TRUE	0.193674	0.154205	8.33171e-05	1788	FALSE
ENSG00000138668	HNRNPD	TRUE	0.193378	0.121059	1.93299e-05	1789	FALSE
ENSG00000231887	PRH1	TRUE	0.193334	0.155929	0.000106947	1790	FALSE
ENSG00000167799	NUDT8	TRUE	0.193256	0.226151	0.000537471	1791	FALSE
ENSG00000159692	CTBP1	TRUE	0.193253	0.32223	0.00422927	1792	FALSE
ENSG00000114626	ABTB1	TRUE	0.193062	0.180129	0.000204982	1793	FALSE
ENSG00000067596	DHX8	TRUE	0.192931	0.235176	0.00155579	1794	FALSE
ENSG00000198393	ZNF26	TRUE	0.192913	0.142204	5.11883e-05	1795	FALSE
ENSG00000063241	ISOC2	TRUE	0.192774	0.206151	0.000497753	1796	FALSE
ENSG00000125730	C3	TRUE	0.192742	0.158135	9.44916e-05	1797	FALSE
ENSG00000117419	ERI3	TRUE	0.192723	0.177061	0.000219145	1798	FALSE
ENSG00000181481	RNF135	TRUE	0.192666	0.180867	0.000303399	1799	FALSE
ENSG00000183513	COA5	TRUE	0.192638	0.173563	0.000180416	1800	FALSE
ENSG00000197536	C5orf56	TRUE	0.192575	0.121652	2.7563e-05	1801	FALSE
ENSG00000136197	C7orf25	TRUE	0.192515	0.157442	0.00011388	1802	FALSE
ENSG00000173581	CCDC106	TRUE	0.192403	0.175569	0.000202123	1803	FALSE
ENSG00000172638	EFEMP2	TRUE	0.192284	0.187671	0.000147398	1804	FALSE
ENSG00000170892	TSEN34	TRUE	0.192274	0.171309	0.000155356	1805	FALSE
ENSG00000122026	RPL21	TRUE	0.192261	0.189211	0.000176932	1806	FALSE
ENSG00000180071	ANKRD18A	TRUE	0.192253	0.110187	1.54596e-05	1807	FALSE
ENSG00000168393	DTYMK	TRUE	0.192235	0.177586	0.000218638	1808	FALSE
ENSG00000160602	NEK8	TRUE	0.192233	0.226999	0.000894766	1809	FALSE
ENSG00000150459	SAP18	TRUE	0.191982	0.187628	0.00010715	1810	FALSE
ENSG00000160221	C21orf33	TRUE	0.191837	0.198095	0.000281244	1811	FALSE
ENSG00000214530	STARD10	TRUE	0.191808	0.223726	0.000296279	1812	FALSE
ENSG00000117410	ATP6V0B	TRUE	0.191792	0.158064	0.000109918	1813	FALSE
ENSG00000121851	POLR3GL	TRUE	0.191745	0.168295	0.00019557	1814	FALSE
ENSG00000167874	TMEM88	TRUE	0.191562	0.154597	7.41089e-05	1815	FALSE
ENSG00000154102	C16orf74	TRUE	0.191545	0.116237	2.74349e-05	1816	FALSE
ENSG00000178307	TMEM11	TRUE	0.191479	0.265136	0.00349923	1817	FALSE
ENSG00000175938	ORAI3	TRUE	0.191437	0.168147	0.000148692	1818	FALSE
ENSG00000103051	COG4	TRUE	0.19134	0.220713	0.000649722	1819	FALSE
ENSG00000105519	CAPS	TRUE	0.191304	0.190206	0.000306551	1820	FALSE
ENSG00000251247	ZNF345	TRUE	0.191281	0.136209	4.65584e-05	1821	FALSE
ENSG00000108786	HSD17B1	TRUE	0.19123	0.195621	0.000421482	1822	FALSE
ENSG00000134253	TRIM45	TRUE	0.191167	0.131603	4.17553e-05	1823	FALSE
ENSG00000174529	TMEM81	TRUE	0.191032	0.123371	3.48837e-05	1824	FALSE
ENSG00000127445	PIN1	TRUE	0.190947	0.212902	0.000609028	1825	FALSE
ENSG00000171421	MRPL36	TRUE	0.190934	0.145599	6.19822e-05	1826	FALSE
ENSG00000118939	UCHL3	TRUE	0.190849	0.144041	6.49688e-05	1827	FALSE
ENSG00000171453	POLR1C	TRUE	0.190803	0.17252	0.000168615	1828	FALSE
ENSG00000129084	PSMA1	TRUE	0.190648	0.182772	0.000169638	1829	FALSE
ENSG00000189409	MMP23B	TRUE	0.190615	0.201195	6.43431e-05	1830	FALSE
ENSG00000175575	PAAF1	TRUE	0.190562	0.154182	0.000111579	1831	FALSE
ENSG00000198746	GPATCH3	TRUE	0.190498	0.212927	0.000801758	1832	FALSE
ENSG00000198034	RPS4X	TRUE	0.190472	0.145559	8.31188e-05	1833	FALSE
ENSG00000175826	CTDNEP1	TRUE	0.190358	0.208267	0.000721753	1834	FALSE
ENSG00000069493	CLEC2D	TRUE	0.190188	0.180585	0.000163366	1835	FALSE
ENSG00000196655	TRAPPC4	TRUE	0.190162	0.171626	0.000126002	1836	FALSE
ENSG00000212907	MT-ND4L	TRUE	0.190124	0.176244	0.00024182	1837	FALSE
ENSG00000244187	TMEM141	TRUE	0.19012	0.18497	0.000331467	1838	FALSE
ENSG00000176444	CLK2	TRUE	0.19006	0.157239	0.000121925	1839	FALSE
ENSG00000176681	LRRC37A	TRUE	0.189915	0.0964498	1.57e-05	1840	FALSE
ENSG00000126264	HCST	TRUE	0.189908	0.172663	0.000120836	1841	FALSE
ENSG00000178605	GTPBP6	TRUE	0.189729	0.228103	0.00045764	1842	FALSE
ENSG00000115286	NDUFS7	TRUE	0.189691	0.32751	0.00177541	1843	FALSE
ENSG00000108641	B9D1	TRUE	0.189688	0.177023	0.000259059	1844	FALSE
ENSG00000179476	C14orf28	TRUE	0.18968	0.124763	4.26771e-05	1845	FALSE
ENSG00000105136	ZNF419	TRUE	0.189654	0.108636	2.19069e-05	1846	FALSE
ENSG00000050393	CCDC90A	TRUE	0.189643	0.148154	0.000109536	1847	FALSE
ENSG00000125871	MGME1	TRUE	0.189616	0.13011	4.45485e-05	1848	FALSE
ENSG00000164039	BDH2	TRUE	0.189581	0.15165	8.596e-05	1849	FALSE
ENSG00000140368	PSTPIP1	TRUE	0.189541	0.175298	0.00012091	1850	FALSE
ENSG00000106733	NMRK1	TRUE	0.189506	0.0909408	1.36655e-05	1851	FALSE
ENSG00000104973	MED25	TRUE	0.189493	0.239007	0.00163964	1852	FALSE
ENSG00000249437	NAIP	TRUE	0.189447	0.179737	7.12624e-05	1853	FALSE
ENSG00000154589	LY96	TRUE	0.189432	0.153196	0.000107925	1854	FALSE
ENSG00000241553	ARPC4	TRUE	0.189108	0.159226	0.000158314	1855	FALSE
ENSG00000132581	SDF2	TRUE	0.189001	0.207115	0.000642983	1856	FALSE
ENSG00000188290	HES4	TRUE	0.188988	0.175975	0.000205448	1857	FALSE
ENSG00000168522	FNTA	TRUE	0.188735	0.132549	6.18606e-05	1858	FALSE
ENSG00000124802	EEF1E1	TRUE	0.188568	0.18126	0.000260322	1859	FALSE
ENSG00000213563	C8orf82	TRUE	0.188556	0.185771	0.000314828	1860	FALSE
ENSG00000101442	ACTR5	TRUE	0.188511	0.144913	9.44666e-05	1861	FALSE
ENSG00000228300	C19orf24	TRUE	0.188469	0.216781	0.00137669	1862	FALSE
ENSG00000148824	MTG1	TRUE	0.188384	0.234342	0.000831724	1863	FALSE
ENSG00000169692	AGPAT2	TRUE	0.188334	0.218776	0.00150534	1864	FALSE
ENSG00000164967	RPP25L	TRUE	0.188309	0.190315	0.000306442	1865	FALSE
ENSG00000133315	MACROD1	TRUE	0.188286	0.175243	0.000250877	1866	FALSE
ENSG00000126458	RRAS	TRUE	0.188245	0.176373	0.000341429	1867	FALSE
ENSG00000174446	SNAPC5	TRUE	0.188186	0.163911	0.000157716	1868	FALSE
ENSG00000123143	PKN1	TRUE	0.188155	0.228636	0.00177791	1869	FALSE
ENSG00000125898	FAM110A	TRUE	0.188154	0.194537	0.000753812	1870	FALSE
ENSG00000168970	JMJD7-PLA2G4B	TRUE	0.188147	0.16814	0.000155151	1871	FALSE
ENSG00000120509	PDZD11	TRUE	0.188145	0.15046	5.61376e-05	1872	FALSE
ENSG00000110719	TCIRG1	TRUE	0.188043	0.237584	0.000621182	1873	FALSE
ENSG00000121766	ZCCHC17	TRUE	0.188041	0.153602	0.000126536	1874	FALSE
ENSG00000007376	RPUSD1	TRUE	0.187909	0.252674	0.00380617	1875	FALSE
ENSG00000012061	ERCC1	TRUE	0.187908	0.17075	0.000293283	1876	FALSE
ENSG00000137185	ZSCAN9	TRUE	0.187824	0.129652	4.57201e-05	1877	FALSE
ENSG00000196433	ASMT	TRUE	0.187785	0.176018	0.000225494	1878	FALSE
ENSG00000136238	RAC1	TRUE	0.187702	0.181473	0.000419509	1879	FALSE
ENSG00000130726	TRIM28	TRUE	0.18769	0.244968	0.00156134	1880	FALSE
ENSG00000135185	TMEM243	TRUE	0.187659	0.11761	4.14623e-05	1881	FALSE
ENSG00000139746	RBM26	TRUE	0.187558	0.143855	7.17735e-05	1882	FALSE
ENSG00000241058	NSUN6	TRUE	0.187535	0.156942	0.000153277	1883	FALSE
ENSG00000131097	HIGD1B	TRUE	0.187495	0.165189	0.000123203	1884	FALSE
ENSG00000258289	CHURC1	TRUE	0.187493	0.203963	0.000435769	1885	FALSE
ENSG00000204392	LSM2	TRUE	0.187434	0.182009	0.000507743	1886	FALSE
ENSG00000175455	CCDC14	TRUE	0.187407	0.156132	6.49655e-05	1887	FALSE
ENSG00000213465	ARL2	TRUE	0.187365	0.203472	0.00064213	1888	FALSE
ENSG00000164611	PTTG1	TRUE	0.187358	0.177529	0.000236241	1889	FALSE
ENSG00000170667	RASA4B	TRUE	0.187147	0.160992	0.00013536	1890	FALSE
ENSG00000166682	TMPRSS5	TRUE	0.187126	0.154802	0.00017437	1891	FALSE
ENSG00000146830	GIGYF1	TRUE	0.187104	0.177011	0.000226775	1892	FALSE
ENSG00000070081	NUCB2	TRUE	0.187094	0.15882	7.05749e-05	1893	FALSE
ENSG00000161526	SAP30BP	TRUE	0.187086	0.155279	0.000107972	1894	FALSE
ENSG00000229117	RPL41	TRUE	0.187017	0.249077	0.00344521	1895	FALSE
ENSG00000104825	NFKBIB	TRUE	0.186949	0.246955	0.00134369	1896	FALSE
ENSG00000196408	NOXO1	TRUE	0.186927	0.157515	0.000184088	1897	FALSE
ENSG00000140474	ULK3	TRUE	0.186893	0.179065	0.000316524	1898	FALSE
ENSG00000182993	C12orf60	TRUE	0.186802	0.141345	9.30809e-05	1899	FALSE
ENSG00000143919	CAMKMT	TRUE	0.186788	0.115882	3.36354e-05	1900	FALSE
ENSG00000203724	C1orf53	TRUE	0.186724	0.155449	0.00012072	1901	FALSE
ENSG00000175467	SART1	TRUE	0.186688	0.294793	0.00504712	1902	FALSE
ENSG00000188372	ZP3	TRUE	0.186659	0.157846	0.000139163	1903	FALSE
ENSG00000146826	C7orf43	TRUE	0.186613	0.189447	0.000493295	1904	FALSE
ENSG00000170242	USP47	TRUE	0.186468	0.189116	0.000278295	1905	FALSE
ENSG00000175213	ZNF408	TRUE	0.186461	0.23167	0.00293155	1906	FALSE
ENSG00000105663	WBP7	TRUE	0.186394	0.24329	0.00107963	1907	FALSE
ENSG00000127586	CHTF18	TRUE	0.186347	0.239552	0.00178355	1908	FALSE
ENSG00000175324	LSM1	TRUE	0.186207	0.15453	0.000151112	1909	FALSE
ENSG00000149809	TM7SF2	TRUE	0.186205	0.177044	0.000207493	1910	FALSE
ENSG00000112038	OPRM1	TRUE	0.186144	0.196948	0.000504209	1911	FALSE
ENSG00000089820	ARHGAP4	TRUE	0.186104	0.184057	0.000470897	1912	FALSE
ENSG00000105197	TIMM50	TRUE	0.186097	0.255903	0.00189637	1913	FALSE
ENSG00000105289	TJP3	TRUE	0.186094	0.215078	0.00110246	1914	FALSE
ENSG00000161395	PGAP3	TRUE	0.185954	0.182465	0.000464271	1915	FALSE
ENSG00000105516	DBP	TRUE	0.18591	0.182767	0.000184974	1916	FALSE
ENSG00000243696	MUSTN1	TRUE	0.185794	0.154658	0.000133552	1917	FALSE
ENSG00000204815	TTC25	TRUE	0.185793	0.142627	8.96006e-05	1918	FALSE
ENSG00000184277	TM2D3	TRUE	0.185777	0.103054	2.88244e-05	1919	FALSE
ENSG00000130414	NDUFA10	TRUE	0.185774	0.227419	0.00182292	1920	FALSE
ENSG00000257949	TEN1	TRUE	0.185766	0.194933	0.000335205	1921	FALSE
ENSG00000108771	DHX58	TRUE	0.185687	0.211127	0.000551923	1922	FALSE
ENSG00000268403	AC132192.1	TRUE	0.185496	0.128629	5.78456e-05	1923	FALSE
ENSG00000141665	FBXO15	TRUE	0.185371	0.183249	0.000450812	1924	FALSE
ENSG00000178096	BOLA1	TRUE	0.185369	0.192355	0.000178697	1925	FALSE
ENSG00000196072	BLOC1S2	TRUE	0.185365	0.182763	0.00032731	1926	FALSE
ENSG00000114735	HEMK1	TRUE	0.18529	0.190337	0.000591468	1927	FALSE
ENSG00000239306	RBM14	TRUE	0.185265	0.327482	0.00121504	1928	FALSE
ENSG00000170684	ZNF296	TRUE	0.185186	0.190499	0.000506483	1929	FALSE
ENSG00000267740	AC024592.12	TRUE	0.185148	0.207045	0.000466153	1930	FALSE
ENSG00000129562	DAD1	TRUE	0.185023	0.199284	0.00116832	1931	FALSE
ENSG00000160570	DEDD2	TRUE	0.185014	0.178886	0.000303588	1932	FALSE
ENSG00000075292	ZNF638	TRUE	0.184992	0.17968	0.000319413	1933	FALSE
ENSG00000132958	TPTE2	TRUE	0.18489	0.101185	2.71344e-05	1934	FALSE
ENSG00000100083	GGA1	TRUE	0.18476	0.228767	0.00267047	1935	FALSE
ENSG00000100197	CYP2D6	TRUE	0.184728	0.183331	0.000524682	1936	FALSE
ENSG00000225766	RP11-468E2.9	TRUE	0.18465	0.167623	6.74758e-05	1937	FALSE
ENSG00000143198	MGST3	TRUE	0.184597	0.149494	0.000123361	1938	FALSE
ENSG00000135541	AHI1	TRUE	0.184594	0.150593	7.90148e-05	1939	FALSE
ENSG00000163738	MTHFD2L	TRUE	0.184561	0.106131	3.26157e-05	1940	FALSE
ENSG00000165724	ZMYND19	TRUE	0.184506	0.177938	0.000285462	1941	FALSE
ENSG00000112667	DNPH1	TRUE	0.184377	0.238396	0.00101935	1942	FALSE
ENSG00000165916	PSMC3	TRUE	0.184341	0.2903	0.00167525	1943	FALSE
ENSG00000117448	AKR1A1	TRUE	0.184312	0.175454	0.000267417	1944	FALSE
ENSG00000163660	CCNL1	TRUE	0.184262	0.166871	5.48934e-05	1945	FALSE
ENSG00000133112	TPT1	TRUE	0.184218	0.181962	0.00030555	1946	FALSE
ENSG00000115317	HTRA2	TRUE	0.184068	0.161662	0.000195539	1947	FALSE
ENSG00000175416	CLTB	TRUE	0.184059	0.238641	0.0016564	1948	FALSE
ENSG00000078142	PIK3C3	TRUE	0.183941	0.150965	0.000179182	1949	FALSE
ENSG00000145191	EIF2B5	TRUE	0.18379	0.154474	0.000204616	1950	FALSE
ENSG00000152433	ZNF547	TRUE	0.183782	0.173301	0.000149691	1951	FALSE
ENSG00000231852	CYP21A2	TRUE	0.183777	0.18179	0.000372216	1952	FALSE
ENSG00000042753	AP2S1	TRUE	0.183749	0.256617	0.00252426	1953	FALSE
ENSG00000035141	FAM136A	TRUE	0.183612	0.165522	0.000219575	1954	FALSE
ENSG00000214413	BBIP1	TRUE	0.183582	0.152525	0.000153778	1955	FALSE
ENSG00000037897	METTL1	TRUE	0.183568	0.168932	0.000270123	1956	FALSE
ENSG00000186184	POLR1D	TRUE	0.183451	0.157766	0.000102539	1957	FALSE
ENSG00000261067	RP11-264B17.3	TRUE	0.18334	0.209771	0.000473836	1958	FALSE
ENSG00000152359	POC5	TRUE	0.183187	0.178344	7.91171e-05	1959	FALSE
ENSG00000104946	TBC1D17	TRUE	0.183062	0.204702	0.00101011	1960	FALSE
ENSG00000100068	LRP5L	TRUE	0.183023	0.217154	0.000378965	1961	FALSE
ENSG00000130518	KIAA1683	TRUE	0.183006	0.220551	0.000131096	1962	FALSE
ENSG00000186468	RPS23	TRUE	0.182972	0.188827	0.00051674	1963	FALSE
ENSG00000057935	MTA3	TRUE	0.182939	0.212755	0.000161399	1964	FALSE
ENSG00000078618	NRD1	TRUE	0.182807	0.199211	0.000166172	1965	FALSE
ENSG00000010361	FUZ	TRUE	0.182688	0.189294	0.000413299	1966	FALSE
ENSG00000102898	NUTF2	TRUE	0.182617	0.201905	0.000626542	1967	FALSE
ENSG00000130811	EIF3G	TRUE	0.182616	0.239308	0.00158287	1968	FALSE
ENSG00000164344	KLKB1	TRUE	0.18245	0.167041	0.000151784	1969	FALSE
ENSG00000128228	SDF2L1	TRUE	0.182432	0.275089	0.00126191	1970	FALSE
ENSG00000105771	SMG9	TRUE	0.182421	0.168636	0.000311966	1971	FALSE
ENSG00000100271	TTLL1	TRUE	0.182361	0.172838	0.000243949	1972	FALSE
ENSG00000168734	PKIG	TRUE	0.182334	0.174829	0.000443518	1973	FALSE
ENSG00000149273	RPS3	TRUE	0.182318	0.187436	0.000493166	1974	FALSE
ENSG00000204301	NOTCH4	TRUE	0.18229	0.123303	8.02614e-05	1975	FALSE
ENSG00000170445	HARS	TRUE	0.182087	0.158533	5.07295e-05	1976	FALSE
ENSG00000127564	PKMYT1	TRUE	0.181944	0.218299	0.00213682	1977	FALSE
ENSG00000164535	DAGLB	TRUE	0.181926	0.228103	0.00270027	1978	FALSE
ENSG00000072849	DERL2	TRUE	0.181835	0.136511	7.25799e-05	1979	FALSE
ENSG00000167792	NDUFV1	TRUE	0.181653	0.279588	0.000754497	1980	FALSE
ENSG00000233276	GPX1	TRUE	0.181625	0.222782	0.0012881	1981	FALSE
ENSG00000206530	WDR52	TRUE	0.181598	0.181598	6.68454e-05	1982	FALSE
ENSG00000063127	SLC6A16	TRUE	0.181571	0.152611	0.000171742	1983	FALSE
ENSG00000148384	INPP5E	TRUE	0.181417	0.185195	0.000768034	1984	FALSE
ENSG00000172775	FAM192A	TRUE	0.181403	0.164882	0.000204576	1985	FALSE
ENSG00000117450	PRDX1	TRUE	0.181374	0.166767	0.000516002	1986	FALSE
ENSG00000243649	CFB	TRUE	0.181304	0.142279	0.000156161	1987	FALSE
ENSG00000102890	ELMO3	TRUE	0.181242	0.226302	0.000797851	1988	FALSE
ENSG00000126453	BCL2L12	TRUE	0.181239	0.22984	0.00239377	1989	FALSE
ENSG00000224870	RP4-758J18.2	TRUE	0.181144	0.195931	0.000957339	1990	FALSE
ENSG00000147166	ITGB1BP2	TRUE	0.181082	0.173937	0.000504427	1991	FALSE
ENSG00000154240	CEP112	TRUE	0.181071	0.144218	0.000166257	1992	FALSE
ENSG00000072506	HSD17B10	TRUE	0.181066	0.202707	0.000717257	1993	FALSE
ENSG00000258366	RTEL1	TRUE	0.180991	0.260231	0.0032351	1994	FALSE
ENSG00000159708	LRRC36	TRUE	0.180984	0.133999	0.000106712	1995	FALSE
[truncated: 11,220 more rows]
