# Supplementary material for: APC mutations dysregulate alternative polyadenylation in cancer
Source: Genome Biol. 2024 Oct 7;25:255. doi: 10.1186/s13059-024-03406-4 (PMC11457450; doi:10.1186/s13059-024-03406-4)
Supplement: Supplementary file 4 — Additional file 4: Table S3. Differentially polyadenylated transcripts in colorectal andeocarcinoma samples harboring APC nonsense or frameshift mutations. Quantification of the average 3′ UTR length per geen in samples with or without nonsense or frameshift mutations in APC. For each gene, the median 3′ UTR length per group is identified which was quantified using DaPars [11]. [file 13059_2024_3406_MOESM4_ESM.xls]

## Sheet: supplementary_table3
Supplementary Table 3: Differential polyadenylation in colorectal adenocaricinoma samples with APC nonsense or frameshift mutations.
Each row is a gene and the columns reflect the median 3' UTR length calculated using DaPars across either the WT APC samples (wt_median) or the APC nonsense or frameshift mutation harboring samples (mut_median).
Delta is the difference (mut_median - wt_median). log2 is the log2(mut_median / wt_median). Pval is the p value from a Wilcoxon-rank sum test comparing wt and mutant 3' UTR length values, and huch_adj is the
Benjamin Hochberg adjusted P value per gene. Change is the called change as no_change, lengthening or shortening event in the mutant samples.
geneName	wt_median	mut_median	delta	log2	pval	hoch_adj	change
ATP5F1	0.07	0.07	0.0043599	0	0.0181559	0.0566492	no_change
PBXIP1	0.78	0.8	0.0104022	0.0365259	0.322352	0.464662	no_change
DDOST	0.52	0.54	0.0396676	0.0544478	7.39e-05	0.00118165	lengthened
SPSB1	0.75	0.77	0.0555375	0.0379678	0.0104807	0.0375853	no_change
HECTD3	1	1	0.0139711	0	0.0288628	0.0792719	no_change
FAM63A	1	1	0.0620376	0	0.0227089	0.066571	no_change
SRSF11	0.77	0.77	-0.000733	0	0.995297	0.998034	no_change
TRIM11	1	1	0.00763946	0	0.823714	0.886109	no_change
DNAJC8	0.1	0.1	8.66e-05	0	0.476467	0.611142	no_change
SNAP47	0.75	0.76	0.00347488	0.0191088	0.644167	0.755522	no_change
PUM1	0.64	0.71	0.0714045	0.149747	0.000131	0.00171944	lengthened
C1QA	0.84	0.89	0.0376358	0.083416	0.000848	0.00634746	lengthened
CCBL2	0.53	0.54	0.0259927	0.026967	0.0353175	0.0925212	no_change
SEPN1	1	1	0.0303104	0	3.82e-05	0.000766	lengthened
NFYC	0.65	0.7	0.0656014	0.106915	0.00222842	0.0123425	no_change
C1QB	0.98	0.98	-0.00251809	0	0.920223	0.949859	no_change
SLC16A1	0.26	0.27	0.0147817	0.0544478	0.00701847	0.0278708	no_change
CTNNBIP1	0.645	0.675	0.0341934	0.0655883	0.029687	0.0810974	no_change
HMGCS2	0.13	0.14	0.00746452	0.106915	0.0476928	0.115702	no_change
C1orf63	0.44	0.46	0.0148103	0.0641303	0.0501923	0.120261	no_change
WARS2	0.58	0.63	0.0317999	0.119299	0.158309	0.279928	no_change
PLEKHA6	0.35	0.36	0.0132678	0.040642	0.163287	0.286088	no_change
PPIE	0.05	0.04	0.000365	-0.321928	0.858167	0.908201	no_change
LAD1	0.1	0.1	0.000278	0	0.812416	0.879839	no_change
TAF13	0.69	0.715	0.0309799	0.0513469	0.0239375	0.0690626	no_change
COPA	0.09	0.1	0.00078	0.152003	0.0877051	0.181622	no_change
TSNAX	0.61	0.67	0.0466503	0.135352	0.00317665	0.016009	no_change
PIGC	1	1	0	0	NA	NA	no_change
MED8	0.78	0.83	0.0494362	0.0896372	0.0023674	0.0129841	no_change
CERS2	0.66	0.71	0.0811133	0.105353	1.79e-05	0.00046	lengthened
ENAH	0.06	0.06	0.00193211	0	0.333803	0.477039	no_change
DVL1	1	1	0.00456562	0	0.0510191	0.121751	no_change
DCAF8	0.57	0.61	0.0347976	0.0978473	0.00328748	0.016416	no_change
CYB5R1	0.88	0.92	0.0280698	0.0641303	0.0120178	0.0416922	no_change
RBM8A	0.21	0.21	0.00505624	0	0.303584	0.446577	no_change
MFSD2A	0.65	0.66	0.021092	0.0220263	0.139859	0.254955	no_change
SMAP2	1	1	0.0491589	0	1.38e-06	9.3e-05	lengthened
INTS3	1	1	0.00858974	0	0.0278923	0.0772713	no_change
ZDHHC18	0.89	0.95	0.0391063	0.0941222	0.000784	0.00600372	lengthened
USF1	1	1	0.00877999	0	0.0285788	0.078746	no_change
GOLT1A	0.83	0.85	0.0278047	0.0343515	0.0144936	0.0480195	no_change
STMN1	0.21	0.2	-0.0113017	-0.0703893	0.00806423	0.0309479	no_change
ARHGEF10L	0.9	0.94	0.0604413	0.0627358	0.0233409	0.0678268	no_change
WDR77	0.48	0.5	0.0268334	0.0588937	0.00593574	0.0247511	no_change
LGALS8	0.77	0.76	-0.0109452	-0.018859	0.327349	0.469657	no_change
CENPF	0.28	0.28	-5.01e-05	0	0.875156	0.918818	no_change
MIA3	0.19	0.19	0.00135241	0	0.92581	0.954086	no_change
ALG14	0.39	0.4	0.0146194	0.0365259	0.137272	0.252099	no_change
ZNF593	0.53	0.49	-0.0317869	-0.113211	0.0139721	0.0467365	no_change
CPT2	0.76	0.79	0.0393383	0.0558532	0.00302565	0.0154716	no_change
RPL22	0.345	0.44	0.0416364	0.350907	0.00019	0.00224242	lengthened
NDUFS2	0.81	0.82	0.00870509	0.017702	0.46733	0.603464	no_change
CD52	0.72	0.72	0.00672379	0	0.316742	0.458648	no_change
TMEM63A	0.62	0.69	0.0705518	0.154328	1.15e-06	8.16e-05	lengthened
ENSA	0.88	0.91	0.0373004	0.048363	0.101578	0.201681	no_change
RPA2	0.93	0.94	0.000159	0.01543	0.792979	0.866384	no_change
LAMC2	0.23	0.25	0.0177058	0.120294	9.73e-05	0.00141557	lengthened
MRPS21	0.5	0.49	-0.0284607	-0.0291463	0.0147285	0.0486084	no_change
S100A13	0.64	0.63	-0.010613	-0.0227201	0.221734	0.353777	no_change
KDM4A	0.29	0.29	0.00569569	0	0.904831	0.939918	no_change
MAPKAPK2	0.87	0.89	0.0248525	0.0327899	0.00720053	0.0283433	no_change
IFI6	0.85	0.85	0.0582735	0	0.127989	0.239706	no_change
PEX19	0.42	0.45	0.0301278	0.0995357	0.000238	0.00257459	lengthened
TMEM125	1	1	-0.00873229	0	0.0373053	0.0963351	no_change
JMJD4	0.865	0.87	0.00690476	0.00831527	0.862453	0.910091	no_change
C1orf9	1	1	0.00341566	0	0.66164	0.770534	no_change
C1orf52	0.125	0.13	0.00331887	0.0565835	0.100496	0.200311	no_change
EFNA4	0.59	0.57	-0.000921	-0.049753	0.472377	0.607523	no_change
NUCKS1	0.525	0.48	-0.0379229	-0.129283	0.0164004	0.0526518	no_change
AHCTF1	0.26	0.26	0.00564362	0	0.271821	0.412285	no_change
2023-03-01	1	1	0.0100065	0	0.0219472	0.0646847	no_change
ACP6	0.68	0.67	0.0104606	-0.0213737	0.568966	0.694104	no_change
TIPRL	0.36	0.37	0.0123823	0.0395284	0.0678903	0.149903	no_change
H3F3A	0.67	0.74	0.0773087	0.143364	0.00418679	0.019286	no_change
PPAP2B	0.76	0.77	0.0167207	0.018859	0.252296	0.389555	no_change
NADK	0.81	0.79	-0.00581646	-0.0360693	0.332149	0.475208	no_change
PSMD4	0.51	0.49	-0.00594208	-0.0577155	0.0994686	0.198966	no_change
ARPC5	0.96	1	0.0198372	0.0588937	0.0258281	0.0730318	no_change
DCAF8.1	0.11	0.11	0.00723435	0	0.133282	0.247061	no_change
F11R	0.08	0.09	0.00626289	0.169925	0.0105138	0.0376863	no_change
FAM176B	1	1	-0.000857	0	0.766111	0.847791	no_change
CSDE1	0.64	0.66	0.0349829	0.0443941	0.0232828	0.0677612	no_change
TXLNA	1	1	-0.00116528	0	0.767355	0.848678	no_change
GON4L	1	1	-0.00178912	0	0.766032	0.847791	no_change
C1orf123	0.71	0.74	0.0210985	0.0597062	0.0180492	0.0564674	no_change
AKR7A3	0.625	0.65	0.0338278	0.0565835	0.0626262	0.141677	no_change
SMPDL3B	0.16	0.16	-0.00521486	0	0.64093	0.753225	no_change
ADIPOR1	1	1	0.0120607	0	0.0309587	0.0835896	no_change
CKS1B	1	1	0.000777	0	0.0305447	0.0828222	no_change
TRAPPC3	0.47	0.48	-0.00136052	0.0303736	0.460665	0.598388	no_change
PADI2	1	1	0.0428636	0	0.00551629	0.0235	no_change
UAP1	0.44	0.46	0.0201236	0.0641303	0.027071	0.0757078	no_change
C1orf21	0.06	0.05	6.54e-05	-0.263034	0.738936	0.826642	no_change
ADAM15	0.16	0.15	-0.00312801	-0.0931094	0.0722067	0.156909	no_change
HDAC1	1	1	0.000107	0	0.788118	0.862796	no_change
PLEKHM2	0.91	0.97	0.0522972	0.0921182	2.97e-05	0.000647	lengthened
PRUNE	0.92	0.92	0.00125371	0	0.999692	0.999823	no_change
UBAP2L	0.73	0.73	-0.0013596	0	0.790424	0.864703	no_change
PHLDA3	0.99	1	-0.00444468	0.0144996	0.957848	0.974232	no_change
PIP5K1A	1	1	0.014528	0	0.00172037	0.0103438	no_change
RNPEP	0.92	0.98	0.039519	0.0911479	1.22e-05	0.000365	lengthened
SYF2	0.22	0.23	0.0147422	0.0641303	8.99e-05	0.00133598	lengthened
LEPRE1	0.74	0.73	-0.0136944	-0.0196288	0.127873	0.239606	no_change
TOR3A	1	1	0.0277856	0	7.17e-05	0.00115725	lengthened
PPP1R8	0.79	0.825	0.0596667	0.0625415	0.000455	0.00402115	lengthened
AGTRAP	0.99	1	0.016679	0.0144996	0.00626627	0.0257602	no_change
OMA1	0.39	0.4	0.0133253	0.0365259	0.124488	0.235509	no_change
PARP1	0.19	0.2	0.0180109	0.0740006	0.0038501	0.0182386	no_change
CNN3	0.59	0.65	0.0605121	0.139725	0.000128	0.00170709	lengthened
EPHB2	0.58	0.6	0.0178567	0.0489096	0.0696315	0.152743	no_change
PTP4A2	0.43	0.44	0.00943961	0.0331669	0.324871	0.466812	no_change
RHOU	0.625	0.61	0.00658112	-0.0350469	0.948332	0.967281	no_change
SRSF4	0.795	0.775	-0.0104032	-0.0367586	0.557821	0.684699	no_change
DHRS3	0.65	0.67	0.0204427	0.0437214	0.00521928	0.0225874	no_change
DENND2D	0.67	0.66	-0.0156089	-0.0216951	0.365085	0.509204	no_change
CLK2	0.64	0.61	-0.011902	-0.0692627	0.0916613	0.187534	no_change
MARCKSL1	1	1	-0.000427	0	0.514008	0.645459	no_change
PLOD1	0.94	0.98	0.0477232	0.060121	0.00012	0.00164658	lengthened
SRM	0.71	0.68	-0.0195739	-0.0622843	0.000228	0.00250337	shortened
RFX5	0.81	0.79	-0.0136995	-0.0360693	0.287509	0.428887	no_change
FAF1	0.72	0.73	0.00835442	0.0198996	0.439791	0.580227	no_change
HAX1	0.81	0.83	0.019077	0.0351894	0.0254018	0.0721728	no_change
CC2D1B	0.13	0.13	-0.000564	0	0.930887	0.957384	no_change
CMPK1	0.53	0.55	0.0284311	0.0534393	0.0124996	0.0429334	no_change
ZBTB8OS	0.15	0.15	-0.0128822	0	0.187434	0.313669	no_change
SF3A3	0.45	0.47	0.0131894	0.0627358	0.0247857	0.0710018	no_change
UTP11L	0.27	0.27	-0.00233524	0	0.818694	0.883641	no_change
YARS	0.68	0.7	0.0309842	0.0418202	0.012678	0.0433736	no_change
UBE2Q1	0.17	0.17	-7.14e-05	0	0.944836	0.965124	no_change
SH3BP5L	1	1	0.0157356	0	0.0727504	0.157822	no_change
INTS7	0.34	0.36	0.0264151	0.0824622	2.94e-05	0.000643	lengthened
ELF3	0.17	0.17	0.000837	0	0.468412	0.604454	no_change
CRYZ	0.91	0.92	0.00826603	0.0157673	0.323895	0.466214	no_change
SLC35E2B	1	1	0.0576876	0	0.00445753	0.0200497	no_change
TTF2	0.63	0.66	0.0216553	0.0671142	0.0167465	0.0534492	no_change
CAPZA1	1	1	0.0219174	0	0.00684734	0.0273865	no_change
NRD1	0.7	0.69	-0.00798625	-0.0207586	0.400521	0.543007	no_change
FAM189B	1	1	0.00771424	0	0.00372806	0.0178036	no_change
C1orf85	0.72	0.75	0.0433284	0.0588937	0.000303	0.00305145	lengthened
BCL2L15	0.51	0.51	0.00942711	0	0.599881	0.72037	no_change
GCLM	0.3	0.32	0.0191604	0.0931094	0.04543	0.111358	no_change
ARL8A	0.69	0.71	0.0535004	0.0412227	0.00151565	0.00949296	lengthened
WLS	0.605	0.675	0.0591023	0.157952	0.000236	0.00256777	lengthened
REG4	0.01	0.01	-0.00118766	0	0.0232829	0.0677612	no_change
MFN2	1	1	0.00288132	0	0.21666	0.347709	no_change
DHDDS	0.8	0.82	0.032155	0.0356239	0.11864	0.227365	no_change
FMOD	1	1	0.0106797	0	0.587123	0.708693	no_change
ZNF644	0.74	0.81	0.0600696	0.130397	0.00152228	0.0095189	lengthened
LAMB3	0.86	0.88	0.0305327	0.0331669	0.00385412	0.0182464	no_change
UBE2J2	0.23	0.24	0.0114787	0.0614005	0.00363984	0.0175709	no_change
CD58	0.45	0.46	-0.00740315	0.0317089	0.852397	0.905595	no_change
IGSF8	0.53	0.55	0.0172542	0.0534393	0.0994546	0.198966	no_change
ADSS	0.44	0.43	-7.84e-05	-0.0331669	0.776439	0.855822	no_change
GJB3	1	1	0.037407	0	0.00113739	0.0078845	lengthened
SSX2IP	0.5	0.53	0.0474634	0.0840643	0.00174518	0.0104267	no_change
BRP44	0.08	0.08	-0.00271903	0	0.0821228	0.173104	no_change
SOAT1	0.26	0.265	-0.00441806	0.0274807	0.733419	0.822832	no_change
MACF1	0.65	0.67	0.0186875	0.0437214	0.120711	0.230528	no_change
PDPN	0.47	0.46	-0.00585816	-0.0310269	0.634775	0.74822	no_change
UQCRHL	0.185	0.21	0.0212941	0.182864	0.00310137	0.015752	no_change
MAP3K6	0.6	0.61	0.0213672	0.0238467	0.136055	0.250585	no_change
NIT1	0.06	0.07	0.00791498	0.222392	0.000635	0.00513959	lengthened
ARNT	0.79	0.84	0.0462225	0.0885367	0.0184375	0.0572249	no_change
RNF19B	0.6	0.65	0.0550452	0.115477	0.000766	0.00590074	lengthened
KIAA2013	0.39	0.4	0.0156739	0.0365259	0.105059	0.207464	no_change
ITGB3BP	0.63	0.64	0.0159245	0.0227201	0.147037	0.265387	no_change
SLC30A1	1	1	-0.00375461	0	0.715967	0.810808	no_change
THRAP3	0.65	0.75	0.0861206	0.206451	2.21e-05	0.000515	lengthened
SMYD3	0.56	0.56	0.000327	0	0.818663	0.883641	no_change
WRAP73	0.59	0.59	-0.00186001	0	0.849613	0.903894	no_change
KIAA1522	1	1	-0.000478	0	0.168359	0.292066	no_change
ISG15	0.745	0.75	0.0171906	0.00965017	0.170128	0.293914	no_change
MAGOH	0.16	0.15	-0.000172	-0.0931094	0.444185	0.584624	no_change
KCNK1	0.515	0.55	0.04411	0.0948592	0.00646316	0.026362	no_change
NEK7	0.9	0.93	0.0260711	0.0473057	0.124182	0.235162	no_change
HMGN2	0.04	0.04	0.000552	0	0.717652	0.812477	no_change
KCTD3	1	1	0.0109956	0	0.699877	0.799204	no_change
CLCC1	0.575	0.57	0.00357158	-0.0126	0.834307	0.89281	no_change
LAPTM5	1	1	0.0166256	0	1.55e-05	0.000428	lengthened
CDCA8	0.94	0.95	0.0185545	0.0152668	0.0319647	0.0857016	no_change
KDM1A	0.78	0.82	0.0553637	0.0721498	6.45e-05	0.00108446	lengthened
GNG4	0.12	0.11	-0.00328357	-0.125531	0.337256	0.480921	no_change
NOTCH2	1	1	0.0126208	0	0.507145	0.639356	no_change
ICMT	0.48	0.51	0.0312417	0.0874628	0.000146	0.00186016	lengthened
KDM5B	0.76	0.78	0.0244239	0.0374747	0.115754	0.222782	no_change
ACBD3	0.75	0.82	0.0557138	0.128733	0.000226	0.00249111	lengthened
FAM54B	0.82	0.81	-0.00450578	-0.017702	0.485732	0.619629	no_change
ISG20L2	0.71	0.71	-0.0121215	0	0.257675	0.395311	no_change
NEK2	0.02	0.02	0.000343	0	0.942871	0.963812	no_change
LOC100505633	0.49	0.49	0.0059182	0	0.385914	0.529198	no_change
PSMB2	0.11	0.11	0.00402897	0	0.143254	0.259845	no_change
TUFT1	0.87	0.9	0.0420984	0.0489096	0.00795269	0.030689	no_change
CLCA1	0.255	0.29	0.0301291	0.185556	0.00263853	0.0140355	no_change
UBE2T	0.44	0.45	0.0125697	0.0324215	0.110732	0.21569	no_change
USP33	0.05	0.04	-0.00126066	-0.321928	0.92915	0.95611	no_change
METTL13	0.38	0.39	0.00049	0.0374747	0.842797	0.898494	no_change
STX6	0.57	0.58	0.0442992	0.025091	0.00134918	0.00878805	lengthened
ENSA.1	0.06	0.06	-0.00397975	0	0.390032	0.533413	no_change
SELENBP1	0.48	0.49	0.0101905	0.0297473	0.0984528	0.197473	no_change
EFNA4.1	0.7	0.69	0.0051561	-0.0207586	0.948411	0.967281	no_change
MKNK1	0.93	0.98	0.0431368	0.075551	0.00707557	0.0280242	no_change
LZIC	0.53	0.53	-0.00340001	0	0.726157	0.818032	no_change
FLAD1	1	1	0.00109966	0	0.165697	0.289187	no_change
PLEKHG5	0.25	0.31	0.0430644	0.31034	0.000254	0.00270075	lengthened
IPO9	0.07	0.08	0.00238899	0.192645	0.0960616	0.193997	no_change
C1orf210	0.76	0.81	0.0844464	0.0919225	3.83e-05	0.000766	lengthened
SMG5	1	1	0.00978574	0	0.000249	0.00267259	lengthened
RFWD2	0.9	0.92	0.00722424	0.0317089	0.355056	0.499124	no_change
RGS5	0.42	0.43	0.00931254	0.0339473	0.382236	0.526228	no_change
DNTTIP2	0.04	0.04	-0.00068	0	0.459379	0.597426	no_change
UBR4	0.72	0.74	0.0222455	0.0395284	0.00765423	0.0297621	no_change
SEC22B	0.82	0.79	-0.0329247	-0.0537713	0.00747631	0.0291889	no_change
FLAD1.1	0.77	0.79	0.00455065	0.0369942	0.361957	0.506502	no_change
SRSF10	0.72	0.73	0.0191923	0.0198996	0.0517473	0.12299	no_change
ZC3H12A	0.91	0.91	0.00524076	0	0.663789	0.771801	no_change
INADL	0.91	0.98	0.0312393	0.106915	0.00517581	0.0224627	no_change
GTF2B	0.13	0.13	0.003873	0	0.365334	0.509367	no_change
LPGAT1	0.33	0.35	0.0215825	0.0848889	0.0153729	0.050173	no_change
AK2	0.27	0.26	-0.00804304	-0.0544478	0.141098	0.25666	no_change
SKI	1	1	0.0250058	0	0.00118159	0.0080985	lengthened
TAF12	0.5	0.5	0.00233758	0	0.360779	0.505037	no_change
CD53	0.81	0.85	0.044585	0.0695409	0.0201537	0.0611637	no_change
DHDDS.1	0.795	0.82	0.0285742	0.044669	0.181956	0.307068	no_change
EPB41	1	1	-0.000429	0	0.694475	0.795406	no_change
S100A16	0.94	0.98	0.0430919	0.060121	0.000566	0.0047514	lengthened
RUSC1	0.81	0.83	0.0241943	0.0351894	0.253217	0.390585	no_change
GSTM4	1	1	0.027394	0	0.0422707	0.104958	no_change
VAMP3	1	1	0.00147799	0	0.460024	0.597656	no_change
LRRC47	1	1	0.0178661	0	0.0556968	0.129993	no_change
MRPL24	0.53	0.51	-0.0290718	-0.0554951	0.00380082	0.018061	no_change
PMF1	0.78	0.79	0.0112455	0.0183785	0.309321	0.451414	no_change
MOV10	0.74	0.76	0.0429223	0.0384741	0.000308	0.00307711	lengthened
PTPRF	0.87	0.93	0.0637626	0.0962153	0.00144429	0.00918113	lengthened
NCSTN	0.89	0.91	0.0163627	0.0320612	0.165532	0.289078	no_change
CD55	0.17	0.18	0.0117765	0.0824622	0.00545976	0.0233014	no_change
FHL3	0.68	0.67	-0.0123186	-0.0213737	0.391066	0.53429	no_change
ACAP3	0.85	0.97	0.0745558	0.190522	5.59e-07	5.6e-05	lengthened
LDLRAP1	1	1	0.00365616	0	0.37667	0.520623	no_change
JTB	0.17	0.16	0.000735	-0.0874628	0.275748	0.416203	no_change
SNRPE	0.02	0.02	0.00113926	0	0.10512	0.207531	no_change
TSTD1	0.44	0.44	-0.00173526	0	0.256164	0.393624	no_change
ZRANB2	0.87	0.9	0.0185494	0.0489096	0.0513632	0.122377	no_change
EPS15	0.49	0.49	0.00560324	0	0.291867	0.433443	no_change
PSMA5	0.01	0.01	0.000143	0	0.191098	0.31777	no_change
PPT1	1	1	0.00199618	0	0.744025	0.830584	no_change
PABPC4	0.57	0.58	0.026617	0.025091	0.00439765	0.0199208	no_change
FOXJ3	0.99	1	0.0217731	0.0144996	0.0276736	0.0768877	no_change
NID1	1	1	0.0236134	0	0.00702685	0.0278745	no_change
ILF2	0.73	0.71	-0.012355	-0.0400774	0.0510029	0.121751	no_change
C1orf116	0.3	0.28	-0.0148384	-0.0995357	0.0947862	0.19208	no_change
NECAP2	0.9	0.95	0.026993	0.0780025	0.000764	0.00589253	lengthened
TOE1	1	1	0.00902781	0	0.211245	0.341091	no_change
ZNF672	1	1	0.00797662	0	0.979832	0.987828	no_change
EBNA1BP2	0.1	0.1	0.00244728	0	0.25069	0.387702	no_change
DUSP12	0.67	0.7	0.0394006	0.0631938	0.00363923	0.0175709	no_change
NDUFS2.1	1	1	0.00579648	0	0.0048753	0.0214996	no_change
CTTNBP2NL	0.87	0.92	0.0117545	0.0806185	0.512506	0.643969	no_change
PLXNA2	0.19	0.19	-0.00734857	0	0.762859	0.845843	no_change
FNBP1L	1	1	0.00430296	0	0.835311	0.893368	no_change
IQGAP3	0.69	0.88	0.0975783	0.350907	0.00127579	0.00854994	lengthened
FAAH	0.88	0.87	-0.0111097	-0.0164881	0.138081	0.252832	no_change
RBBP4	0.97	1	0.0328037	0.0439433	0.000136	0.0017638	lengthened
C1orf151-NBL1	1	1	0.038941	0	0.000369	0.00348372	lengthened
ZNF238	0.97	0.99	0.081318	0.0294438	0.0214982	0.0638529	no_change
RRNAD1	0.47	0.48	-0.00018	0.0303736	0.99826	0.999434	no_change
CEPT1	0.66	0.79	0.089428	0.259387	0.000523	0.00449013	lengthened
MRTO4	0.6	0.63	0.0277495	0.0703893	0.00346976	0.0170047	no_change
FBLIM1	0.01	0.01	1.49e-05	0	0.910207	0.94308	no_change
PDZK1IP1	0.56	0.59	0.0208032	0.0752881	0.000254	0.00270075	lengthened
TMEM54	0.67	0.66	-0.0109123	-0.0216951	0.275741	0.416203	no_change
CHI3L1	0.785	0.78	0.0229369	-0.00921853	0.508815	0.640829	no_change
CD34	1	1	0.0142755	0	0.108051	0.211844	no_change
UBQLN4	0.995	1	0.0360751	0.00723157	0.002208	0.0123095	no_change
PRPF3	0.63	0.63	-0.00788778	0	0.893953	0.932432	no_change
LOC643837	0.11	0.1	-0.00473087	-0.137504	0.335509	0.479117	no_change
SRSF10.1	0.68	0.7	0.0375578	0.0418202	0.000961	0.0069331	lengthened
C1QC	0.41	0.39	-0.0257231	-0.0721498	0.132913	0.246695	no_change
QSOX1	0.71	0.72	0.0290541	0.0201779	0.00525074	0.0227107	no_change
GSTM3	0.04	0.04	-0.00157948	0	0.997708	0.999266	no_change
FBXO28	0.58	0.59	0.00341863	0.0246621	0.722272	0.815898	no_change
CAPN8	0.81	0.82	0.0215432	0.017702	0.396714	0.539565	no_change
C1orf122	1	1	0.0354558	0	0.065477	0.146311	no_change
DARS2	0.59	0.58	0.00899638	-0.0246621	0.76635	0.847934	no_change
TARS2	0.74	0.75	0.00845887	0.0193653	0.660127	0.769177	no_change
RAB4A	0.51	0.52	0.00673471	0.0280144	0.703229	0.801614	no_change
NOC2L	0.885	0.83	-0.0219458	-0.0925661	0.0289064	0.0793425	no_change
POMGNT1	0.45	0.43	-0.00797275	-0.0655883	0.194565	0.321685	no_change
TNFRSF14	0.9	0.92	0.0122225	0.0317089	0.0545422	0.127922	no_change
RABIF	0.28	0.3	0.0246686	0.0995357	0.0012022	0.00815662	lengthened
MAD2L2	0.74	0.72	-0.0181661	-0.0395284	0.113463	0.219586	no_change
RERE	1	1	0	0	NA	NA	no_change
MAP7D1	0.44	0.45	0.0149632	0.0324215	0.0387006	0.0987169	no_change
ZMYM6NB	0.67	0.7	0.0360683	0.0631938	0.0234641	0.068133	no_change
ECM1	0.2	0.2	0.000328	0	0.596693	0.717981	no_change
LYPLA2	0.94	0.95	0.00159208	0.0152668	0.789923	0.864278	no_change
PSEN2	0.92	0.95	0.0401172	0.0462937	0.0262152	0.0739627	no_change
PLEKHO1	1	1	0.0189181	0	0.1725	0.296333	no_change
TRNAU1AP	0.13	0.13	0.00206923	0	0.72012	0.814067	no_change
PEX14	0.75	0.765	0.012396	0.0285692	0.264728	0.403384	no_change
DFFA	0.31	0.34	0.0288169	0.133267	0.000414	0.00378967	lengthened
FCGR2A	0.93	1	0.0362591	0.104697	0.00481281	0.0212976	no_change
SMG7	1	1	0.0241498	0	0.0159441	0.0516197	no_change
MEF2D	0.63	0.61	-0.0266133	-0.0465426	0.119032	0.227889	no_change
NASP	0.09	0.08	-0.00463235	-0.169925	0.125592	0.236867	no_change
TMEM50A	0.34	0.33	-0.0174832	-0.0430687	0.113037	0.218889	no_change
YRDC	0.52	0.58	0.0544712	0.157541	1.75e-05	0.000453	lengthened
POGZ	0.88	0.91	0.0436079	0.048363	0.0644066	0.144552	no_change
SH3BGRL3	0.58	0.61	0.0434866	0.0727563	1.62e-08	7.77e-06	lengthened
YY1AP1	1	1	-0.00180572	0	0.088469	0.182786	no_change
GADD45A	0.59	0.6	0.018136	0.0242475	0.061769	0.140442	no_change
HNRNPU	0.08	0.08	0.000157	0	0.997098	0.999001	no_change
USP1	0.92	0.95	0.0197808	0.0462937	0.0120174	0.0416922	no_change
CDK11A	0.56	0.55	0.00101043	-0.0259952	0.749699	0.835058	no_change
IPO13	0.645	0.66	0.0247276	0.0331669	0.0458015	0.11214	no_change
ACOT7	0.76	0.76	0.0103791	0	0.637381	0.750091	no_change
LEPROT	0.31	0.32	0.0101915	0.0458037	0.15856	0.280177	no_change
LOC100132287	0.795	0.88	0.0461395	0.146549	0.00702091	0.0278708	no_change
FCGR3A	1	1	0.00496985	0	0.381846	0.525784	no_change
SLC39A1	1	1	0.0213896	0	0.000386	0.00361657	lengthened
TCEB3	0.44	0.45	0.00302617	0.0324215	0.389824	0.533223	no_change
SFPQ	0.62	0.65	0.0410807	0.0681715	0.00142634	0.00911003	lengthened
POMGNT1.1	1	1	0.00370648	0	0.444933	0.584996	no_change
RGS2	0.74	0.73	-0.00930379	-0.0196288	0.578985	0.701966	no_change
PEX11B	1	1	0.0101394	0	0.0162281	0.0523398	no_change
PTGFRN	0.91	0.92	0.00952413	0.0157673	0.324888	0.466812	no_change
PANK4	0.685	0.78	0.0986231	0.18737	1.83e-05	0.000464	lengthened
ARID1A	0.89	0.94	0.0371465	0.0788554	0.0121974	0.0421816	no_change
PEX19.1	0.42	0.45	0.031116	0.0995357	0.000124	0.00167747	lengthened
NIT1.1	0.62	0.67	0.0426849	0.111893	0.000428	0.00387735	lengthened
KIAA0319L	0.93	0.99	0.0403971	0.0901978	0.000288	0.00296248	lengthened
CDC73	0.39	0.4	0.0155204	0.0365259	0.0798015	0.169611	no_change
AIDA	0.93	1	0.0253263	0.104697	0.00118852	0.0080997	lengthened
RPF1	0.08	0.07	-0.00364356	-0.192645	0.0166727	0.0532686	no_change
ECHDC2	0.12	0.13	0.00740081	0.115477	0.00932797	0.0344362	no_change
ENO1	0.73	0.75	0.024832	0.0389941	0.00800456	0.0308015	no_change
LOC728855	0.475	0.47	-0.00257377	-0.0152668	0.807779	0.876677	no_change
HSPB11	0.63	0.64	0.0113212	0.0227201	0.54442	0.673166	no_change
SORT1	1	1	0.0274332	0	0.0885533	0.182786	no_change
GNG12	1	1	0.00822577	0	0.102301	0.202907	no_change
AP4B1	0.13	0.13	0.00248606	0	0.438639	0.578906	no_change
SRRM1	1	1	0.0107509	0	0.0117984	0.0411546	no_change
SDF4	0.47	0.46	-0.00968719	-0.0310269	0.856026	0.907181	no_change
HP1BP3	0.79	0.84	0.0441081	0.0885367	2.49e-06	0.00014	lengthened
C1orf172	0.83	0.86	0.0284359	0.0512253	0.0624533	0.141494	no_change
PRDX6	0.33	0.34	0.0159261	0.0430687	0.0662486	0.147476	no_change
RAVER2	0.785	0.8	0.00995014	0.0273073	0.446151	0.586195	no_change
USP33.1	1	1	0.00469478	0	0.470149	0.605641	no_change
LOC645166	0.85	0.86	0.0203161	0.0168738	0.174382	0.29803	no_change
ATF3	0.93	0.95	0.0135997	0.0306968	0.0818008	0.172663	no_change
HIAT1	0.69	0.76	0.0729158	0.139403	9.8e-06	0.000327	lengthened
BCL10	0.34	0.36	0.0201518	0.0824622	0.0404403	0.101531	no_change
APH1A	0.9	0.93	0.0528371	0.0473057	7.83e-05	0.00121435	lengthened
CDC20	0.49	0.46	-0.0239165	-0.0911479	0.00178781	0.0106382	no_change
TPM3	0.03	0.03	-0.000976	0	0.693918	0.795203	no_change
EIF2D	0.12	0.14	0.018228	0.222392	0.000273	0.00283829	lengthened
MAPKAPK2.1	1	1	0	0	NA	NA	no_change
SLC9A1	0.995	1	0.0118884	0.00723157	0.0375718	0.0967069	no_change
S100A14	0.925	0.93	0.024592	0.00777735	0.126222	0.237675	no_change
OSBPL9	0.06	0.06	0.00402253	0	0.112448	0.21812	no_change
VWA1	0.04	0.04	0.000223	0	0.504489	0.636951	no_change
APOA1BP	0.28	0.28	0.00820029	0	0.199617	0.327845	no_change
HEATR8-TTC4	0.3	0.3	0.00236241	0	0.896671	0.934363	no_change
ARV1	0.23	0.23	-0.0016922	0	0.580813	0.703403	no_change
IL22RA1	1	1	0.0046543	0	0.00782933	0.0303198	no_change
POGK	1	1	0.0234949	0	0.0124204	0.0427214	no_change
ACBD6	0.55	0.56	0.00702873	0.0259952	0.306951	0.449397	no_change
RCC1	0.17	0.15	-0.0150173	-0.180572	0.0026539	0.0140879	no_change
EIF2B3	0.1	0.11	0.00832217	0.137504	0.0256984	0.0728263	no_change
MINOS1	0.01	0.01	-0.000537	0	0.413936	0.555979	no_change
USP48	0.21	0.22	0.0236684	0.0671142	0.0181245	0.0566036	no_change
ZBTB7B	0.7	0.79	0.0865273	0.174498	4.69e-10	6.72e-07	lengthened
C1orf212	0.05	0.06	0.00248669	0.263034	0.0696212	0.152743	no_change
UCK2	0.23	0.24	0.00713606	0.0614005	0.354772	0.498816	no_change
ATP1B1	0.6	0.67	0.0561942	0.159199	0.00051	0.00441226	lengthened
PPP2R5A	1	1	0.00267239	0	0.575834	0.700274	no_change
RNF220	0.82	0.86	0.052073	0.0687128	2.46e-05	0.000559	lengthened
EPRS	0.505	0.52	0.00987997	0.0422282	0.20161	0.329911	no_change
C1orf43	0.97	1	0.0500332	0.0439433	1.7e-05	0.000449	lengthened
CHTOP	0.44	0.45	0.00469889	0.0324215	0.473693	0.608834	no_change
TCEA3	0.4	0.4	0.0155213	0	0.343976	0.487457	no_change
SERINC2	0.79	0.85	0.0628447	0.10561	1e-07	1.97e-05	lengthened
RAB25	0.7	0.69	-0.0110524	-0.0207586	0.0315321	0.0847791	no_change
LSM10	0.92	0.94	0.0196002	0.0310269	0.0324794	0.0868687	no_change
GBA	0.85	0.87	0.0275953	0.0335526	0.0100619	0.0364074	no_change
MTX1	0.61	0.605	-0.00987501	-0.0118741	0.175559	0.299253	no_change
ESPN	0.69	0.72	0.0291436	0.0614005	0.0259614	0.0733546	no_change
LOC643837.1	0.08	0.08	-0.00549514	0	0.0180959	0.0565544	no_change
PIGR	0.85	0.98	0.064978	0.205319	0.000596	0.00488405	lengthened
SNAPIN	0.68	0.7	0.0312351	0.0418202	0.00165161	0.0100727	no_change
GLUL	0.02	0.02	0.000479	0	0.0684594	0.150863	no_change
CCNL2	0.19	0.2	0.00986331	0.0740006	0.0148916	0.0490007	no_change
GBP1	0.565	0.59	0.007944	0.0624641	0.591377	0.712704	no_change
DPH5	0.15	0.16	0.00944492	0.0931094	0.00185064	0.0108795	no_change
SSR2	0.78	0.81	0.0347318	0.0544478	8.61e-07	6.8e-05	lengthened
SDHB	0.32	0.34	0.0141004	0.0874628	0.144002	0.260893	no_change
MRPS14	0.14	0.15	-0.00102607	0.0995357	0.717105	0.811976	no_change
SSBP3	0.98	1	0.110443	0.0291463	0.000324	0.00316973	lengthened
ZC3H11A	0.99	1	0.0215027	0.0144996	0.179102	0.303858	no_change
FCER1G	0.78	0.78	0.0132195	0	0.417857	0.559089	no_change
CD46	1	1	0.00011	0	0.367844	0.511736	no_change
SNHG3	0.1	0.1	-0.00213291	0	0.200868	0.329122	no_change
MED8.1	0.51	0.52	0.0169201	0.0280144	0.128899	0.240704	no_change
EFNA4.2	0.58	0.57	-0.00136819	-0.025091	0.397743	0.540388	no_change
ARF1	0.87	0.91	0.024116	0.0648511	0.00628899	0.0258165	no_change
WASH7P	0.57	0.57	0.00843317	0	0.538656	0.667958	no_change
C1orf109	0.65	0.7	0.0663938	0.106915	0.00217227	0.0121546	no_change
WDR3	0.26	0.27	0.00714967	0.0544478	0.0820362	0.173064	no_change
GJA9-MYCBP	0.22	0.23	0.00616984	0.0641303	0.00686991	0.0274367	no_change
STXBP3	0.53	0.53	-0.00351397	0	0.705589	0.803092	no_change
LRRC42	0.76	0.765	0.00590157	0.00946033	0.799049	0.871276	no_change
NSL1	0.02	0.02	-0.000435	0	0.676262	0.781676	no_change
G0S2	0.97	0.92	-0.0111983	-0.0763509	0.0238646	0.0689823	no_change
DUSP23	0.77	0.78	0.020863	0.0186157	0.125124	0.236245	no_change
IRF6	0.83	0.85	0.0258269	0.0343515	0.0690967	0.15193	no_change
ZNF326	0.29	0.27	-0.00616634	-0.103093	0.0675086	0.149314	no_change
PFDN2	0.42	0.43	0.00760334	0.0339473	0.248308	0.384951	no_change
TARBP1	0.44	0.46	0.0198783	0.0641303	0.0834246	0.175077	no_change
CYP2J2	0.46	0.48	0.0299004	0.0614005	0.00437062	0.0198924	no_change
MECR	0.15	0.14	-0.00445072	-0.0995357	0.450876	0.590096	no_change
EGLN1	0.9	0.92	0.0296049	0.0317089	0.0364877	0.0945201	no_change
MRPL20	0.72	0.72	-0.00474581	0	0.619429	0.736659	no_change
KIF2C	0.85	0.86	0.0117914	0.0168738	0.30933	0.451414	no_change
SOX13	1	1	0.0213911	0	0.0377859	0.09716	no_change
AKIRIN1	0.83	0.9	0.0451493	0.116814	7.82e-06	0.00028	lengthened
TIMM17A	0.12	0.13	0.00637195	0.115477	0.00272899	0.0143868	no_change
NBPF15	1	1	0.000762	0	0.344055	0.487457	no_change
CFH	0.29	0.29	0.00623321	0	0.802201	0.872849	no_change
ATP13A2	0.75	0.75	-0.0129163	0	0.419642	0.560596	no_change
NVL	0.6	0.6	0.00408659	0	0.526562	0.656906	no_change
HIPK1	1	1	0.0508164	0	0.242259	0.377791	no_change
TMEM39B	0.64	0.66	0.0374143	0.0443941	0.00197612	0.0113813	no_change
GBP2	0.09	0.09	-0.00489034	0	0.0664619	0.147636	no_change
POLR3GL	0.75	0.79	0.0389369	0.0749621	0.00190211	0.0110703	no_change
KIAA0090	0.34	0.36	0.0128665	0.0824622	0.0527453	0.124932	no_change
TRIT1	0.9	0.89	-0.00317286	-0.0161197	0.922671	0.951361	no_change
BTF3L4	0.23	0.24	0.0111981	0.0614005	0.0116579	0.0407576	no_change
PRPF38B	0.42	0.41	0.00490722	-0.0347654	0.794247	0.867522	no_change
MIIP	0.46	0.46	-0.00472194	0	0.774053	0.854578	no_change
F3	0.82	0.87	0.0529179	0.0853915	7.7e-05	0.00121138	lengthened
YY1AP1.1	1	1	-0.00176746	0	0.484775	0.618896	no_change
KLHL12	0.87	0.93	0.0568476	0.0962153	1.47e-05	0.000413	lengthened
GALNT2	0.79	0.82	0.0297162	0.0537713	0.00195965	0.0113205	no_change
DCAF6	0.46	0.46	0.00727612	0	0.842803	0.898494	no_change
TMEM9	0.99	1	0.00988471	0.0144996	0.291399	0.433084	no_change
MPZL1	0.03	0.03	0.00238617	0	0.000679	0.00540432	lengthened
CDC42	0.18	0.17	-0.0166979	-0.0824622	0.0735932	0.159265	no_change
DR1	0.55	0.57	0.0304149	0.0515303	0.0176178	0.0555132	no_change
TSPAN1	0.75	0.78	0.0394869	0.0565835	0.000805	0.00610273	lengthened
NUAK2	0.89	0.94	0.0693219	0.0788554	0.0113805	0.040068	no_change
HMGCL	1	0.99	-0.00226308	-0.0144996	0.410323	0.552774	no_change
YIPF1	0.84	0.87	0.0473865	0.0506261	0.000157	0.00196091	lengthened
GPR89B	0.31	0.31	0.0103177	0	0.876766	0.919955	no_change
SH3GLB1	0.24	0.245	0.00588289	0.0297473	0.593343	0.714736	no_change
PARK7	0.58	0.58	0.00907662	0	0.366099	0.510155	no_change
DDAH1	1	1	0.00399717	0	0.213986	0.344645	no_change
C1orf198	1	1	0.00101815	0	0.149579	0.26861	no_change
TMCO1	0.04	0.05	0.00390892	0.321928	0.000535	0.00456971	lengthened
LEFTY1	0.84	0.88	0.0433134	0.0671142	0.0608966	0.138962	no_change
GLTPD1	1	1	0.00611939	0	0.143978	0.260893	no_change
CTBS	0.54	0.55	0.00676136	0.0264722	0.50747	0.639661	no_change
SFN	0.71	0.73	0.0182486	0.0400774	0.0458718	0.112261	no_change
LMNA	0.54	0.54	0.00175905	0	0.940108	0.962602	no_change
TARDBP	0.09	0.1	0.0068226	0.152003	0.0358845	0.0935446	no_change
C1orf86	0.18	0.26	0.070763	0.530515	1.35e-09	1.15e-06	lengthened
UQCRH	0.58	0.57	-0.0171687	-0.025091	0.0913912	0.187081	no_change
SETDB1	0.67	0.68	-0.000311	0.0213737	0.863834	0.911177	no_change
RGS1	0.76	0.76	0.0253739	0	0.304571	0.44728	no_change
DIEXF	0.14	0.13	0.00169323	-0.106915	0.814307	0.880892	no_change
ACOT11	1	1	-0.0049691	0	0.427252	0.56754	no_change
RER1	0.29	0.305	0.0109558	0.0727563	0.0736197	0.159265	no_change
QSOX1.1	0.74	0.74	0.00728136	0	0.747291	0.833103	no_change
GPR89C	0.3	0.3	0.00707227	0	0.739013	0.826642	no_change
CAP1	1	1	0.0367109	0	7.39e-07	6.31e-05	lengthened
C1orf174	0.82	0.87	0.034601	0.0853915	0.000679	0.00540432	lengthened
DENND4B	0.96	1	0.0471301	0.0588937	0.000435	0.00390384	lengthened
ADPRHL2	0.97	1	0.0256057	0.0439433	0.000262	0.00278189	lengthened
SNX7	0.32	0.34	0.0356831	0.0874628	0.00473984	0.0210476	no_change
MXRA8	1	1	-0.000542	0	0.916199	0.947361	no_change
KHDRBS1	1	1	0.0620059	0	1.76e-05	0.000453	lengthened
SLC25A24	0.41	0.43	0.0172164	0.0687128	0.38585	0.529198	no_change
ECE1	0.83	0.85	0.0248222	0.0343515	0.00932442	0.0344362	no_change
PNRC2	1	1	0.00901986	0	0.0119982	0.0416618	no_change
DHX9	0.22	0.23	0.0176225	0.0641303	0.155249	0.276047	no_change
PHACTR4	0.77	0.805	0.028603	0.0641303	0.0454223	0.111358	no_change
LRRC8D	1	1	0.008025	0	0.395084	0.537826	no_change
PRPF38A	0.465	0.45	-0.0109495	-0.0473057	0.384486	0.528195	no_change
TPRG1L	1	1	0.0142974	0	0.00110811	0.00773051	lengthened
TMEM53	0.32	0.34	0.0286827	0.0874628	0.00163546	0.0099981	lengthened
MRPL55	0.73	0.74	0.0175323	0.0196288	0.15814	0.279758	no_change
DEGS1	0.21	0.25	0.0316177	0.251539	0.00313968	0.0158955	no_change
B4GALT2	0.675	0.74	0.083919	0.132638	1.8e-05	0.00046	lengthened
GPN2	0.7	0.71	0.0169443	0.0204641	0.0808777	0.171328	no_change
IFI16	0.48	0.49	0.02111	0.0297473	0.120427	0.230158	no_change
FAM40A	0.89	0.91	0.0309423	0.0320612	0.0512409	0.122162	no_change
RAP1GAP	1	1	-0.0112676	0	0.100971	0.200789	no_change
RCC2	1	1	0.00456877	0	0.412557	0.554898	no_change
BCAS2	0.67	0.66	-0.00138365	-0.0216951	0.500225	0.633343	no_change
DPM3	0.73	0.69	-0.0322393	-0.0813001	0.00138771	0.00894767	shortened
IKBKE	0.75	0.77	0.0320383	0.0379678	0.00665893	0.0268743	no_change
GPR89A	0.78	0.79	0.0137602	0.0183785	0.184949	0.310954	no_change
HIST2H2AA4	1	1	0.000203	0	0.364088	0.50845	no_change
PPCS	0.78	0.77	0.000544	-0.0186157	0.785332	0.860977	no_change
RNF187	0.05	0.05	-0.000272	0	0.825331	0.886825	no_change
ARHGEF11	0.965	1	0.00873759	0.0513992	0.101369	0.201423	no_change
MUL1	1	1	0.00580236	0	0.32494	0.466812	no_change
PAFAH2	0.77	0.8	0.0255078	0.0551416	0.0385498	0.0986279	no_change
SLC25A33	0.57	0.59	0.0249772	0.049753	0.0163566	0.052578	no_change
PPPDE1	1	1	0.000792	0	0.194856	0.322097	no_change
CGN	0.94	0.96	0.00927135	0.0303736	0.193985	0.321142	no_change
ALDH4A1	1	1	0.0066232	0	0.0109812	0.039015	no_change
HNRNPR	1	1	0.00647864	0	0.854817	0.906535	no_change
CACYBP	0.15	0.14	-0.00205792	-0.0995357	0.424052	0.564518	no_change
HSD17B7	0.35	0.38	0.037469	0.118644	2.26e-05	0.000525	lengthened
NRAS	0.87	0.93	0.0471415	0.0962153	4.34e-06	0.000198	lengthened
MTX1.1	0.62	0.61	-0.00906869	-0.023459	0.225156	0.358267	no_change
ZNF687	0.58	0.57	0.00478734	-0.025091	0.830844	0.889858	no_change
JAK1	1	1	-0.000682	0	0.123266	0.233948	no_change
GBAP1	1	1	0.0484036	0	2.58e-05	0.000578	lengthened
CAPN2	0.95	0.96	0.00204748	0.0151069	0.549704	0.677729	no_change
GJB3.1	1	1	0.0374767	0	0.00142444	0.00911003	lengthened
MTMR11	0.71	0.71	-0.00815957	0	0.458497	0.596786	no_change
APH1A.1	0.92	0.98	0.0630168	0.0911479	1.51e-06	9.76e-05	lengthened
VPS45	0.83	0.82	0.0140288	-0.0174874	0.597583	0.718488	no_change
CTSK	0.59	0.6	0.030195	0.0242475	0.0271481	0.0758406	no_change
ABCD3	1	1	0.00367308	0	0.910975	0.943364	no_change
WASF2	1	1	0.00750386	0	0.329207	0.47188	no_change
ADCK3	0.94	0.96	0.0217748	0.0303736	0.0163854	0.0526257	no_change
FUBP1	0.22	0.21	-0.00714246	-0.0671142	0.253114	0.390504	no_change
MCL1	0.94	0.97	0.0237371	0.045324	0.0549067	0.128541	no_change
CTPS	1	1	0.000532	0	0.832165	0.890899	no_change
PRRC2C	0.915	0.93	0.00840897	0.023459	0.781206	0.858322	no_change
USP48.1	0.14	0.14	0.0058955	0	0.0667831	0.14799	no_change
2023-09-15	0.36	0.38	0.0244781	0.0780025	0.000321	0.00315846	lengthened
CCT3	0.6	0.58	-0.00885276	-0.0489096	0.0962145	0.194039	no_change
RNF19B.1	0.66	0.71	0.0576095	0.105353	0.00172347	0.0103543	no_change
SCMH1	0.91	0.97	0.0480236	0.0921182	5.14e-05	0.00093	lengthened
KIAA1324	0.17	0.17	0.00875725	0	0.451853	0.590345	no_change
LOC148413	1	1	0.0190552	0	0.000921	0.00672581	lengthened
CLSTN1	0.66	0.71	0.0570165	0.105353	3.21e-05	0.000676	lengthened
DFFA.1	0.25	0.26	0.00705727	0.0565835	0.136281	0.25094	no_change
SHC1	0.68	0.7	0.0282092	0.0418202	0.0214586	0.0637599	no_change
LMNA.1	0.29	0.34	0.0402639	0.229482	1.67e-05	0.000443	lengthened
SELRC1	0.67	0.68	0.00842242	0.0213737	0.387244	0.530547	no_change
ABCB10	0.97	0.99	0.00690303	0.0294438	0.490525	0.623949	no_change
KIFAP3	0.87	0.91	0.0436683	0.0648511	0.00317672	0.016009	no_change
AHCYL1	1	1	-0.00224331	0	0.882892	0.923396	no_change
AGT	0.46	0.47	0.0225223	0.0310269	0.0822495	0.173302	no_change
SPHAR	0.49	0.47	-0.00215535	-0.060121	0.600909	0.721015	no_change
GGPS1	0.18	0.18	-0.00475309	0	0.276	0.416419	no_change
C1orf131	0.3	0.3	0.00417095	0	0.839332	0.896442	no_change
DOCK7	0.14	0.14	0.00245468	0	0.752113	0.836531	no_change
SF3B4	0.7	0.71	0.0171244	0.0204641	0.167128	0.290889	no_change
KIAA0494	0.98	1	0.0139639	0.0291463	0.160325	0.28219	no_change
MFAP2	0.63	0.65	0.0211697	0.0450879	0.151936	0.271669	no_change
C1orf144	0.77	0.8	0.0332536	0.0551416	0.00518433	0.0224742	no_change
CTSS	0.15	0.15	0.00691437	0	0.362837	0.50727	no_change
SCAMP3	0.95	0.93	-0.00704178	-0.0306968	0.0637513	0.143502	no_change
TMEM51	1	1	0.0245522	0	0.0217831	0.0643993	no_change
CCDC24	0.91	1	0.0819708	0.136062	3.55e-07	4.53e-05	lengthened
PHC2	1	1	0.0138476	0	0.00657197	0.0266113	no_change
USP24	0.64	0.66	0.00143411	0.0443941	0.742735	0.829838	no_change
PI4KB	0.39	0.4	0.0134613	0.0365259	0.222821	0.355141	no_change
NTPCR	0.54	0.54	0.00588967	0	0.770433	0.851221	no_change
SRSF11.1	0.77	0.77	0.000362	0	0.935626	0.959553	no_change
CCNL2.1	0.83	0.82	0.0425051	-0.0174874	0.0928416	0.1894	no_change
TMEM183A	0.39	0.41	0.0308243	0.0721498	0.00216364	0.0121286	no_change
CROCCP2	0.77	0.84	0.0539024	0.125531	0.00752794	0.0293605	no_change
S100A4	0.53	0.53	-0.00581305	0	0.726699	0.818485	no_change
ZZZ3	0.8	0.86	0.0534675	0.104337	0.000226	0.00249111	lengthened
RBM15	0.68	0.68	-0.0105828	0	0.551511	0.67952	no_change
LRIF1	0.71	0.72	0.0337189	0.0201779	0.091108	0.186701	no_change
IARS2	0.55	0.56	0.026567	0.0259952	0.021104	0.0629636	no_change
FLJ23867	0.56	0.6	0.0387306	0.0995357	0.00317506	0.016009	no_change
PIGC.1	1	1	0	0	NA	NA	no_change
SLC50A1	0.61	0.62	0.0216239	0.023459	0.0380985	0.0977342	no_change
NDUFS5	0.32	0.33	0.00205389	0.0443941	0.385473	0.529198	no_change
ATF6	0.19	0.21	0.0195083	0.14439	0.000823	0.00620302	lengthened
TAGLN2	1	1	0.00294886	0	0.104545	0.206608	no_change
TMED5	0.19	0.19	-0.00251843	0	0.976918	0.986187	no_change
SMYD2	0.63	0.63	0.0250113	0	0.217911	0.349462	no_change
LOC100133445	0.22	0.24	0.0201767	0.125531	0.00316165	0.0159646	no_change
SARS	0.56	0.54	-0.0170942	-0.0524674	0.0595229	0.136429	no_change
LBR	0.72	0.75	0.0497517	0.0588937	0.00423931	0.0194566	no_change
UBAP2L.1	0.74	0.82	0.0591053	0.148099	0.00392905	0.0185324	no_change
LMNA.2	0.47	0.455	-0.0377966	-0.0467942	0.0138709	0.0464587	no_change
RHOC	0.74	0.76	0.0201143	0.0384741	0.00685019	0.0273865	no_change
TTC39A	0.74	0.76	0.0225296	0.0384741	0.115149	0.221896	no_change
MIER1	0.2	0.21	0.00928551	0.0703893	0.028844	0.0792485	no_change
PLK3	0.585	0.6	0.0297291	0.0365259	0.0357346	0.0933265	no_change
RBM34	0.1	0.1	-0.00208749	0	0.215268	0.345848	no_change
HENMT1	0.61	0.61	0.0222997	0	0.473873	0.608834	no_change
SETDB1.1	0.68	0.68	-0.00129586	0	0.816115	0.8821	no_change
ENSA.2	0.15	0.15	-0.00646485	0	0.504195	0.636686	no_change
TMEM69	0.75	0.81	0.0472812	0.111031	0.000123	0.00167401	lengthened
SPEN	0.435	0.46	0.0380274	0.0806185	0.00579355	0.0243027	no_change
MGST3	0.06	0.06	0.00243402	0	0.0488344	0.118078	no_change
TOMM20	0.89	0.89	-0.00505252	0	0.237177	0.371606	no_change
ARHGEF16	0.93	0.91	-0.00943165	-0.0313642	0.170868	0.29472	no_change
EIF3I	0.85	0.86	0.0322678	0.0168738	0.0251465	0.07174	no_change
GALE	0.62	0.62	0.00376976	0	0.407386	0.55056	no_change
MSTO1	0.59	0.58	-0.00129834	-0.0246621	0.415374	0.557104	no_change
PGM1	0.96	0.98	0.0221295	0.0297473	0.0213907	0.063657	no_change
HDGF	0.77	0.82	0.0602102	0.0907655	8.03e-06	0.000285	lengthened
TNFRSF1B	1	1	0.000541	0	0.117537	0.225534	no_change
NENF	0.12	0.12	-0.00220831	0	0.39089	0.534218	no_change
TMEM167B	0.685	0.71	0.041782	0.051715	0.00132426	0.00870641	lengthened
ARHGEF2	1	1	0.00213334	0	0.232497	0.367126	no_change
CPSF3L	0.85	0.86	0.0232609	0.0168738	0.0613558	0.139835	no_change
FUCA1	1	1	0.00139571	0	0.539019	0.668212	no_change
LOC646627	0.88	0.87	-0.00418305	-0.0164881	0.915089	0.946729	no_change
SLC35A3	0.4	0.43	0.0468928	0.104337	0.000111	0.00154834	lengthened
ATP1A1	0.57	0.6	0.0249664	0.0740006	0.171056	0.294911	no_change
PIGV	0.69	0.685	0.00469987	-0.0104924	0.984131	0.990727	no_change
LAMC2.1	0.03	0.03	0.00178204	0	0.15936	0.281017	no_change
ACADM	0.665	0.67	0.0194356	0.0108068	0.478919	0.613567	no_change
SCCPDH	0.23	0.23	-0.0103421	0	0.294712	0.436484	no_change
EFNA1	0.57	0.57	0.0244755	0	0.0159992	0.0517105	no_change
PEX10	1	1	0.0291631	0	0.00250249	0.0135471	no_change
CYR61	0.6	0.63	0.0446168	0.0703893	0.00313146	0.0158749	no_change
PEF1	1	1	0.00486756	0	0.481445	0.615671	no_change
REG4.1	0.79	0.84	0.0357991	0.0885367	0.000513	0.00442376	lengthened
DPH2	0.65	0.64	0.00430376	-0.0223678	0.690297	0.792593	no_change
FBLIM1.1	0.79	0.825	0.0296341	0.0625415	0.00190854	0.0110921	no_change
PUSL1	0.81	0.8	-0.0168819	-0.0179219	0.0890999	0.183716	no_change
C1orf106	1	1	0.000575	0	0.204059	0.332999	no_change
ZRANB2-AS1	0.07	0.07	0.00462658	0	0.123962	0.234862	no_change
EFNA3	0.85	0.88	0.0383285	0.0500407	0.0113773	0.040068	no_change
MTMR11.1	0.77	0.8	0.0268455	0.0551416	0.0228323	0.0668305	no_change
LEPRE1.1	0.49	0.49	-0.00926572	0	0.478508	0.613271	no_change
B4GALT3	0.71	0.74	0.0318361	0.0597062	0.00260576	0.01392	no_change
ATPIF1	0.66	0.66	-0.00192574	0	0.988506	0.993825	no_change
BSDC1	1	1	0.00731809	0	0.18155	0.306858	no_change
CLIC4	0.99	1	0.0266712	0.0144996	0.00189964	0.0110703	no_change
NFYC.1	0.65	0.7	0.0660403	0.106915	0.00209246	0.011864	no_change
CAPZB	0.26	0.28	0.0304769	0.106915	1.44e-06	9.46e-05	lengthened
PPP1R15B	0.91	0.98	0.0419636	0.106915	3.37e-05	0.000696	lengthened
TFB2M	0.3	0.3	0.00307201	0	0.876741	0.919955	no_change
MED18	0.8	0.825	0.0347741	0.0443941	0.0211084	0.0629636	no_change
TMEM57	0.26	0.26	0.00485763	0	0.773333	0.854056	no_change
PYCR2	0.91	0.91	0.0176494	0	0.311543	0.453653	no_change
MRPL37	0.59	0.58	-0.0148773	-0.0246621	0.0860639	0.179144	no_change
CSRP1	1	1	0.0132147	0	0.828461	0.888548	no_change
ZMYM4	0.67	0.7	0.0272166	0.0631938	0.00589585	0.0246653	no_change
COG2	0.52	0.54	0.0325313	0.0544478	0.00458699	0.0205596	no_change
C1orf31	0.7	0.7	-0.00435688	0	0.300876	0.443469	no_change
S100A11	0.78	0.8	0.0125143	0.0365259	0.133233	0.247051	no_change
ITLN1	0.77	0.76	-0.0255705	-0.018859	0.122335	0.232642	no_change
LOC728875	0.48	0.47	-0.0039961	-0.0303736	0.962497	0.977167	no_change
SRP9	1	1	0.0155401	0	3.88e-05	0.000771	lengthened
AGMAT	0.465	0.51	0.0405946	0.133267	0.00135958	0.00883321	lengthened
EIF4G3	0.54	0.555	0.0236075	0.0395284	0.0426345	0.105689	no_change
EPHX1	0.35	0.36	0.0121553	0.040642	0.113045	0.218889	no_change
ZMPSTE24	0.955	0.99	0.0124653	0.0519278	0.0805751	0.170735	no_change
C1orf35	0.79	0.79	0.00382774	0	0.933126	0.958404	no_change
GUCA2A	0.72	0.63	-0.0522807	-0.192645	0.010201	0.0368061	no_change
NEK2.1	0.72	0.76	0.036026	0.0780025	0.0218272	0.0644301	no_change
S100A10	0.6	0.6	0.00969161	0	0.0634471	0.142942	no_change
TMEM183B	0.8	0.84	0.0771148	0.0703893	0.000181	0.00217268	lengthened
PYGO2	1	1	0.0107335	0	0.00983609	0.0357591	no_change
SERBP1	0.14	0.14	0.00409403	0	0.497116	0.630239	no_change
RAD54L	0.7	0.76	0.060936	0.118644	3.23e-05	0.000676	lengthened
TXNDC12	1	1	0.00972595	0	0.365964	0.51006	no_change
PEA15	0.66	0.67	0.021872	0.0216951	0.174093	0.297801	no_change
S100A4.1	0.53	0.53	-0.00605923	0	0.733459	0.822832	no_change
ERI3	0.91	0.89	-0.00611104	-0.0320612	0.359009	0.503203	no_change
ATP6V0B	0.65	0.64	-0.0123375	-0.0223678	0.658648	0.767805	no_change
ID3	0.46	0.48	0.040095	0.0614005	8.29e-06	0.000291	lengthened
SNRNP40	0.38	0.445	0.0549816	0.227806	0.000274	0.00284542	lengthened
EDEM3	1	1	0.000295	0	0.686147	0.788935	no_change
KIAA0907	0.9	0.92	0.00659727	0.0317089	0.138652	0.253507	no_change
AMPD2	0.905	0.97	0.0423045	0.100067	1.12e-05	0.000351	lengthened
APITD1	0.45	0.45	0.0159438	0	0.165247	0.288664	no_change
HBXIP	0.62	0.63	0.0163508	0.0230836	0.173744	0.297536	no_change
DHCR24	1	1	0.00223253	0	0.56606	0.69155	no_change
UROD	0.19	0.2	0.00210425	0.0740006	0.369155	0.513217	no_change
VAV3	1	1	0.00680764	0	0.0204711	0.0617769	no_change
SLC2A1	0.12	0.12	0.005142	0	0.0127927	0.0436879	no_change
TXNIP	1	1	0.00947223	0	0.543446	0.672177	no_change
DAP3	0.12	0.12	0.00318487	0	0.202724	0.331102	no_change
CDK18	1	1	0.00378953	0	0.91818	0.948646	no_change
IVNS1ABP	0.33	0.34	0.0157118	0.0430687	0.0281534	0.0777696	no_change
PIK3C2B	1	1	0.0298545	0	0.157219	0.278694	no_change
RPS6KA1	0.86	0.905	0.0344322	0.0735811	0.00166069	0.0100889	no_change
RRP15	0.1	0.1	0.00261044	0	0.362426	0.50689	no_change
RAP1A	0.18	0.19	0.0168778	0.0780025	0.00205049	0.0117103	no_change
BPNT1	0.815	0.87	0.0613397	0.0942153	0.000186	0.00220438	lengthened
EPS8L3	0.64	0.64	0.0160208	0	0.0820936	0.17309	no_change
EFHD2	0.695	0.71	0.00832628	0.030806	0.247719	0.384193	no_change
TINAGL1	0.78	0.8	0.00381565	0.0365259	0.589654	0.710998	no_change
MSTO1.1	0.59	0.575	-0.00205147	-0.037153	0.357881	0.502539	no_change
RNF11	0.76	0.8	0.0460773	0.0740006	0.00166277	0.0100889	no_change
PGD	0.76	0.77	0.0201032	0.018859	0.0313164	0.084297	no_change
SMG7.1	1	1	0.00208279	0	0.576948	0.700772	no_change
GPR137B	0.55	0.57	0.00976441	0.0515303	0.342798	0.486575	no_change
ERRFI1	1	1	0.00032	0	0.351505	0.495768	no_change
SDHC	0.15	0.15	0.00744539	0	0.0149222	0.0490707	no_change
PMVK	0.61	0.61	0.00455441	0	0.968593	0.981015	no_change
GPBP1L1	0.74	0.82	0.0886017	0.148099	0.0004	0.00370479	lengthened
ZNF692	0.85	0.87	0.0367258	0.0335526	0.00288729	0.0149842	no_change
CREG1	1	1	0.00269332	0	0.176856	0.300781	no_change
MIER1.1	0.38	0.42	0.0436306	0.14439	0.00493441	0.0216978	no_change
JUN	0.31	0.28	-0.0157966	-0.146841	0.045382	0.111323	no_change
S100A9	0.51	0.54	0.0305173	0.0824622	0.00197106	0.0113778	no_change
CAMTA1	0.31	0.32	0.0151093	0.0458037	0.0663679	0.147527	no_change
LYPLAL1	0.14	0.14	0.000992	0	0.764415	0.846893	no_change
SLC27A3	0.705	0.7	0.00163631	-0.0102683	0.584352	0.706138	no_change
FAM213B	0.88	0.91	0.0372721	0.048363	0.00133467	0.00871577	lengthened
LOC728855.1	0.435	0.45	0.00946057	0.0489096	0.314756	0.456548	no_change
RAB13	0.71	0.7	-0.017233	-0.0204641	0.109076	0.213253	no_change
GOLPH3L	0.78	0.84	0.0490643	0.106915	3.49e-05	0.000709	lengthened
TRAF5	0.94	0.94	0.00141448	0	0.583226	0.705322	no_change
SMPDL3B.1	1	1	0.0454205	0	8.8e-05	0.00131409	lengthened
FNBP1L.1	0.99	1	0.0287304	0.0144996	0.00412846	0.0190978	no_change
YTHDF2	1	1	-0.00747985	0	0.374672	0.51861	no_change
TMEM59	0.52	0.55	0.0211604	0.08092	0.0203435	0.0614962	no_change
TOR1AIP1	0.91	0.93	0.00981433	0.0313642	0.122693	0.233151	no_change
USP21	0.4	0.42	0.0160433	0.0703893	0.0966406	0.194756	no_change
PITHD1	1	1	-0.000669	0	0.437139	0.577525	no_change
NBPF10	1	1	-0.00369894	0	0.760964	0.844413	no_change
WDTC1	0.41	0.43	0.0243027	0.0687128	0.00594693	0.0247692	no_change
CCDC23	0.28	0.3	0.0154942	0.0995357	0.0123326	0.042553	no_change
FBXO6	0.55	0.56	0.0283632	0.0259952	0.0231193	0.067413	no_change
WDR26	0.27	0.29	0.0147191	0.103093	0.00664607	0.0268365	no_change
MANEAL	0.15	0.16	0.0102641	0.0931094	0.014195	0.047296	no_change
LOC730102	0.925	0.97	0.0358216	0.0685314	0.0303019	0.0823401	no_change
GPA33	0.915	0.91	0.0075501	-0.0079052	0.607368	0.726193	no_change
GNPAT	0.11	0.11	-0.00271867	0	0.115248	0.222033	no_change
GIPC2	0.66	0.68	0.0228353	0.0430687	0.0869356	0.180615	no_change
TMEM222	1	1	0.0143517	0	0.111731	0.217003	no_change
CHD1L	0.72	0.72	-0.00786259	0	0.354496	0.49852	no_change
FH	0.08	0.09	0.0120498	0.169925	2.67e-05	0.00059	lengthened
GPATCH4	0.73	0.73	-0.00361935	0	0.947584	0.967025	no_change
BTG2	1	1	0.0367896	0	3.92e-06	0.000183	lengthened
AGRN	1	1	-0.00700318	0	0.441896	0.582303	no_change
UBIAD1	0.39	0.44	0.0392024	0.174029	1.08e-05	0.000342	lengthened
NUDC	0.14	0.14	-0.00686096	0	0.0363921	0.0944321	no_change
COL16A1	0.13	0.13	0.00708333	0	0.309496	0.451569	no_change
UCHL5	0.22	0.24	0.0171596	0.125531	0.000433	0.00389488	lengthened
CAMK2N1	0.61	0.65	0.0427274	0.0916305	0.00256351	0.0137703	no_change
UBE4B	0.56	0.6	0.0523569	0.0995357	4.02e-05	0.000796	lengthened
ATAD3A	0.72	0.73	0.0146739	0.0198996	0.28306	0.423732	no_change
CRTC2	0.82	0.85	0.0478557	0.0518389	0.0034518	0.0169682	no_change
TAF5L	0.5	0.55	0.055601	0.137504	0.000617	0.00501705	lengthened
GNAI3	0.1	0.11	0.00656245	0.137504	0.00575362	0.0242291	no_change
EPHA2	0.8	0.85	0.0786254	0.0874628	7.1e-05	0.00115499	lengthened
SDC3	0.97	1	0.0595113	0.0439433	2.01e-05	0.000491	lengthened
MRPL9	1	1	0.0127153	0	0.13042	0.24307	no_change
TP53BP2	0.52	0.52	0.00072	0	0.981717	0.989207	no_change
GUK1	0.82	0.83	0.000424	0.0174874	0.934733	0.959279	no_change
TMCO4	1	1	0.0252381	0	0.0420768	0.104714	no_change
RPRD2	0.39	0.38	0.00188823	-0.0374747	0.888506	0.928124	no_change
RNF115	0.66	0.68	0.0279685	0.0430687	0.153953	0.274188	no_change
YBX1	0.32	0.34	0.0110223	0.0874628	0.0795643	0.169248	no_change
ATPIF1.1	0.08	0.07	-0.00752783	-0.192645	0.103213	0.204399	no_change
STK40	1	1	0.0189784	0	0.00921106	0.034201	no_change
RABGGTB	0.1	0.11	0.01204	0.137504	0.00671155	0.0269986	no_change
SLC25A44	1	1	0.00623158	0	0.0741064	0.15995	no_change
AK4	0.46	0.52	0.0473271	0.176878	0.000502	0.00435098	lengthened
PRDX1	0.7	0.72	0.020776	0.040642	0.00190335	0.0110703	no_change
TAF5L.1	0.16	0.16	0.00672654	0	0.205494	0.334697	no_change
BOLA1	1	1	0.0270329	0	0.161178	0.283366	no_change
CNKSR1	0.81	0.81	0.00503614	0	0.937743	0.96108	no_change
PHGDH	0.845	0.83	0.0121834	-0.02584	0.969821	0.981481	no_change
GBP3	0.84	0.85	0.00096	0.0170735	0.926878	0.954553	no_change
GNB1	0.6	0.64	0.0458063	0.0931094	3.75e-05	0.000756	lengthened
S100A6	0.79	0.79	0.0072639	0	0.85037	0.904382	no_change
LRRC41	1	1	0.0190149	0	0.0088656	0.0332028	no_change
LMO4	0.05	0.05	0.00229328	0	0.0689597	0.151791	no_change
ZCCHC17	0.85	0.88	0.0194084	0.0500407	0.0984225	0.197464	no_change
NUF2	0.51	0.52	0.00297702	0.0280144	0.764909	0.847073	no_change
GLRX2	0.64	0.64	0.00416032	0	0.935485	0.959553	no_change
PLA2G2A	0.77	0.79	0.0311164	0.0369942	0.0104131	0.0374129	no_change
VPS72	0.7	0.73	0.0362586	0.0605415	0.00111286	0.00773088	lengthened
UFC1	0.59	0.6	0.0176405	0.0242475	9.91e-05	0.00142406	lengthened
DPH5.1	0.15	0.16	0.0092951	0.0931094	0.00224278	0.0124131	no_change
STX12	0.64	0.66	0.0209091	0.0443941	0.0526855	0.124829	no_change
DEDD	0.69	0.73	0.0582139	0.0813001	0.0003	0.00302811	lengthened
DRAM2	0.28	0.28	0.00329478	0	0.831427	0.89035	no_change
ASH1L	0.61	0.625	0.0468084	0.0350469	0.138724	0.253507	no_change
ALDH9A1	0.97	0.99	0.0224055	0.0294438	0.0568483	0.131957	no_change
ATPAF1	1	1	0.00947547	0	0.066326	0.147527	no_change
CDA	0.67	0.72	0.0383889	0.103836	0.0397517	0.100395	no_change
RTCA	0.28	0.28	0.000416	0	0.865524	0.912206	no_change
SLC44A3	0.12	0.12	0.00513502	0	0.233119	0.367317	no_change
ATPIF1.2	0.47	0.46	-0.00118078	-0.0310269	0.932104	0.958028	no_change
AK2.1	0.07	0.07	-0.000153	0	0.229353	0.363509	no_change
RRAGC	0.68	0.69	0.018435	0.0210616	0.116595	0.224063	no_change
ALDH4A1.1	0.33	0.34	0.0134212	0.0430687	0.419592	0.560596	no_change
MAST2	1	1	0.0125914	0	0.00725702	0.0285071	no_change
MEAF6	0.13	0.13	-0.00322509	0	0.58468	0.706244	no_change
CREB3L4	0.79	0.77	-0.0045766	-0.0369942	0.649627	0.760413	no_change
ELOVL1	0.75	0.79	0.0288023	0.0749621	0.000131	0.00171944	lengthened
MTOR	0.81	0.82	-0.00356804	0.017702	0.879571	0.921439	no_change
LAMC1	0.55	0.57	0.0171475	0.0515303	0.186196	0.312366	no_change
ANP32E	0.74	0.76	0.0124542	0.0384741	0.160053	0.281962	no_change
PKN2	0.53	0.56	0.034662	0.0794345	0.174351	0.29803	no_change
SSU72	0.77	0.78	0.0116155	0.0186157	0.600692	0.720868	no_change
ZBTB17	0.465	0.47	-0.0058483	0.01543	0.974125	0.984146	no_change
IRF2BP2	0.48	0.5	0.0379245	0.0588937	0.00841996	0.0319608	no_change
TMEM48	0.73	0.75	0.00874041	0.0389941	0.363543	0.507965	no_change
RWDD3	0.575	0.57	0.00234606	-0.0126	0.916953	0.947611	no_change
PINK1	0.51	0.505	-0.0158336	-0.0142139	0.170124	0.293914	no_change
C1orf50	0.35	0.38	0.0254898	0.118644	0.0204767	0.0617769	no_change
PSRC1	0.89	0.88	-0.00612116	-0.0163018	0.296042	0.437606	no_change
AKR7A2	0.03	0.03	0.000483	0	0.413156	0.55527	no_change
SCP2	0.525	0.58	0.0348211	0.143735	0.122855	0.233342	no_change
ADAR	1	1	-0.000354	0	0.237618	0.371991	no_change
PCSK9	1	1	0.0199987	0	0.00816525	0.0312286	no_change
ATAD3B	0.46	0.52	0.0292305	0.176878	0.0437294	0.10795	no_change
SCNM1	0	0	-0.00602744	NA	0.00127034	0.00852833	shortened
PRCC	0.61	0.61	0.0114403	0	0.526983	0.656906	no_change
CDC42SE1	0.69	0.68	0.00229167	-0.0210616	0.938619	0.961592	no_change
GON4L.1	0.65	0.72	0.0573401	0.147557	0.00157445	0.00976539	lengthened
NUP133	1	1	0.00841245	0	0.23409	0.368577	no_change
MUC1	0.78	0.79	0.0203942	0.0183785	0.352844	0.496744	no_change
TSEN15	1	1	0.0149431	0	0.000552	0.00467906	lengthened
ITGB1BP1	0.285	0.2	-0.0541181	-0.510962	0.0141569	0.0472227	no_change
C2orf68	0.3	0.29	6.42e-05	-0.0489096	0.706261	0.803618	no_change
UXS1	0.72	0.75	0.0166119	0.0588937	0.0386191	0.0986733	no_change
MPV17	0.95	0.97	0.0319435	0.0300572	0.0721775	0.15689	no_change
INO80B	0.81	0.78	-0.0159547	-0.0544478	0.171468	0.295296	no_change
LANCL1	0.97	0.99	0.0160575	0.0294438	0.317725	0.459636	no_change
PNPT1	0.22	0.23	0.00937844	0.0641303	0.092751	0.189395	no_change
FASTKD2	0.15	0.16	0.000601	0.0931094	0.598103	0.718938	no_change
BIRC6	0.465	0.52	0.0495434	0.161281	0.00324644	0.0162428	no_change
COQ10B	0.91	0.93	0.0125624	0.0313642	0.0904673	0.185778	no_change
SLC25A12	0.19	0.19	0.00307531	0	0.462527	0.599892	no_change
CDCA7	0.95	0.98	0.0307444	0.0448542	0.000193	0.00227147	lengthened
MYO7B	0.74	0.75	0.018898	0.0193653	0.0275363	0.0766453	no_change
ACTR3	0.44	0.48	0.0210501	0.125531	0.121806	0.231868	no_change
UBE2F-SCLY	1	1	0.0535113	0	0.000206	0.00237472	lengthened
PTCD3	0.1	0.12	0.0107874	0.263034	0.00111293	0.00773088	lengthened
CYP27A1	0.66	0.66	-0.000516	0	0.846579	0.901667	no_change
IWS1	0.56	0.56	0.00699934	0	0.508373	0.640402	no_change
C2orf28	0.54	0.545	0.0115861	0.0132968	0.183117	0.308483	no_change
VAMP8	0.85	0.86	0.0227429	0.0168738	0.00800615	0.0308015	no_change
ERLEC1	0.71	0.78	0.067244	0.135655	5.89e-07	5.64e-05	lengthened
GTF3C3	0.23	0.23	0.00456433	0	0.322682	0.464875	no_change
PPIL3	0.42	0.45	0.0532716	0.0995357	7.31e-05	0.00117142	lengthened
FN1	0	0	0.00065	NA	0.978009	0.986769	no_change
RPL23AP7	0.1	0.1	0.0015894	0	0.780253	0.857988	no_change
LIMS2	0.77	0.805	0.02626	0.0641303	0.0961671	0.194039	no_change
LTBP1	0.56	0.6	0.0478672	0.0995357	0.00278674	0.0146005	no_change
SUMO1	0.32	0.32	0.00222955	0	0.634485	0.748061	no_change
SPTBN1	0.01	0.01	0.000318	0	0.340604	0.484409	no_change
C2orf18	0.94	1	0.0573761	0.0892673	0.000342	0.00329356	lengthened
WDR12	0.48	0.49	0.0164193	0.0297473	0.151013	0.270588	no_change
DCTN1	0.68	0.7	0.0355634	0.0418202	0.00500164	0.0218929	no_change
ATG9A	1	1	0.00143771	0	0.396792	0.539575	no_change
MRPL30	0.22	0.225	0.00160332	0.0324215	0.645644	0.756676	no_change
UNC50	0.53	0.52	0.00777138	-0.0274807	0.948592	0.967281	no_change
PPP1R21	0.53	0.54	-0.0070138	0.026967	0.999504	0.999823	no_change
VPS54	0.315	0.34	0.0203674	0.110183	0.00180606	0.0107161	no_change
GALM	1	1	0.0201016	0	0.00132918	0.00870641	lengthened
CAPN10	0.7	0.7	0.0257924	0	0.284364	0.425186	no_change
PEX13	0.36	0.36	0.0118658	0	0.141193	0.256714	no_change
MTX2	0.23	0.23	0.00349828	0	0.842877	0.898494	no_change
STRADB	0.735	0.76	-0.000371	0.0482552	0.838261	0.895423	no_change
STK16	0.05	0.05	0.000531	0	0.98256	0.989796	no_change
COL5A2	0.52	0.57	0.0508214	0.13245	0.000284	0.00291997	lengthened
MRPL33	0.28	0.28	-0.00661291	0	0.442569	0.582989	no_change
TIA1	0.6	0.63	0.0443736	0.0703893	0.00531702	0.0228965	no_change
ERCC3	0.78	0.8	0.0322368	0.0365259	0.0123744	0.0426587	no_change
NAB1	0.94	0.94	-0.00273241	0	0.920739	0.950008	no_change
GMPPA	0.55	0.55	-0.00127283	0	0.909185	0.942403	no_change
C2orf47	0.5	0.49	0.00714704	-0.0291463	0.787202	0.862163	no_change
RAB17	1	1	0.00871406	0	0.0126599	0.0433309	no_change
SGPP2	1	1	0.0288536	0	0.000826	0.00621297	lengthened
ORMDL1	0.14	0.15	0.0131537	0.0995357	0.0494416	0.119162	no_change
PPP3R1	0.95	1	0.0355267	0.0740006	0.000698	0.00550896	lengthened
USP34	0.7	0.74	0.0294311	0.0801703	0.0233355	0.0678268	no_change
ATL2	1	1	0	0	NA	NA	no_change
NHEJ1	0.75	0.77	0.0220756	0.0379678	0.0181845	0.0567155	no_change
SLC5A6	1	1	0.0134105	0	0.262277	0.400974	no_change
HSPD1	0.81	0.84	0.0373877	0.0524674	0.000227	0.00249111	lengthened
LMAN2L	1	1	0.00542068	0	0.00971399	0.0354498	no_change
SF3B14	0.45	0.5	0.0356824	0.152003	0.0139455	0.0466677	no_change
NUP35	0.445	0.48	0.0346787	0.109229	0.114597	0.221	no_change
TEX261	1	1	-0.00812009	0	0.456579	0.59508	no_change
LRPPRC	0.15	0.14	-0.0042907	-0.0995357	0.40249	0.54543	no_change
2023-03-07	0.88	0.92	0.0284257	0.0641303	0.120906	0.230727	no_change
ATF2	0.71	0.73	0.0403182	0.0400774	0.0590576	0.135687	no_change
RPL31	0.01	0.01	-0.000355	0	0.625371	0.740966	no_change
HK2	1	1	0.0215632	0	0.0975365	0.1962	no_change
CAD	0.66	0.66	0.00368073	0	0.588682	0.710238	no_change
UBXN2A	0.79	0.82	0.0280214	0.0537713	0.0366232	0.0948068	no_change
FAM84A	0.16	0.19	0.02455	0.247928	5.44e-05	0.000951	lengthened
FHL2	1	1	0.0532569	0	3.26e-06	0.000164	lengthened
GPN1	0.95	0.96	0.00569606	0.0151069	0.724117	0.816915	no_change
DNPEP	0.13	0.13	-0.000893	0	0.491442	0.624804	no_change
MFSD6	1	1	0.059421	0	0.00298767	0.0153801	no_change
EEF1B2	0.94	0.93	-0.00909108	-0.01543	0.105711	0.208322	no_change
TANK	0.09	0.09	-0.00171803	0	0.451549	0.59028	no_change
WASH2P	0.22	0.23	0.0103863	0.0641303	0.210975	0.340991	no_change
MKI67IP	0.585	0.59	0.00462148	0.0122783	0.676524	0.781743	no_change
LRRFIP1	0.89	0.94	0.0277136	0.0788554	0.0105455	0.0377471	no_change
XPO1	0.91	0.91	0.0108352	0	0.429767	0.570441	no_change
C1D	1	1	0.010401	0	0.262559	0.401119	no_change
MYO1B	0.68	0.72	0.0474699	0.0824622	0.000328	0.0031958	lengthened
RNF181	0.02	0.02	0.000222	0	0.937033	0.96061	no_change
PUM2	0.87	0.89	0.0268848	0.0327899	0.0936271	0.190386	no_change
BRE	0.57	0.57	-0.00533897	0	0.748696	0.834305	no_change
EHBP1	0.825	0.86	0.0289669	0.0599425	0.0217535	0.0643614	no_change
GTF3C2	0.69	0.7	0.0217884	0.0207586	0.229481	0.363593	no_change
ACTR1B	1	1	0.00148368	0	0.368091	0.511905	no_change
CENPA	0.76	0.76	0.00220523	0	0.764776	0.847073	no_change
NPAS2	0.88	0.87	0.0217332	-0.0164881	0.555625	0.683051	no_change
SUMO1.1	0.22	0.23	0.00602653	0.0641303	0.173954	0.29763	no_change
ACP1	0.29	0.25	-0.0388896	-0.214125	0.0128955	0.0439666	no_change
UGGT1	0.59	0.63	0.0388016	0.0946369	1.46e-05	0.000413	lengthened
GCA	0.09	0.09	-0.000404	0	0.850662	0.904382	no_change
MFF	0.4	0.41	0.0162511	0.0356239	0.063122	0.14242	no_change
DARS	0.7	0.74	0.0457537	0.0801703	0.0187354	0.0580313	no_change
TSN	0.76	0.78	0.0229756	0.0374747	0.0800544	0.169866	no_change
HNRPLL	0.2	0.2	0.00796547	0	0.395887	0.538639	no_change
NOSTRIN	0.08	0.08	-0.00191576	0	0.559672	0.686044	no_change
ASAP2	1	1	0.0231731	0	0.0477246	0.115723	no_change
REV1	0.46	0.46	0.0102066	0	0.40827	0.551308	no_change
SPRED2	1	1	0.0224429	0	0.0369334	0.0954487	no_change
HSPE1	0.14	0.15	0.00742227	0.0995357	0.417331	0.558678	no_change
ABCB6	0.65	0.64	-0.00386301	-0.0223678	0.649154	0.759975	no_change
MGAT5	1	1	0.00887495	0	0.0332239	0.0885157	no_change
MAP4K3	0.85	0.9	0.0308041	0.0824622	0.0126965	0.0433981	no_change
GFPT1	0.32	0.32	-0.000634	0	0.755206	0.839239	no_change
CNNM4	1	1	0.0077082	0	0.511148	0.642816	no_change
SF3B1	0.94	0.95	0.0675144	0.0152668	0.00314507	0.0159123	no_change
MPHOSPH10	0.23	0.22	-0.00521185	-0.0641303	0.294974	0.436703	no_change
YPEL5	0.46	0.46	0.00665647	0	0.945304	0.965307	no_change
NCK2	1	1	0.0502249	0	1.76e-05	0.000453	lengthened
ARL6IP6	0.13	0.15	0.00950252	0.206451	0.231686	0.366222	no_change
CXCR7	0.81	0.83	0.0630895	0.0351894	0.0266896	0.0749697	no_change
RETSAT	0.52	0.51	-0.00846407	-0.0280144	0.29312	0.434966	no_change
GALNT3	0.47	0.5	0.0245108	0.0892673	0.206258	0.335515	no_change
MXD1	0.63	0.62	-0.0305071	-0.0230836	0.092885	0.1894	no_change
MSH2	0.59	0.6	0.00949868	0.0242475	0.514183	0.645574	no_change
RAB10	0.62	0.65	0.0282161	0.0681715	0.00626835	0.0257602	no_change
PNKD	0.7	0.71	0.000222	0.0204641	0.859972	0.909086	no_change
FAHD2A	0.56	0.56	-0.0108087	0	0.60343	0.722823	no_change
FAM134A	0.12	0.11	-0.00734405	-0.125531	0.00655845	0.0265808	no_change
SDC1	0.72	0.74	0.0284797	0.0395284	0.0354258	0.0927097	no_change
RPS27A	0.03	0.03	-0.00225768	0	0.0166004	0.0531159	no_change
HNMT	0.15	0.15	0.0059663	0	0.0196627	0.0601021	no_change
GPC1	0.82	0.86	0.0414813	0.0687128	0.00466815	0.0208138	no_change
KIDINS220	1	1	5.46e-05	0	0.565766	0.691412	no_change
DIS3L2	0.49	0.58	0.0794889	0.243271	4.88e-07	5.34e-05	lengthened
PKP4	0.6	0.58	-0.0282841	-0.0489096	0.0154741	0.0504041	no_change
NOP58	0.53	0.53	0.00022	0	0.879458	0.921439	no_change
ITGA6	0.88	0.97	0.0647528	0.140481	4.81e-06	0.000207	lengthened
HAT1	0.35	0.35	-0.00288869	0	0.41169	0.554129	no_change
SH3BP4	1	1	0.0118199	0	0.0480014	0.116174	no_change
FZD5	1	1	0.0766296	0	0.00638636	0.0261183	no_change
MAPRE3	0.66	0.7	0.0446578	0.0848889	0.00794116	0.0306754	no_change
TANK.1	0.26	0.27	0.010257	0.0544478	0.642545	0.754776	no_change
YIPF4	0.35	0.35	0.0104772	0	0.255246	0.392608	no_change
CNNM3	0.47	0.48	0.0193606	0.0303736	0.0878903	0.181957	no_change
C2orf89	0.69	0.71	0.0490701	0.0412227	0.00954407	0.0350468	no_change
PPP1CB	0.34	0.34	0.00447186	0	0.333313	0.476517	no_change
ACTR2	0.68	0.72	0.0493012	0.0824622	0.000147	0.00187079	lengthened
MZT2B	0.66	0.65	-0.0202704	-0.0220263	0.0171223	0.0542643	no_change
MTHFD2	0.905	0.99	0.0672819	0.129511	0.00182074	0.0107341	no_change
PXDN	1	1	0.0116538	0	0.0559265	0.13049	no_change
CLK1	0.36	0.35	-0.00818011	-0.040642	0.474263	0.609009	no_change
CRIPT	0.32	0.33	0.0046993	0.0443941	0.383189	0.527255	no_change
ZNF513	1	1	-0.0018413	0	0.713958	0.809371	no_change
CCT7	0.58	0.555	-0.0119204	-0.0635651	0.0446963	0.109947	no_change
BUB1	0.715	0.73	0.0222054	0.0299532	0.0943498	0.191449	no_change
RAB11FIP5	1	1	0.0219339	0	0.419472	0.560565	no_change
USP39	0.63	0.64	0.0130599	0.0227201	0.275097	0.415629	no_change
SLC1A4	0.5	0.51	0.011593	0.0285692	0.160935	0.283069	no_change
TGOLN2	1	1	0.000298	0	0.375879	0.519905	no_change
MTERFD2	0.64	0.67	0.0338937	0.0660892	0.00712543	0.0281344	no_change
STARD7	1	1	0.0242448	0	7.91e-07	6.5e-05	lengthened
MCFD2	0.96	1	0.0246863	0.0588937	0.053795	0.126674	no_change
UGT1A6	1	1	0.0259945	0	0.000432	0.0038927	lengthened
IMMT	1	1	0.00227604	0	0.151984	0.271692	no_change
NCL	0.415	0.44	0.0130067	0.0843922	0.172725	0.296409	no_change
MZT2A	0.59	0.57	-0.0181305	-0.049753	0.0215383	0.0639223	no_change
ANKRD39	0.69	0.71	0.0413375	0.0412227	0.00639939	0.0261576	no_change
EPC2	0.58	0.58	-0.000578	0	0.720455	0.814326	no_change
IDH1	1	1	-0.00160235	0	0.719166	0.81359	no_change
NAGK	0.17	0.16	-0.0129741	-0.0874628	0.0539834	0.126922	no_change
COL6A3	1	1	0.053937	0	6.88e-05	0.00113356	lengthened
MITD1	0.12	0.125	0.00220224	0.0588937	0.5029	0.635784	no_change
MRPS5	0.71	0.71	0.00183569	0	0.690542	0.79268	no_change
SLC5A6.1	0.46	0.45	-0.0101352	-0.0317089	0.426545	0.566753	no_change
FOSL2	0.67	0.64	-0.0309613	-0.0660892	0.0113711	0.040068	no_change
UBE2F	0.29	0.3	0.00937436	0.0489096	0.0697293	0.152913	no_change
HPCAL1	0.74	0.82	0.0753085	0.148099	9.56e-06	0.00032	lengthened
RALB	0.94	0.99	0.0174375	0.0747678	0.0114101	0.0401293	no_change
LAPTM4A	0.6	0.59	0.00363563	-0.0242475	0.606728	0.725838	no_change
RNF103-CHMP3	0.57	0.59	0.0145173	0.049753	0.138369	0.253203	no_change
ROCK2	0.89	0.92	0.0459359	0.0478285	0.00209797	0.0118777	no_change
MAT2A	0.84	0.85	0.0149903	0.0170735	0.155398	0.276183	no_change
WDR33	0.12	0.13	0.0043053	0.115477	0.151602	0.271198	no_change
PHOSPHO2-KLHL23	0.845	0.915	0.0409486	0.11482	0.0142945	0.0474997	no_change
ORC2	0.585	0.57	0.000591	-0.0374747	0.823399	0.885972	no_change
ANAPC1	0.21	0.22	0.0113097	0.0671142	0.0508397	0.12147	no_change
COPS7B	1	1	0.0248353	0	0.000315	0.00312132	lengthened
MYEOV2	0.44	0.43	-0.00752941	-0.0331669	0.391221	0.53429	no_change
RTKN	1	1	0.0136611	0	0.015084	0.049462	no_change
VIL1	0.78	0.78	0.0145277	0	0.24391	0.379438	no_change
LOC440894	0.79	0.8	0.0210332	0.0181473	0.147298	0.265671	no_change
DTYMK	0.48	0.5	0.030838	0.0588937	0.014105	0.0470781	no_change
GLS	0.71	0.77	0.0464141	0.117039	0.00137137	0.00888721	lengthened
ZC3H15	0.84	0.875	0.0399545	0.0588937	0.00315636	0.0159555	no_change
CAB39	0.83	0.9	0.0489316	0.116814	1.21e-05	0.000365	lengthened
RPE	0.79	0.82	0.0409792	0.0537713	0.00105969	0.00746065	lengthened
EPAS1	1	1	0.0238627	0	0.0054734	0.0233312	no_change
GPR35	1	1	0.00899267	0	0.0182415	0.056824	no_change
PDCL3	0.39	0.4	0.00575238	0.0365259	0.627816	0.742943	no_change
PRADC1	0.88	0.89	0.018208	0.0163018	0.308964	0.451309	no_change
ATL2.1	0.76	0.79	0.0193394	0.0558532	0.0408354	0.102222	no_change
SNRNP200	0.09	0.09	0.00134208	0	0.366912	0.510916	no_change
DDX1	0.565	0.56	-0.0090313	-0.012824	0.33037	0.473205	no_change
TGOLN2.1	1	1	0.00249643	0	0.808512	0.8771	no_change
KDM3A	0.86	0.86	0.0091379	0	0.310362	0.452574	no_change
WBP1	0.995	0.99	0.0161813	-0.007268	0.795441	0.868233	no_change
DDX18	0.74	0.75	0.0150649	0.0193653	0.0701432	0.153601	no_change
ADI1	0.3	0.32	0.0033287	0.0931094	0.630669	0.744795	no_change
STK25	0.76	0.79	0.0270726	0.0558532	0.00114762	0.00794827	lengthened
SNRPG	0.09	0.09	-0.00470022	0	0.0593483	0.136197	no_change
SEMA4C	0.71	0.74	0.0274554	0.0597062	0.0325019	0.0868987	no_change
LOC100505624	0.01	0.01	-0.00174371	0	0.703648	0.801661	no_change
PCYOX1	1	1	0.00847743	0	0.0460241	0.112526	no_change
FAM136A	0.87	0.88	0.00861159	0.0164881	0.922553	0.951361	no_change
LOC100505876	1	1	0.0365819	0	0.0044418	0.0200378	no_change
CIAO1	0.4	0.44	0.035044	0.137504	0.00124034	0.00835621	lengthened
AGBL5	0.57	0.57	-0.00209911	0	0.851188	0.904816	no_change
TRAPPC12	0.65	0.65	-0.0264855	0	0.236297	0.370681	no_change
BOK	1	1	0.0288612	0	0.0424228	0.105301	no_change
FMNL2	0.625	0.65	0.0417097	0.0565835	0.232706	0.36721	no_change
MRPL35	0.18	0.19	0.0102926	0.0780025	0.015097	0.0494836	no_change
STEAP3	0.91	0.97	0.0584767	0.0921182	0.00491682	0.0216453	no_change
STAT1	0.99	1	0.0214432	0.0144996	0.00432018	0.019745	no_change
ZAK	0.28	0.3	0.0240898	0.0995357	0.0262862	0.0741084	no_change
WDR43	0.37	0.41	0.0389495	0.148099	0.00130493	0.00866814	lengthened
SMC6	0.3	0.3	-0.00359283	0	0.82882	0.888684	no_change
LBH	1	1	-0.00160301	0	0.662822	0.771144	no_change
HAAO	0.835	0.85	0.0203827	0.0256866	0.635316	0.748466	no_change
DNAJC10	0.58	0.58	0.0204799	0	0.434153	0.574571	no_change
NBAS	0.58	0.6	0.0175611	0.0489096	0.0655379	0.146362	no_change
RTN4	1	1	0.0610472	0	1.44e-06	9.46e-05	lengthened
PNKD.1	1	1	-0.00550319	0	0.0195131	0.0597654	no_change
UGT1A8	1	1	0.0265065	0	0.000308	0.00307711	lengthened
SUPT7L	0.13	0.13	-0.0014054	0	0.987238	0.993072	no_change
WDFY1	1	1	0.0198092	0	0.0065242	0.0264981	no_change
DBI	0.53	0.54	0.00903215	0.026967	0.0195008	0.0597654	no_change
ARL5A	0.7	0.72	0.019261	0.040642	0.143163	0.259803	no_change
MBOAT2	0.2	0.21	0.0105683	0.0703893	0.253356	0.390642	no_change
HDLBP	0.06	0.06	-0.00246843	0	0.162666	0.285458	no_change
IGFBP5	1	1	-0.00102943	0	0.570695	0.695327	no_change
LINC00152	0.68	0.68	-0.0196072	0	0.25755	0.395271	no_change
2023-09-02	1	1	0.000754	0	0.679511	0.78413	no_change
MMADHC	0.44	0.45	0.0199657	0.0324215	0.0280962	0.0776676	no_change
MXD1.1	0.635	0.62	-0.0309534	-0.0344884	0.0870305	0.180763	no_change
TMEM18	0.15	0.16	0.00643398	0.0931094	0.0496668	0.11946	no_change
LOC541471	0.6	0.63	0.0112176	0.0703893	0.0466736	0.113679	no_change
ANKZF1	0.66	0.66	0.0178726	0	0.040135	0.10113	no_change
DES	0.74	0.81	0.0607827	0.130397	0.00134494	0.00877532	lengthened
TUBA4A	1	1	0.00323885	0	0.339253	0.482847	no_change
CTDSP1	0.89	0.94	0.0620281	0.0788554	5.81e-06	0.000234	lengthened
CIR1	0.5	0.48	0.00118589	-0.0588937	0.231517	0.36603	no_change
EIF5B	0.18	0.18	0.00323849	0	0.310946	0.453042	no_change
CUL3	0.05	0.06	0.00381897	0.263034	0.00978239	0.0356334	no_change
SNRNP27	0.76	0.8	0.0377837	0.0740006	0.0122651	0.0423775	no_change
AGFG1	0.12	0.12	0.00606637	0	0.183806	0.309441	no_change
B3GNT2	1	1	-0.000556	0	0.15444	0.274863	no_change
DGKD	1	1	0.0206314	0	0.00148237	0.00933796	lengthened
SLC4A1AP	0.54	0.55	0.00886249	0.0264722	0.637593	0.750225	no_change
PRPF40A	0.11	0.11	0.000407	0	0.427812	0.568043	no_change
CASP8	0.66	0.73	0.0760733	0.14543	4.01e-08	1.34e-05	lengthened
CCT4	0.13	0.13	0.0049294	0	0.952491	0.970611	no_change
TGFBRAP1	0.31	0.31	-0.016597	0	0.438605	0.578906	no_change
EML4	0.8	0.83	0.0302489	0.0531113	0.0421	0.104737	no_change
MTIF2	0.59	0.59	0.000751	0	0.62326	0.739608	no_change
TMBIM1	1	1	0.013479	0	0.000405	0.00371417	lengthened
RNPEPL1	0.93	0.96	0.0196656	0.0458037	0.00852557	0.0322619	no_change
TGOLN2.2	1	1	0.000751	0	0.540902	0.669788	no_change
AGPS	0.32	0.33	0.00733305	0.0443941	0.309745	0.451761	no_change
IHH	1	1	0.0059931	0	0.288848	0.430207	no_change
SMARCAL1	0.43	0.43	-0.00871319	0	0.691542	0.79359	no_change
MTA3	0.58	0.6	0.00705291	0.0489096	0.415683	0.557154	no_change
NMI	0.39	0.38	-0.00814465	-0.0374747	0.296311	0.437752	no_change
PREPL	0.76	0.77	0.0157563	0.018859	0.181045	0.30634	no_change
WDR75	0.22	0.24	0.0178481	0.125531	0.00150261	0.00944215	lengthened
SNRNP27.1	0.65	0.62	-0.0371227	-0.0681715	0.013057	0.0443674	no_change
LY75	0.88	0.94	0.0625632	0.0951572	0.000444	0.00395207	lengthened
DUSP2	1	1	0.0149425	0	0.0897832	0.184826	no_change
REG1A	0.73	0.75	0.0256471	0.0389941	0.067694	0.149563	no_change
POLR2D	0.47	0.49	0.0158064	0.060121	0.14076	0.256232	no_change
PRKRA	0.55	0.55	0.00332237	0	0.599441	0.720157	no_change
ZFP36L2	1	1	0.0627906	0	2.56e-07	4e-05	lengthened
THADA	0.89	0.88	0.0146832	-0.0163018	0.503605	0.63615	no_change
ZFAND2B	0.6	0.59	6.11e-05	-0.0242475	0.992941	0.996323	no_change
CALM2	0.65	0.65	0.015118	0	0.15685	0.278246	no_change
SP100	0.34	0.32	-0.0138853	-0.0874628	0.119976	0.229468	no_change
PSMD14	0.68	0.7	0.0293445	0.0418202	0.00142701	0.00911003	lengthened
HNMT.1	0.56	0.55	-0.00698405	-0.0259952	0.578009	0.701116	no_change
ORC4	0.11	0.1	-0.00373766	-0.137504	0.268359	0.408076	no_change
TTC7A	0.75	0.745	0.0197043	-0.00965017	0.764843	0.847073	no_change
CHPF	1	1	-0.00380305	0	0.552475	0.68016	no_change
TLK1	0.15	0.14	-0.00181658	-0.0995357	0.792825	0.866384	no_change
GIGYF2	0.2	0.2	-0.00211905	0	0.622594	0.739047	no_change
NIF3L1	0.56	0.57	0.013974	0.0255351	0.250131	0.387149	no_change
ATP5G3	0.03	0.03	-0.000211	0	0.908612	0.942042	no_change
UGP2	0.86	0.86	0.00202498	0	0.311086	0.453113	no_change
SP3	0.08	0.08	0.000617	0	0.78273	0.859231	no_change
SMEK2	1	1	0.00261473	0	0.850075	0.90426	no_change
KANSL3	1	1	0.0205349	0	0.0059153	0.0247062	no_change
COA5	0.32	0.31	-0.00501359	-0.0458037	0.729217	0.820356	no_change
COL3A1	0.39	0.42	0.0290634	0.106915	0.0039823	0.0186571	no_change
EPB41L5	0.25	0.27	0.0311165	0.111031	6.28e-05	0.0010613	lengthened
SMPD4	1	1	0.0298317	0	0.000322	0.00315846	lengthened
GMCL1	0.64	0.63	0.00526544	-0.0227201	0.819499	0.884109	no_change
DGUOK	0.6	0.63	0.0334579	0.0703893	0.000524	0.0044929	lengthened
STK39	0.69	0.74	0.0304349	0.100929	0.0343158	0.0907036	no_change
CCL20	0.46	0.48	0.00322491	0.0614005	0.631762	0.745769	no_change
MOB4	0.08	0.08	0.00466772	0	0.0378823	0.0973387	no_change
ACVR1	0.68	0.71	0.0283172	0.0622843	0.0615323	0.140052	no_change
GPR39	0.55	0.525	-0.00965562	-0.0671142	0.254383	0.391674	no_change
DYNC1I2	0.58	0.6	0.0174927	0.0489096	0.193851	0.32099	no_change
MRPL35.1	0.43	0.445	0.00993047	0.0494687	0.389189	0.53264	no_change
PSME4	0.14	0.15	0.00860134	0.0995357	0.05149	0.122641	no_change
MEMO1	0.75	0.79	0.0476952	0.0749621	0.0220555	0.064929	no_change
CGREF1	0.43	0.42	-0.0253098	-0.0339473	0.271831	0.412285	no_change
PTPN18	0.76	0.76	-0.00261125	0	0.812224	0.879756	no_change
NDUFS1	0.23	0.25	0.0111461	0.120294	0.063942	0.143804	no_change
SPR	0.94	0.94	0.00732837	0	0.376534	0.520528	no_change
MRPS9	0.55	0.56	0.0108851	0.0259952	0.411421	0.553961	no_change
HEATR5B	0.73	0.71	-0.023202	-0.0400774	0.070539	0.15438	no_change
SPATS2L	0.01	0.01	-0.000297	0	0.9188	0.949045	no_change
STAT1.1	0.25	0.25	-0.00304528	0	0.983117	0.990097	no_change
TMEM214	1	1	0.00916796	0	0.0135407	0.0456322	no_change
TMEM87B	0.67	0.7	0.049862	0.0631938	0.0404945	0.101634	no_change
NCKAP1	0.65	0.69	0.0330882	0.0861566	0.00357595	0.0173695	no_change
STK17B	0.61	0.63	0.0126951	0.0465426	0.31417	0.456044	no_change
CERS6	0.79	0.8	0.00054	0.0181473	0.706648	0.80394	no_change
RPIA	0.71	0.74	0.0408332	0.0597062	0.0105449	0.0377471	no_change
RMND5A	0.81	0.83	0.0149031	0.0351894	0.273922	0.414509	no_change
PLEKHB2	1	1	0.0149491	0	0.0712826	0.155606	no_change
PPIG	0.86	0.89	0.0140137	0.0494687	0.190284	0.316727	no_change
RNF103	1	1	0.000604	0	0.687112	0.789808	no_change
CBWD2	0.11	0.11	-0.000393	0	0.751676	0.836385	no_change
NGEF	0.78	0.79	-0.00210271	0.0183785	0.892544	0.931653	no_change
NRBP1	0.63	0.68	0.0500745	0.110183	5.51e-07	5.6e-05	lengthened
ITM2C	0.73	0.76	0.0350831	0.058103	0.000215	0.00241752	lengthened
ATG4B	0.36	0.37	0.00383197	0.0395284	0.382713	0.526694	no_change
2023-09-10	0.75	0.79	0.0639342	0.0749621	0.010824	0.0385457	no_change
USP39.1	0.91	0.92	0.0180028	0.0157673	0.238738	0.373287	no_change
MRPL53	0.49	0.5	-0.00100367	0.0291463	0.721373	0.815123	no_change
IGFBP2	0.53	0.53	-0.00151502	0	0.884123	0.924179	no_change
MALL	0.92	0.96	0.0195708	0.0614005	0.0097829	0.0356334	no_change
UBE2E3	0.72	0.74	0.0357349	0.0395284	0.00876388	0.0329398	no_change
AAMP	0.64	0.66	0.0304709	0.0443941	0.0128972	0.0439666	no_change
HIBCH	0.58	0.58	0.00122318	0	0.511428	0.642957	no_change
GYPC	0.79	0.82	0.0380124	0.0537713	0.0984184	0.197464	no_change
TTLL4	0.18	0.18	0.00138482	0	0.903882	0.939704	no_change
SUCLG1	0.63	0.58	-0.0494782	-0.119299	0.00498556	0.0218475	no_change
RND3	1	1	0.00621309	0	0.93253	0.958302	no_change
MGAT4A	0.71	0.7	-0.00227564	-0.0204641	0.944966	0.965125	no_change
FN1.1	0.05	0.06	0.00404772	0.263034	0.0158501	0.0513973	no_change
PTMA	0.89	0.93	0.0421834	0.0634254	0.0276927	0.0769131	no_change
FBXO11	0.68	0.68	0.0035915	0	0.570441	0.695327	no_change
EIF2AK3	0.83	0.86	0.0363175	0.0512253	0.0416438	0.103906	no_change
ODC1	0.51	0.5	0.0232651	-0.0285692	0.127249	0.238787	no_change
RANBP2	0.23	0.24	0.00692037	0.0614005	0.291788	0.433411	no_change
GEMIN6	0.75	0.75	-0.00347655	0	0.719166	0.81359	no_change
SRSF7	0.24	0.23	-0.0059098	-0.0614005	0.223002	0.355183	no_change
QPCT	0.57	0.59	0.0183056	0.049753	0.0966807	0.194785	no_change
MLPH	0.05	0.05	0.00174652	0	0.14583	0.263581	no_change
MCM6	0.07	0.07	0.00184238	0	0.181602	0.306877	no_change
EPCAM	0.42	0.42	0.00826614	0	0.126368	0.237833	no_change
EIF4E2	0.67	0.64	-0.0212322	-0.0660892	0.0720568	0.156672	no_change
EFEMP1	0.16	0.17	0.00202063	0.0874628	0.32782	0.470067	no_change
ATG16L1	0.99	1	0.0346541	0.0144996	0.00167018	0.0101135	no_change
KRCC1	0.74	0.75	0.00742167	0.0193653	0.469627	0.605125	no_change
ZNF638	0.61	0.63	0.0290211	0.0465426	0.0107788	0.0384383	no_change
COL6A3.1	1	1	0.0165357	0	0.127568	0.239183	no_change
SATB2	0.96	1	0.0371171	0.0588937	0.00834932	0.0317556	no_change
PKDCC	0.625	0.68	0.0697483	0.121679	1.69e-05	0.000449	lengthened
PSMD1	0.31	0.3	-0.00215152	-0.0473057	0.222978	0.355183	no_change
LOC150776	1	1	0.05541	0	2.2e-08	9.02e-06	lengthened
HNRNPA3	0.13	0.14	0.00936694	0.106915	0.0186963	0.0579343	no_change
BZW1	1	1	-0.00109012	0	0.416876	0.558361	no_change
ACTG2	0.69	0.69	-0.0139616	0	0.221637	0.353769	no_change
DNAJB2	0.38	0.41	0.0326194	0.109624	2.14e-05	0.000511	lengthened
ATP5G3.1	0.09	0.09	0.00410149	0	0.195342	0.322761	no_change
RPE.1	0.79	0.82	0.0409792	0.0537713	0.00105969	0.00746065	lengthened
PSD4	0.84	0.89	0.0399548	0.083416	0.000213	0.00241373	lengthened
GCC2	1	1	0.0309542	0	0.00278858	0.0146005	no_change
ZC3H8	0.39	0.4	0.00368132	0.0365259	0.9414	0.96289	no_change
TRAK2	0.53	0.58	0.0385931	0.130061	0.00350327	0.0171251	no_change
GPD2	0.97	0.99	-0.00305742	0.0294438	0.933516	0.958415	no_change
MDH1	0.61	0.61	0.0147202	0	0.501571	0.634555	no_change
CXCR4	0.61	0.6	0.0200336	-0.0238467	0.668	0.77505	no_change
FAM168B	1	1	0.0184855	0	0.00695615	0.0277088	no_change
AFTPH	0.81	0.86	0.0609555	0.0864148	0.000457	0.0040263	lengthened
RHOB	1	1	0.0756997	0	1.86e-09	1.3e-06	lengthened
POLR1B	0.28	0.3	0.0106838	0.0995357	0.027426	0.0763939	no_change
COMMD1	0.67	0.65	-0.0211046	-0.0437214	0.167011	0.290817	no_change
DPP4	1	1	0.00942035	0	0.0105901	0.0378358	no_change
C2orf29	1	1	0.0102555	0	0.0140113	0.0468192	no_change
SNX17	0.64	0.66	0.0146218	0.0443941	0.0392113	0.0994893	no_change
NDUFA10	0.03	0.03	-0.00156723	0	0.628086	0.743034	no_change
VAMP5	0.75	0.77	0.0237138	0.0379678	0.0574386	0.132844	no_change
FARSB	0.05	0.05	-0.000699	0	0.814164	0.880861	no_change
ADAM17	0.71	0.72	0.0335652	0.0201779	0.088549	0.182786	no_change
XRCC5	0.38	0.38	0.00449554	0	0.949309	0.967755	no_change
TMEM127	0.71	0.78	0.0755705	0.135655	4.21e-07	4.96e-05	lengthened
SSFA2	0.58	0.6	0.00867438	0.0489096	0.488198	0.621815	no_change
PQLC3	1	1	0.00531416	0	0.303992	0.446794	no_change
MRPL19	0.12	0.12	0.00557202	0	0.518915	0.64981	no_change
AFTPH.1	0.81	0.86	0.0609738	0.0864148	0.000514	0.0044253	lengthened
ACSL3	0.16	0.17	0.00812649	0.0874628	0.13364	0.247624	no_change
RNASEH1	0.23	0.21	-0.00749267	-0.131245	0.250772	0.38775	no_change
DPY30	0.63	0.64	0.0117991	0.0227201	0.181244	0.306542	no_change
BOLA3	0.27	0.29	0.0305456	0.103093	0.0145383	0.0481467	no_change
STAMBP	0.09	0.08	-0.000956	-0.169925	0.633459	0.747082	no_change
ATIC	0.54	0.56	0.0216268	0.0524674	0.00422701	0.0194305	no_change
DNAJB2.1	1	1	-5.62e-05	0	0.67563	0.781063	no_change
HADHA	0.15	0.15	-0.00169118	0	0.627192	0.742434	no_change
LIMS1	0.99	1	0.00658825	0.0144996	0.207616	0.33715	no_change
EIF2B4	0.87	0.88	0.0073102	0.0164881	0.856259	0.907185	no_change
D2HGDH	0.51	0.57	0.068859	0.160465	1.66e-05	0.000443	lengthened
PNO1	0.55	0.55	-0.000893	0	0.622175	0.738892	no_change
CEBPZ	1	1	0.000565	0	0.626321	0.741633	no_change
SMYD5	0.85	0.865	0.00399815	0.0252373	0.837327	0.894675	no_change
EMILIN1	0.3	0.3	-0.041759	0	0.511545	0.642999	no_change
TMSB10	0.54	0.55	-0.0080652	0.0264722	0.703244	0.801614	no_change
DYNC2LI1	0.04	0.04	-0.00224161	0	0.623209	0.739608	no_change
ARPC2	0.49	0.55	0.0422899	0.16665	0.000712	0.00557885	lengthened
COX7A2L	1	1	0.00471402	0	0.710181	0.806044	no_change
PDE6D	0.88	0.88	0.0188147	0	0.124975	0.236138	no_change
TMEM177	0.96	0.93	-0.0088562	-0.0458037	0.247307	0.38371	no_change
TANK.2	0.26	0.27	0.010232	0.0544478	0.648684	0.759542	no_change
RNF149	0.09	0.08	-0.00811084	-0.169925	4.61e-05	0.00087	shortened
R3HDM1	0.94	0.97	0.0490088	0.045324	0.00459828	0.0205861	no_change
NDUFB3	0.57	0.58	0.0073173	0.025091	0.131158	0.244178	no_change
TP53I3	0.63	0.66	0.0447759	0.0671142	4.15e-05	0.000809	lengthened
CCDC115	0.86	0.89	0.0455527	0.0494687	0.00658294	0.0266237	no_change
NT5C1B-RDH14	0.57	0.61	0.0477164	0.0978473	0.00902891	0.0336716	no_change
ATF2.1	0	0	-0.000671	NA	0.440576	0.580862	no_change
MRPL30.1	0.18	0.19	0.000617	0.0780025	0.690171	0.792593	no_change
MOB1A	0.7	0.71	0.0158162	0.0204641	0.307496	0.449952	no_change
CNPPD1	1	1	0.0463946	0	0.000157	0.00196091	lengthened
MOGS	1	1	-0.000114	0	0.321119	0.463234	no_change
PPP1R7	0.75	0.75	-0.011632	0	0.247631	0.384135	no_change
TMEM150A	1	1	0.0270065	0	0.00396816	0.0186251	no_change
UBXN4	1	1	0.00408969	0	0.463578	0.600732	no_change
ATF2.2	0.83	0.85	0.0223389	0.0343515	0.51385	0.645367	no_change
THNSL2	0.72	0.75	0.0468278	0.0588937	0.0123742	0.0426587	no_change
INPP1	0.69	0.7	0.0211026	0.0207586	0.217018	0.34821	no_change
HES6	1	1	0.0410937	0	1.13e-05	0.000353	lengthened
USP40	1	1	0.0134845	0	0.619349	0.736659	no_change
NFE2L2	1	1	-0.00216218	0	0.379179	0.52343	no_change
PELI1	0.96	1	0.0550089	0.0588937	7.11e-05	0.00115499	lengthened
POLE4	0.68	0.7	0.0190173	0.0418202	0.00077	0.00591237	lengthened
STRADB.1	0.76	0.79	0.00580194	0.0558532	0.488396	0.621965	no_change
TMEM131	0.84	0.84	0.032087	0	0.0782186	0.166802	no_change
PPM1B	0.45	0.45	-0.00787995	0	0.540286	0.669269	no_change
ITGAV	0.96	0.975	0.000614	0.0223678	0.908496	0.942042	no_change
MCEE	0.2	0.2	0.00723224	0	0.664481	0.772136	no_change
VSNL1	0.48	0.53	0.0509064	0.142958	0.000991	0.00708991	lengthened
LOC151009	1	1	0.0364363	0	8.16e-05	0.0012445	lengthened
BCS1L	0.59	0.61	0.0181474	0.0480943	0.0210364	0.0628713	no_change
COPS8	0.87	0.84	-0.0151417	-0.0506261	0.101411	0.201454	no_change
ANXA4	0.42	0.44	0.0135275	0.0671142	0.0696145	0.152743	no_change
KCMF1	0.04	0.05	0.00183839	0.321928	0.0838318	0.175547	no_change
MRPL44	0.755	0.755	-0.0181118	0	0.187577	0.31376	no_change
PTRHD1	0.73	0.72	-0.0031566	-0.0198996	0.480174	0.614558	no_change
SLC35F5	0.86	0.875	0.0295835	0.0249464	0.127984	0.239706	no_change
BIN1	0.79	0.81	0.0141758	0.0360693	0.121628	0.231586	no_change
SAP130	0.78	0.77	0.00425603	-0.0186157	0.694975	0.795461	no_change
POLR1A	0.96	0.98	0.0137708	0.0297473	0.0930593	0.189584	no_change
PREB	0.78	0.8	0.0224397	0.0365259	0.0350133	0.092039	no_change
IMP4	0.68	0.68	0.00276442	0	0.932139	0.958028	no_change
SERPINE2	0.47	0.48	0.0233793	0.0303736	0.0530876	0.125545	no_change
MAP4K4	0.26	0.27	0.00886362	0.0544478	0.0513389	0.122357	no_change
YWHAQ	0.57	0.56	0.0039316	-0.0255351	0.558662	0.685354	no_change
PPM1B.1	0	0	-0.000676	NA	0.873503	0.917697	no_change
RND3.1	1	1	0.0060481	0	0.941348	0.96289	no_change
HADHB	0.8	0.84	0.0607231	0.0703893	0.000897	0.00661068	lengthened
DUSP11	0.69	0.7	0.000367	0.0207586	0.994133	0.996996	no_change
SPAG16	0.705	0.74	0.0315811	0.069902	0.0432406	0.107053	no_change
ASNSD1	0.42	0.43	0.0152038	0.0339473	0.182615	0.307844	no_change
CAPG	0.59	0.6	0.0023891	0.0242475	0.913448	0.945414	no_change
DOK1	0.83	0.89	0.0520774	0.100694	0.00075	0.00582976	lengthened
NOL10	0.14	0.14	-0.00174047	0	0.615877	0.733232	no_change
GORASP2	0.72	0.765	0.033925	0.0874628	0.0426176	0.105682	no_change
TTC31	1	1	0.0273511	0	0.308369	0.450956	no_change
INPP5D	1	1	0.00332205	0	0.29565	0.437399	no_change
AGAP1	0.4	0.42	0.0112253	0.0703893	0.665873	0.773519	no_change
PPM1G	0.65	0.67	0.01922	0.0437214	0.00300999	0.0154224	no_change
OLA1	0.01	0.01	-0.000435	0	0.319345	0.461195	no_change
SPTBN1.1	0.12	0.14	0.0146525	0.222392	0.00662686	0.0267731	no_change
INSIG2	0.75	0.76	0.0100815	0.0191088	0.320169	0.462212	no_change
STK11IP	0.86	0.895	0.0500457	0.057551	0.00851778	0.0322522	no_change
RAB1A	0.21	0.22	0.00597277	0.0671142	0.0757132	0.162364	no_change
SH3YL1	0.71	0.72	0.0252026	0.0201779	0.0386142	0.0986733	no_change
THAP4	0.65	0.65	0.00700864	0	0.344497	0.487779	no_change
SLC40A1	0.88	0.9	0.0129391	0.0324215	0.123735	0.234548	no_change
SLC20A1	0.88	0.93	0.0428743	0.0797272	0.000445	0.00395207	lengthened
FAM98A	1	1	0.0091438	0	0.296149	0.437606	no_change
TRIP12	0.76	0.75	-0.0018229	-0.0191088	0.605139	0.724615	no_change
FEZ2	0.92	0.895	-0.0190753	-0.0397462	0.0497984	0.119616	no_change
IAH1	0.89	0.9	0.0458631	0.0161197	0.000188	0.00222455	lengthened
HS1BP3	0.89	0.93	0.0242363	0.0634254	0.00451019	0.0202509	no_change
RRM2	0.335	0.35	0.00916288	0.0631938	0.191043	0.31777	no_change
LOC654342	0.67	0.69	0.00665351	0.0424353	0.362237	0.506801	no_change
ID2	0.46	0.48	0.0515149	0.0614005	0.000314	0.00312132	lengthened
RHOQ	1	1	0.0283313	0	0.0249193	0.0713309	no_change
TXNDC9	0.92	0.9	0.00556946	-0.0317089	0.742955	0.829839	no_change
TTC27	0.52	0.49	-0.00918267	-0.0857299	0.473829	0.608834	no_change
ILKAP	0.54	0.52	-0.0267517	-0.0544478	0.0261633	0.0738433	no_change
NCAPH	0.07	0.08	0.00366513	0.192645	0.0625541	0.141639	no_change
TSSC1	0.81	0.82	0.0250236	0.017702	0.104302	0.206326	no_change
HJURP	0.12	0.11	-0.00522082	-0.125531	0.333881	0.477061	no_change
RAB3GAP1	0.6	0.62	0.0404946	0.0473057	0.00998468	0.036162	no_change
WDR33.1	0.12	0.12	-0.00355113	0	0.502526	0.635569	no_change
RNF25	0.75	0.785	0.0249571	0.0658021	0.0211894	0.0631559	no_change
CRIM1	0.8	0.84	0.0481064	0.0703893	0.000544	0.00463104	lengthened
ACP1.1	0.71	0.7	0.000363	-0.0204641	0.659694	0.768789	no_change
CWC22	0.35	0.36	0.0220514	0.040642	0.090727	0.18597	no_change
ARID5A	0.95	0.93	-0.0124872	-0.0306968	0.159623	0.281342	no_change
CLDN1	0.89	0.9	0.0103787	0.0161197	0.312612	0.454501	no_change
PBRM1	0.95	0.92	0.024551	-0.0462937	0.391231	0.53429	no_change
MAPKAPK3	1	1	0.00135683	0	0.842573	0.898494	no_change
PIK3R4	0.73	0.69	-0.0245411	-0.0813001	0.045548	0.111612	no_change
CRELD1	0.45	0.46	0.0184311	0.0317089	0.00927418	0.0343024	no_change
CCDC50	0.14	0.15	0.00605299	0.0995357	0.175166	0.298898	no_change
DPH3	0.32	0.32	-0.00544905	0	0.730023	0.82078	no_change
CMTM6	1	1	0.0107461	0	0.00253371	0.013687	no_change
TATDN2	1	1	0.00265738	0	0.781277	0.858322	no_change
RNF13	0.85	0.87	0.0140302	0.0335526	0.125074	0.23621	no_change
MANF	0.46	0.48	0.0165989	0.0614005	0.00970644	0.0354392	no_change
PARP9	0.54	0.565	0.0311543	0.0652915	0.0104569	0.0375499	no_change
RASSF1	1	1	0.0076005	0	0.708981	0.805225	no_change
APPL1	0.74	0.8	0.041	0.112475	0.0163568	0.052578	no_change
DYNC1LI1	0.48	0.49	0.0416998	0.0297473	0.00222436	0.0123425	no_change
SCAP	0.77	0.78	0.0209047	0.0186157	0.0385207	0.0985861	no_change
ACTL6A	0.31	0.31	0.00808714	0	0.458765	0.596904	no_change
NDUFB4	0.01	0.01	0.000873	0	0.0471335	0.114544	no_change
CISH	1	1	0.0289752	0	0.0216638	0.0641953	no_change
MBNL1	0.92	1	0.0582369	0.120294	5.5e-05	0.000957	lengthened
ST6GAL1	1	1	0.000278	0	0.367378	0.511471	no_change
TFDP2	0.26	0.25	-0.00661129	-0.0565835	0.425044	0.56536	no_change
ZXDC	1	1	0.0283717	0	0.00819964	0.0312795	no_change
CSRNP1	1	1	-0.00110786	0	0.77772	0.856336	no_change
DHX36	0.57	0.62	0.0609646	0.121306	4.13e-05	0.000809	lengthened
CCDC71	1	1	0.0175629	0	0.0496712	0.11946	no_change
PDCD6IP	0.03	0.04	0.0071191	0.415037	0.0934506	0.190077	no_change
FLNB	0.77	0.8	0.0261173	0.0551416	0.0603344	0.137917	no_change
FNDC3B	0.8	0.835	0.028548	0.0617762	0.00300895	0.0154224	no_change
RPP14	0.73	0.74	0.0352246	0.0196288	0.00416959	0.019252	no_change
GSK3B	0.36	0.345	-0.031648	-0.0614005	0.113786	0.219879	no_change
PLXNB1	1	1	0.00189978	0	0.458821	0.596904	no_change
RPSA	0.02	0.02	0.00108809	0	0.173488	0.297405	no_change
HDAC11	0.545	0.64	0.0805838	0.231816	5.24e-08	1.34e-05	lengthened
GLYCTK	0.12	0.13	0.00685225	0.115477	0.318112	0.460022	no_change
PSMD6	0.75	0.73	-0.00714049	-0.0389941	0.605791	0.725056	no_change
ISY1	0.03	0.03	0.00116515	0	0.111707	0.217003	no_change
OXNAD1	0.14	0.13	-0.000434	-0.106915	0.914701	0.946584	no_change
CAPN7	0.15	0.15	0.00581985	0	0.427285	0.56754	no_change
TADA3	0.01	0.01	2.59e-05	0	0.825579	0.886825	no_change
RBP1	0.27	0.26	-0.00036	-0.0544478	0.823989	0.886109	no_change
HIGD1A	0.07	0.07	0.00157312	0	0.444259	0.584624	no_change
ALAS1	0.35	0.36	0.0171079	0.040642	0.0531353	0.125545	no_change
NBEAL2	0.54	0.58	0.0475508	0.103093	0.00345211	0.0169682	no_change
EIF2B5	0.69	0.7	0.00883636	0.0207586	0.330358	0.473205	no_change
NCK1	0.4	0.44	0.0373568	0.137504	0.0167672	0.0534708	no_change
CDV3	1	1	0.00301389	0	0.966658	0.979703	no_change
MON1A	0.5	0.5	0.0142959	0	0.137743	0.252543	no_change
TKT	0.34	0.3	-0.0297715	-0.180572	2.95e-05	0.000643	shortened
C3orf38	0.57	0.61	0.0299962	0.0978473	0.0017197	0.0103438	no_change
SMC4	1	1	0.00787369	0	0.00870335	0.0327284	no_change
IP6K2	0.62	0.61	0.00919622	-0.023459	0.680736	0.784952	no_change
MUC4	0.61	0.585	-0.00444273	-0.0603726	0.525007	0.655724	no_change
LAMB2	0.695	0.68	-0.0284879	-0.0314782	0.0125938	0.0431625	no_change
SEC22C	0.72	0.73	0.0116203	0.0198996	0.269993	0.410265	no_change
SLC33A1	0.52	0.53	0.01175	0.0274807	0.207735	0.337272	no_change
TOP2B	0.74	0.73	-0.0122809	-0.0196288	0.215443	0.346046	no_change
PPP1R2	0.53	0.56	0.0276036	0.0794345	0.0041592	0.0192156	no_change
NIT2	0.04	0.04	-0.000139	0	0.81367	0.880451	no_change
LIPH	0.79	0.81	0.0137194	0.0360693	0.032733	0.0873858	no_change
FOXP1	0.3	0.31	0.00614379	0.0473057	0.290077	0.431543	no_change
LRRFIP2	0.33	0.36	0.0308749	0.125531	2.35e-05	0.00054	lengthened
CCDC12	0.43	0.44	0.0170135	0.0331669	0.0179427	0.0562592	no_change
DHX30	0.5	0.5	-0.00262681	0	0.921813	0.950732	no_change
ATP2C1	0.21	0.22	0.01431	0.0671142	0.000343	0.0032969	lengthened
DTX3L	1	1	0.00230226	0	0.0533886	0.125843	no_change
NMD3	0.65	0.7	0.0412985	0.106915	0.00484399	0.0214108	no_change
LXN	0.47	0.48	0.00792197	0.0303736	0.866614	0.913103	no_change
P4HTM	0.65	0.65	0.0156342	0	0.188094	0.31431	no_change
LSM3	0.58	0.57	-0.00260138	-0.025091	0.590157	0.711346	no_change
MST1R	0.64	0.64	0.00366231	0	0.99944	0.999823	no_change
CYB561D2	1	1	0.0219493	0	0.00118434	0.0080985	lengthened
CHCHD4	0.78	0.78	0.00581449	0	0.856543	0.907332	no_change
TFG	0.9	0.93	0.051495	0.0473057	0.018649	0.0578111	no_change
MAP4	0.7	0.7	0.00348411	0	0.794545	0.867724	no_change
MAP4.1	0.7	0.7	-0.000339	0	0.959891	0.975427	no_change
ALS2CL	0.45	0.46	0.0183416	0.0317089	0.108449	0.212351	no_change
WDR48	0.85	0.87	0.0188383	0.0335526	0.074973	0.161273	no_change
SENP2	0.65	0.67	0.0461412	0.0437214	0.0194588	0.0596933	no_change
PCBP4	0.95	0.97	0.0304071	0.0300572	0.102539	0.203221	no_change
SDHAP2	0.89	0.87	-0.0104157	-0.0327899	0.409702	0.552377	no_change
MCM2	0.92	0.93	0.0118661	0.0155969	0.316656	0.458648	no_change
OXSM	0.78	0.84	0.0679126	0.106915	3.76e-06	0.00018	lengthened
TMEM42	0.745	0.74	0.0172048	-0.00971515	0.78217	0.858773	no_change
NGLY1	0.15	0.16	0.00614373	0.0931094	0.170491	0.294334	no_change
MECOM	0.98	1	0.0294207	0.0291463	0.0268138	0.0751904	no_change
CTNNB1	0.62	0.62	0.0166471	0	0.677755	0.782576	no_change
VILL	0.58	0.58	-0.00742205	0	0.708965	0.805225	no_change
NUDT16	0.25	0.24	0.00277667	-0.0588937	0.572064	0.696553	no_change
PCNP	0.98	0.97	-0.0117933	-0.014797	0.201012	0.329289	no_change
HES1	0.79	0.85	0.0518488	0.10561	0.000221	0.00246479	lengthened
MBNL1.1	0.92	1	0.0583645	0.120294	5.31e-05	0.000943	lengthened
IP6K2.1	0.34	0.38	0.0319841	0.160465	5e-05	0.000915	lengthened
EDEM1	0.96	0.98	0.0157692	0.0297473	0.250073	0.387138	no_change
COMMD2	0.41	0.42	0.0104626	0.0347654	0.182819	0.30805	no_change
PARP3	0.95	0.99	0.0388133	0.059501	0.0449334	0.110494	no_change
TOPBP1	0.83	0.86	0.0186038	0.0512253	0.0641885	0.144227	no_change
PARL	0.6	0.59	-0.0202834	-0.0242475	0.144232	0.261185	no_change
IQCB1	0.37	0.44	0.0316599	0.249978	0.00883105	0.0331435	no_change
MAP3K13	0.9	0.91	0.0251085	0.0159415	0.0517915	0.123015	no_change
NDUFB4.1	0	0	4.58e-05	NA	0.8094	0.87769	no_change
RSRC1	0.53	0.51	-0.00204545	-0.0554951	0.677029	0.782209	no_change
SEC13	0.92	0.935	0.0326235	0.0233325	0.027036	0.0756377	no_change
ABHD10	0.53	0.56	0.0541777	0.0794345	0.000231	0.00252571	lengthened
PFN2	1	1	0.00128492	0	0.0940346	0.19091	no_change
RUVBL1	0.67	0.66	-0.0140105	-0.0216951	0.0898399	0.184894	no_change
MINA	0.38	0.35	-0.0322663	-0.118644	9.83e-05	0.00142081	shortened
RAB7A	0.43	0.47	0.0401842	0.128324	0.000609	0.00496425	lengthened
EXOSC7	0.37	0.38	0.0054293	0.0384741	0.704069	0.801839	no_change
EIF4G1	0.53	0.56	0.0365544	0.0794345	2.18e-08	9.02e-06	lengthened
CTNNB1.1	0.57	0.62	0.0375152	0.121306	0.0291588	0.0798271	no_change
ACY1	0.66	0.65	-0.0105052	-0.0220263	0.0748576	0.161115	no_change
TRAK1	0.61	0.65	0.0407868	0.0916305	0.0138211	0.0463328	no_change
ATP6V1A	0.92	0.98	0.0399686	0.0911479	0.000199	0.00230074	lengthened
APEH	0.83	0.84	0.00218543	0.017278	0.667809	0.77505	no_change
EPHB3	0.92	0.93	0.00947521	0.0155969	0.20555	0.334719	no_change
RFT1	0.07	0.07	0.000916	0	0.769393	0.850563	no_change
GPX1	0.42	0.43	0.0235191	0.0339473	0.00767423	0.0298096	no_change
NT5DC2	0.95	0.94	-0.00609731	-0.0152668	0.227148	0.360773	no_change
ARPC4	1	1	0.0172261	0	0.00986564	0.0357986	no_change
SLC35A5	0.96	0.99	0.0101158	0.0443941	0.0713034	0.155606	no_change
CDV3.1	1	1	0.00502006	0	0.668255	0.775111	no_change
PDHB	0.76	0.78	0.0233345	0.0374747	0.0581203	0.134137	no_change
MKRN2	0.86	0.86	0.00823188	0	0.433995	0.574461	no_change
TMEM39A	0.47	0.49	0.0125836	0.060121	0.100122	0.199879	no_change
GOLIM4	0.605	0.59	-0.00254799	-0.0362202	0.565931	0.691503	no_change
LARS2	0.96	0.94	-0.00494064	-0.0303736	0.234144	0.368586	no_change
RPUSD3	0.74	0.78	0.0439256	0.0759489	1.1e-05	0.000347	lengthened
FXR1	0.06	0.06	0.00212455	0	0.115644	0.222627	no_change
ABHD6	0.79	0.86	0.0440392	0.122484	0.00491662	0.0216453	no_change
OPA1	0.53	0.55	0.0196094	0.0534393	0.00677609	0.0271895	no_change
UMPS	0.05	0.05	-0.00227355	0	0.123469	0.234161	no_change
CGGBP1	0.68	0.7	0.0324913	0.0418202	0.0183059	0.0569318	no_change
PDCD10	0.38	0.36	-0.0079505	-0.0780025	0.233108	0.367317	no_change
PLOD2	0.8	0.89	0.0983636	0.153805	9.07e-06	0.000306	lengthened
CPOX	0.73	0.79	0.0580643	0.113956	0.00921652	0.0342047	no_change
BHLHE40	1	1	0.002059	0	0.743657	0.830381	no_change
CTNNB1.2	0.57	0.65	0.0459062	0.189478	0.0157744	0.0511999	no_change
GMPPB	0.885	0.92	0.0430911	0.0559564	0.00086	0.00639898	lengthened
NUP210	1	1	0.015	0	0.316737	0.458648	no_change
SLC25A20	0.89	0.91	0.0210632	0.0320612	0.057336	0.132655	no_change
UBA5	0.58	0.59	0.025823	0.0246621	0.0190413	0.058742	no_change
TNFSF10	0.72	0.76	0.0461923	0.0780025	0.00573915	0.0241822	no_change
SLC26A6	0.68	0.69	0.0128298	0.0210616	0.206849	0.336002	no_change
MRPL47	0.275	0.28	0.00988954	0.0259952	0.181931	0.307068	no_change
KIAA1143	0.46	0.46	-0.00651576	0	0.99873	0.999703	no_change
CBLB	0.92	0.885	-0.0159515	-0.0559564	0.0738727	0.159713	no_change
SLC25A26	0.16	0.16	-0.00307675	0	0.559902	0.686215	no_change
KPNA4	0.07	0.08	0.00067	0.192645	0.955512	0.972524	no_change
CRBN	0.29	0.3	0.0114922	0.0489096	0.0553759	0.129402	no_change
SACM1L	0.715	0.73	0.00726204	0.0299532	0.534824	0.664734	no_change
TNK2	1	1	0.0256135	0	0.000347	0.00332111	lengthened
YEATS2	1	1	0.0176164	0	0.00254053	0.0137045	no_change
CMTM8	0.38	0.4	0.0295732	0.0740006	0.115452	0.22237	no_change
KPNA1	0.3	0.31	0.00871934	0.0473057	0.088136	0.182317	no_change
BRK1	0.28	0.28	0.00386995	0	0.781169	0.858322	no_change
TGFBR2	1	1	0.0115618	0	0.126914	0.238581	no_change
DAG1	1	1	0.000726	0	0.745602	0.831946	no_change
CCDC14	0.81	0.86	0.0424934	0.0864148	0.0263214	0.0741366	no_change
TMEM44	1	1	0.0222251	0	0.00483945	0.0214031	no_change
C3orf17	0.265	0.26	0.00569974	-0.0274807	0.412132	0.554519	no_change
FAM208A	0.195	0.2	0.00206436	0.0365259	0.578353	0.701311	no_change
TUSC2	0.52	0.51	0.00401038	-0.0280144	0.737998	0.826109	no_change
TPRA1	1	1	-0.00400669	0	0.451273	0.590201	no_change
THOC7	0.34	0.35	-0.00152976	0.0418202	0.782201	0.858773	no_change
SETD5	1	1	0.00300287	0	0.479949	0.614494	no_change
SKIL	0.63	0.645	0.0289155	0.0339473	0.267942	0.407715	no_change
PARP14	1	1	0.0163653	0	0.0398083	0.100496	no_change
GLB1	0.38	0.39	0.00788767	0.0374747	0.125855	0.237101	no_change
POLR2H	0.62	0.65	0.0301561	0.0681715	2.75e-07	4.08e-05	lengthened
CLDND1	0.72	0.76	0.0383486	0.0780025	0.00457063	0.0204982	no_change
MYLK	0.71	0.74	0.0373585	0.0597062	0.211171	0.341048	no_change
COPG1	0.48	0.53	0.0385491	0.142958	0.00497279	0.021804	no_change
ARIH2	0.56	0.56	-0.00609812	0	0.845151	0.900397	no_change
THUMPD3	0.395	0.4	0.0115745	0.0181473	0.22301	0.355183	no_change
ITGB5	0.6	0.62	0.0368968	0.0473057	0.00159211	0.00981931	lengthened
POC1A	0.67	0.68	0.00982503	0.0213737	0.263444	0.402148	no_change
RNF123	0.79	0.82	0.0261862	0.0537713	0.00715883	0.0282372	no_change
RBM5	0.57	0.58	0.0107414	0.025091	0.339047	0.482643	no_change
PRKAR2A	0.9	0.97	0.0431206	0.10806	0.000304	0.00305407	lengthened
RYK	0.64	0.68	0.0679533	0.0874628	0.00229892	0.0126689	no_change
QRICH1	0.69	0.71	0.0237333	0.0412227	0.0142995	0.0474997	no_change
SPCS1	0.51	0.53	0.0240757	0.0554951	0.00174264	0.0104205	no_change
SEC62	0.24	0.24	0.000993	0	0.697733	0.797826	no_change
HYAL2	0.73	0.78	0.0518518	0.0955777	6.35e-06	0.000246	lengthened
PLS1	0.77	0.82	0.0403229	0.0907655	0.00226308	0.0125164	no_change
ISY1-RAB43	1	1	0.0168966	0	5.15e-05	0.00093	lengthened
MRPS25	0.13	0.13	0.00580401	0	0.182617	0.307844	no_change
EAF1	1	1	0.0207937	0	0.0651952	0.145894	no_change
MFN1	0.35	0.37	0.0160112	0.0801703	0.0743065	0.160244	no_change
SUCLG2	0.89	0.98	0.0642208	0.138976	0.000407	0.00373322	lengthened
AMOTL2	0.34	0.36	0.0402141	0.0824622	0.00649534	0.026451	no_change
SELT	0.23	0.23	0.00821809	0	0.181228	0.306542	no_change
RNF7	0.07	0.07	-5.87e-05	0	0.168337	0.292066	no_change
NR1I2	1	1	0.0345672	0	3.06e-06	0.000158	lengthened
FANCD2	0.64	0.67	0.00679192	0.0660892	0.450892	0.590096	no_change
ANAPC13	0.78	0.82	0.0300945	0.0721498	0.0147524	0.0486664	no_change
DNAJC13	0.8	0.83	0.0430537	0.0531113	0.0173094	0.0547666	no_change
SHQ1	0.81	0.8	-0.00760282	-0.0179219	0.516418	0.647848	no_change
BAP1	0.985	1	0.0287438	0.0218044	0.0026486	0.0140793	no_change
GLYCTK.1	0.76	0.8	0.0402106	0.0740006	0.0120801	0.0418895	no_change
GFM1	0.48	0.51	0.0364213	0.0874628	0.00310311	0.015752	no_change
SHISA5	1	1	0.0116322	0	0.0327133	0.0873724	no_change
LSG1	0.95	0.96	0.00601557	0.0151069	0.750905	0.835915	no_change
SEMA3F	0.73	0.79	0.050016	0.113956	0.00610164	0.0252641	no_change
VGLL4	1	1	0.034692	0	0.0282451	0.0779667	no_change
U2SURP	0.25	0.26	0.00718994	0.0565835	0.197522	0.325372	no_change
CP	0.03	0.02	-0.0168605	-0.584963	0.00442411	0.0199936	no_change
GPD1L	1	1	0.0113864	0	0.0857939	0.178825	no_change
H1FX	1	1	-0.0061605	0	0.0375107	0.0966797	no_change
CCDC72	0.16	0.18	0.0169569	0.169925	0.000214	0.00241373	lengthened
IP6K1	1	1	0.0170449	0	0.0316226	0.0849332	no_change
USP19	0.42	0.43	0.0182976	0.0339473	0.113529	0.219604	no_change
EIF2A	0.06	0.06	0.00245679	0	0.303292	0.446514	no_change
MYD88	1	1	0.0119414	0	0.120275	0.229924	no_change
CMC1	0.32	0.32	-0.00135849	0	0.988366	0.993815	no_change
ATG3	0.425	0.42	0.00601931	-0.0170735	0.683444	0.787009	no_change
TFRC	1	1	0.00867158	0	0.312404	0.454341	no_change
TWF2	0.68	0.71	0.0430333	0.0622843	0.00167183	0.0101155	no_change
CDCP1	0.09	0.08	0.00147393	-0.169925	0.872159	0.91718	no_change
TRAK1.1	1	1	0.0199018	0	0.147573	0.266042	no_change
ZXDC.1	0.2	0.19	0.00201488	-0.0740006	0.987919	0.993509	no_change
SEC61A1	1	1	-0.000107	0	0.271897	0.412285	no_change
AZI2	0.45	0.46	0.0230592	0.0317089	0.0359035	0.0935446	no_change
MGLL	1	1	0.00458386	0	0.148375	0.267172	no_change
GNL3	0.66	0.68	0.00878308	0.0430687	0.28169	0.422425	no_change
PARP9.1	0.07	0.07	-0.000957	0	0.776013	0.855659	no_change
ALG3	0.4	0.395	-0.00173687	-0.0181473	0.132209	0.245797	no_change
ZNF639	0.32	0.34	0.0210645	0.0874628	0.00652112	0.0264981	no_change
PCYT1A	0.945	0.98	0.0313623	0.0524674	0.0148665	0.0489586	no_change
VIPR1	1	1	0.012084	0	0.448602	0.588305	no_change
IL17RB	0.29	0.29	0.0145149	0	0.568448	0.693723	no_change
ACAD9	0.53	0.51	-0.00932253	-0.0554951	0.0560791	0.130742	no_change
HCLS1	0.72	0.71	-0.00015	-0.0201779	0.963552	0.97772	no_change
TBL1XR1	0.95	1	0.0345392	0.0740006	0.000281	0.00290326	lengthened
ACAA1	0.59	0.59	0.00858124	0	0.638804	0.751194	no_change
NAA50	0.06	0.05	-0.00397131	-0.263034	0.0260235	0.073503	no_change
SERP1	0.34	0.35	0.00864936	0.0418202	0.134173	0.248132	no_change
MAGEF1	1	1	0.0103352	0	0.206865	0.336002	no_change
CCNL1	0.685	0.72	0.0371614	0.0718929	0.0218633	0.0644872	no_change
ARL6IP5	0.64	0.68	0.055512	0.0874628	0.000707	0.00556417	lengthened
NCKIPSD	0.96	1	0.0379022	0.0588937	0.00579594	0.0243027	no_change
SNX4	0.99	1	0.00651541	0.0144996	0.632041	0.745983	no_change
SSR3	0.42	0.44	0.00907563	0.0671142	0.673045	0.779004	no_change
PLXNA1	1	1	0.0394531	0	0.000441	0.00393912	lengthened
OGG1	0.8	0.82	0.0218767	0.0356239	0.111398	0.216575	no_change
APOD	0.34	0.35	0.00973099	0.0418202	0.756713	0.840548	no_change
SELK	0.32	0.35	0.0295375	0.129283	0.00187451	0.010989	no_change
BRPF1	0.85	0.91	0.0650548	0.0984037	5.78e-05	0.000989	lengthened
HPS3	1	1	0.0179657	0	0.345043	0.488379	no_change
PDIA5	0.43	0.44	0.0118955	0.0331669	0.677322	0.782429	no_change
CHCHD6	0.48	0.5	0.0249317	0.0588937	0.10072	0.20053	no_change
GNAI2	0.92	0.955	0.0237475	0.0538669	0.0118264	0.041196	no_change
RG9MTD1	1	1	0.00333631	0	0.618381	0.735642	no_change
MTMR14	0.63	0.65	0.0424224	0.0450879	0.00383384	0.0181728	no_change
GLT8D1	0.69	0.69	0.00874741	0	0.685133	0.788125	no_change
STAG1	0.87	0.875	0.00850059	0.00826762	0.547233	0.675226	no_change
SEMA3B	1	1	0.0192769	0	0.0060402	0.0250775	no_change
TM4SF1	0.95	0.94	0.00483418	-0.0152668	0.658315	0.767767	no_change
SLMAP	0.89	0.93	0.00367409	0.0634254	0.244544	0.380043	no_change
UBA7	0.7	0.695	0.00686972	-0.0103419	0.620534	0.737745	no_change
PIGX	0.41	0.43	0.0156858	0.0687128	0.0163681	0.052592	no_change
TEX264	0.765	0.745	-0.0250739	-0.0382193	0.0929321	0.1894	no_change
DNAJC19	0.465	0.455	-0.0321323	-0.0313642	0.0364347	0.0944905	no_change
NFKBIZ	0.75	0.81	0.0605724	0.111031	0.0148085	0.0488095	no_change
ABHD14B	1	1	-0.00209722	0	0.069997	0.153413	no_change
CDCP1.1	1	1	0.00508202	0	0.295677	0.437399	no_change
C3orf26	0.52	0.52	-0.0144128	0	0.254275	0.391627	no_change
ABHD5	0.23	0.24	0.00949974	0.0614005	0.113623	0.219731	no_change
TMEM111	0.49	0.5	0.0167226	0.0291463	0.132236	0.245797	no_change
SLC6A6	0.09	0.09	0.0064357	0	0.440269	0.580758	no_change
FYTTD1	1	1	0.01	0	0.894886	0.93301	no_change
HEMK1	0.07	0.07	0.00171717	0	0.516068	0.647515	no_change
LOC440944	0.22	0.23	0.00875401	0.0641303	0.21581	0.346563	no_change
PTPN23	1	1	0.030165	0	0.00023	0.00251741	lengthened
IFT57	0.06	0.06	-2.03e-05	0	0.538379	0.667958	no_change
TMEM115	0.83	0.85	0.0232905	0.0343515	0.0587501	0.135184	no_change
UBP1	1	1	0.0427579	0	0.000113	0.00156907	lengthened
NDUFAF3	0.13	0.13	-0.00501735	0	0.0108874	0.0387176	no_change
ATP11B	0.6	0.62	0.0166268	0.0473057	0.243064	0.378275	no_change
GPX1.1	1	1	-0.000845	0	0.622384	0.738912	no_change
PDCD6IP.1	0.18	0.2	0.012954	0.152003	0.0363287	0.0942995	no_change
TADA3.1	0.9	0.89	-0.00485474	-0.0161197	0.268393	0.408076	no_change
OGG1.1	0.77	0.785	0.0267972	0.0278342	0.081021	0.17149	no_change
ACTR8	0.28	0.28	-0.00190935	0	0.873855	0.917829	no_change
MUC20	0.04	0.04	0.00317257	0	0.0778077	0.16625	no_change
DLG1	0.77	0.81	0.0394498	0.0730635	0.000338	0.00326595	lengthened
PLXND1	0.5	0.53	0.0473154	0.0840643	0.00131188	0.00866814	lengthened
RPN1	0.41	0.48	0.0556277	0.22741	0.000881	0.00652595	lengthened
EIF1B	0.4	0.4	0.00177795	0	0.995786	0.998393	no_change
DVL3	0.71	0.845	0.0589501	0.251132	0.0217439	0.064358	no_change
GPR160	0.49	0.54	0.0520792	0.140178	8.71e-05	0.00130807	lengthened
RPL15	0.16	0.18	0.0153516	0.169925	0.000882	0.00653061	lengthened
FAIM	0.47	0.475	0.00813525	0.0152668	0.809527	0.877704	no_change
ARMC8	0.27	0.275	-0.00537665	0.0264722	0.565188	0.691147	no_change
PSMD2	0.77	0.78	0.0231652	0.0186157	0.0532768	0.125739	no_change
MRPL3	0.42	0.46	0.0364138	0.131245	8.12e-05	0.00124175	lengthened
NCBP2	0.72	0.72	0.0235	0	0.194304	0.321324	no_change
SLC41A3	0.31	0.3	-0.00226551	-0.0473057	0.533735	0.663703	no_change
MCCC1	0.67	0.68	0.0182854	0.0213737	0.108942	0.213099	no_change
SLC25A38	0.61	0.63	0.0220828	0.0465426	0.0561086	0.130755	no_change
NDUFB5	0.89	0.93	0.0509696	0.0634254	0.000399	0.00370379	lengthened
GLYCTK.2	0.15	0.16	0.00628543	0.0931094	0.0823283	0.173383	no_change
IQSEC1	0.6	0.59	0.000233	-0.0242475	0.968118	0.980794	no_change
GORASP1	1	1	0.00606851	0	0.212354	0.342521	no_change
CHDH	0.95	1	0.0420997	0.0740006	7.74e-05	0.00121226	lengthened
TCTA	1	1	-0.0143172	0	0.0829609	0.174316	no_change
CD47	0.14	0.14	0.00107585	0	0.730568	0.821032	no_change
CCDC80	0.07	0.07	0.00318757	0	0.581531	0.704051	no_change
TMF1	0.39	0.41	0.0117889	0.0721498	0.134698	0.248803	no_change
TDGF1	1	1	0.0507913	0	6.63e-07	6.11e-05	lengthened
C3orf37	0.84	0.8	-0.0240578	-0.0703893	0.0123324	0.042553	no_change
ECT2	0.67	0.67	0.00451772	0	0.782001	0.858773	no_change
ATG7	0.11	0.11	0.000571	0	0.958207	0.974232	no_change
ANKRD28	0.34	0.35	-0.000162	0.0418202	0.767066	0.84848	no_change
SUMF1	0.87	0.89	0.0190307	0.0327899	0.16499	0.288348	no_change
NCEH1	1	1	0.00681788	0	0.16519	0.28863	no_change
DCUN1D1	0.81	0.86	0.0262954	0.0864148	0.526391	0.656906	no_change
TRNT1	0.85	0.85	0.00902768	0	0.438261	0.578707	no_change
UBA3	0.99	0.98	0.0084484	-0.0146468	0.945756	0.965546	no_change
LMCD1	0.73	0.72	0.0151236	-0.0198996	0.868028	0.913965	no_change
DNAJB11	0.63	0.66	0.0257962	0.0671142	0.0003	0.00302811	lengthened
ABTB1	0.67	0.69	0.0242164	0.0424353	0.179226	0.304002	no_change
CTDSPL	0.79	0.86	0.0599262	0.122484	9.61e-05	0.0014018	lengthened
CCDC58	0.53	0.5	-0.0388685	-0.0840643	0.00702228	0.0278708	no_change
NISCH	1	1	0.0204562	0	0.0104007	0.0373858	no_change
ATP2C1.1	0.28	0.31	0.0314031	0.146841	0.00395586	0.0186251	no_change
MFSD1	1	1	-0.00147427	0	0.255308	0.392623	no_change
UBE2E1	0.07	0.07	-0.000676	0	0.505256	0.63753	no_change
ARF4	0.96	1	0.0465634	0.0588937	0.000319	0.00315134	lengthened
MBD4	0.22	0.23	0.0102902	0.0641303	0.0199313	0.0607053	no_change
TPRA1.1	1	1	-0.00393349	0	0.451213	0.590201	no_change
PFN2.1	0.89	0.98	0.0626387	0.138976	1.88e-06	0.000115	lengthened
SETD2	0.55	0.59	0.0496272	0.101283	0.000927	0.00674368	lengthened
AP2M1	0.89	0.92	0.0331481	0.0478285	0.00118598	0.0080985	lengthened
TPRA1.2	1	1	-0.00396521	0	0.453689	0.592102	no_change
PROS1	0.96	1	0.0230551	0.0588937	0.0819321	0.172892	no_change
EEFSEC	0.76	0.77	0.0266782	0.018859	0.0179719	0.0563275	no_change
C3orf75	0.79	0.84	0.0480303	0.0885367	0.000181	0.00217268	lengthened
CNOT10	0.38	0.385	0.0165029	0.018859	0.290123	0.431543	no_change
C3orf19	0.46	0.45	-0.00706044	-0.0317089	0.380836	0.525098	no_change
MUC13	1	1	0.00104478	0	0.363177	0.507653	no_change
CDV3.2	1	1	0.00521269	0	0.668255	0.775111	no_change
TMEM43	1	1	0.041388	0	0.00335715	0.0166123	no_change
ZBTB38	1	1	0.00404372	0	0.178124	0.302332	no_change
IP6K2.2	0.34	0.38	0.0318709	0.160465	4.68e-05	0.000879	lengthened
ANO10	0.74	0.73	0.0134057	-0.0196288	0.479849	0.614494	no_change
ARL8B	0.97	1	0.0148725	0.0439433	0.016973	0.0538802	no_change
SIAH2	0.84	0.87	0.0277736	0.0506261	0.0309447	0.0835814	no_change
ALCAM	1	1	0.0112405	0	0.11601	0.223219	no_change
GMPPB.1	0.68	0.69	0.00984557	0.0210616	0.235116	0.369624	no_change
ZDHHC3	0.04	0.04	0.000283	0	0.97156	0.982722	no_change
GOLGB1	0.33	0.33	0.00333656	0	0.256688	0.394192	no_change
GYG1	0.9	0.91	0.0125923	0.0159415	0.309025	0.451313	no_change
FGD5-AS1	0.99	1	0.00660794	0.0144996	0.147019	0.265387	no_change
RAB5A	0.91	0.97	0.0299839	0.0921182	0.000873	0.00647866	lengthened
PIK3CB	0.04	0.04	-0.000198	0	0.877044	0.920043	no_change
WDR82	1	1	0.00155108	0	0.310978	0.453042	no_change
RAF1	1	1	0.00613007	0	0.0690119	0.151818	no_change
XPC	1	1	0.00493808	0	0.022021	0.0648524	no_change
FSTL1	1	1	0.00287006	0	0.0982723	0.197317	no_change
RPL22L1	0.01	0.01	0.00039	0	0.963227	0.977649	no_change
LZTFL1	0.45	0.46	-0.00481928	0.0317089	0.874999	0.918818	no_change
IP6K2.3	0.9	0.92	0.018526	0.0317089	0.0342213	0.0905475	no_change
SLC41A3.1	0.96	1	0.0448053	0.0588937	6.62e-05	0.00110191	lengthened
CHMP2B	0.59	0.61	0.0157759	0.0480943	0.0540078	0.126941	no_change
PPARG	0.485	0.49	0.0229833	0.014797	0.0177775	0.0559288	no_change
SRPRB	0.2	0.2	0.000575	0	0.189544	0.315716	no_change
LRIG1	0.79	0.82	0.0274203	0.0537713	0.0213227	0.0635037	no_change
SLC6A6.1	1	1	0.0122038	0	0.0422311	0.104958	no_change
CCDC51	1	1	-0.00144154	0	0.90041	0.937112	no_change
TOMM70A	0.65	0.68	0.0245363	0.065095	0.0141607	0.0472227	no_change
CAMK1	1	1	0.00286114	0	0.61189	0.72996	no_change
NUDT16.1	0.39	0.41	0.0142306	0.0721498	0.126316	0.237793	no_change
RARRES1	0.04	0.04	0.00681854	0	0.182311	0.307532	no_change
VHL	0.91	0.97	0.0305345	0.0921182	0.00801834	0.0308026	no_change
VPS8	0.95	0.96	0.0152653	0.0151069	0.212404	0.342529	no_change
MLH1	0.58	0.58	-0.000661	0	0.994032	0.996996	no_change
IGF2BP2	0.85	0.87	0.0402584	0.0335526	0.0434164	0.107419	no_change
PCCB	0.84	0.88	0.0431569	0.0671142	0.00360553	0.01748	no_change
BDH1	0.16	0.18	0.0103483	0.169925	0.0013321	0.00870641	lengthened
GOLGA4	0.55	0.54	0.00753815	-0.0264722	0.782957	0.859233	no_change
TIMMDC1	0.22	0.21	-0.00745882	-0.0671142	0.00973199	0.0354817	no_change
RBM6	0.42	0.4	-0.0237094	-0.0703893	0.107132	0.210507	no_change
FAM3D	0.75	0.72	-0.0292978	-0.0588937	0.000213	0.00241373	shortened
NUDT16.2	0.06	0.06	0.00152548	0	0.398644	0.541228	no_change
PODXL2	0.24	0.22	-0.123536	-0.125531	0.0323883	0.0866855	no_change
RHOA	0.65	0.65	0.0161951	0	0.460935	0.598539	no_change
COPB2	0.67	0.68	0.0102044	0.0213737	0.482172	0.616189	no_change
PDE12	0.9	0.97	0.0408545	0.10806	0.00386971	0.0183088	no_change
RPL32	0.01	0.01	0.000246	0	0.381477	0.525443	no_change
CNBP	0.03	0.03	0.000999	0	0.0631	0.142412	no_change
PRKCI	0.8	0.835	0.0337974	0.0617762	0.0130363	0.0443222	no_change
USP4	0.38	0.38	0.00914534	0	0.379591	0.523904	no_change
CLCN2	0.675	0.705	0.0453244	0.0627358	0.0123818	0.0426652	no_change
TREX1	1	1	0	0	NA	NA	no_change
SS18L2	0.91	0.95	0.0488914	0.062061	0.00036	0.00341851	lengthened
TBC1D23	1	1	0.00636127	0	0.0525273	0.124569	no_change
ABCF3	0.47	0.49	0.0289764	0.060121	0.002557	0.0137674	no_change
RARRES1.1	0.39	0.39	0.0208754	0	0.160864	0.283008	no_change
ATR	0.41	0.42	0.00975967	0.0347654	0.407801	0.550927	no_change
PAK2	0.57	0.6	0.0330991	0.0740006	0.000135	0.00176163	lengthened
PRKCD	0.4	0.43	0.0346712	0.104337	0.0012487	0.00839773	lengthened
SMARCC1	1	1	0.035854	0	0.0243073	0.0698926	no_change
GBE1	0.59	0.63	0.00942127	0.0946369	0.43448	0.574804	no_change
PTPLB	0.76	0.76	-0.00111432	0	0.933159	0.958404	no_change
HHLA2	0.97	1	0.0289011	0.0439433	0.00698258	0.0277977	no_change
PLSCR1	0.18	0.2	0.00977062	0.152003	0.32411	0.466318	no_change
OXSR1	1	1	0.0165147	0	4.21e-05	0.000815	lengthened
EIF4A2	0.61	0.67	0.0558001	0.135352	0.000422	0.00384068	lengthened
ATP13A3	0.94	1	0.0348428	0.0892673	0.00280493	0.014666	no_change
FBLN2	0.63	0.66	0.0435597	0.0671142	0.00203118	0.0116284	no_change
FAM162A	0.15	0.16	0.00662732	0.0931094	0.0277477	0.0769822	no_change
SLC12A8	0.29	0.3	0.0167456	0.0489096	0.0871873	0.180964	no_change
ATP1B3	0.12	0.13	0.0111189	0.115477	0.00322335	0.0161728	no_change
TRA2B	0.04	0.04	0.000476	0	0.188982	0.315313	no_change
JAGN1	0.13	0.14	0.00260744	0.106915	0.467297	0.603464	no_change
NME6	0.83	0.84	0.0197904	0.017278	0.256846	0.394356	no_change
IL17RE	0.625	0.665	0.0741807	0.0894982	0.00331276	0.0164778	no_change
FAM208A.1	0.2	0.2	0.00332185	0	0.474503	0.609031	no_change
CMTM7	0.84	0.86	0.0357366	0.0339473	0.0145669	0.0481998	no_change
ECE2	0.71	0.74	0.0285916	0.0597062	0.0122755	0.0423941	no_change
TMEM41A	1	1	0.00362199	0	0.235351	0.369804	no_change
RPL29	0.77	0.78	0.0192586	0.0186157	0.0305245	0.0827965	no_change
RPL14	0.15	0.16	0.00473435	0.0931094	0.0751649	0.161459	no_change
B4GALT4	1	1	0.0123796	0	0.0183702	0.0570391	no_change
CRTAP	0.09	0.09	0.00453022	0	0.0394722	0.0998867	no_change
PPP4R2	0.87	0.86	-0.0161619	-0.0166787	0.040882	0.102272	no_change
RYBP	0.64	0.67	0.0428561	0.0660892	0.0171537	0.0543415	no_change
ABHD14A	0.63	0.66	0.0269528	0.0671142	0.00964571	0.0353032	no_change
IGJ	0.54	0.66	0.0864991	0.289507	3.24e-05	0.000676	lengthened
PAPSS1	0.49	0.54	0.0385837	0.140178	0.0239921	0.069194	no_change
USO1	0.615	0.58	-0.035393	-0.0845335	0.00187934	0.0109975	no_change
FAM114A1	0.88	0.93	0.0385357	0.0797272	0.0235912	0.0684404	no_change
PARM1	0.825	0.85	0.0089942	0.0430687	0.826356	0.887073	no_change
PAICS	0.62	0.65	0.0318846	0.0681715	0.0107259	0.0382675	no_change
PIGY	0.85	0.88	0.0436008	0.0500407	0.0136171	0.0458123	no_change
SLC9B1	0	0	0.000731	NA	0.125762	0.236998	no_change
HNRPDL	0.21	0.22	0.0110612	0.0671142	0.103552	0.205017	no_change
SRP72	0.34	0.37	0.031324	0.121991	0.000105	0.00148932	lengthened
NOP14	0.57	0.56	-0.00940474	-0.0255351	0.272725	0.413154	no_change
CPE	0.83	0.83	0.00904895	0	0.563824	0.689698	no_change
ABCE1	0.54	0.55	0.0146193	0.0264722	0.228022	0.3617	no_change
RPL34	0.37	0.36	-0.00185033	-0.0395284	0.644612	0.755752	no_change
PCGF3	0.83	0.82	0.00227853	-0.0174874	0.902105	0.938365	no_change
NUP54	0.7	0.76	0.0500691	0.118644	0.000759	0.00586731	lengthened
TRAPPC11	0.98	0.955	-0.0127092	-0.037281	0.0667886	0.14799	no_change
LETM1	0.6	0.59	-0.0113465	-0.0242475	0.281097	0.421618	no_change
RAPGEF2	0.93	0.975	0.0324388	0.0681715	0.0313172	0.084297	no_change
ENOPH1	0.78	0.815	0.0520554	0.0633259	0.00396675	0.0186251	no_change
WFS1	0.98	0.98	0.0126785	0	0.444472	0.584792	no_change
HPGD	0.66	0.67	0.00552964	0.0216951	0.671224	0.777613	no_change
CTBP1	1	1	0.0130797	0	0.086542	0.179943	no_change
LOC100505989	0.21	0.21	-0.0037707	0	0.684556	0.787756	no_change
GAK	0.79	0.79	0.0159109	0	0.333412	0.47657	no_change
CDS1	0.57	0.57	0.018439	0	0.210707	0.340797	no_change
CXCL3	0.34	0.33	0.0114189	-0.0430687	0.919542	0.949412	no_change
GALNT7	1	1	0.0209282	0	0.00153892	0.00959945	lengthened
CCNI	0.62	0.64	0.0379682	0.0458037	0.00100949	0.00719987	lengthened
FBXL5	0.11	0.11	-0.00015	0	0.989111	0.994172	no_change
QDPR	0.6	0.6	0.00973108	0	0.583097	0.705314	no_change
SLC9B1.1	0	0	-0.000227	NA	0.840518	0.89751	no_change
SLC39A8	1	1	0.00577055	0	0.420064	0.560964	no_change
CXCL10	0.77	0.79	0.0419012	0.0369942	0.114501	0.220905	no_change
C4orf52	0.8	0.775	-0.00554623	-0.0458037	0.304484	0.447238	no_change
NFKB1	0.3	0.33	0.0193068	0.137504	0.0769339	0.164659	no_change
PLAC8	0	0	-6.27e-05	NA	0.91537	0.946892	no_change
COPS4	0.46	0.47	0.0276019	0.0310269	0.0264529	0.0744413	no_change
FAM200B	0.15	0.16	0.0140952	0.0931094	0.00330225	0.0164576	no_change
MXD4	0.46	0.57	0.0464637	0.309328	0.0106775	0.0381305	no_change
SOD3	1	1	0.0332832	0	0.000972	0.00697492	lengthened
RAB28	0.695	0.75	0.0414519	0.109878	0.0156913	0.0509949	no_change
SMARCAD1	0.45	0.46	0.0325261	0.0317089	0.0118137	0.0411705	no_change
GRPEL1	0.5	0.515	0.00989207	0.0426443	0.126658	0.238262	no_change
DHX15	0.58	0.59	0.023271	0.0246621	0.155338	0.276141	no_change
RCHY1	0.17	0.18	0.00472026	0.0824622	0.194104	0.32127	no_change
GPR125	1	1	0.000506	0	0.189249	0.315416	no_change
C4orf3	0.2	0.21	-0.00129818	0.0703893	0.856635	0.907332	no_change
WHSC1	0.64	0.66	0.0258991	0.0443941	0.0034867	0.0170659	no_change
PET112	0.2	0.2	-0.0115154	0	0.0850287	0.17752	no_change
OCIAD1	0.1	0.11	0.00477774	0.137504	0.008583	0.032438	no_change
ELOVL6	1	1	0.0319564	0	0.0794064	0.169053	no_change
SDAD1	0.73	0.73	-0.00229156	0	0.871537	0.916651	no_change
KIAA1430	0.73	0.82	0.062268	0.167727	0.000234	0.00255178	lengthened
MAD2L1	0.65	0.66	0.0104117	0.0220263	0.418463	0.559705	no_change
HNRNPD	0.07	0.08	0.00359041	0.192645	0.0624324	0.141489	no_change
FAT1	0.57	0.62	0.0508872	0.121306	0.00309319	0.0157329	no_change
SCFD2	0.27	0.29	0.0182321	0.103093	0.0164224	0.0527003	no_change
IL8	0.57	0.63	0.0664904	0.14439	1.15e-05	0.000357	lengthened
CCNG2	0.09	0.09	-0.000205	0	0.715703	0.810658	no_change
CISD2	0.02	0.02	-0.00120956	0	0.0374014	0.0964953	no_change
RBPJ	0.71	0.67	-0.0157738	-0.0836579	0.163153	0.285919	no_change
DANCR	0.63	0.62	0.0157312	-0.0230836	0.330997	0.473914	no_change
SEL1L3	0.72	0.73	0.0282671	0.0198996	0.101294	0.201325	no_change
AIMP1	0.27	0.28	0.00564185	0.0524674	0.652721	0.763451	no_change
LOC93622	0.82	0.85	0.0245738	0.0518389	0.0516733	0.122887	no_change
CDKN2AIP	1	1	0.00137265	0	0.929274	0.95611	no_change
CASP3	1	1	0.011897	0	0.0570191	0.132113	no_change
ANAPC4	0.64	0.64	-0.00212414	0	0.97551	0.985155	no_change
TNIP2	0.88	0.88	0.00503229	0	0.818691	0.883641	no_change
DCK	0.95	0.96	0.0218748	0.0151069	0.357944	0.502539	no_change
MAEA	1	1	-0.00296606	0	0.879742	0.921476	no_change
RAP1GDS1	0.3	0.32	0.0148446	0.0931094	0.0279946	0.0774707	no_change
PI4K2B	0.9	0.89	-0.00864149	-0.0161197	0.926738	0.954553	no_change
SHROOM3	0.33	0.33	-0.00526588	0	0.749419	0.834868	no_change
WDR1	0.78	0.83	0.0539221	0.0896372	2.36e-05	0.00054	lengthened
CXCL2	0.81	0.78	0.000811	-0.0544478	0.447664	0.58781	no_change
FIP1L1	0.14	0.14	-0.00517383	0	0.315871	0.457751	no_change
PGRMC2	0.18	0.18	-0.00137963	0	0.961203	0.976371	no_change
IRF2	0.91	0.95	0.0290905	0.062061	0.023318	0.0678117	no_change
PLAC8.1	0.06	0.06	-0.016756	0	0.0129107	0.043993	no_change
TMEM184C	0.26	0.27	0.00732845	0.0544478	0.385588	0.529198	no_change
COMMD8	0.62	0.65	0.0355279	0.0681715	0.111017	0.215999	no_change
ETFDH	0.46	0.47	0.0134669	0.0310269	0.227156	0.360773	no_change
PDS5A	0.13	0.13	0.0138912	0	0.607479	0.726193	no_change
NUDT9	0.07	0.07	0.000274	0	0.907597	0.941521	no_change
SH3BP2	0.26	0.29	0.0260529	0.157541	0.00160859	0.00990296	lengthened
CBR4	0.445	0.48	0.0480318	0.109229	0.00333476	0.0165335	no_change
BOD1L1	0.7	0.745	0.0407865	0.0898855	0.00536963	0.0230945	no_change
UFSP2	0.21	0.205	-0.0111863	-0.0347654	0.296055	0.437606	no_change
LAP3	0.5	0.52	0.0311301	0.0565835	0.0308296	0.083388	no_change
CLCN3	0.63	0.67	0.0341291	0.0888093	0.000336	0.0032513	lengthened
TBC1D14	0.865	0.92	0.0538526	0.0889337	0.00760348	0.0296099	no_change
ANAPC10	0.15	0.15	0.00919526	0	0.106803	0.210149	no_change
EIF4E	0.22	0.23	0.00837656	0.0641303	0.0154766	0.0504041	no_change
PROM1	1	1	0.0288458	0	0.00462198	0.0206606	no_change
PIGG	0.52	0.53	0.021439	0.0274807	0.177175	0.301257	no_change
SEC31A	0.68	0.7	0.0416474	0.0418202	0.0354609	0.09277	no_change
KLF3	0.75	0.8	0.0577074	0.0931094	0.000452	0.00400525	lengthened
SMAD1	0.9	0.91	0.00380155	0.0159415	0.751037	0.835941	no_change
TBC1D1	0.15	0.15	-0.00711146	0	0.0934018	0.190029	no_change
TACC3	0.22	0.23	0.00796264	0.0641303	0.0942938	0.191386	no_change
USP38	0.17	0.16	0.00111772	-0.0874628	0.623641	0.739717	no_change
ANTXR2	0.11	0.11	0.00399321	0	0.104321	0.206326	no_change
PPP3CA	0.81	0.86	0.0303079	0.0864148	0.0541668	0.127197	no_change
AGA	0.47	0.48	0.0213891	0.0303736	0.0484798	0.117258	no_change
YTHDC1	0.02	0.02	-9.31e-05	0	0.821712	0.885027	no_change
MFSD10	0.8	0.83	0.0400314	0.0531113	0.00127911	0.00855722	lengthened
UBA6	0.09	0.1	0.00656106	0.152003	0.049885	0.119749	no_change
UGDH	0.45	0.46	0.0131722	0.0317089	0.338517	0.482067	no_change
GAR1	0.89	0.89	0.0134634	0	0.274702	0.415197	no_change
ANXA3	0.62	0.64	0.0244732	0.0458037	0.016817	0.053585	no_change
SAP30	0.35	0.35	-0.00160396	0	0.509416	0.641376	no_change
NAA15	0.34	0.35	0.0189789	0.0418202	0.00366299	0.0176247	no_change
LARP7	0.41	0.4	-0.0216626	-0.0356239	0.0244554	0.0701868	no_change
G3BP2	0.82	0.83	0.00265852	0.0174874	0.804127	0.874194	no_change
KIAA1109	0.63	0.62	-0.0159157	-0.0230836	0.252283	0.389555	no_change
SPRY1	1	1	0.00550752	0	0.242644	0.377874	no_change
TRIM2	1	1	0.0101396	0	0.258594	0.396404	no_change
PLA2G12A	0.35	0.37	0.0160324	0.0801703	0.044351	0.109273	no_change
MED28	0.42	0.47	0.0311642	0.162271	0.016062	0.0518696	no_change
SPRY1.1	1	1	0.00550752	0	0.242644	0.377874	no_change
SH3D19	1	0.99	-0.006458	-0.0144996	0.367902	0.511736	no_change
RNF4	0.78	0.82	0.0434836	0.0721498	0.00299677	0.0153959	no_change
PLRG1	0.23	0.22	-0.0257619	-0.0641303	0.00364908	0.017602	no_change
SPCS3	0.8	0.83	0.00743518	0.0531113	0.205377	0.334579	no_change
PDLIM5	0.93	0.92	-0.00332855	-0.0155969	0.538666	0.667958	no_change
CAMK2D	0.24	0.25	0.00162493	0.0588937	0.737588	0.826055	no_change
AREG	0.385	0.44	0.0424066	0.192645	0.00410646	0.0190203	no_change
ANXA5	0.42	0.46	0.0455605	0.131245	0.00131984	0.00870046	lengthened
PGM2	0.24	0.26	0.0161183	0.115477	0.000571	0.0047597	lengthened
NPNT	0.97	1	0.0176926	0.0439433	0.0906433	0.185898	no_change
MRFAP1	1	1	0.0111555	0	0.0439939	0.108532	no_change
PDS5A.1	0.65	0.67	0.0303745	0.0437214	0.00852876	0.0322619	no_change
SEC24B	0.52	0.55	0.0413903	0.08092	0.00182126	0.0107341	no_change
ARFIP1	1	1	0.010715	0	0.141923	0.257858	no_change
TMEM33	0.33	0.33	0.00565823	0	0.526826	0.656906	no_change
ELF2	0.47	0.5	0.0223658	0.0892673	0.0282871	0.0780264	no_change
SLC25A4	0.02	0.02	0.000713	0	0.145865	0.263582	no_change
SLC30A9	1	1	-0.00217269	0	0.876648	0.919955	no_change
PDLIM3	0.03	0.04	0.00178696	0.415037	0.278817	0.419184	no_change
WHSC2	0.65	0.68	0.0459661	0.065095	0.0022065	0.0123095	no_change
SCOC	1	1	0.00722265	0	0.235428	0.369848	no_change
UBE2D3	0.58	0.59	0.00583076	0.0246621	0.4481	0.587949	no_change
SPP1	0.57	0.61	0.0467766	0.0978473	0.0243976	0.0700787	no_change
WHSC1.1	0.64	0.66	0.0262061	0.0443941	0.00341654	0.0168477	no_change
PPID	0.815	0.82	-0.00856748	0.00882385	0.419408	0.560565	no_change
SPARCL1	0.43	0.44	0.00723275	0.0331669	0.577371	0.700772	no_change
LRBA	0.88	0.93	0.0380952	0.0797272	0.00838613	0.031864	no_change
MRPL1	0.42	0.41	-0.0186663	-0.0347654	0.0394214	0.0998241	no_change
OSTC	0.53	0.55	0.01199	0.0534393	0.046138	0.112733	no_change
FGFRL1	0.99	1	0.0632492	0.0144996	1.06e-06	7.68e-05	lengthened
NOP14-AS1	0	0	-0.000605	NA	0.227485	0.360997	no_change
LYAR	0.39	0.41	0.0099893	0.0721498	0.100366	0.200115	no_change
ANKRD17	0.3	0.3	0.00604993	0	0.777516	0.856336	no_change
C4orf27	0.26	0.26	-0.00895936	0	0.836579	0.89425	no_change
SLBP	0.92	0.93	0.015521	0.0155969	0.358133	0.502711	no_change
MAN2B2	1	1	0.00490632	0	0.0710609	0.155218	no_change
TMA16	0.5	0.51	0.00501138	0.0285692	0.670354	0.776923	no_change
SLAIN2	0.31	0.34	0.0364528	0.133267	0.000194	0.00227314	lengthened
SMARCA5	0.07	0.06	-0.00771571	-0.222392	0.00155787	0.00969541	shortened
PPA2	0.06	0.07	0.00155177	0.222392	0.100567	0.20035	no_change
ZNF330	0.29	0.29	0.00551108	0	0.938277	0.961498	no_change
FAM13A	0.51	0.52	0.00355162	0.0280144	0.917055	0.947611	no_change
S100P	0.73	0.73	-0.00961776	0	0.306456	0.448843	no_change
UGT8	1	1	0.0351123	0	0.000637	0.00515194	lengthened
ADD1	1	1	-0.000514	0	0.830618	0.889741	no_change
SFRP2	0.63	0.64	0.0266266	0.0227201	0.149268	0.268402	no_change
LARP1B	0.365	0.36	-0.000416	-0.0198996	0.983474	0.990326	no_change
EXOC1	0.82	0.84	0.0230652	0.0347654	0.0680454	0.150112	no_change
H2AFZ	0.57	0.58	0.0111202	0.025091	0.646297	0.757326	no_change
LRPAP1	0.02	0.02	-0.000441	0	0.5823	0.70468	no_change
ACOX3	0.415	0.405	0.00186692	-0.0351894	0.944839	0.965124	no_change
INTS12	0.92	0.95	0.0299843	0.0462937	0.0217138	0.0643185	no_change
CAMK2D.1	0.41	0.39	-0.00361548	-0.0721498	0.540049	0.669269	no_change
FLJ39653	0.05	0.06	0.0011	0.263034	0.409779	0.552377	no_change
CCNA2	0.62	0.61	-0.00511751	-0.023459	0.661327	0.770341	no_change
SPON2	0.89	0.89	0.0160405	0	0.513675	0.645253	no_change
LOC100499177	0.61	0.62	0.0448333	0.023459	0.00980678	0.0356864	no_change
SEC24D	0.67	0.73	0.0710929	0.123735	0.000275	0.00285512	lengthened
TMEM165	0.81	0.85	0.0380169	0.0695409	0.000297	0.00301399	lengthened
MGST2	0.37	0.4	0.0188093	0.112475	0.0184708	0.0573029	no_change
DCTD	1	1	0.00201467	0	0.393853	0.536627	no_change
METAP1	1	1	0.00659812	0	0.201993	0.330331	no_change
CASP6	0.71	0.76	0.0568601	0.0981804	0.00116344	0.00801438	lengthened
UBE2K	0.38	0.39	0.011625	0.0374747	0.277902	0.418136	no_change
MRFAP1L1	1	1	0.00945326	0	0.124845	0.235956	no_change
TMEM128	0.71	0.73	0.0290433	0.0400774	0.0804561	0.17058	no_change
FAM193A	1	1	-0.00918146	0	0.868251	0.914074	no_change
LSM6	0.39	0.37	-0.0143932	-0.0759489	0.16741	0.291272	no_change
ADH5	0.24	0.24	-0.00122765	0	0.662237	0.770815	no_change
HADH	0.72	0.71	-0.0151254	-0.0201779	0.0906018	0.185862	no_change
HMGB2	0.23	0.25	0.0158382	0.120294	0.0114022	0.0401198	no_change
BDH2	0.12	0.13	0.00381717	0.115477	0.304065	0.446794	no_change
CHIC2	0.66	0.68	0.05135	0.0430687	0.0337307	0.0896832	no_change
SGCB	0.44	0.46	0.0232194	0.0641303	0.0508657	0.121494	no_change
COQ2	0.765	0.8	0.0390435	0.0645403	0.074058	0.159934	no_change
PALLD	0.83	0.88	0.0503649	0.0843922	0.000347	0.00332111	lengthened
FBXO8	0.31	0.31	0.0117471	0	0.370047	0.513879	no_change
ACSL1	1	1	0.0196142	0	9.85e-05	0.00142081	lengthened
FRYL	0.69	0.73	0.0372382	0.0813001	0.00156377	0.00972277	lengthened
NAAA	0.68	0.67	-0.00847091	-0.0213737	0.409886	0.55238	no_change
STX18	0.23	0.24	0.00313665	0.0614005	0.385567	0.529198	no_change
PDLIM5.1	1	1	0.0156962	0	0.0463218	0.113038	no_change
LAMTOR3	0.1	0.1	-0.00230014	0	0.167863	0.291638	no_change
UGDH.1	0.45	0.46	0.0131722	0.0317089	0.338517	0.482067	no_change
SCARB2	0.66	0.7	0.0515463	0.0848889	0.000432	0.0038927	lengthened
IGFBP7	0	0	7.25e-05	NA	0.529033	0.658711	no_change
SRD5A3	0.09	0.09	0.00467411	0	0.0207167	0.0620983	no_change
WHSC1.2	0.11	0.12	0.00615962	0.125531	0.0960828	0.193997	no_change
HTT	0.21	0.205	0.000963	-0.0347654	0.82259	0.885475	no_change
NOA1	0.64	0.66	0.0222054	0.0443941	0.0144223	0.0478661	no_change
2023-09-11	1	1	0.00333912	0	0.72415	0.816915	no_change
SH3RF1	0.62	0.65	0.0776451	0.0681715	0.00362943	0.0175549	no_change
HTRA3	1	1	0.00363178	0	0.446128	0.586195	no_change
USP53	0.64	0.68	0.019587	0.0874628	0.298805	0.44101	no_change
FLJ39653.1	0.05	0.05	-0.00171742	0	0.48059	0.614988	no_change
MLF1IP	0.56	0.55	-0.00309271	-0.0259952	0.400128	0.542763	no_change
MANBA	1	1	0.00054	0	0.6257	0.741241	no_change
AP1AR	0.7	0.755	0.0436524	0.109122	0.0019798	0.0113939	no_change
C4orf34	0.4	0.42	0.00715849	0.0703893	0.526453	0.656906	no_change
RBM47	1	1	0.0391799	0	0.00182023	0.0107341	no_change
RFC1	0.63	0.64	0.00595651	0.0227201	0.358788	0.502986	no_change
CXCL1	0.84	0.86	0.0194485	0.0339473	0.313829	0.455635	no_change
DGKQ	1	1	0.00105822	0	0.109106	0.213257	no_change
HSD17B11	0.7	0.72	0.00620075	0.040642	0.417598	0.55884	no_change
GRSF1	0.08	0.07	-0.00272627	-0.192645	0.00438501	0.0198949	no_change
GUF1	0.98	1	0.0337141	0.0291463	0.00148158	0.00933796	lengthened
MSMO1	0.91	0.98	0.0412379	0.106915	7.08e-06	0.000263	lengthened
TMEM129	1	1	0.028528	0	0.00195733	0.0113205	no_change
LMAN2	0.67	0.69	0.00887021	0.0424353	0.279306	0.41948	no_change
SMN2	0.8	0.81	0.0139316	0.0179219	0.31952	0.461362	no_change
MATR3	0.06	0.06	0.00100688	0	0.0890479	0.183708	no_change
GNPDA1	0.97	0.98	0.0112514	0.014797	0.206026	0.335256	no_change
ERGIC1	1	1	0.00565039	0	0.237401	0.371853	no_change
PRELID2	0.22	0.2	-0.0113873	-0.137504	0.208176	0.337773	no_change
GTF2H2B	0.19	0.2	0.00928632	0.0740006	0.29573	0.437399	no_change
PPIP5K2	0.86	0.88	0.0150058	0.0331669	0.175721	0.299382	no_change
RHOBTB3	1	1	-0.000894	0	0.244379	0.380013	no_change
PELO	0.12	0.13	0.00170439	0.115477	0.614133	0.731885	no_change
TRIP13	0.94	0.96	0.0196815	0.0303736	0.0564223	0.131326	no_change
[truncated: 5,697 more rows]
