# Supplementary material for: APC mutations dysregulate alternative polyadenylation in cancer
Source: Genome Biol. 2024 Oct 7;25:255. doi: 10.1186/s13059-024-03406-4 (PMC11457450; doi:10.1186/s13059-024-03406-4)
Supplement: Supplementary file 5 — Additional file 5: Table S4. Differentially polyadenylated transcripts in human colon orangoids with APC gene knockout. APAlyzer analysis output [28] indicating the difference in the log2(distal/proximal reads) between human colorn organoids with or without APC knockout. [file 13059_2024_3406_MOESM5_ESM.xls]

## Sheet: apa_table
Supplementary Table 4: Colon organoid APAlyzer output data.
Each row is a gene and the Relative Expression Difference (RED) reflects the APAlyzer output defined as (log2(distal/proximal reads APC KO) - log2(distal/proximal reads APC KO)).
The p value is from a two-sided Student's T Test of the derived 3' UTR lengths per genotype, and the p_adj is the p value adjusted using Benjamin-Hochberg correction.
APAreg indicates the APA regulation where NC = no change, UP = 3' UTR lengthening and DN = 3' UTR shortening.
gene_symbol	RED	pvalue	p_adj	APAreg
A4GALT	0.201683	0.415009	0.916689	NC
AAAS	-0.50049	0.18506	0.831437	NC
AAGAB	-0.17388	0.234687	0.857845	NC
AARS	-0.0549614	0.892946	0.986681	NC
AASDHPPT	0.0545489	0.797527	0.968292	NC
ABCC1	-0.0208719	0.888939	0.986575	NC
ABCC10	0.264097	0.390842	0.91396	NC
ABCC3	0.629012	0.0749064	0.695327	NC
ABCC5	0.0038891	0.992829	0.999732	NC
ABCD3	0.138862	0.287039	0.888504	NC
ABCE1	0.144377	0.624489	0.936441	NC
ABCF1	0.0314455	0.826268	0.973428	NC
ABCF3	-0.0486045	0.925252	0.990967	NC
ABCG1	0.209987	0.471538	0.921161	NC
ABHD10	0.10713	0.717341	0.954206	NC
ABHD11	-1.88606	0.00634382	0.461093	DN
ABHD12	0.0817241	0.434688	0.918892	NC
ABHD13	0.101905	0.540226	0.92429	NC
ABHD14B	0.148565	0.654893	0.941024	NC
ABHD15	0.143316	0.424657	0.918892	NC
ABHD17A	0.410988	0.197512	0.839556	NC
ABHD17C	-0.0435956	0.753772	0.958899	NC
ABHD18	-0.0551396	0.589461	0.932691	NC
ABHD2	-0.0735424	0.450154	0.918892	NC
ABHD3	0.171913	0.630977	0.938226	NC
ABHD6	0.283739	0.255136	0.874955	NC
ABI1	-0.203886	0.337934	0.902671	NC
ABI2	-0.144321	0.520488	0.92145	NC
ABLIM1	-0.0197782	0.781597	0.966029	NC
ABRACL	-0.165605	0.452878	0.918892	NC
ABRAXAS1	-0.421654	0.255747	0.874955	NC
ABRAXAS2	0.130167	0.630774	0.938207	NC
ABT1	0.431241	0.0434026	0.627222	UP
ACACA	0.1034	0.621607	0.935148	NC
ACACB	0.204826	0.6707	0.944035	NC
ACAD11	-0.3159	0.511621	0.92145	NC
ACAD8	0.250715	0.528463	0.92145	NC
ACAP2	0.069544	0.503144	0.92145	NC
ACAT2	0.752648	0.000802	0.273826	UP
ACBD3	0.0937167	0.711941	0.953425	NC
ACER3	-0.0654483	0.766442	0.961623	NC
ACIN1	-0.111285	0.435486	0.918892	NC
ACLY	0.0153939	0.856042	0.980161	NC
ACO1	0.0481784	0.787497	0.967227	NC
ACO2	0.682392	0.0344495	0.606078	UP
ACOT13	0.0805438	0.743362	0.957278	NC
ACOT7	-0.0848113	0.851558	0.979976	NC
ACOT8	1.11606	0.0308698	0.603414	UP
ACOT9	0.104696	0.69812	0.950551	NC
ACOX1	-0.0765338	0.805083	0.969964	NC
ACOX3	1.1787	0.0155563	0.521624	UP
ACP2	-0.140203	0.590863	0.932691	NC
ACSL1	0.0554168	0.346142	0.909983	NC
ACSL3	-0.226983	0.607537	0.932691	NC
ACSL4	-0.18814	0.502582	0.92145	NC
ACSL5	-0.163364	0.213409	0.844157	NC
ACSS2	-0.00318905	0.975959	0.996694	NC
ACTB	0.0130484	0.857302	0.980193	NC
ACTL6A	-0.640384	0.00751764	0.461093	DN
ACTN1	0.0495926	0.761522	0.960768	NC
ACTN4	-0.0313263	0.641025	0.939537	NC
ACTR10	-0.076216	0.856207	0.980161	NC
ACTR1A	0.0280915	0.891118	0.986581	NC
ACTR2	-0.251221	0.219637	0.846077	NC
ACTR3	-0.0195955	0.886571	0.986575	NC
ACTR8	0.126858	0.584001	0.932691	NC
ACVR1B	0.0370892	0.690638	0.948175	NC
ACVR1C	-0.0263556	0.88541	0.986575	NC
ACVR2A	0.0284393	0.948092	0.994195	NC
ADA	1.22345	0.0423993	0.627222	UP
ADAM10	-0.0841902	0.662005	0.941024	NC
ADAM17	-0.0430783	0.789599	0.967313	NC
ADAM9	-0.223673	0.685629	0.946129	NC
ADAMTSL4	1.89628	0.00637779	0.461093	UP
ADAP1	0.779122	0.00484932	0.45178	UP
ADAR	0.0713766	0.485558	0.92145	NC
ADAT2	-0.150088	0.525392	0.92145	NC
ADCK5	-0.572835	0.256962	0.875446	NC
ADCY3	0.767914	0.00195952	0.418006	UP
ADCY6	0.114893	0.283018	0.888483	NC
ADCY7	-0.158998	0.619733	0.93352	NC
ADCY9	-0.104774	0.378809	0.913558	NC
ADD1	-0.377106	0.0747884	0.695327	NC
ADD3	-0.117874	0.135573	0.793487	NC
ADGRE5	0.564869	0.0275699	0.588573	UP
ADGRL1	0.0827694	0.542224	0.92429	NC
ADH5	0.0239621	0.447565	0.918892	NC
ADIPOR1	0.22199	0.0399312	0.625776	UP
ADIPOR2	0.121279	0.477127	0.921161	NC
ADM	0.0724193	0.701035	0.951908	NC
ADNP	0.182822	0.0643158	0.669197	NC
ADNP2	0.181011	0.65068	0.94029	NC
ADO	-0.107106	0.557889	0.929634	NC
ADORA2B	-0.100468	0.213531	0.844157	NC
ADPGK	0.0701876	0.731942	0.956264	NC
ADRA2A	0.0472308	0.58821	0.932691	NC
ADRM1	-0.575011	0.135577	0.793487	NC
ADSS	-0.218771	0.459301	0.918892	NC
AEBP2	0.163715	0.610814	0.93352	NC
AEN	-0.0567827	0.617767	0.93352	NC
AES	0.223134	0.280413	0.88719	NC
AFAP1	-0.0485949	0.658147	0.941024	NC
AFF1	-0.27559	0.322657	0.902671	NC
AFF4	-0.0876348	0.662002	0.941024	NC
AFTPH	-0.176955	0.736728	0.957058	NC
AGA	-0.102446	0.720311	0.954206	NC
AGAP1	-0.0804749	0.719644	0.954206	NC
AGFG1	-0.273851	0.370471	0.912946	NC
AGFG2	-0.815234	0.0174536	0.532334	DN
AGGF1	0.0917321	0.519025	0.92145	NC
AGK	-0.394236	0.329091	0.902671	NC
AGL	-0.218788	0.209482	0.844157	NC
AGMAT	0.289609	0.118918	0.769171	NC
AGO1	-0.232447	0.344168	0.907625	NC
AGO2	0.186024	0.65211	0.940977	NC
AGO3	0.0075275	0.975752	0.996694	NC
AGPAT1	-0.0875854	0.261897	0.881517	NC
AGPAT3	-0.175504	0.078009	0.700423	NC
AGPAT5	0.0497268	0.825257	0.973428	NC
AGPS	0.205332	0.528427	0.92145	NC
AGR2	-0.203037	0.0459511	0.627222	DN
AGRN	-0.155966	0.545925	0.925039	NC
AGTRAP	-0.713798	0.291532	0.891788	NC
AHCTF1	0.302599	0.563042	0.930354	NC
AHCY	0.339503	0.111294	0.762657	NC
AHCYL1	-0.0449444	0.827075	0.973428	NC
AHCYL2	0.0942065	0.641182	0.939537	NC
AHI1	0.603586	0.0724481	0.695327	NC
AHR	-0.0205177	0.930931	0.991483	NC
AHSA1	0.0829813	0.436629	0.918892	NC
AHSA2	0.0424491	0.641076	0.939537	NC
AIFM2	-0.0237971	0.894018	0.986681	NC
AIG1	-0.094885	0.507157	0.92145	NC
AIMP2	-0.138653	0.202439	0.839556	NC
AIP	-0.212376	0.638406	0.939537	NC
AJM1	0.052482	0.828664	0.973428	NC
AK1	-0.0860676	0.490349	0.92145	NC
AK2	0.239924	0.243005	0.865978	NC
AK3	-0.151509	0.440725	0.918892	NC
AKAP1	-0.119615	0.569247	0.931987	NC
AKAP10	0.534336	0.323255	0.902671	NC
AKAP11	0.108556	0.489182	0.92145	NC
AKAP13	-0.0989978	0.494452	0.92145	NC
AKAP8	-0.0268853	0.896035	0.986681	NC
AKIRIN1	-0.12335	0.319513	0.902671	NC
AKIRIN2	-0.0143129	0.956694	0.994834	NC
AKT1	0.0576315	0.451156	0.918892	NC
AKT1S1	0.161258	0.287151	0.888504	NC
AKT2	0.178483	0.756425	0.958899	NC
AKTIP	0.26319	0.401064	0.914804	NC
ALAD	0.509843	0.299438	0.895185	NC
ALCAM	0.195825	0.108166	0.762657	NC
ALDH16A1	0.141966	0.354894	0.912568	NC
ALDH18A1	-0.0832362	0.284626	0.888504	NC
ALDH1A1	-0.0313258	0.863557	0.981126	NC
ALDH1A3	0.0105477	0.896824	0.986681	NC
ALDH3A2	-0.179611	0.405956	0.914804	NC
ALDH3B1	0.316324	0.0724113	0.695327	NC
ALDH7A1	0.306539	0.148019	0.806898	NC
ALDH9A1	-0.342703	0.0532864	0.640084	NC
ALDOA	-0.0121604	0.728591	0.955757	NC
ALG1	-0.256696	0.0458038	0.627222	DN
ALG13	0.313194	0.0188451	0.540009	UP
ALG2	0.0778982	0.762576	0.960768	NC
ALKBH5	-0.132065	0.474888	0.921161	NC
ALYREF	-0.214468	0.397182	0.914049	NC
AMD1	0.0315405	0.822814	0.973428	NC
AMFR	0.276335	0.279108	0.885505	NC
AMIGO2	0.0412171	0.707998	0.951908	NC
AMMECR1	-0.309313	0.0326201	0.603414	DN
AMMECR1L	0.215082	0.225525	0.851579	NC
AMN	1.31052	0.0100714	0.510947	UP
AMOT	0.0608818	0.761679	0.960768	NC
AMOTL1	0.0778178	0.741659	0.95706	NC
AMOTL2	-0.0127434	0.969006	0.996373	NC
ANAPC1	0.198455	0.301704	0.895288	NC
ANAPC13	0.0517896	0.822892	0.973428	NC
ANAPC16	-0.141722	0.449565	0.918892	NC
ANGEL1	0.0979471	0.564548	0.931071	NC
ANGPTL6	-0.39345	0.0539649	0.640084	NC
ANKFY1	0.0182821	0.912395	0.988761	NC
ANKH	0.114765	0.437441	0.918892	NC
ANKIB1	-0.0043296	0.978519	0.997004	NC
ANKLE2	0.527801	0.069255	0.685063	NC
ANKMY2	-0.289894	0.454823	0.918892	NC
ANKRD1	0.0618258	0.306899	0.895288	NC
ANKRD12	0.0901787	0.779686	0.965469	NC
ANKRD13A	0.221035	0.140623	0.802515	NC
ANKRD13C	0.177311	0.57863	0.932691	NC
ANKRD17	-0.0106937	0.969495	0.996373	NC
ANKRD23	-0.0726511	0.778643	0.965469	NC
ANKRD29	-0.235623	0.32262	0.902671	NC
ANKRD37	1.10671	0.113741	0.762657	NC
ANKRD40	0.00712644	0.93148	0.991483	NC
ANKRD50	-0.445963	0.0793268	0.701507	NC
ANKRD52	-0.0537798	0.563906	0.930919	NC
ANKRD9	0.411994	0.229853	0.85352	NC
ANKS1A	-0.0612991	0.38935	0.913609	NC
ANKS3	-0.290936	0.36707	0.912946	NC
ANKS6	-0.00508158	0.990621	0.999595	NC
ANLN	-0.0521434	0.783732	0.966296	NC
ANO5	-0.352942	0.213852	0.844157	NC
ANP32A	-0.0529654	0.757008	0.958899	NC
ANP32B	-0.03728	0.892307	0.986659	NC
ANP32E	-0.032716	0.843066	0.977869	NC
ANTXR2	0.148765	0.419304	0.918892	NC
ANXA11	-0.341888	0.428206	0.918892	NC
ANXA2	0.0136442	0.867646	0.98118	NC
ANXA3	-0.178614	0.781581	0.966029	NC
ANXA4	-0.0736684	0.717256	0.954206	NC
ANXA5	0.0191948	0.906622	0.987688	NC
ANXA6	0.383121	0.00661587	0.461093	UP
ANXA7	-0.230677	0.349481	0.910082	NC
ANXA9	0.63959	0.0158401	0.522346	UP
AP1G1	-0.015598	0.877166	0.983716	NC
AP1S1	0.1384	0.326068	0.902671	NC
AP1S2	-0.208108	0.397966	0.914049	NC
AP1S3	0.0276233	0.838684	0.976102	NC
AP2A1	0.281576	0.322036	0.902671	NC
AP2A2	-0.0132694	0.88416	0.986575	NC
AP2B1	-0.0719654	0.580896	0.932691	NC
AP3B1	0.112699	0.663876	0.941099	NC
AP3D1	-0.154641	0.285609	0.888504	NC
AP3M1	0.0111957	0.891521	0.986581	NC
AP3M2	-0.455294	0.352747	0.911211	NC
AP4M1	0.401044	0.254197	0.874955	NC
AP5B1	-0.651447	0.0935947	0.740092	NC
AP5M1	-0.271668	0.288458	0.889439	NC
AP5S1	-0.246937	0.150103	0.807703	NC
APBB2	-0.333124	0.10113	0.762562	NC
APEH	-0.92406	0.10523	0.762657	NC
API5	-0.179653	0.328654	0.902671	NC
APIP	0.305138	0.310758	0.898215	NC
APLP2	0.141149	0.0552912	0.646118	NC
APMAP	0.10177	0.64206	0.940166	NC
APP	-0.121872	0.47276	0.921161	NC
APPBP2	0.101708	0.43063	0.918892	NC
APPL1	0.0427148	0.828399	0.973428	NC
APPL2	0.131733	0.107715	0.762657	NC
APRT	0.145196	0.359325	0.912568	NC
APTX	0.00166551	0.995315	0.999792	NC
AQP3	-0.0597396	0.58408	0.932691	NC
ARAF	-0.208821	0.434602	0.918892	NC
ARCN1	-0.053006	0.475619	0.921161	NC
AREL1	0.304088	0.124074	0.781512	NC
ARF1	0.0840405	0.470447	0.921161	NC
ARF3	0.0460639	0.566072	0.931328	NC
ARF4	-0.086992	0.536628	0.92303	NC
ARF5	0.00550532	0.975516	0.996694	NC
ARF6	0.0494561	0.296734	0.893341	NC
ARFGAP1	0.0895401	0.689597	0.947623	NC
ARFGAP2	-0.337266	0.072227	0.695327	NC
ARFGAP3	0.0262974	0.846891	0.979278	NC
ARFGEF1	0.0300455	0.908989	0.9884	NC
ARFGEF2	-0.0197663	0.955677	0.994466	NC
ARFGEF3	0.217162	0.326888	0.902671	NC
ARFIP1	-0.146786	0.64389	0.940166	NC
ARFIP2	0.063663	0.658917	0.941024	NC
ARGLU1	0.164163	0.322766	0.902671	NC
ARHGAP1	-0.133252	0.497251	0.92145	NC
ARHGAP10	-2.56755	0.000691	0.270944	DN
ARHGAP11A	0.264294	0.313916	0.899398	NC
ARHGAP12	0.0133853	0.945474	0.994195	NC
ARHGAP17	-0.163229	0.603858	0.932691	NC
ARHGAP18	-0.2412	0.243036	0.865978	NC
ARHGAP19	-0.217771	0.213302	0.844157	NC
ARHGAP21	0.300859	0.127883	0.788587	NC
ARHGAP23	0.0902935	0.693256	0.948175	NC
ARHGAP26	0.349927	0.128259	0.788587	NC
ARHGAP29	0.290096	0.430523	0.918892	NC
ARHGAP32	0.0321537	0.916504	0.990478	NC
ARHGAP35	-0.09403	0.335625	0.902671	NC
ARHGAP39	-0.000116	0.999728	0.999792	NC
ARHGAP5	-0.101596	0.692565	0.948175	NC
ARHGDIA	0.0136048	0.896106	0.986681	NC
ARHGEF10	-0.219576	0.105935	0.762657	NC
ARHGEF11	0.164654	0.333793	0.902671	NC
ARHGEF12	-0.0338492	0.691193	0.948175	NC
ARHGEF16	-0.295038	0.448678	0.918892	NC
ARHGEF17	-0.192709	0.681818	0.945968	NC
ARHGEF18	-0.0556429	0.58918	0.932691	NC
ARHGEF2	0.0857571	0.634035	0.939008	NC
ARHGEF37	-0.0261732	0.886603	0.986575	NC
ARHGEF40	-0.593225	0.40084	0.914804	NC
ARHGEF7	-0.119895	0.632457	0.939008	NC
ARID1A	-0.157162	0.216709	0.845093	NC
ARID1B	0.467758	0.460007	0.918892	NC
ARID2	-0.403881	0.328704	0.902671	NC
ARID4A	0.20902	0.603724	0.932691	NC
ARID4B	-0.255359	0.2933	0.893139	NC
ARID5B	0.0504818	0.706578	0.951908	NC
ARIH1	0.0323132	0.7932	0.968154	NC
ARIH2	-0.0884178	0.719063	0.954206	NC
ARL1	0.0945891	0.446518	0.918892	NC
ARL10	0.0837563	0.71849	0.954206	NC
ARL14EP	0.246765	0.390639	0.91396	NC
ARL15	-0.092246	0.548978	0.926024	NC
ARL16	0.287798	0.124761	0.781512	NC
ARL2BP	0.122459	0.496284	0.92145	NC
ARL3	-0.773655	0.0421868	0.627222	DN
ARL4A	0.24066	0.135826	0.793487	NC
ARL4C	0.0230422	0.818644	0.972805	NC
ARL5A	-0.0713316	0.605465	0.932691	NC
ARL5B	-0.0328929	0.901442	0.986713	NC
ARL6IP1	-0.179821	0.114264	0.762657	NC
ARL6IP5	-0.155331	0.39862	0.914049	NC
ARL6IP6	-0.48319	0.476203	0.921161	NC
ARL8A	-0.229304	0.173967	0.823531	NC
ARL8B	0.0632742	0.833315	0.974393	NC
ARMC1	0.0914727	0.703687	0.951908	NC
ARMC10	0.0465038	0.806343	0.969964	NC
ARMC7	1.09392	0.000167	0.252298	UP
ARMC8	-0.176316	0.505915	0.92145	NC
ARMCX3	-0.0542402	0.815278	0.971567	NC
ARPC1B	0.125286	0.525113	0.92145	NC
ARPC2	-0.189646	0.0154086	0.521624	DN
ARPC4	0.0333688	0.729175	0.955757	NC
ARPC4-TTLL3	0.186003	0.259641	0.878152	NC
ARPC5	0.00964396	0.917516	0.990967	NC
ARPC5L	-0.042817	0.842949	0.977869	NC
ARPIN	0.188465	0.434434	0.918892	NC
ARPP19	0.0903761	0.0596498	0.658719	NC
ARRB1	-0.0206922	0.849629	0.979673	NC
ARRDC1	0.522685	0.0014706	0.36915	UP
ARRDC3	0.0592899	0.677944	0.945968	NC
ARRDC4	-0.0971988	0.347136	0.909983	NC
ARSA	0.392873	0.173528	0.823531	NC
ASAH1	0.147998	0.326544	0.902671	NC
ASAH2B	-0.609527	0.107923	0.762657	NC
ASAP1	0.124017	0.31498	0.899972	NC
ASAP2	0.241853	0.241495	0.865978	NC
ASB1	-0.195719	0.3783	0.913482	NC
ASB13	0.136829	0.378119	0.913482	NC
ASB6	0.0675135	0.28437	0.888483	NC
ASB7	0.235844	0.0197186	0.543226	UP
ASB8	-0.734605	0.0625802	0.667236	NC
ASCL2	-0.110915	0.573523	0.932691	NC
ASDURF	0.278274	0.282574	0.888288	NC
ASF1A	-0.402029	0.0912631	0.735271	NC
ASF1B	0.000436	0.996429	0.999792	NC
ASH1L	-0.465641	0.206318	0.841699	NC
ASH2L	0.0325071	0.891303	0.986581	NC
ASIC1	-0.125413	0.764455	0.961461	NC
ASL	0.466303	0.164166	0.815894	NC
ASNA1	0.0131082	0.949121	0.994195	NC
ASPH	-0.0308382	0.638918	0.939537	NC
ASPHD1	0.79222	0.0834032	0.709897	NC
ASXL1	-0.0330401	0.912695	0.988761	NC
ATAD1	0.073088	0.756879	0.958899	NC
ATAD2	-0.141668	0.430715	0.918892	NC
ATAD3A	-0.00429745	0.989221	0.999166	NC
ATE1	-0.117518	0.276988	0.88427	NC
ATF1	0.126476	0.749733	0.958899	NC
ATF2	0.203276	0.511839	0.92145	NC
ATF3	-0.0814774	0.602285	0.932691	NC
ATF6	-0.394211	0.19623	0.839556	NC
ATF6B	-0.285715	0.271587	0.88427	NC
ATF7IP	-0.149613	0.661777	0.941024	NC
ATG101	-0.104581	0.520796	0.92145	NC
ATG12	0.120197	0.720691	0.954206	NC
ATG13	-0.205386	0.321703	0.902671	NC
ATG14	-0.612632	0.238902	0.863884	NC
ATG16L1	0.00205978	0.97473	0.996694	NC
ATG2B	0.329809	0.245912	0.865978	NC
ATG4A	-0.10311	0.788271	0.967227	NC
ATG4B	0.183799	0.140051	0.802515	NC
ATG4D	0.603396	0.0421894	0.627222	UP
ATG5	-0.193742	0.387553	0.913609	NC
ATL2	0.00405515	0.975334	0.996694	NC
ATL3	-0.20086	0.0509326	0.636338	NC
ATMIN	0.249861	0.336681	0.902671	NC
ATP11A	0.011335	0.810292	0.970271	NC
ATP11B	0.083767	0.569059	0.931987	NC
ATP13A3	0.130862	0.363396	0.912568	NC
ATP1A1	-0.165557	0.41405	0.916689	NC
ATP1B1	0.183001	0.176469	0.825621	NC
ATP1B3	-0.0156077	0.91442	0.989718	NC
ATP2A2	-0.72232	0.0318662	0.603414	DN
ATP2B1	0.00386582	0.985694	0.998749	NC
ATP2B4	0.0966017	0.295212	0.893341	NC
ATP2C2	-0.15739	0.825351	0.973428	NC
ATP5F1	-0.0199788	0.55488	0.928414	NC
ATP5L	-0.308215	0.246289	0.865978	NC
ATP6AP1	0.101315	0.498746	0.92145	NC
ATP6AP2	0.0477461	0.739689	0.957058	NC
ATP6V0A2	0.170624	0.510493	0.92145	NC
ATP6V0B	0.141209	0.577212	0.932691	NC
ATP6V0C	-0.0739675	0.113852	0.762657	NC
ATP6V0D1	0.213002	0.148981	0.807703	NC
ATP6V0E2	0.0357513	0.710148	0.952565	NC
ATP6V1A	-0.0798835	0.303218	0.895288	NC
ATP6V1B2	-0.407342	0.140355	0.802515	NC
ATP6V1C1	-0.0294346	0.866051	0.981126	NC
ATP6V1C2	-0.381178	0.358707	0.912568	NC
ATP6V1D	-0.0339828	0.815772	0.97187	NC
ATP6V1E1	-0.229309	0.0771961	0.700423	NC
ATP6V1F	-0.0381228	0.67662	0.945302	NC
ATP6V1G1	-0.10024	0.396776	0.914049	NC
ATP8A1	0.192308	0.394289	0.914049	NC
ATP8B1	-0.200108	0.256358	0.875135	NC
ATP9A	0.0559998	0.489726	0.92145	NC
ATPAF1	0.0721829	0.637694	0.939537	NC
ATRN	0.57343	0.0841505	0.710773	NC
ATRX	0.10231	0.718773	0.954206	NC
ATXN10	-0.220167	0.12964	0.78933	NC
ATXN7L3	-0.170473	0.0191806	0.540009	DN
ATXN7L3B	-0.0300596	0.704259	0.951908	NC
AURKA	0.278804	0.214936	0.844157	NC
AUTS2	0.20451	0.403119	0.914804	NC
AVL9	-0.0417937	0.56095	0.930172	NC
AVPI1	0.9015	0.0137119	0.521624	UP
AZI2	-0.348381	0.235646	0.85826	NC
AZIN1	0.178047	0.170407	0.821423	NC
B2M	0.141252	0.0478628	0.627222	UP
B3GALNT2	0.37017	0.14689	0.805991	NC
B3GALT6	0.253294	0.330725	0.902671	NC
B3GAT2	-0.1371	0.516832	0.92145	NC
B3GNT5	-0.147627	0.689161	0.947623	NC
B4GALT1	-0.0256258	0.739693	0.957058	NC
B4GALT3	-0.201466	0.574239	0.932691	NC
B4GALT5	-0.0856956	0.272884	0.88427	NC
B4GALT6	-0.12556	0.676105	0.945256	NC
B4GAT1	0.010588	0.952435	0.994466	NC
B9D1	0.236088	0.175029	0.825621	NC
BACE1	0.0920401	0.737862	0.957058	NC
BACE2	0.580758	0.202607	0.839556	NC
BAD	-0.209073	0.577213	0.932691	NC
BAG1	-0.49465	0.0122364	0.521624	DN
BAG2	-0.687622	0.119348	0.769171	NC
BAG3	0.240933	0.445647	0.918892	NC
BAG5	0.153505	0.72183	0.954206	NC
BAHD1	-0.00328403	0.989637	0.999221	NC
BAIAP2L1	0.131941	0.332027	0.902671	NC
BANF1	0.115818	0.304669	0.895288	NC
BAP1	-0.0303682	0.811141	0.970271	NC
BARD1	-0.159497	0.484017	0.921161	NC
BAZ1B	0.117218	0.50394	0.92145	NC
BAZ2A	-0.0824173	0.193407	0.838425	NC
BAZ2B	0.32278	0.21088	0.844157	NC
BBIP1	-1.20114	0.031666	0.603414	DN
BBS1	0.636616	0.0276111	0.588573	UP
BBX	0.0739971	0.576945	0.932691	NC
BCAP31	-0.182407	0.386755	0.913609	NC
BCAS2	0.631628	0.0242875	0.581808	UP
BCAT2	-0.0170024	0.962677	0.995038	NC
BCKDHB	0.0374933	0.931065	0.991483	NC
BCL10	0.0401214	0.896627	0.986681	NC
BCL11B	-0.0986314	0.685285	0.946129	NC
BCL2L1	-0.0237264	0.631885	0.938819	NC
BCL2L11	0.060495	0.813755	0.971567	NC
BCL2L13	0.163697	0.173246	0.823531	NC
BCL2L2	-0.166781	0.525302	0.92145	NC
BCL6	0.0977902	0.793508	0.968154	NC
BCL7A	0.0146981	0.958111	0.995038	NC
BCL9	0.259578	0.618335	0.93352	NC
BCL9L	-0.162434	0.315271	0.899972	NC
BCLAF1	-0.357508	0.245918	0.865978	NC
BCOR	-0.212062	0.602511	0.932691	NC
BCR	-0.182237	0.213474	0.844157	NC
BDH1	-0.0987303	0.650127	0.94029	NC
BDH2	0.484797	0.227155	0.852517	NC
BDP1	-0.291681	0.400305	0.914804	NC
BECN1	-0.0729723	0.244423	0.865978	NC
BEND3	-0.220309	0.508583	0.92145	NC
BET1L	0.0740833	0.600401	0.932691	NC
BEX4	0.26522	0.200761	0.839556	NC
BFAR	-0.0184862	0.952137	0.994466	NC
BHLHE40	-0.0335156	0.586122	0.932691	NC
BHLHE41	-0.0707122	0.815213	0.971567	NC
BICD1	-0.343022	0.14191	0.802515	NC
BICD2	0.187972	0.412721	0.91627	NC
BID	-0.189105	0.231295	0.854882	NC
BIK	-0.102284	0.649541	0.94029	NC
BIRC5	-0.078297	0.744898	0.957764	NC
BIRC6	0.218494	0.53057	0.921885	NC
BIVM	-0.67614	0.144981	0.805685	NC
BLCAP	0.0270709	0.732798	0.956871	NC
BLMH	-0.18674	0.430751	0.918892	NC
BLOC1S3	-0.337765	0.446388	0.918892	NC
BLOC1S4	0.281664	0.360113	0.912568	NC
BLOC1S6	0.0242946	0.634845	0.939008	NC
BMP1	-0.18862	0.604844	0.932691	NC
BMP2K	-0.472682	0.154133	0.808803	NC
BMP7	-0.224363	0.0745289	0.695327	NC
BMP8B	0.517673	0.0927893	0.736937	NC
BMPR1A	0.0913965	0.432767	0.918892	NC
BMPR2	0.123243	0.669256	0.944035	NC
BMT2	0.310227	0.0918157	0.736937	NC
BNIP2	-1.35027	0.0147761	0.521624	DN
BNIP3	0.855583	0.0386601	0.625776	UP
BNIP3L	0.015186	0.789924	0.967313	NC
BOD1L1	-0.155567	0.564042	0.930919	NC
BORA	-0.199862	0.565007	0.931199	NC
BORCS5	0.881365	0.133275	0.793198	NC
BPHL	-0.0613198	0.786892	0.967227	NC
BPTF	0.00618855	0.939418	0.993762	NC
BRAF	0.0114803	0.92992	0.991483	NC
BRAP	0.0342762	0.903134	0.986713	NC
BRCA1	-0.0898183	0.730572	0.955757	NC
BRCC3	-0.328945	0.0500636	0.633993	NC
BRD1	-0.404521	0.299358	0.895185	NC
BRD3	-0.0969883	0.839972	0.976853	NC
BRD7	0.0413536	0.832293	0.974393	NC
BRD9	-0.205311	0.449874	0.918892	NC
BRF1	-0.0667976	0.810703	0.970271	NC
BRI3BP	-0.162443	0.205172	0.841699	NC
BRK1	-0.00275362	0.96979	0.996415	NC
BROX	-0.37794	0.053869	0.640084	NC
BSG	-0.0385309	0.620593	0.933897	NC
BSPRY	-0.256947	0.24213	0.865978	NC
BTAF1	0.878174	0.00937653	0.498799	UP
BTBD1	-0.0718913	0.706997	0.951908	NC
BTBD7	0.00284204	0.992673	0.999732	NC
BTBD9	-0.0471158	0.805339	0.969964	NC
BTD	-0.103968	0.485003	0.92145	NC
BTF3L4	0.113679	0.533359	0.92303	NC
BTG1	0.0713974	0.406469	0.914804	NC
BTG3	-1.43138	0.0841997	0.710773	NC
BTRC	-0.0472336	0.758315	0.958899	NC
BYSL	-0.375732	0.411102	0.91627	NC
BZW1	-0.358035	0.0944759	0.743617	NC
C10orf76	-0.0166211	0.908147	0.988158	NC
C11orf54	1.09385	0.00118772	0.357993	UP
C11orf58	-0.140009	0.588881	0.932691	NC
C11orf80	-0.262576	0.280851	0.887225	NC
C11orf95	0.114316	0.617738	0.93352	NC
C12orf43	-1.5679	0.00305533	0.432687	DN
C12orf45	0.601363	0.223139	0.847943	NC
C12orf49	-0.057294	0.744919	0.957764	NC
C12orf73	0.0686613	0.724159	0.954206	NC
C12orf75	-0.15255	0.397439	0.914049	NC
C12orf76	-0.47888	0.0428172	0.627222	DN
C14orf119	0.117857	0.757886	0.958899	NC
C14orf2	0.032307	0.758264	0.958899	NC
C15orf39	0.13913	0.525416	0.92145	NC
C15orf41	-0.238946	0.526636	0.92145	NC
C15orf62	-0.101091	0.582743	0.932691	NC
C16orf52	0.0779616	0.377765	0.913482	NC
C16orf58	-0.0745086	0.673612	0.944346	NC
C16orf62	0.68058	0.116549	0.769171	NC
C16orf70	0.105291	0.58621	0.932691	NC
C16orf72	-0.370056	0.173132	0.823531	NC
C16orf74	-0.0530513	0.867389	0.981126	NC
C17orf62	-0.0245501	0.854493	0.979976	NC
C18orf25	-0.291932	0.392249	0.91396	NC
C19orf12	-0.0124927	0.952727	0.994466	NC
C19orf33	0.236586	0.328468	0.902671	NC
C19orf47	-0.544606	0.141402	0.802515	NC
C1GALT1	-0.0153219	0.9459	0.994195	NC
C1GALT1C1	-0.852585	0.0539227	0.640084	NC
C1orf115	0.144259	0.266616	0.88427	NC
C1orf116	-0.11801	0.228861	0.853219	NC
C1orf123	-0.250032	0.415664	0.916689	NC
C1orf159	-0.214318	0.25449	0.874955	NC
C1orf174	-0.146645	0.602644	0.932691	NC
C1orf198	0.0990845	0.498053	0.92145	NC
C1orf21	0.59506	0.016602	0.530623	UP
C1orf35	-0.555433	0.0251104	0.582026	DN
C1orf50	0.0280944	0.894835	0.986681	NC
C1orf74	-0.429575	0.581624	0.932691	NC
C1QBP	0.231646	0.234719	0.857845	NC
C1QTNF1	-0.142909	0.757116	0.958899	NC
C1RL	-0.120362	0.764502	0.961461	NC
C20orf27	-0.308363	0.0987864	0.755714	NC
C21orf2	-0.643574	0.133283	0.793198	NC
C21orf59	0.282914	0.453379	0.918892	NC
C2CD2	0.296712	0.19849	0.839556	NC
C2orf49	-0.131292	0.622608	0.935829	NC
C2orf68	0.167041	0.222426	0.847019	NC
C2orf69	-0.387526	0.332956	0.902671	NC
C2orf72	-0.0837227	0.348307	0.910082	NC
C3orf38	-0.132893	0.691568	0.948175	NC
C3orf52	-0.445392	0.153586	0.808803	NC
C4orf46	-0.288274	0.272398	0.88427	NC
C5orf15	-0.0490603	0.818388	0.972805	NC
C5orf22	-0.00337855	0.985269	0.998718	NC
C5orf24	-0.185517	0.616813	0.93352	NC
C5orf30	0.0771992	0.783622	0.966296	NC
C5orf51	0.28417	0.404594	0.914804	NC
C6orf106	0.0695818	0.431607	0.918892	NC
C6orf120	0.317921	0.128889	0.788587	NC
C6orf132	-0.270056	0.144691	0.805685	NC
C6orf62	-0.046671	0.755323	0.958899	NC
C6orf89	-0.121993	0.381596	0.913609	NC
C7orf43	-0.476093	0.0527519	0.640084	NC
C8orf33	-0.363572	0.351987	0.910462	NC
C8orf82	0.751274	0.0107993	0.520163	UP
C9orf3	0.129327	0.371144	0.912946	NC
C9orf64	-0.145856	0.347515	0.909983	NC
C9orf72	-0.0160072	0.96839	0.996373	NC
CA13	-0.381229	0.266433	0.88427	NC
CA2	0.239026	0.483177	0.921161	NC
CA5B	0.595676	0.159046	0.811704	NC
CAB39	-0.172703	0.210752	0.844157	NC
CAB39L	0.0636409	0.853182	0.979976	NC
CABLES1	0.0569808	0.869277	0.98118	NC
CABLES2	-0.0562836	0.757683	0.958899	NC
CACUL1	-0.151417	0.5569	0.929496	NC
CACYBP	0.0254996	0.801549	0.969382	NC
CADM1	-0.0106419	0.887203	0.986575	NC
CADPS	0.0148659	0.871437	0.981731	NC
CALCOCO1	-0.530809	0.0737818	0.695327	NC
CALD1	-0.0861191	0.659387	0.941024	NC
CALM1	-0.0378817	0.625942	0.936444	NC
CALM2	-0.0268504	0.783366	0.966296	NC
CALM3	-0.062032	0.77463	0.964128	NC
CALML4	1.15435	0.00494446	0.452418	UP
CALR	0.00097	0.992447	0.999732	NC
CALU	0.130847	0.481035	0.921161	NC
CAMK2D	0.0168587	0.892043	0.986581	NC
CAMK2G	0.236586	0.16298	0.815894	NC
CAMK2N1	0.12499	0.31682	0.901587	NC
CAMSAP1	0.0723894	0.614718	0.93352	NC
CAMTA2	-0.269069	0.388961	0.913609	NC
CAND1	0.22145	0.27056	0.88427	NC
CANT1	-0.110092	0.371827	0.912946	NC
CANX	-0.00471744	0.961883	0.995038	NC
CAPN12	0.193113	0.0122699	0.521624	UP
CAPN2	-0.0154341	0.863514	0.981126	NC
CAPN5	-0.215021	0.0883835	0.728179	NC
CAPN7	0.274128	0.109494	0.762657	NC
CAPN8	0.222927	0.423558	0.918892	NC
CAPNS1	0.0544845	0.111207	0.762657	NC
CAPRIN1	0.0078157	0.949152	0.994195	NC
CAPZA1	-0.0076321	0.953219	0.994466	NC
CAPZA2	0.096982	0.526661	0.92145	NC
CAPZB	-0.0762655	0.708943	0.952034	NC
CARHSP1	-0.140752	0.269978	0.88427	NC
CARM1	-0.0359377	0.845739	0.979226	NC
CARNMT1	-0.00142074	0.993293	0.999732	NC
CARS2	-0.129682	0.591627	0.932691	NC
CASC3	-0.307004	0.0347471	0.606078	DN
CASC4	0.0868555	0.663948	0.941099	NC
CASK	0.181168	0.17032	0.821423	NC
CASKIN2	-0.723355	0.0559034	0.646118	NC
CASP2	-0.166294	0.131143	0.791494	NC
CASP9	0.192583	0.66168	0.941024	NC
CAST	0.250005	0.233979	0.857845	NC
CAV2	0.128383	0.316893	0.901587	NC
CAVIN1	0.0930695	0.529962	0.921885	NC
CBFA2T2	0.0595413	0.515969	0.92145	NC
CBFB	0.109765	0.417074	0.91819	NC
CBLB	-0.19412	0.354998	0.912568	NC
CBLL1	-0.0224623	0.864693	0.981126	NC
CBX1	-0.903685	0.04722	0.627222	DN
CBX3	0.13036	0.263447	0.883485	NC
CBX4	-0.232576	0.495196	0.92145	NC
CBX5	-0.0530708	0.738225	0.957058	NC
CBX6	-0.0575482	0.775875	0.964713	NC
CC2D1B	-1.0418	0.0232758	0.573391	DN
CCAR1	0.25882	0.522056	0.92145	NC
CCAR2	0.178218	0.229021	0.853219	NC
CCDC117	0.195459	0.192933	0.838119	NC
CCDC120	0.611455	0.010722	0.520163	UP
CCDC14	-0.00455175	0.987651	0.998959	NC
CCDC167	-0.0608458	0.685049	0.946129	NC
CCDC174	0.609546	0.140998	0.802515	NC
CCDC186	-0.0689011	0.795489	0.968154	NC
CCDC25	0.114128	0.635424	0.939008	NC
CCDC28A	0.296583	0.510506	0.92145	NC
CCDC47	0.0748471	0.721907	0.954206	NC
CCDC6	0.00129394	0.989013	0.999166	NC
CCDC71L	-0.0665159	0.729668	0.955757	NC
CCDC82	-0.229653	0.728628	0.955757	NC
CCDC84	-0.1428	0.668034	0.944017	NC
CCDC85B	0.662695	0.0520369	0.636365	NC
CCDC86	-0.161424	0.647494	0.94029	NC
CCDC88C	0.652182	0.0319207	0.603414	UP
CCDC91	-0.403804	0.414844	0.916689	NC
CCDC93	-0.200452	0.344086	0.907625	NC
CCDC97	0.943482	0.0992033	0.757553	NC
CCNA2	-0.0936571	0.606359	0.932691	NC
CCNB2	-1.33087	0.120244	0.771647	NC
CCNC	0.0315866	0.75803	0.958899	NC
CCND1	0.132268	0.101498	0.762562	NC
CCNF	0.0554575	0.819404	0.972805	NC
CCNG1	-0.0473532	0.617385	0.93352	NC
CCNG2	0.217209	0.00724468	0.461093	UP
CCNH	1.21514	0.0479579	0.627222	UP
CCNI	-0.0198822	0.742614	0.957278	NC
CCNJL	-0.0391689	0.568113	0.931987	NC
CCNL2	0.058149	0.572837	0.932691	NC
CCNT1	0.430387	0.0419404	0.627222	UP
CCNT2	0.235417	0.0614094	0.662445	NC
CCNY	-0.166516	0.286112	0.888504	NC
CCNYL1	0.198149	0.456184	0.918892	NC
CCP110	-0.477816	0.130514	0.790887	NC
CCPG1	-0.439454	0.185412	0.831437	NC
CCS	0.707943	0.131317	0.791521	NC
CCSER2	-0.556873	0.0466565	0.627222	DN
CCT2	-0.398199	0.43876	0.918892	NC
CCT4	-0.136697	0.116621	0.769171	NC
CCT5	-0.0455565	0.776731	0.965371	NC
CCT6A	0.261683	0.110059	0.762657	NC
CCT8	-0.0590756	0.848315	0.979673	NC
CD164	-0.00363254	0.95059	0.994195	NC
CD24	-0.117713	0.207434	0.842898	NC
CD276	-0.0419157	0.703408	0.951908	NC
CD2AP	0.0753433	0.802768	0.969964	NC
CD2BP2	-0.015242	0.935033	0.992852	NC
CD3EAP	0.243903	0.574747	0.932691	NC
CD44	0.175157	0.10759	0.762657	NC
CD46	-0.0332266	0.386154	0.913609	NC
CD47	0.0920748	0.490824	0.92145	NC
CD55	-0.0937481	0.307474	0.895288	NC
CD59	-0.0546059	0.489937	0.92145	NC
CD63	0.735628	0.0396176	0.625776	UP
CD68	1.46651	0.0108621	0.520163	UP
CD81	-0.0451298	0.415584	0.916689	NC
CD9	-0.073753	0.85293	0.979976	NC
CD99L2	-0.308153	0.294582	0.893341	NC
CDAN1	0.251763	0.403116	0.914804	NC
CDC14A	-0.396175	0.424683	0.918892	NC
CDC14B	-0.154519	0.518148	0.92145	NC
CDC20	-1.46297	0.036145	0.613268	DN
CDC23	0.0252108	0.833521	0.974393	NC
CDC25A	-0.20974	0.379828	0.913609	NC
CDC25B	0.221417	0.0550745	0.645771	NC
CDC27	0.175175	0.421636	0.918892	NC
CDC34	0.12708	0.470824	0.921161	NC
CDC37	-0.189842	0.304298	0.895288	NC
CDC42	0.0926386	0.108394	0.762657	NC
CDC42BPA	-0.230092	0.357812	0.912568	NC
CDC42BPB	0.0496473	0.743503	0.957278	NC
CDC42BPG	0.644783	0.0567847	0.646118	NC
CDC42EP2	0.524589	0.0265858	0.588573	UP
CDC42EP4	0.0176858	0.910371	0.988676	NC
CDC42SE1	-0.081533	0.247253	0.865978	NC
CDC42SE2	-0.103153	0.474768	0.921161	NC
CDC5L	0.295338	0.396551	0.914049	NC
CDC6	-0.0515637	0.853582	0.979976	NC
CDC7	0.627514	0.219091	0.84563	NC
CDC73	-0.10077	0.777946	0.965469	NC
CDCA4	-0.7668	0.0103032	0.517586	DN
CDCA7L	-0.450926	0.101878	0.762562	NC
CDCP1	-0.263225	0.435271	0.918892	NC
CDH1	0.0593651	0.497648	0.92145	NC
CDIP1	0.567357	0.00818814	0.477177	UP
CDK1	-0.154305	0.706844	0.951908	NC
CDK10	0.330866	0.144573	0.805685	NC
CDK12	0.182738	0.46446	0.919592	NC
CDK13	-0.0578914	0.807128	0.969964	NC
CDK16	0.42012	0.0166359	0.530623	UP
CDK17	1.0477	0.00539842	0.461093	UP
CDK19	-0.0242112	0.809628	0.969964	NC
CDK2AP1	-0.159956	0.319417	0.902671	NC
CDK4	-0.982381	0.0476144	0.627222	DN
CDK5	0.0529164	0.843517	0.977869	NC
CDK5RAP3	0.57314	0.151436	0.807955	NC
CDK6	-0.397717	0.0336158	0.605997	DN
CDK8	-0.181478	0.170408	0.821423	NC
CDK9	0.000855	0.99563	0.999792	NC
CDKN1A	0.0421665	0.320642	0.902671	NC
CDKN1B	0.306843	0.00835724	0.481152	UP
CDKN1C	0.0414172	0.75753	0.958899	NC
CDKN2AIP	-0.112137	0.765791	0.961522	NC
CDKN2AIPNL	0.0018565	0.9936	0.999732	NC
CDKN2B	-0.204847	0.655697	0.941024	NC
CDPF1	-1.46731	0.00074	0.270944	DN
CDS1	0.203175	0.319743	0.902671	NC
CDS2	-0.134286	0.395799	0.914049	NC
CDV3	0.0246602	0.79612	0.968292	NC
CDYL	-0.17931	0.505564	0.92145	NC
CDYL2	-0.0659296	0.844585	0.978506	NC
CEACAM1	-0.065973	0.58643	0.932691	NC
CEBPA	0.571841	0.0767196	0.700423	NC
CEBPD	0.508228	0.0835838	0.710254	NC
CEBPG	-0.134495	0.260278	0.879727	NC
CEBPZ	-0.401403	0.348778	0.910082	NC
CELF1	0.152359	0.210385	0.844157	NC
CELSR1	-0.380568	0.277706	0.88427	NC
CEMIP	0.0475575	0.343673	0.907254	NC
CENPB	0.00959473	0.924642	0.990967	NC
CENPO	-0.0866394	0.502599	0.92145	NC
CENPU	-0.272177	0.494348	0.92145	NC
CEP104	0.262046	0.157967	0.810911	NC
CEP164	0.517048	0.0141873	0.521624	UP
CEP170B	-0.000158	0.99824	0.999792	NC
CEP250	0.479511	0.16262	0.815894	NC
CEP57	0.0579507	0.846804	0.979278	NC
CEP97	0.0206686	0.955844	0.994466	NC
CEPT1	0.121839	0.673349	0.944304	NC
CERK	-0.00640218	0.970387	0.996415	NC
CERS5	0.0293552	0.889671	0.986575	NC
CERS6	-0.063113	0.656269	0.941024	NC
CETN2	0.176415	0.46281	0.918892	NC
CFAP44	0.0577578	0.849011	0.979673	NC
CFAP97	-0.249747	0.501155	0.92145	NC
CFL1	0.0319131	0.554448	0.928414	NC
CGGBP1	0.340489	0.145117	0.805685	NC
CGREF1	-0.0266831	0.928167	0.991438	NC
CHAMP1	0.138739	0.661928	0.941024	NC
CHCHD1	-0.213243	0.419036	0.918892	NC
CHCHD3	-0.159563	0.466405	0.919885	NC
CHCHD4	-0.249747	0.512933	0.92145	NC
CHCHD7	0.115727	0.528215	0.92145	NC
CHD1	-0.119371	0.855338	0.98015	NC
CHD3	-0.548403	0.00439215	0.45178	DN
CHD4	-0.0817204	0.80897	0.969964	NC
CHD7	-0.0656836	0.884692	0.986575	NC
CHD8	0.233643	0.504535	0.92145	NC
CHD9	-0.131547	0.655537	0.941024	NC
CHDH	0.236693	0.313738	0.899398	NC
CHFR	0.0551908	0.819121	0.972805	NC
CHIC1	0.319734	0.293704	0.893139	NC
CHID1	0.650289	0.16407	0.815894	NC
CHKA	-0.188402	0.0831484	0.709897	NC
CHM	0.197881	0.168558	0.820166	NC
CHMP1A	0.12921	0.361375	0.912568	NC
CHMP1B	-0.116382	0.481101	0.921161	NC
CHMP2B	0.00934082	0.811019	0.970271	NC
CHMP4B	-0.00689634	0.941108	0.99407	NC
CHMP4C	0.0779756	0.803594	0.969964	NC
CHMP5	0.104601	0.684873	0.946129	NC
CHMP6	-0.656828	0.0479246	0.627222	DN
CHMP7	0.15334	0.250283	0.869456	NC
CHORDC1	-0.027619	0.964246	0.995098	NC
CHPF2	-0.288305	0.280567	0.88719	NC
CHRAC1	0.0184806	0.93097	0.991483	NC
CHRNA5	-0.0626719	0.857382	0.980193	NC
CHST15	0.161494	0.657585	0.941024	NC
CHST4	0.230204	0.233173	0.857845	NC
CHSY1	-0.706739	0.175256	0.825621	NC
CHTF8	0.145448	0.140722	0.802515	NC
CHTOP	0.241191	0.161886	0.815636	NC
CHUK	-0.209799	0.298642	0.895072	NC
CHURC1	0.493177	0.0726704	0.695327	NC
CIAO1	0.117863	0.416722	0.918006	NC
CIAPIN1	-0.280455	0.183637	0.830011	NC
CINP	0.238913	0.496481	0.92145	NC
CIPC	0.0672056	0.648644	0.94029	NC
CISD1	-0.138448	0.741498	0.95706	NC
CISD2	-0.52373	0.163233	0.815894	NC
CISD3	1.01317	0.0031244	0.432687	UP
CIT	-0.381888	0.103277	0.762657	NC
CITED2	-0.281533	0.152233	0.807955	NC
CKAP2	-0.148417	0.462171	0.918892	NC
CKAP2L	-0.0305108	0.716661	0.954206	NC
CKAP4	0.22556	0.584138	0.932691	NC
CKAP5	0.0854923	0.608494	0.932691	NC
CKB	0.302089	0.130733	0.790887	NC
CLASP1	-0.359325	0.273796	0.88427	NC
CLASP2	0.265532	0.212756	0.844157	NC
CLCC1	0.152288	0.320444	0.902671	NC
CLCN3	-0.0844247	0.735575	0.956871	NC
CLCN4	0.194418	0.591694	0.932691	NC
CLCN6	-0.0660285	0.304352	0.895288	NC
CLDN12	0.111684	0.508814	0.92145	NC
CLDN23	-0.223225	0.22616	0.852262	NC
CLDN4	0.0260685	0.687461	0.946922	NC
CLDN7	0.496441	0.0275795	0.588573	UP
CLDND1	-0.186656	0.488968	0.92145	NC
CLIC3	2.09121	0.00291737	0.432687	UP
CLIC4	-0.16255	0.275746	0.88427	NC
CLIC5	-0.0758586	0.28581	0.888504	NC
CLINT1	0.131462	0.0929081	0.736937	NC
CLIP1	-0.106956	0.735071	0.956871	NC
CLIP2	0.0358517	0.783748	0.966296	NC
CLIP4	0.0598956	0.831754	0.974373	NC
CLK2	-0.159818	0.67251	0.944304	NC
CLMN	-0.0597125	0.838852	0.976102	NC
CLN5	-0.53486	0.0169266	0.530623	DN
CLN6	-0.132144	0.498957	0.92145	NC
CLN8	0.527811	0.328108	0.902671	NC
CLOCK	0.0268669	0.838945	0.976102	NC
CLPX	-0.0314311	0.916637	0.990478	NC
CLSTN1	0.0341894	0.651766	0.940746	NC
CLSTN2	-0.481781	0.0574064	0.648772	NC
CLTA	-0.177761	0.397875	0.914049	NC
CLTC	0.00307037	0.98074	0.997744	NC
CLU	0.527247	0.200917	0.839556	NC
CLUAP1	-0.499588	0.278298	0.88427	NC
CLUH	0.164377	0.11345	0.762657	NC
CMAS	0.0440542	0.929546	0.991483	NC
CMIP	-0.0295685	0.828605	0.973428	NC
CMPK1	-0.132354	0.574986	0.932691	NC
CMTM4	0.0215058	0.53103	0.922373	NC
CMTM6	-0.0701677	0.298487	0.895072	NC
CMTR1	0.141498	0.296602	0.893341	NC
CMTR2	-0.401453	0.428269	0.918892	NC
CNBP	-0.173411	0.0118584	0.521624	DN
CNEP1R1	0.19026	0.286817	0.888504	NC
CNIH1	0.0102541	0.96114	0.995038	NC
CNN3	-0.033256	0.747816	0.958005	NC
CNNM1	0.077401	0.65273	0.941024	NC
CNNM3	0.224859	0.21857	0.84563	NC
CNOT1	0.616657	0.0569956	0.646118	NC
CNOT11	-0.118093	0.44484	0.918892	NC
CNOT2	0.075571	0.800093	0.969183	NC
CNOT6	-0.13941	0.466011	0.919655	NC
CNOT6L	-0.163202	0.336368	0.902671	NC
CNOT7	1.04497	0.0160917	0.523551	UP
CNOT8	-0.0944876	0.468608	0.921161	NC
CNOT9	0.226268	0.185629	0.831437	NC
CNP	0.156685	0.608559	0.932691	NC
CNPPD1	0.259265	0.555527	0.928414	NC
CNST	0.047398	0.911689	0.988676	NC
CNTD1	0.103558	0.51355	0.92145	NC
COA3	0.14004	0.406279	0.914804	NC
COA5	0.297421	0.151141	0.807955	NC
COA7	-0.01571	0.920671	0.990967	NC
COBL	0.173603	0.539774	0.92429	NC
COG1	0.351679	0.132922	0.793198	NC
COG2	-0.0598402	0.856745	0.980193	NC
COG3	0.233189	0.155882	0.809415	NC
COG4	-0.153624	0.454127	0.918892	NC
COG5	-0.13409	0.610327	0.93352	NC
COIL	-0.181627	0.373845	0.912946	NC
COL17A1	-0.0752124	0.412885	0.91627	NC
COL18A1	0.194676	0.412307	0.91627	NC
COL4A3BP	-0.124477	0.412525	0.91627	NC
COL9A3	-0.590255	0.127957	0.788587	NC
COLGALT1	-0.068795	0.080882	0.707764	NC
COMMD1	0.322354	0.18811	0.833777	NC
COMMD10	-0.0846602	0.79784	0.968292	NC
COMMD2	-0.074971	0.553631	0.928275	NC
COMMD8	-0.392211	0.574621	0.932691	NC
COMMD9	0.193632	0.492047	0.92145	NC
COMTD1	-0.232025	0.475389	0.921161	NC
COPA	-0.0326324	0.757434	0.958899	NC
COPB2	-0.130394	0.52866	0.92145	NC
COPS2	0.0169485	0.937773	0.993415	NC
COPS6	0.821967	0.0401267	0.625776	UP
COPS8	-0.0528324	0.463571	0.919592	NC
COPZ1	0.0723738	0.2148	0.844157	NC
COQ10B	-0.244727	0.143811	0.805685	NC
COQ4	0.231281	0.442742	0.918892	NC
CORO1C	0.117635	0.386554	0.913609	NC
CORO2A	0.000881	0.995028	0.999792	NC
COTL1	-0.357993	0.0484419	0.627222	DN
COX20	-0.0486064	0.832079	0.974393	NC
COX5A	0.258101	0.52849	0.92145	NC
COX6C	0.193267	0.452219	0.918892	NC
COX7C	0.110318	0.462255	0.918892	NC
CPD	-0.107258	0.511607	0.92145	NC
CPE	0.385587	0.521571	0.92145	NC
CPEB4	0.254681	0.197412	0.839556	NC
CPNE3	-0.0850201	0.235289	0.85826	NC
CPPED1	-0.354051	0.179484	0.825708	NC
CPSF1	-0.295143	0.0154149	0.521624	DN
CPSF2	0.269144	0.237822	0.86181	NC
CPSF4	-0.528661	0.00819507	0.477177	DN
CPSF6	-0.23378	0.0689069	0.684784	NC
CRB3	-0.305928	0.0744622	0.695327	NC
CRBN	0.00725388	0.951899	0.994466	NC
CREB1	-0.227223	0.186833	0.832053	NC
CREB3	-0.279165	0.202852	0.839556	NC
CREB3L2	-0.100609	0.336453	0.902671	NC
CREB3L4	-0.416431	0.177445	0.825621	NC
CREBBP	0.183224	0.505202	0.92145	NC
CREBL2	0.0475527	0.608488	0.932691	NC
CREBRF	0.617257	0.102158	0.762562	NC
CREBZF	0.143176	0.051654	0.636338	NC
CREG1	0.100405	0.370072	0.912946	NC
CRIM1	0.180529	0.439037	0.918892	NC
CRIPT	0.0703145	0.77386	0.963844	NC
CRK	0.0669123	0.558423	0.930172	NC
CRKL	-0.185764	0.224416	0.849616	NC
CRLF3	0.119772	0.636016	0.939008	NC
CRLS1	0.196165	0.0280273	0.588573	UP
CRNKL1	-0.261528	0.384661	0.913609	NC
CRTAP	-0.0807129	0.554597	0.928414	NC
CRTC1	-1.07462	0.0801293	0.705468	NC
CRY2	-0.0767532	0.660015	0.941024	NC
CRYBG1	-0.253859	0.469694	0.921161	NC
CRYBG3	-0.130787	0.00864761	0.481634	DN
CRYZ	-0.553686	0.1478	0.806898	NC
CRYZL1	-0.181182	0.603265	0.932691	NC
CS	0.0749521	0.562961	0.930354	NC
CSDE1	-0.0931899	0.411496	0.91627	NC
CSK	-0.241329	0.283478	0.888483	NC
CSNK1A1	-0.0278464	0.828144	0.973428	NC
CSNK1D	0.0326572	0.363523	0.912568	NC
CSNK1G2	-0.171652	0.194402	0.839556	NC
CSNK1G3	-0.142573	0.659588	0.941024	NC
CSNK2A1	-0.04658	0.451348	0.918892	NC
CSRNP1	-0.150984	0.419839	0.918892	NC
CSRNP2	-0.0835919	0.833506	0.974393	NC
CSRP1	0.14763	0.465359	0.919592	NC
CSTB	0.487691	0.106471	0.762657	NC
CSTF1	-0.606588	0.0289766	0.603414	DN
CSTF2	0.0340319	0.855724	0.980161	NC
CTBP1	0.0161563	0.901654	0.986713	NC
CTBP2	-0.0682831	0.559917	0.930172	NC
CTBS	-0.365978	0.526146	0.92145	NC
CTC1	0.321357	0.303863	0.895288	NC
CTCF	0.329316	0.00607195	0.461093	UP
CTDNEP1	0.107668	0.544895	0.925039	NC
CTDP1	0.112159	0.593932	0.932691	NC
CTDSP1	0.0496537	0.639978	0.939537	NC
CTDSPL	-0.00430589	0.963335	0.995038	NC
CTDSPL2	-0.104985	0.557129	0.929577	NC
CTGF	0.203098	0.087301	0.725009	NC
CTIF	-0.246543	0.0645167	0.669197	NC
CTNNA1	-0.106549	0.210506	0.844157	NC
CTNNB1	0.0298194	0.882299	0.986273	NC
CTNNBIP1	-0.449221	0.0988151	0.755714	NC
CTNND1	-0.190168	0.0454297	0.627222	DN
CTNS	0.195133	0.427877	0.918892	NC
CTPS1	0.189204	0.419174	0.918892	NC
CTR9	0.527708	0.063134	0.669197	NC
CTSB	0.031749	0.598302	0.932691	NC
CTSD	0.071519	0.162779	0.815894	NC
CTSS	0.256236	0.148213	0.806898	NC
CTSZ	0.0552884	0.805284	0.969964	NC
CTTNBP2NL	-0.00515118	0.982487	0.997744	NC
CUEDC2	-0.743466	0.00667551	0.461093	DN
CUL3	0.541689	0.0300209	0.603414	UP
CUL4A	-0.209195	0.181123	0.827824	NC
CUL4B	-0.108571	0.7075	0.951908	NC
CUL5	-0.261449	0.515972	0.92145	NC
CUL7	0.727703	0.128834	0.788587	NC
CWC25	-0.148302	0.410426	0.91627	NC
CWF19L2	0.217117	0.662079	0.941024	NC
CX3CL1	0.12564	0.676692	0.945302	NC
CXCL14	0.152391	0.240686	0.865455	NC
CXCR4	-0.28214	0.384942	0.913609	NC
CXorf38	0.014581	0.814219	0.971567	NC
CXXC5	0.22087	0.295265	0.893341	NC
CYB561	1.40279	0.002643	0.429422	UP
CYB561D1	0.0858923	0.785918	0.967227	NC
CYB5B	-0.0583837	0.457975	0.918892	NC
CYB5D1	0.0731185	0.780094	0.96563	NC
CYB5D2	0.371355	0.0643374	0.669197	NC
CYB5R1	-0.835926	0.0539302	0.640084	NC
CYB5R3	0.509072	0.0417777	0.627222	UP
CYB5RL	0.586938	0.00460994	0.45178	UP
CYBRD1	-0.12483	0.611086	0.93352	NC
CYC1	-0.171003	0.321839	0.902671	NC
CYCS	0.934821	0.00412739	0.45178	UP
CYFIP1	-0.121839	0.277189	0.88427	NC
CYFIP2	0.0144808	0.954713	0.994466	NC
CYHR1	0.820521	0.0136654	0.521624	UP
CYLD	0.314996	0.0702024	0.689113	NC
CYP2U1	-0.203351	0.663767	0.941099	NC
CYP51A1	-0.16584	0.261785	0.881517	NC
CYSTM1	-0.193513	0.0894448	0.732133	NC
CYTH1	-0.047888	0.827155	0.973428	NC
CYTH2	-0.386469	0.473192	0.921161	NC
CYTH3	-0.111879	0.368319	0.912946	NC
DAB2	0.115913	0.751603	0.958899	NC
DAB2IP	-0.0467075	0.621915	0.935336	NC
DAG1	0.00505732	0.925377	0.990967	NC
DALRD3	-0.0350506	0.778849	0.965469	NC
DAPK2	0.259313	0.337852	0.902671	NC
DAPP1	0.287629	0.183241	0.829953	NC
DARS2	-0.12291	0.561997	0.930172	NC
DAZAP1	0.213872	0.0618684	0.663925	NC
DBI	-0.0792703	0.271219	0.88427	NC
DBN1	-0.587834	0.0320793	0.603414	DN
DBNDD1	0.38684	0.148505	0.806937	NC
DBNL	0.0631829	0.373053	0.912946	NC
DBT	0.194114	0.413536	0.916689	NC
DCAF1	-0.0824825	0.572476	0.932691	NC
DCAF10	0.0212448	0.939667	0.993762	NC
DCAF11	-0.281751	0.434403	0.918892	NC
DCAF12	0.463527	0.187394	0.832069	NC
DCAF17	-0.189864	0.472348	0.921161	NC
DCAF6	-0.183009	0.237342	0.861288	NC
DCAF8	-0.0805188	0.334227	0.902671	NC
DCBLD2	-0.0796137	0.541946	0.92429	NC
DCDC2	0.126468	0.556624	0.929339	NC
DCK	-0.463752	0.37223	0.912946	NC
DCP1A	0.0285803	0.847026	0.979278	NC
DCP2	-0.0754973	0.825706	0.973428	NC
DCTD	-0.124267	0.548324	0.925737	NC
DCTN1	-0.0378859	0.890146	0.986575	NC
DCTN3	0.0371503	0.898925	0.986713	NC
DCTN4	-0.140183	0.358229	0.912568	NC
DCTN5	0.101866	0.636085	0.939008	NC
DCTPP1	0.0911783	0.515463	0.92145	NC
DCUN1D1	0.38676	0.234443	0.857845	NC
DCUN1D3	0.282726	0.384612	0.913609	NC
DCUN1D4	-0.141141	0.428352	0.918892	NC
DCUN1D5	-0.221707	0.449557	0.918892	NC
DDA1	-0.337551	0.109201	0.762657	NC
DDAH1	-0.104779	0.651414	0.940746	NC
DDB1	0.00834104	0.918476	0.990967	NC
DDHD2	0.0693393	0.385868	0.913609	NC
DDIT3	1.27632	0.000443	0.252298	UP
DDIT4	-0.0447518	0.4257	0.918892	NC
DDOST	0.0605516	0.65827	0.941024	NC
DDR1	0.0499146	0.685274	0.946129	NC
DDRGK1	-0.128621	0.417234	0.91819	NC
DDX17	-0.0278506	0.911233	0.988676	NC
DDX19A	-0.0803976	0.771356	0.963776	NC
DDX19B	0.681847	0.293623	0.893139	NC
DDX21	0.0118357	0.93327	0.992132	NC
DDX23	-0.170282	0.440977	0.918892	NC
DDX31	0.297022	0.484259	0.921161	NC
DDX39A	-0.563257	0.369465	0.912946	NC
DDX42	0.239371	0.0652986	0.672264	NC
DDX46	-0.057873	0.887027	0.986575	NC
DDX5	-0.124995	0.375017	0.913482	NC
DDX52	0.0679316	0.68949	0.947623	NC
DDX6	0.140495	0.360015	0.912568	NC
DEDD	-0.354385	0.247203	0.865978	NC
DEF8	-0.385619	0.277713	0.88427	NC
DEGS2	0.608481	0.0384012	0.625776	UP
DEK	-0.0511816	0.506011	0.92145	NC
DENND1C	0.255402	0.596224	0.932691	NC
DENND2D	0.210887	0.285364	0.888504	NC
DENND3	-0.0678259	0.31876	0.902671	NC
DENND5A	-0.156477	0.693204	0.948175	NC
DENND6A	0.122701	0.397242	0.914049	NC
DENR	0.0125972	0.945071	0.994195	NC
DEPDC1	-0.398395	0.320237	0.902671	NC
DERL1	0.365725	0.0355209	0.608725	UP
DERL2	0.0176286	0.854158	0.979976	NC
DESI1	0.332471	0.0680891	0.682756	NC
DESI2	-0.012566	0.960666	0.995038	NC
DET1	-0.0672076	0.866887	0.981126	NC
DFFA	-0.0799609	0.800201	0.969183	NC
DFFB	0.0569732	0.771614	0.963776	NC
DGAT1	0.566501	0.00773887	0.461093	UP
DGCR2	0.110611	0.264751	0.883785	NC
DGCR8	-0.258534	0.154216	0.808803	NC
DGKD	0.217927	0.407691	0.914804	NC
DGKE	0.00791353	0.968965	0.996373	NC
DGKQ	0.207515	0.362738	0.912568	NC
DHCR24	-0.0202957	0.724407	0.954206	NC
DHDDS	-0.339666	0.461986	0.918892	NC
DHFR	0.0262379	0.842401	0.977869	NC
DHODH	-0.538237	0.00717802	0.461093	DN
DHPS	0.881287	0.00738875	0.461093	UP
DHRS11	0.20216	0.305767	0.895288	NC
DHX15	-0.335215	0.422107	0.918892	NC
DHX30	-0.281708	0.635679	0.939008	NC
DHX32	0.0621258	0.629129	0.937888	NC
DHX33	-0.185203	0.545025	0.925039	NC
DHX36	0.522494	0.0664164	0.673896	NC
DHX40	0.000316	0.998942	0.999792	NC
DHX9	-0.0284027	0.914498	0.989718	NC
DIABLO	0.172104	0.588255	0.932691	NC
DIAPH1	0.0248862	0.752178	0.958899	NC
DIAPH2	0.260317	0.606071	0.932691	NC
DICER1	-0.341479	0.139158	0.802515	NC
DIP2B	0.0490441	0.669267	0.944035	NC
DIP2C	-0.193824	0.582222	0.932691	NC
DIRAS2	-0.214296	0.479906	0.921161	NC
DIRC2	-0.161371	0.656593	0.941024	NC
DIS3	0.86684	0.0155754	0.521624	UP
DIS3L	0.258178	0.57014	0.931987	NC
DKK1	-0.516435	0.0905654	0.735182	NC
DLAT	-0.122267	0.383777	0.913609	NC
DLC1	0.0894864	0.718896	0.954206	NC
DLD	0.447505	0.0439483	0.627222	UP
DLG1	0.115427	0.245045	0.865978	NC
DLG3	-0.199807	0.314019	0.899398	NC
DLG5	0.0685626	0.749331	0.958899	NC
DLGAP4	0.23941	0.0600988	0.659666	NC
DLST	-0.0346621	0.676636	0.945302	NC
DMAC2	0.073675	0.614838	0.93352	NC
DMAP1	0.321991	0.283912	0.888483	NC
DMWD	0.0627784	0.515427	0.92145	NC
DNAAF5	-0.233967	0.307471	0.895288	NC
DNAJA1	0.0978218	0.439599	0.918892	NC
DNAJA2	0.00821449	0.95687	0.994834	NC
DNAJA3	0.0138791	0.947197	0.994195	NC
DNAJA4	-0.113118	0.640784	0.939537	NC
DNAJB1	0.149766	0.00575109	0.461093	UP
DNAJB11	0.0291287	0.874552	0.982777	NC
DNAJB12	0.182586	0.0925411	0.736937	NC
DNAJB14	-0.0672008	0.764001	0.961461	NC
DNAJB2	0.238533	0.117381	0.769171	NC
DNAJB9	-0.421744	0.246084	0.865978	NC
DNAJC10	-0.0269072	0.808138	0.969964	NC
DNAJC11	0.00101087	0.993683	0.999732	NC
DNAJC13	-0.103527	0.806187	0.969964	NC
DNAJC14	0.0604312	0.409388	0.915921	NC
DNAJC15	0.0951188	0.346729	0.909983	NC
DNAJC16	-0.286755	0.207025	0.842569	NC
DNAJC17	-0.000764	0.99663	0.999792	NC
DNAJC19	-0.217469	0.434437	0.918892	NC
DNAJC2	-0.296471	0.58749	0.932691	NC
DNAJC3	0.187566	0.492286	0.92145	NC
DNAJC5	-0.114624	0.0111591	0.521624	DN
DNAJC7	-0.0923501	0.682319	0.945968	NC
DNAJC8	-0.00426441	0.970067	0.996415	NC
DNAJC9	0.0871729	0.70368	0.951908	NC
DNASE1	-0.131569	0.650334	0.94029	NC
DND1	0.0300611	0.763591	0.961461	NC
DNM1	0.0822411	0.802023	0.969694	NC
DNM1L	0.283253	0.0410805	0.627222	UP
DNM2	0.86517	0.0149703	0.521624	UP
DNMBP	0.00173579	0.989846	0.999221	NC
DNPEP	0.280961	0.2081	0.844157	NC
DNPH1	0.537513	0.199549	0.839556	NC
DOC2A	-0.211401	0.255571	0.874955	NC
DOCK5	-0.112398	0.367826	0.912946	NC
DOK4	-0.0118265	0.778559	0.965469	NC
DONSON	-0.209376	0.565985	0.931328	NC
DOPEY1	-0.27648	0.529249	0.921779	NC
DOT1L	0.0854872	0.600264	0.932691	NC
DPF2	-0.22368	0.237129	0.861288	NC
DPH3	-0.0833014	0.503047	0.92145	NC
DPH6	-0.15139	0.771513	0.963776	NC
DPM2	0.0856668	0.685877	0.946129	NC
DPM3	-1.0863	0.0116976	0.521624	DN
DPP7	0.342879	0.222381	0.847019	NC
DPP8	-0.0370891	0.862352	0.981126	NC
DPP9	-0.0671819	0.788886	0.967227	NC
DPY19L1	-0.0495141	0.470809	0.921161	NC
DPY19L3	-0.114608	0.66043	0.941024	NC
DPYSL2	-0.0338877	0.635629	0.939008	NC
DR1	-0.0636141	0.663155	0.941099	NC
DRAM1	0.187938	0.595645	0.932691	NC
DRAM2	0.383601	0.0707894	0.692223	NC
DRG1	0.0582358	0.686657	0.946324	NC
DRG2	-0.0617477	0.702796	0.951908	NC
DSC2	-0.0713647	0.695892	0.949072	NC
DSCR3	-0.0155156	0.894485	0.986681	NC
DSP	-0.0615212	0.614154	0.93352	NC
DST	0.126848	0.454468	0.918892	NC
DSTN	0.0279914	0.87118	0.981731	NC
DSTYK	-0.0202072	0.955395	0.994466	NC
DTL	-0.459788	0.131611	0.791521	NC
DTNBP1	0.0835218	0.602406	0.932691	NC
DTWD2	0.611694	0.0883933	0.728179	NC
DTX3L	-0.413041	0.258061	0.876609	NC
DTX4	-0.071153	0.608723	0.932691	NC
DUSP16	0.924358	0.102096	0.762562	NC
DUSP22	0.384029	0.0926717	0.736937	NC
DUSP3	-0.108989	0.456096	0.918892	NC
DUSP4	-0.0109705	0.915006	0.989718	NC
DUSP5	-0.0515632	0.716979	0.954206	NC
DUSP6	-0.082925	0.596231	0.932691	NC
DUSP7	0.264861	0.075567	0.698926	NC
DVL2	-0.14185	0.0981928	0.754363	NC
DVL3	0.0506785	0.605773	0.932691	NC
DYM	0.323321	0.33908	0.902671	NC
DYNC1H1	-0.350221	0.105932	0.762657	NC
DYNC1I2	-0.0304449	0.93997	0.993762	NC
DYNC1LI2	-0.209617	0.380839	0.913609	NC
DYNLL1	-0.107508	0.529218	0.921779	NC
DYNLL2	0.0875607	0.535867	0.92303	NC
DYNLT1	0.153955	0.277669	0.88427	NC
DYNLT3	0.259913	0.363779	0.912568	NC
DYRK1A	0.741184	0.177308	0.825621	NC
DYRK1B	0.603174	0.376388	0.913482	NC
DYRK2	0.261368	0.290519	0.890165	NC
E2F1	-0.169872	0.39881	0.914049	NC
E2F5	-0.27658	0.36535	0.912946	NC
EAF1	-0.138538	0.496093	0.92145	NC
EBP	0.0915323	0.40636	0.914804	NC
ECE1	0.0348007	0.565456	0.931328	NC
ECHDC1	0.0190272	0.902831	0.986713	NC
ECHS1	0.148419	0.0604868	0.660142	NC
ECT2	-0.286038	0.322634	0.902671	NC
EDC3	-0.223689	0.584593	0.932691	NC
EDEM1	0.113487	0.184008	0.830011	NC
EDEM3	-0.300401	0.073502	0.695327	NC
EDF1	0.321981	0.0658408	0.672264	NC
EEA1	-0.17413	0.49983	0.92145	NC
EEF1A1	0.207636	0.205265	0.841699	NC
EEF1AKMT2	0.681344	0.118841	0.769171	NC
EEF2	0.0212912	0.819861	0.972925	NC
EEF2K	0.111287	0.523073	0.92145	NC
EEPD1	-0.044503	0.805932	0.969964	NC
EFCAB14	-0.222455	0.117304	0.769171	NC
EFHD2	-0.0508872	0.694738	0.949037	NC
EFNA2	0.461375	0.105343	0.762657	NC
EFNA5	-0.211243	0.316569	0.901587	NC
EFNB2	0.0477441	0.71081	0.953203	NC
EFR3A	-0.0467672	0.783456	0.966296	NC
EGFR	0.101368	0.333745	0.902671	NC
EGLN1	-0.112934	0.17755	0.825621	NC
EGLN2	0.0868466	0.772306	0.963783	NC
EGLN3	-0.0206226	0.946172	0.994195	NC
EGR1	-0.106057	0.477633	0.921161	NC
EHBP1	-0.117661	0.626208	0.936444	NC
EHBP1L1	0.085945	0.802604	0.969964	NC
EHD1	0.137642	0.130888	0.790887	NC
EHD4	0.194353	0.0910439	0.735182	NC
EHF	-0.0969106	0.355768	0.912568	NC
EHMT1	-0.0965497	0.483857	0.921161	NC
EI24	0.134885	0.243927	0.865978	NC
EID1	-0.0340258	0.849343	0.979673	NC
EIF1	0.238955	0.0805802	0.707009	NC
EIF1AD	0.126582	0.630781	0.938207	NC
EIF1AX	-0.130321	0.580563	0.932691	NC
EIF1B	-0.61406	0.103377	0.762657	NC
EIF2AK1	-0.105942	0.456259	0.918892	NC
EIF2B1	0.390596	0.100485	0.762321	NC
EIF2B2	0.241409	0.584664	0.932691	NC
EIF2D	-0.616421	0.0738743	0.695327	NC
EIF2S1	-0.00114407	0.987166	0.998749	NC
EIF2S2	0.527488	0.0782832	0.700423	NC
EIF2S3	-0.100207	0.100455	0.762321	NC
EIF3A	-0.16011	0.422666	0.918892	NC
EIF3B	-0.00188892	0.991073	0.999657	NC
EIF3H	0.433957	0.135163	0.793487	NC
EIF3J	-0.219738	0.0242323	0.581808	DN
EIF3L	0.0841889	0.790425	0.967313	NC
EIF3M	0.0748259	0.643872	0.940166	NC
EIF4A1	0.323495	0.128652	0.788587	NC
EIF4A2	0.100522	0.608019	0.932691	NC
EIF4B	0.109589	0.343317	0.906965	NC
EIF4E	-0.0819596	0.803882	0.969964	NC
EIF4E3	-0.0597501	0.676031	0.945256	NC
EIF4EBP2	0.0651782	0.151817	0.807955	NC
EIF4G1	-0.165892	0.0971497	0.750822	NC
EIF4G2	0.079227	0.152279	0.807955	NC
EIF4G3	-0.382576	0.0910263	0.735182	NC
EIF5	0.00826742	0.934567	0.992852	NC
EIF5A	-0.0119968	0.876238	0.983581	NC
EIF5A2	0.334845	0.0699417	0.688557	NC
EIF5B	-0.0571157	0.559385	0.930172	NC
ELAC2	-0.533854	0.0557037	0.646118	NC
ELAVL1	-0.0226518	0.883051	0.986575	NC
ELF2	-0.383751	0.335958	0.902671	NC
ELF3	0.160631	0.402032	0.914804	NC
ELF4	-0.132284	0.532302	0.92303	NC
ELK1	-0.281305	0.356919	0.912568	NC
ELK3	-0.250254	0.430173	0.918892	NC
ELK4	-0.0276535	0.911177	0.988676	NC
ELL	0.329478	0.210413	0.844157	NC
ELL3	0.110227	0.505823	0.92145	NC
ELMOD2	0.19003	0.691016	0.948175	NC
ELOA	-0.0615076	0.793486	0.968154	NC
ELOC	-0.0204627	0.968406	0.996373	NC
ELOVL5	-0.0619908	0.348595	0.910082	NC
ELOVL6	0.147471	0.304336	0.895288	NC
ELP1	0.3095	0.323675	0.902671	NC
ELP2	0.359929	0.357154	0.912568	NC
ELP4	-0.566263	0.424507	0.918892	NC
ELP5	-0.77746	0.0429876	0.627222	DN
ELP6	-0.201856	0.497112	0.92145	NC
EMB	0.203709	0.472972	0.921161	NC
EMC1	-0.298575	0.0308234	0.603414	DN
EMC10	0.0306766	0.562519	0.93027	NC
EMC2	-0.351513	0.0480507	0.627222	DN
EMC3	-0.0516719	0.77903	0.965469	NC
EMC4	-0.0096028	0.977279	0.996767	NC
EMC7	0.401692	0.163285	0.815894	NC
EMC8	0.29025	0.480122	0.921161	NC
EME1	-0.20935	0.534908	0.92303	NC
EME2	-0.0717438	0.285491	0.888504	NC
EMILIN2	-1.19901	0.0125188	0.521624	DN
EML4	0.00738254	0.960703	0.995038	NC
EML5	-0.0658041	0.801575	0.969382	NC
EML6	0.877701	0.0566995	0.646118	NC
EMP1	0.0248969	0.426257	0.918892	NC
EMP2	0.0875502	0.387252	0.913609	NC
EMSY	-0.0561644	0.905971	0.987688	NC
ENAH	0.102796	0.588406	0.932691	NC
ENC1	0.000914	0.994926	0.999792	NC
ENDOD1	0.0932237	0.662797	0.941028	NC
ENDOG	0.195406	0.404903	0.914804	NC
ENGASE	0.152536	0.406388	0.914804	NC
ENO1	0.0176691	0.767599	0.962599	NC
ENO2	-0.0452523	0.619978	0.93352	NC
ENOPH1	-0.00166918	0.992067	0.999732	NC
ENOX2	0.194202	0.649793	0.94029	NC
ENSA	0.113563	0.111283	0.762657	NC
ENTPD4	0.090748	0.49705	0.92145	NC
ENTPD6	-0.056942	0.604503	0.932691	NC
ENTPD7	-0.0113305	0.927189	0.990967	NC
ENY2	0.414332	0.0928728	0.736937	NC
EP300	-0.291415	0.420181	0.918892	NC
EPAS1	-0.0454167	0.790313	0.967313	NC
EPB41	0.0434139	0.690695	0.948175	NC
EPB41L1	-0.0368869	0.616949	0.93352	NC
EPB41L2	0.456898	0.0498423	0.633727	UP
EPC1	0.0352077	0.936501	0.992852	NC
EPC2	-0.281245	0.0941871	0.743617	NC
EPCAM	-0.160807	0.655696	0.941024	NC
EPDR1	0.117477	0.606644	0.932691	NC
EPG5	0.362433	0.115023	0.76491	NC
EPHA2	0.245776	0.179516	0.825708	NC
EPHB2	0.135185	0.187081	0.832053	NC
EPHB4	-0.211245	0.18711	0.832053	NC
EPHB6	-3.25189	0.000374	0.252298	DN
EPM2AIP1	-0.453998	0.081637	0.708997	NC
EPN2	-0.177959	0.334854	0.902671	NC
EPOP	-0.0801988	0.644168	0.940166	NC
EPOR	0.2009	0.18849	0.833793	NC
EPS15	-0.0813602	0.800967	0.969275	NC
EPS8	-0.0406306	0.829885	0.973485	NC
EPS8L1	0.987889	0.00904131	0.495441	UP
EPS8L2	0.0356179	0.814778	0.971567	NC
ERBB2	0.195521	0.330082	0.902671	NC
ERBIN	-0.125729	0.421714	0.918892	NC
ERC1	-0.0985312	0.593179	0.932691	NC
ERCC1	0.228252	0.160504	0.814281	NC
ERF	0.135358	0.560393	0.930172	NC
ERG28	0.00783363	0.95524	0.994466	NC
ERGIC1	0.0603099	0.0640078	0.669197	NC
ERGIC2	-0.170818	0.682707	0.945968	NC
ERH	0.169413	0.482966	0.921161	NC
ERLEC1	0.0460463	0.882333	0.986273	NC
ERLIN1	-0.0551943	0.695949	0.949072	NC
ERLIN2	0.17874	0.484248	0.921161	NC
ERMP1	0.356571	0.154972	0.809415	NC
ERN1	0.328867	0.0968199	0.750822	NC
ERO1A	0.208642	0.141944	0.802515	NC
ERP29	-0.0826561	0.533062	0.92303	NC
ERP44	0.0560724	0.806673	0.969964	NC
ERRFI1	0.0529824	0.70629	0.951908	NC
ESPN	0.143831	0.643787	0.940166	NC
ESRP1	0.00909889	0.969099	0.996373	NC
ESRP2	0.278988	0.383611	0.913609	NC
ESRRA	0.922413	0.0276277	0.588573	UP
ESYT1	0.0894878	0.13326	0.793198	NC
ESYT2	-0.043942	0.780537	0.96563	NC
ETF1	-0.0712479	0.501479	0.92145	NC
ETNK1	0.104957	0.644208	0.940166	NC
ETS1	-0.148072	0.381064	0.913609	NC
ETS2	-0.00356323	0.969399	0.996373	NC
ETV3	0.0138482	0.933644	0.992323	NC
ETV4	-0.0568773	0.565892	0.931328	NC
ETV5	0.0444061	0.788069	0.967227	NC
ETV6	-0.307578	0.191716	0.836412	NC
EVA1B	-0.352232	0.289427	0.889439	NC
EVI5	-0.182584	0.149446	0.807703	NC
EVPL	0.399716	0.124268	0.781512	NC
EWSR1	-0.427766	0.012663	0.521624	DN
EXD2	0.197864	0.457155	0.918892	NC
EXOC3	0.185277	0.309307	0.896578	NC
EXOC5	-0.220166	0.47458	0.921161	NC
EXOC7	0.379575	0.2468	0.865978	NC
EXOSC2	0.238463	0.0483214	0.627222	UP
EXT1	-0.480373	0.108476	0.762657	NC
EXTL2	-0.328957	0.520844	0.92145	NC
EYA3	0.237849	0.43301	0.918892	NC
EZR	-0.0272114	0.72932	0.955757	NC
F11R	-0.115426	0.0734972	0.695327	NC
F2R	-0.47896	0.181341	0.827824	NC
FAAH	0.36634	0.448863	0.918892	NC
FADS1	0.0583514	0.215125	0.844157	NC
FADS2	-0.0100482	0.904108	0.987141	NC
FAF1	0.0203662	0.944972	0.994195	NC
FAF2	-0.123692	0.297624	0.894968	NC
FAM102B	0.154815	0.554886	0.928414	NC
FAM103A1	0.0402423	0.816951	0.972371	NC
FAM104A	-0.302576	0.20921	0.844157	NC
FAM105A	-0.405	0.465267	0.919592	NC
FAM107B	-0.18591	0.166885	0.819866	NC
FAM109A	-0.152892	0.248514	0.868083	NC
FAM110A	-0.0489439	0.805406	0.969964	NC
FAM110C	0.190118	0.190123	0.835443	NC
FAM114A1	0.169641	0.350606	0.910082	NC
FAM114A2	0.652766	0.114089	0.762657	NC
FAM117B	0.151448	0.289536	0.889439	NC
FAM118A	-0.245635	0.6668	0.942793	NC
FAM118B	0.486369	0.253584	0.874955	NC
FAM120A	-0.254655	0.0319643	0.603414	DN
FAM122A	0.0958868	0.738331	0.957058	NC
FAM126A	-0.0381011	0.861015	0.981126	NC
FAM126B	-0.118108	0.746545	0.957934	NC
FAM129B	-0.0187146	0.86146	0.981126	NC
FAM131A	0.0544777	0.762443	0.960768	NC
FAM131B	-0.0257767	0.77827	0.965469	NC
FAM135A	-0.212836	0.482771	0.921161	NC
FAM136A	0.0154544	0.905575	0.987688	NC
FAM149B1	-0.0412061	0.905967	0.987688	NC
FAM160A2	0.380362	0.383123	0.913609	NC
FAM168A	-0.463469	0.0291065	0.603414	DN
FAM168B	-0.239493	0.230799	0.853874	NC
FAM171A1	0.0642773	0.709043	0.952034	NC
FAM171B	-0.459876	0.15384	0.808803	NC
FAM173B	-0.030336	0.934627	0.992852	NC
FAM177A1	0.259703	0.156553	0.810911	NC
FAM189B	-0.442462	0.244035	0.865978	NC
FAM192A	-0.239192	0.20964	0.844157	NC
FAM198B	0.0433926	0.735581	0.956871	NC
FAM199X	0.0890455	0.649364	0.94029	NC
FAM204A	-0.277985	0.180927	0.827824	NC
FAM208A	0.228134	0.486351	0.92145	NC
FAM20B	0.207772	0.195221	0.839556	NC
FAM210A	0.313776	0.107338	0.762657	NC
FAM210B	0.189187	0.376346	0.913482	NC
FAM213A	-0.0418847	0.72987	0.955757	NC
FAM213B	0.0353044	0.748338	0.958381	NC
FAM214B	0.0400674	0.697129	0.950023	NC
FAM219A	-0.0133208	0.958583	0.995038	NC
FAM219B	0.0352757	0.653366	0.941024	NC
FAM222A	-0.305366	0.355518	0.912568	NC
FAM222B	0.0131537	0.900792	0.986713	NC
FAM32A	0.032647	0.84521	0.978946	NC
FAM46A	0.0946401	0.448146	0.918892	NC
FAM46B	0.549296	0.122616	0.779506	NC
FAM49B	0.246104	0.398403	0.914049	NC
FAM53B	-0.18552	0.243697	0.865978	NC
FAM53C	0.227961	0.587693	0.932691	NC
FAM57A	0.0744908	0.307834	0.895288	NC
FAM76A	0.524167	0.0987006	0.755714	NC
FAM76B	-0.125617	0.669695	0.944035	NC
FAM83E	-0.134719	0.350558	0.910082	NC
FAM83G	-0.0120973	0.94554	0.994195	NC
FAM83H	-0.0162577	0.905897	0.987688	NC
FAM84B	0.36465	0.605882	0.932691	NC
FAM89B	0.143547	0.56654	0.931329	NC
FAM8A1	0.0254485	0.900738	0.986713	NC
FAM91A1	-0.0273941	0.832851	0.974393	NC
FAM98B	-0.0845145	0.777041	0.965395	NC
FANCF	-0.0652794	0.812163	0.970957	NC
FANCI	0.494696	0.116881	0.769171	NC
FANCL	0.124415	0.770341	0.963776	NC
FAR1	0.185872	0.49513	0.92145	NC
FARP1	-1.90232	0.0314419	0.603414	DN
FARP2	0.207408	0.249291	0.868639	NC
FASTK	0.131077	0.70909	0.952034	NC
FASTKD2	-0.480698	0.103656	0.762657	NC
FAT1	-0.0593908	0.617371	0.93352	NC
FBRS	-0.0189978	0.927062	0.990967	NC
FBRSL1	-0.191924	0.596376	0.932691	NC
FBXL17	0.0664214	0.678249	0.945968	NC
FBXL18	-0.0634461	0.810125	0.970271	NC
FBXL19	-0.200233	0.231405	0.854882	NC
FBXL20	-0.3711	0.379658	0.913609	NC
FBXL3	0.48808	0.0248342	0.581808	UP
FBXL5	0.182488	0.585339	0.932691	NC
FBXL6	0.20433	0.546484	0.925039	NC
FBXO10	0.335333	0.313971	0.899398	NC
FBXO11	-0.0352809	0.640168	0.939537	NC
FBXO21	-0.0323598	0.769023	0.963776	NC
FBXO22	0.459699	0.246921	0.865978	NC
FBXO28	0.0430355	0.827932	0.973428	NC
FBXO30	0.0799304	0.737177	0.957058	NC
FBXO31	0.158877	0.510323	0.92145	NC
FBXO32	-0.111939	0.695759	0.949072	NC
FBXO33	-0.257943	0.0717385	0.695327	NC
FBXO42	0.171165	0.629543	0.937888	NC
FBXO44	-0.0837047	0.645409	0.94029	NC
FBXO45	-0.162576	0.0639404	0.669197	NC
FBXO46	0.414597	0.159909	0.813237	NC
FBXO6	1.38266	0.0360912	0.613268	UP
FBXO7	0.032367	0.783479	0.966296	NC
FBXO9	-0.573165	0.200808	0.839556	NC
FBXW2	-0.658304	0.283568	0.888483	NC
FBXW4	0.407211	0.145794	0.805878	NC
FBXW5	-0.379135	0.212816	0.844157	NC
FBXW7	0.000675	0.997358	0.999792	NC
FCHO2	-0.0625635	0.839521	0.976551	NC
FCHSD1	0.0854379	0.305595	0.895288	NC
FDFT1	1.03347	0.00419235	0.45178	UP
FDX1	0.0748989	0.789161	0.967227	NC
FECH	-0.0377427	0.771847	0.963776	NC
FEM1B	-0.173905	0.308039	0.895288	NC
FEM1C	-0.205107	0.298413	0.895072	NC
FEN1	0.302105	0.253806	0.874955	NC
FERMT1	-0.0867592	0.139763	0.802515	NC
FEZ2	0.206751	0.262486	0.881952	NC
FGD4	-0.156529	0.395645	0.914049	NC
FGF11	0.0244043	0.958272	0.995038	NC
FGF2	0.782122	0.0387923	0.625776	UP
FGFR1	-0.288959	0.499663	0.92145	NC
FGFR1OP2	0.0537986	0.838643	0.976102	NC
FGFR2	-0.257444	0.186786	0.832053	NC
FGFRL1	-0.333022	0.0635176	0.669197	NC
FHL2	0.28737	0.0150612	0.521624	UP
FIGNL1	-0.0181134	0.929833	0.991483	NC
FIP1L1	0.245809	0.24297	0.865978	NC
FIS1	-0.234593	0.396765	0.914049	NC
FKBP11	-0.445409	0.276147	0.88427	NC
FKBP15	-0.566226	0.295525	0.893341	NC
FKBP1A	-0.0831024	0.444856	0.918892	NC
FKBP1B	0.566838	0.0207323	0.551953	UP
FKBP2	0.848519	0.00689724	0.461093	UP
FKBP4	0.0152379	0.818532	0.972805	NC
FKBP5	0.125709	0.426392	0.918892	NC
FKBP8	-0.221016	0.119413	0.769171	NC
FKBP9	0.0377199	0.660806	0.941024	NC
FLNA	0.0372443	0.882297	0.986273	NC
FLNB	0.0499167	0.655583	0.941024	NC
FLOT2	0.0201612	0.869125	0.98118	NC
FLRT3	0.143674	0.530439	0.921885	NC
FLVCR1	-0.521508	0.0421465	0.627222	DN
FLVCR2	0.14295	0.658369	0.941024	NC
FMN1	0.445691	0.229528	0.85352	NC
FMNL2	-0.288202	0.272304	0.88427	NC
FMR1	-0.102946	0.77187	0.963776	NC
FN3KRP	-0.11539	0.351252	0.910378	NC
FNBP1L	-0.330395	0.0346281	0.606078	DN
FNDC3A	0.0835876	0.717028	0.954206	NC
FNDC3B	-0.131638	0.480664	0.921161	NC
FNIP1	0.0135265	0.902301	0.986713	NC
FOPNL	-0.217503	0.38052	0.913609	NC
FOSL1	-0.855894	0.0372024	0.620928	DN
FOSL2	0.0443911	0.579314	0.932691	NC
FOXA1	0.0490005	0.860407	0.981126	NC
FOXC1	-0.312966	0.147904	0.806898	NC
FOXJ2	0.135926	0.0861008	0.718535	NC
FOXJ3	0.197009	0.373809	0.912946	NC
FOXK1	0.291597	0.249545	0.868639	NC
FOXK2	0.00145175	0.993106	0.999732	NC
FOXL1	0.507713	0.0298703	0.603414	UP
FOXM1	-0.0592544	0.533339	0.92303	NC
FOXN3	0.175392	0.616964	0.93352	NC
FOXO1	1.01337	0.00479785	0.45178	UP
FOXO3	-0.142129	0.242332	0.865978	NC
FOXO4	-0.47245	0.146812	0.805991	NC
FOXP1	-0.179125	0.451112	0.918892	NC
FOXP4	0.0299638	0.564637	0.931071	NC
FPGS	-0.0775381	0.69646	0.949364	NC
FRAT2	-0.0881299	0.705906	0.951908	NC
FRMD4A	-0.0927462	0.741096	0.95706	NC
FRMD6	0.207003	0.465158	0.919592	NC
FRS2	-0.0455681	0.698147	0.950551	NC
FRYL	0.0629486	0.830096	0.973485	NC
FSTL1	0.116443	0.617123	0.93352	NC
FSTL3	0.152822	0.679013	0.945968	NC
FTH1	0.0193355	0.860612	0.981126	NC
FTL	-0.227873	0.1051	0.762657	NC
FTO	-0.302725	0.214592	0.844157	NC
FUBP3	-0.149322	0.266265	0.88427	NC
FUCA2	-0.0729667	0.797363	0.968292	NC
FUNDC2	0.443015	0.146768	0.805991	NC
FURIN	0.0691632	0.220928	0.846697	NC
FUT10	0.662974	0.0332176	0.605997	UP
FUT11	-0.0241446	0.866485	0.981126	NC
FUT9	0.145168	0.765509	0.961522	NC
FUZ	0.108048	0.6167	0.93352	NC
FXR1	0.153622	0.316593	0.901587	NC
FXYD3	-0.485455	0.0342607	0.606078	DN
FYTTD1	-0.0420396	0.726723	0.955757	NC
FZD5	0.0808195	0.585971	0.932691	NC
FZR1	0.268232	0.325738	0.902671	NC
G2E3	-0.174889	0.603588	0.932691	NC
G3BP1	-0.401344	0.0432366	0.627222	DN
G3BP2	0.0253644	0.782149	0.966184	NC
G6PC3	-0.611697	0.219186	0.84563	NC
GAB1	-0.0624806	0.893993	0.986681	NC
GAB2	-0.145056	0.429296	0.918892	NC
GABARAP	-0.0956482	0.320732	0.902671	NC
GABARAPL1	0.208882	0.420131	0.918892	NC
GABARAPL2	-0.0659026	0.721099	0.954206	NC
GABPA	-0.147029	0.451495	0.918892	NC
GABPB1	0.287609	0.518065	0.92145	NC
GABRE	-0.339857	0.210207	0.844157	NC
GAD1	0.00747639	0.984085	0.998453	NC
GADD45B	-0.0483861	0.82975	0.973485	NC
GADD45GIP1	-0.155215	0.295042	0.893341	NC
GALC	-0.0158586	0.909614	0.988516	NC
GALK2	0.317442	0.396474	0.914049	NC
GALNT1	-0.0112988	0.914078	0.989718	NC
GALNT10	0.00230139	0.960294	0.995038	NC
GALNT2	0.0381225	0.797058	0.968292	NC
GALNT5	-0.030872	0.852392	0.979976	NC
GALNT7	-0.0254676	0.827724	0.973428	NC
GAN	0.111046	0.828256	0.973428	NC
GANAB	0.102947	0.321315	0.902671	NC
GANC	-0.501116	0.275427	0.88427	NC
GAPVD1	-0.0462021	0.844639	0.978506	NC
GAS2L3	-0.207772	0.508301	0.92145	NC
GAS8	-0.342534	0.0858822	0.71788	NC
GATA6	-0.0998641	0.522428	0.92145	NC
GATAD1	-0.102717	0.520362	0.92145	NC
GATAD2A	-0.135886	0.281552	0.887838	NC
GATAD2B	-0.0854993	0.701942	0.951908	NC
GATC	0.298081	0.18143	0.827824	NC
GBA	-0.0741451	0.793159	0.968154	NC
GCA	0.179549	0.62959	0.937888	NC
GCC1	0.220366	0.616215	0.93352	NC
GCC2	0.319621	0.204721	0.841699	NC
GCFC2	-0.150263	0.526472	0.92145	NC
GCHFR	0.0325791	0.89177	0.986581	NC
GCLC	0.088612	0.733813	0.956871	NC
GCLM	-0.0798714	0.830236	0.973485	NC
GCNT1	0.231277	0.485776	0.92145	NC
GCNT3	-0.062092	0.450922	0.918892	NC
GDAP2	0.414833	0.124638	0.781512	NC
GDE1	-0.89084	0.00908889	0.495441	DN
GDF11	-0.419248	0.153605	0.808803	NC
GDI2	-0.159812	0.199481	0.839556	NC
GDPGP1	0.130032	0.699445	0.951609	NC
GEM	0.397165	0.305308	0.895288	NC
GEMIN4	-0.420576	0.310014	0.896959	NC
GEMIN6	0.371758	0.143682	0.805685	NC
GEMIN7	-0.00431534	0.984189	0.998453	NC
GEMIN8	0.154235	0.534205	0.92303	NC
GET4	0.0626949	0.244029	0.865978	NC
GFER	0.384452	0.411751	0.91627	NC
GFM1	-0.307739	0.384642	0.913609	NC
GFM2	0.0115639	0.948093	0.994195	NC
GFPT1	-0.00798858	0.976034	0.996694	NC
GGA2	0.0578005	0.779452	0.965469	NC
GGA3	-0.336607	0.352819	0.911211	NC
GGACT	-0.669155	0.274143	0.88427	NC
GGCT	0.017953	0.945648	0.994195	NC
GGCX	-0.23288	0.29574	0.893341	NC
GGNBP2	-0.057418	0.866848	0.981126	NC
GGPS1	0.0421667	0.674701	0.94484	NC
GGT6	0.120078	0.176188	0.825621	NC
GHITM	-0.0207424	0.871986	0.981731	NC
GID8	0.413808	0.0960876	0.748887	NC
GIGYF1	0.00319615	0.986321	0.998749	NC
GIGYF2	-0.163922	0.415553	0.916689	NC
GINS2	-1.82074	0.00212029	0.418006	DN
GIPC2	0.221145	0.151361	0.807955	NC
GIT1	0.121894	0.174176	0.823531	NC
GJB2	-0.282747	0.38344	0.913609	NC
GJB4	0.0766875	0.709844	0.952407	NC
GK5	0.171708	0.046787	0.627222	UP
GLCE	-0.00903597	0.957957	0.995038	NC
GLE1	-0.308249	0.328888	0.902671	NC
GLG1	0.272368	0.339962	0.902671	NC
GLIS2	-0.151012	0.481312	0.921161	NC
GLIS3	0.0755069	0.812162	0.970957	NC
GLO1	-0.102697	0.0767399	0.700423	NC
GLOD4	-0.773288	0.0219668	0.560468	DN
GLRX2	-0.446882	0.278325	0.88427	NC
GLRX3	0.249069	0.261504	0.881517	NC
GLRX5	0.132194	0.451747	0.918892	NC
GLS	0.147949	0.477858	0.921161	NC
GLT8D1	-0.000168	0.998387	0.999792	NC
GLTP	-0.11562	0.442446	0.918892	NC
GLUD1	-0.0372431	0.829809	0.973485	NC
GLUL	0.0183834	0.860969	0.981126	NC
GLYCTK	-0.342563	0.260887	0.881203	NC
GLYR1	-0.771417	0.197257	0.839556	NC
GM2A	-0.0865928	0.329185	0.902671	NC
GMCL1	-0.0186217	0.956974	0.994834	NC
GMEB2	-0.27038	0.4342	0.918892	NC
GMFB	0.244754	0.27946	0.885505	NC
GMPPB	-0.0477544	0.581717	0.932691	NC
GMPR	0.308789	0.605317	0.932691	NC
GMPR2	0.0721563	0.38749	0.913609	NC
GMPS	0.0793403	0.701356	0.951908	NC
GNA11	-0.128761	0.633873	0.939008	NC
GNA12	-0.0725167	0.538765	0.92429	NC
GNA13	-0.343508	0.0744781	0.695327	NC
GNAI2	-0.0479348	0.414631	0.916689	NC
GNAI3	0.0440183	0.836874	0.975656	NC
GNAL	0.332107	0.372963	0.912946	NC
GNAQ	-0.134761	0.113478	0.762657	NC
GNAS	0.184188	0.144369	0.805685	NC
GNB1	0.0804695	0.409869	0.91627	NC
GNB5	-0.508016	0.00762295	0.461093	DN
GNG12	-0.277996	0.0352304	0.608725	DN
GNL2	0.502535	0.177921	0.825621	NC
GNPDA2	-0.427065	0.255959	0.874955	NC
GNPNAT1	0.0363107	0.906688	0.987688	NC
GNPTAB	-0.16737	0.252601	0.873954	NC
GNPTG	-0.378726	0.0825037	0.709897	NC
GNS	0.134392	0.104957	0.762657	NC
GOLGA1	0.139018	0.327055	0.902671	NC
GOLGA3	0.163394	0.691125	0.948175	NC
GOLGA7	-0.0148661	0.895847	0.986681	NC
GOLGB1	0.0400547	0.828668	0.973428	NC
GOLM1	0.0017535	0.986622	0.998749	NC
GOLPH3	-0.063823	0.757908	0.958899	NC
GOLPH3L	0.100505	0.561045	0.930172	NC
GOLT1B	0.100687	0.660878	0.941024	NC
GON4L	0.887757	0.0810763	0.707764	NC
GON7	-0.310845	0.366856	0.912946	NC
GOPC	-0.0304449	0.859758	0.981126	NC
GORASP1	0.232384	0.356607	0.912568	NC
GORASP2	-0.0266383	0.823248	0.973428	NC
GOSR1	-0.0535056	0.635386	0.939008	NC
GOT1	0.200466	0.41044	0.91627	NC
GOT2	0.100826	0.550933	0.926776	NC
GPAM	-0.206629	0.412708	0.91627	NC
GPAT4	-0.100992	0.686235	0.946129	NC
GPATCH2L	-0.269836	0.402428	0.914804	NC
GPATCH8	0.0298802	0.801108	0.969275	NC
GPBP1	-0.202336	0.387195	0.913609	NC
GPBP1L1	-0.349543	0.0322821	0.603414	DN
GPC1	0.186878	0.135964	0.793487	NC
GPD1L	0.134048	0.504725	0.92145	NC
GPHN	0.0786633	0.77968	0.965469	NC
GPI	0.0235006	0.744467	0.957764	NC
GPN1	-0.247666	0.0531542	0.640084	NC
GPR107	-0.144148	0.376833	0.913482	NC
GPR137B	0.385962	0.104119	0.762657	NC
GPR153	0.0915074	0.483852	0.921161	NC
GPR155	-0.660762	0.0656156	0.672264	NC
GPR157	-0.256183	0.332973	0.902671	NC
GPR161	-0.491556	0.0316429	0.603414	DN
GPR180	-0.173418	0.700129	0.951609	NC
GPRC5A	-0.530432	0.0514909	0.636338	NC
GPRC5C	0.000705	0.99304	0.999732	NC
GPRIN1	-4.28257	0.000242	0.252298	DN
GPRIN2	-0.210663	0.0357026	0.6098	DN
GPS1	0.0975664	0.673899	0.944491	NC
GPS2	-0.376477	0.167153	0.820039	NC
GPSM2	-0.145641	0.372669	0.912946	NC
GPT2	0.052102	0.637384	0.939537	NC
GPX1	0.0990203	0.629249	0.937888	NC
GPX4	-0.543625	0.0340607	0.605997	DN
GRAMD1B	-0.0410828	0.889423	0.986575	NC
GRB10	0.849556	0.0493628	0.63076	UP
GRB2	-0.0109184	0.924514	0.990967	NC
GRHL1	-0.173741	0.598209	0.932691	NC
GRHL2	0.126696	0.356608	0.912568	NC
GRINA	0.245003	0.0530634	0.640084	NC
GRIPAP1	0.249802	0.446644	0.918892	NC
GRK2	0.102763	0.481425	0.921161	NC
GRK5	0.325944	0.284298	0.888483	NC
GRK6	0.12695	0.34171	0.905338	NC
GRN	0.0315702	0.89854	0.986713	NC
GRPEL1	0.0414423	0.712986	0.953743	NC
GRPEL2	-0.180075	0.595818	0.932691	NC
GRSF1	0.0843539	0.0788003	0.700423	NC
GRWD1	-0.252179	0.18877	0.833793	NC
GSE1	-0.103918	0.432028	0.918892	NC
GSK3A	0.00487171	0.96415	0.995098	NC
GSK3B	0.0897616	0.828207	0.973428	NC
GSKIP	-0.116383	0.61105	0.93352	NC
GSPT1	0.0443992	0.735012	0.956871	NC
GSR	-0.132625	0.407179	0.914804	NC
GSS	-1.98863	0.00944253	0.498799	DN
GSTO2	0.49551	0.045675	0.627222	UP
GTF2A1	-0.190099	0.589634	0.932691	NC
GTF2E2	0.447768	0.0270972	0.588573	UP
GTF2F1	-0.226874	0.222233	0.847019	NC
GTF2F2	-0.2715	0.295822	0.893341	NC
GTF2H1	-0.10366	0.547754	0.925449	NC
GTF3A	-0.978393	0.0363903	0.613367	DN
GTF3C2	-0.174093	0.0379696	0.623577	DN
GTF3C3	-0.164094	0.619849	0.93352	NC
GTF3C4	0.282358	0.1715	0.822817	NC
GTPBP1	0.028194	0.918553	0.990967	NC
GTPBP10	0.168838	0.0569905	0.646118	NC
GTPBP2	0.394889	0.0592111	0.657653	NC
GTPBP4	-0.0121844	0.923083	0.990967	NC
GTSE1	-0.266483	0.281505	0.887838	NC
GULP1	0.350127	0.512858	0.92145	NC
GXYLT1	0.195774	0.214763	0.844157	NC
GYG1	0.402873	0.166398	0.819041	NC
GYS1	-0.704309	0.108734	0.762657	NC
H1F0	-0.00315258	0.97052	0.996415	NC
H1FX	-0.205787	0.557519	0.929583	NC
H2AFJ	0.291065	0.432078	0.918892	NC
H2AFX	0.0104311	0.948105	0.994195	NC
H2AFY	0.420414	0.408391	0.914919	NC
H2AFY2	-0.134834	0.712278	0.953425	NC
H3F3B	0.0141098	0.668452	0.944035	NC
H6PD	0.0316906	0.657192	0.941024	NC
HABP4	0.243866	0.388659	0.913609	NC
HACD2	-0.029376	0.900999	0.986713	NC
HACD3	0.0269759	0.847292	0.979365	NC
HADH	-0.0678372	0.406632	0.914804	NC
HADHA	-0.121955	0.770431	0.963776	NC
HARS	0.119414	0.755098	0.958899	NC
HAUS2	0.506111	0.0150138	0.521624	UP
HAUS6	-0.634338	0.112311	0.762657	NC
HBEGF	0.137374	0.473188	0.921161	NC
HBP1	-0.141298	0.323282	0.902671	NC
HBS1L	-0.268624	0.0943873	0.743617	NC
HCCS	-0.26843	0.0363278	0.613367	DN
HCFC1R1	0.0168579	0.851076	0.979976	NC
HCN3	-0.023194	0.868916	0.98118	NC
HDAC11	-0.293313	0.0997194	0.759231	NC
HDAC4	0.0951285	0.813369	0.971567	NC
HDGF	-0.0199511	0.740008	0.957058	NC
HDHD2	0.0786029	0.632109	0.938819	NC
HEATR1	-0.0360181	0.833673	0.974393	NC
HEATR3	-0.365258	0.353427	0.911947	NC
HEATR5A	0.252755	0.371186	0.912946	NC
HECTD4	-0.441861	0.37799	0.913482	NC
HELZ2	0.253402	0.459464	0.918892	NC
HEMK1	0.445387	0.137079	0.798172	NC
HERPUD2	0.0912787	0.72204	0.954206	NC
HES2	-0.254452	0.139185	0.802515	NC
HEXA	0.304579	0.457851	0.918892	NC
HEXB	-0.0927861	0.182574	0.829953	NC
HEXIM1	-0.10137	0.575851	0.932691	NC
HFE	-0.0195245	0.929447	0.991483	NC
HGS	0.189347	0.381109	0.913609	NC
HGSNAT	-0.0469493	0.845834	0.979226	NC
HIBADH	-0.451416	0.183148	0.829953	NC
HIBCH	-2.77906	0.000611	0.270944	DN
HIC2	-0.0635125	0.849976	0.979815	NC
HIF1A	-0.26103	0.160076	0.813237	NC
HIF1AN	-0.103275	0.304535	0.895288	NC
HIGD1A	0.077229	0.367866	0.912946	NC
HILPDA	0.432241	0.0400335	0.625776	UP
HIP1R	-0.0666745	0.59128	0.932691	NC
HIPK1	0.157409	0.406351	0.914804	NC
HIPK3	0.510069	0.175905	0.825621	NC
HIST1H2AC	-0.326184	0.400657	0.914804	NC
HIST1H2BD	0.888127	0.058408	0.655652	NC
HIVEP2	-0.194002	0.681975	0.945968	NC
HK1	-0.0284698	0.82799	0.973428	NC
HK2	-0.0911246	0.549483	0.926024	NC
HM13	0.081031	0.730298	0.955757	NC
HMBOX1	-0.232083	0.382374	0.913609	NC
HMBS	0.821424	0.00846131	0.481634	UP
HMCES	-0.0125897	0.963384	0.995038	NC
HMG20A	0.0345935	0.650466	0.94029	NC
HMG20B	-0.111135	0.139652	0.802515	NC
HMGA1	-0.0739714	0.339999	0.902671	NC
HMGA2	-0.0124232	0.953494	0.994466	NC
HMGB1	-0.219777	0.149939	0.807703	NC
HMGB2	-0.0312626	0.936157	0.992852	NC
HMGCR	0.00186467	0.980216	0.997542	NC
HMGCS1	0.0340372	0.805971	0.969964	NC
HMGN1	0.0279473	0.720574	0.954206	NC
HMGN3	-0.264512	0.641361	0.939537	NC
HMOX2	-0.660461	0.024824	0.581808	DN
HNF1B	0.124109	0.705394	0.951908	NC
HNMT	-0.133775	0.723298	0.954206	NC
HNRNPA0	0.0689813	0.630336	0.938089	NC
HNRNPA2B1	-3.22e-05	0.999639	0.999792	NC
HNRNPA3	-0.465694	0.122604	0.779506	NC
HNRNPAB	0.184801	0.347548	0.909983	NC
HNRNPC	-0.0457925	0.808518	0.969964	NC
HNRNPD	-0.244382	0.15527	0.809415	NC
HNRNPDL	0.0747056	0.402744	0.914804	NC
HNRNPF	0.105344	0.704602	0.951908	NC
HNRNPH1	-0.0865642	0.511265	0.92145	NC
HNRNPH3	0.00809998	0.978289	0.996967	NC
HNRNPK	0.214181	0.118921	0.769171	NC
HNRNPL	0.0411878	0.909927	0.988516	NC
HNRNPLL	-0.00767408	0.981204	0.997744	NC
HNRNPM	-0.159767	0.589227	0.932691	NC
HNRNPR	-0.469124	0.177042	0.825621	NC
HNRNPU	-0.303608	0.104121	0.762657	NC
HNRNPUL1	0.0991588	0.456238	0.918892	NC
HNRNPUL2	-0.0239022	0.786749	0.967227	NC
HOMER1	0.205005	0.105884	0.762657	NC
HOMER2	-0.595438	0.140082	0.802515	NC
HOOK1	0.0582027	0.379198	0.913609	NC
HOOK3	-0.517306	0.0376168	0.623165	DN
HP1BP3	0.0469089	0.658563	0.941024	NC
HPRT1	0.0697858	0.753904	0.958899	NC
HPS1	0.35479	0.305151	0.895288	NC
HPS5	-0.582977	0.217884	0.84563	NC
HR	0.125567	0.328799	0.902671	NC
HRAS	0.256684	0.549419	0.926024	NC
HS2ST1	-0.0398795	0.808741	0.969964	NC
HS3ST1	-0.285101	0.58072	0.932691	NC
HSBP1	0.238224	0.0813569	0.707764	NC
HSD17B11	0.290421	0.284343	0.888483	NC
HSD17B12	-0.0795984	0.637278	0.939537	NC
HSD17B4	-0.231822	0.670197	0.944035	NC
HSDL1	0.168809	0.200414	0.839556	NC
HSDL2	0.244764	0.461398	0.918892	NC
HSF1	-0.975158	0.0280122	0.588573	DN
HSP90AA1	-0.081223	0.720056	0.954206	NC
HSP90AB1	0.0732638	0.28831	0.889439	NC
HSP90B1	-0.100875	0.175888	0.825621	NC
HSPA12A	0.0715265	0.599172	0.932691	NC
HSPA13	-0.153383	0.222492	0.847019	NC
HSPA4	-0.234951	0.112518	0.762657	NC
HSPA4L	-0.119283	0.517318	0.92145	NC
HSPA5	0.00814583	0.925847	0.990967	NC
HSPA9	0.0293044	0.551785	0.926776	NC
HSPE1	-0.183819	0.277117	0.88427	NC
HSPG2	-0.24048	0.233524	0.857845	NC
HSPH1	0.236044	0.243475	0.865978	NC
HTATIP2	-0.0956411	0.703297	0.951908	NC
HTRA1	-0.383735	0.072309	0.695327	NC
HTRA2	0.205141	0.699029	0.951348	NC
HTT	0.394025	0.00226309	0.418006	UP
HUNK	0.051848	0.769541	0.963776	NC
HUWE1	-0.231311	0.117664	0.769171	NC
HYI	-0.749508	0.0186721	0.540009	DN
HYOU1	-0.18713	0.239883	0.864922	NC
IARS2	0.253582	0.277666	0.88427	NC
IBA57	-0.156519	0.595582	0.932691	NC
IBTK	0.0152611	0.876253	0.983581	NC
ICE1	-0.154379	0.475231	0.921161	NC
ICK	-0.198527	0.482404	0.921161	NC
ICMT	-0.0492269	0.308996	0.896543	NC
ID2	-0.340699	0.587968	0.932691	NC
ID4	0.267401	0.201902	0.839556	NC
IDE	-0.263791	0.378292	0.913482	NC
IDH1	0.0624827	0.27426	0.88427	NC
IDH2	0.252944	0.0640672	0.669197	NC
IDH3A	0.120056	0.355957	0.912568	NC
IDH3B	0.942577	0.00709316	0.461093	UP
IDI1	0.0401253	0.596981	0.932691	NC
IDS	0.0761349	0.618603	0.93352	NC
IDUA	0.291749	0.541739	0.92429	NC
IER2	0.111577	0.475744	0.921161	NC
IER3IP1	0.108497	0.624403	0.936441	NC
IER5	0.285974	0.202815	0.839556	NC
IER5L	-0.209486	0.461782	0.918892	NC
IFFO2	0.167607	0.00620275	0.461093	UP
IFNLR1	-0.095852	0.445838	0.918892	NC
IFRD2	0.141835	0.349258	0.910082	NC
IFT80	0.304978	0.255756	0.874955	NC
IGF2BP2	0.0180317	0.889421	0.986575	NC
IGF2BP3	0.0882008	0.639377	0.939537	NC
IGF2R	-0.0191695	0.92536	0.990967	NC
IGFBP2	0.0267224	0.864797	0.981126	NC
IGFBP4	0.0321375	0.656592	0.941024	NC
IGSF3	0.110652	0.540405	0.92429	NC
IKBKB	-0.035077	0.903371	0.986713	NC
IKZF5	-0.0166054	0.86047	0.981126	NC
IL13RA1	-0.0891735	0.538126	0.92429	NC
IL17RA	-0.0280284	0.940347	0.993762	NC
IL17RB	-0.0445317	0.855431	0.98015	NC
IL17RD	0.124411	0.487507	0.92145	NC
IL18BP	0.621118	0.20626	0.841699	NC
IL1RN	-0.136234	0.198147	0.839556	NC
IL6ST	-0.14737	0.0400208	0.625776	DN
ILF3	-0.0186532	0.87716	0.983716	NC
ILK	0.124354	0.37352	0.912946	NC
IMP3	0.0778179	0.864563	0.981126	NC
IMP4	0.294593	0.287932	0.889439	NC
IMPA1	-0.418433	0.441845	0.918892	NC
[truncated: 3,129 more rows]
