# Supplementary material for: APC mutations dysregulate alternative polyadenylation in cancer
Source: Genome Biol. 2024 Oct 7;25:255. doi: 10.1186/s13059-024-03406-4 (PMC11457450; doi:10.1186/s13059-024-03406-4)
Supplement: Supplementary file 6 — Additional file 6: Table S5. APC HITS-CLIP renanalysis target enrichment. Reanalaysis of APC HITS-CLIP data from Preitner et al. 2014 [26]. Enriched RNA targets with specific window, number of reads quantified per replicate, and specific gene annotation if enriched within a genic region. Data shown for all targets with more than 50 reads per target window total across all four replicates. [file 13059_2024_3406_MOESM6_ESM.xls]

## Sheet: hitsclip
Supplementary Table 5: APC HITS-CLIP renanalysis target enrichment
Each row is a window of the mourse mm10 genome covering the indicated coordinates (start - stop) on the indicated chromosome (chr) along with the indicated gene and strand orientation.
For each replicate (rep_1 - rep_4) the number of reads detected per sample is indicated, with the sum of reads in all four replicated also indicated in the sum column.
For each gene we also provide the gene ID and gene name.
chr	start	stop	unique_id	geneName	gene	strand	rep_1	rep_2	rep_3	rep_4	sum
chr1	3383268	3383318	ENSMUSG00000051951.5:intron0002W08869	Xkr4	ENSMUSG00000051951	-	74	NA	NA	NA	74
chr1	3383288	3383338	ENSMUSG00000051951.5:intron0002W08870	Xkr4	ENSMUSG00000051951	-	74	NA	NA	NA	74
chr1	7154946	7154996	ENSMUSG00000051285.17:exon0004W03302	Pcmtd1	ENSMUSG00000051285	+	3	49	NA	NA	52
chr1	10060599	10060649	ENSMUSG00000056763.16:exon0008W01132	Cspp1	ENSMUSG00000056763	+	8	12	12	25	57
chr1	10060639	10060689	ENSMUSG00000056763.16:exon0008W01134	Cspp1	ENSMUSG00000056763	+	25	17	8	11	61
chr1	10060679	10060729	ENSMUSG00000056763.16:exon0008W01136	Cspp1	ENSMUSG00000056763	+	22	30	6	NA	58
chr1	10073522	10073572	ENSMUSG00000056763.16:exon0012W01777	Cspp1	ENSMUSG00000056763	+	22	34	1	NA	57
chr1	10118471	10118521	ENSMUSG00000056763.16:intron0027W04023	Cspp1	ENSMUSG00000056763	+	52	NA	NA	NA	52
chr1	10118491	10118541	ENSMUSG00000056763.16:intron0027W04024	Cspp1	ENSMUSG00000056763	+	52	NA	NA	NA	52
chr1	16485634	16485684	ENSMUSG00000025920.19:intron0006W12850	Stau2	ENSMUSG00000025920	-	4	1	4	45	54
chr1	16485654	16485704	ENSMUSG00000025920.19:intron0006W12851	Stau2	ENSMUSG00000025920	-	4	1	4	45	54
chr1	23877449	23877499	ENSMUSG00000026155.13:intron0004W01632	Smap1	ENSMUSG00000026155	-	569	1	3	NA	573
chr1	23877469	23877519	ENSMUSG00000026155.13:intron0004W01633	Smap1	ENSMUSG00000026155	-	569	1	3	NA	573
chr1	24044529	24044579	ENSMUSG00000026153.15:intron0012W01675	Fam135a	ENSMUSG00000026153	-	65	NA	NA	NA	65
chr1	24044549	24044599	ENSMUSG00000026153.15:intron0012W01676	Fam135a	ENSMUSG00000026153	-	65	NA	NA	NA	65
chr1	24044569	24044619	ENSMUSG00000026153.15:intron0012W01677	Fam135a	ENSMUSG00000026153	-	64	NA	NA	NA	64
chr1	24683894	24683944	ENSMUSG00000073725.8:intron0002W00263	Lmbrd1	ENSMUSG00000073725	+	48	NA	6	NA	54
chr1	24683914	24683964	ENSMUSG00000073725.8:intron0002W00264	Lmbrd1	ENSMUSG00000073725	+	48	NA	6	NA	54
chr1	25115715	25115765	ENSMUSG00000033569.17:intron0025W02414	Bai3	ENSMUSG00000033569	-	55	NA	NA	NA	55
chr1	25115735	25115785	ENSMUSG00000033569.17:intron0025W02415	Bai3	ENSMUSG00000033569	-	55	NA	NA	NA	55
chr1	25781345	25781395	ENSMUSG00000033569.17:intron0003W35694	Bai3	ENSMUSG00000033569	-	61	1	3	NA	65
chr1	25781365	25781415	ENSMUSG00000033569.17:intron0003W35695	Bai3	ENSMUSG00000033569	-	61	1	3	1	66
chr1	33915173	33915223	ENSMUSG00000026131.17:intron0002W00348	Dst	ENSMUSG00000026131	+	1	NA	4	56	61
chr1	34030415	34030465	ENSMUSG00000026131.17:intron0006W06110	Dst	ENSMUSG00000026131	+	56	NA	NA	NA	56
chr1	34030435	34030485	ENSMUSG00000026131.17:intron0006W06111	Dst	ENSMUSG00000026131	+	56	NA	NA	NA	56
chr1	34187031	34187081	ENSMUSG00000026131.17:intron0039W13938	Dst	ENSMUSG00000026131	+	52	NA	NA	1	53
chr1	34813838	34813888	ENSMUSG00000037503.12:exon0008W00032	Fam168b	ENSMUSG00000037503	-	1	49	5	1	56
chr1	34813858	34813908	ENSMUSG00000037503.12:exon0008W00033	Fam168b	ENSMUSG00000037503	-	1	46	6	NA	53
chr1	36188948	36188998	ENSMUSG00000037470.14:intron0015W02444	Uggt1	ENSMUSG00000037470	-	53	NA	NA	NA	53
chr1	36188968	36189018	ENSMUSG00000037470.14:intron0015W02445	Uggt1	ENSMUSG00000037470	-	53	NA	NA	NA	53
chr1	36188988	36189038	ENSMUSG00000037470.14:intron0015W02446	Uggt1	ENSMUSG00000037470	-	53	NA	NA	NA	53
chr1	36351925	36351975	ENSMUSG00000010453.12:exon0011W00811	Kansl3	ENSMUSG00000010453	-	61	NA	NA	NA	61
chr1	36351945	36351995	ENSMUSG00000010453.12:exon0011W00812	Kansl3	ENSMUSG00000010453	-	61	NA	NA	NA	61
chr1	36500641	36500691	ENSMUSG00000037408.10:intron0005W01451	Cnnm4	ENSMUSG00000037408	+	66	NA	NA	NA	66
chr1	36500661	36500711	ENSMUSG00000037408.10:intron0005W01452	Cnnm4	ENSMUSG00000037408	+	66	NA	NA	NA	66
chr1	36500681	36500731	ENSMUSG00000037408.10:intron0005W01453	Cnnm4	ENSMUSG00000037408	+	66	NA	NA	NA	66
chr1	36820915	36820965	ENSMUSG00000026116.11:intron0022W01440	Tmem131	ENSMUSG00000026116	-	55	8	NA	NA	63
chr1	36820935	36820985	ENSMUSG00000026116.11:intron0022W01441	Tmem131	ENSMUSG00000026116	-	55	8	NA	NA	63
chr1	36820955	36821005	ENSMUSG00000026116.11:intron0022W01442	Tmem131	ENSMUSG00000026116	-	55	8	NA	NA	63
chr1	37530238	37530288	ENSMUSG00000026110.15:intron0002W04548	Mgat4a	ENSMUSG00000026110	-	55	NA	NA	NA	55
chr1	37530258	37530308	ENSMUSG00000026110.15:intron0002W04549	Mgat4a	ENSMUSG00000026110	-	55	NA	NA	NA	55
chr1	38438063	38438113	ENSMUSG00000037138.16:intron0005W13037	Aff3	ENSMUSG00000037138	-	1	NA	NA	63	64
chr1	38438083	38438133	ENSMUSG00000037138.16:intron0005W13038	Aff3	ENSMUSG00000037138	-	1	NA	NA	63	64
chr1	38467623	38467673	ENSMUSG00000037138.16:intron0005W14515	Aff3	ENSMUSG00000037138	-	43	4	8	NA	55
chr1	38467643	38467693	ENSMUSG00000037138.16:intron0005W14516	Aff3	ENSMUSG00000037138	-	44	4	10	NA	58
chr1	38472103	38472153	ENSMUSG00000037138.16:intron0005W14739	Aff3	ENSMUSG00000037138	-	8	38	8	NA	54
chr1	38527083	38527133	ENSMUSG00000037138.16:intron0005W17488	Aff3	ENSMUSG00000037138	-	45	NA	13	NA	58
chr1	38527103	38527153	ENSMUSG00000037138.16:intron0005W17489	Aff3	ENSMUSG00000037138	-	45	2	15	NA	62
chr1	38823685	38823735	ENSMUSG00000048814.10:intron0001W01503	Lonrf2	ENSMUSG00000048814	-	53	NA	2	NA	55
chr1	38823705	38823755	ENSMUSG00000048814.10:intron0001W01504	Lonrf2	ENSMUSG00000048814	-	53	NA	NA	NA	53
chr1	39905996	39906046	ENSMUSG00000026074.14:intron0002W00255	Map4k4	ENSMUSG00000026074	+	16	26	23	8	73
chr1	39906016	39906066	ENSMUSG00000026074.14:intron0002W00256	Map4k4	ENSMUSG00000026074	+	9	39	15	8	71
chr1	39919676	39919726	ENSMUSG00000026074.14:intron0002W00939	Map4k4	ENSMUSG00000026074	+	21	32	3	NA	56
chr1	39929716	39929766	ENSMUSG00000026074.14:intron0002W01441	Map4k4	ENSMUSG00000026074	+	1	12	8	43	64
chr1	39929736	39929786	ENSMUSG00000026074.14:intron0002W01442	Map4k4	ENSMUSG00000026074	+	1	12	8	47	68
chr1	39997562	39997612	ENSMUSG00000026074.14:intron0015W04834	Map4k4	ENSMUSG00000026074	+	40	25	9	16	90
chr1	39997582	39997632	ENSMUSG00000026074.14:intron0015W04835	Map4k4	ENSMUSG00000026074	+	40	25	9	13	87
chr1	40010837	40010887	ENSMUSG00000026074.14:intron0024W05499	Map4k4	ENSMUSG00000026074	+	77	NA	NA	NA	77
chr1	40010857	40010907	ENSMUSG00000026074.14:intron0024W05500	Map4k4	ENSMUSG00000026074	+	77	NA	NA	1	78
chr1	40010877	40010927	ENSMUSG00000026074.14:intron0024W05501	Map4k4	ENSMUSG00000026074	+	77	NA	NA	1	78
chr1	40013321	40013371	ENSMUSG00000026074.14:intron0025W05624	Map4k4	ENSMUSG00000026074	+	10	36	23	4	73
chr1	40013341	40013391	ENSMUSG00000026074.14:intron0025W05625	Map4k4	ENSMUSG00000026074	+	12	23	23	2	60
chr1	43940758	43940808	ENSMUSG00000041763.14:intron0003W00356	Tpp2	ENSMUSG00000041763	+	51	NA	NA	NA	51
chr1	43940778	43940828	ENSMUSG00000041763.14:intron0003W00357	Tpp2	ENSMUSG00000041763	+	51	NA	NA	NA	51
chr1	43940798	43940848	ENSMUSG00000041763.14:intron0003W00358	Tpp2	ENSMUSG00000041763	+	51	NA	NA	NA	51
chr1	45797164	45797214	ENSMUSG00000025995.16:intron0001W00101	Wdr75	ENSMUSG00000025995	+	54	NA	NA	NA	54
chr1	45797184	45797234	ENSMUSG00000025995.16:intron0001W00102	Wdr75	ENSMUSG00000025995	+	54	NA	NA	NA	54
chr1	45797204	45797254	ENSMUSG00000025995.16:intron0001W00103	Wdr75	ENSMUSG00000025995	+	54	NA	NA	NA	54
chr1	52199914	52199964	ENSMUSG00000026103.14:exon0011W01825	Gls	ENSMUSG00000026103	-	43	9	NA	15	67
chr1	52199934	52199984	ENSMUSG00000026103.14:exon0011W01826	Gls	ENSMUSG00000026103	-	43	9	3	15	70
chr1	52201291	52201341	ENSMUSG00000026103.14:intron0009W01894	Gls	ENSMUSG00000026103	-	11	24	23	4	62
chr1	52201311	52201361	ENSMUSG00000026103.14:intron0009W01895	Gls	ENSMUSG00000026103	-	11	24	20	4	59
chr1	52203631	52203681	ENSMUSG00000026103.14:intron0009W02011	Gls	ENSMUSG00000026103	-	33	4	1	14	52
chr1	52203651	52203701	ENSMUSG00000026103.14:intron0009W02012	Gls	ENSMUSG00000026103	-	33	5	1	14	53
chr1	54078567	54078617	ENSMUSG00000042807.15:intron0002W13584	Hecw2	ENSMUSG00000042807	-	55	NA	NA	NA	55
chr1	54078587	54078637	ENSMUSG00000042807.15:intron0002W13585	Hecw2	ENSMUSG00000042807	-	55	NA	NA	NA	55
chr1	54480433	54480483	ENSMUSG00000073678.4:exon0027W00373	Pgap1	ENSMUSG00000073678	-	3	44	2	12	61
chr1	54480453	54480503	ENSMUSG00000073678.4:exon0027W00374	Pgap1	ENSMUSG00000073678	-	7	45	NA	NA	52
chr1	54542492	54542542	ENSMUSG00000073678.4:intron0004W03475	Pgap1	ENSMUSG00000073678	-	54	NA	1	NA	55
chr1	54542512	54542562	ENSMUSG00000073678.4:intron0004W03476	Pgap1	ENSMUSG00000073678	-	54	NA	1	NA	55
chr1	54993601	54993651	ENSMUSG00000025982.13:intron0021W00422	Sf3b1	ENSMUSG00000025982	-	22	14	12	5	53
chr1	54993621	54993671	ENSMUSG00000025982.13:intron0021W00423	Sf3b1	ENSMUSG00000025982	-	22	14	12	5	53
chr1	55014722	55014772	ENSMUSG00000025982.13:exon0004W01476	Sf3b1	ENSMUSG00000025982	-	8	37	6	6	57
chr1	55014942	55014992	ENSMUSG00000025982.13:exon0004W01487	Sf3b1	ENSMUSG00000025982	-	7	19	20	7	53
chr1	55014962	55015012	ENSMUSG00000025982.13:exon0004W01488	Sf3b1	ENSMUSG00000025982	-	24	21	41	7	93
chr1	55014982	55015032	ENSMUSG00000025982.13:exon0004W01489	Sf3b1	ENSMUSG00000025982	-	24	20	41	7	92
chr1	58416422	58416472	ENSMUSG00000026034.17:exon0004W00311	Clk1	ENSMUSG00000026034	-	29	30	3	NA	62
chr1	58420126	58420176	ENSMUSG00000026034.17:exon0003W00496	Clk1	ENSMUSG00000026034	-	27	15	10	NA	52
chr1	60199436	60199486	ENSMUSG00000073664.11:intron0004W00942	Nbeal1	ENSMUSG00000073664	+	53	21	4	NA	78
chr1	60199456	60199506	ENSMUSG00000073664.11:intron0004W00943	Nbeal1	ENSMUSG00000073664	+	53	1	2	NA	56
chr1	64057377	64057427	ENSMUSG00000025959.13:intron0003W01398	Klf7	ENSMUSG00000025959	-	44	4	1	2	51
chr1	66215538	66215588	ENSMUSG00000015222.17:intron0003W02013	Mtap2	ENSMUSG00000015222	+	1	56	1	20	78
chr1	66215558	66215608	ENSMUSG00000015222.17:intron0003W02014	Mtap2	ENSMUSG00000015222	+	1	56	1	20	78
chr1	66215578	66215628	ENSMUSG00000015222.17:intron0003W02015	Mtap2	ENSMUSG00000015222	+	1	56	1	NA	58
chr1	66391215	66391265	ENSMUSG00000015222.17:intron0010W10797	Mtap2	ENSMUSG00000015222	+	22	2	2	38	64
chr1	66391235	66391285	ENSMUSG00000015222.17:intron0010W10798	Mtap2	ENSMUSG00000015222	+	22	18	5	38	83
chr1	66391255	66391305	ENSMUSG00000015222.17:intron0010W10799	Mtap2	ENSMUSG00000015222	+	22	18	5	38	83
chr1	66419906	66419956	ENSMUSG00000015222.17:intron0017W12231	Mtap2	ENSMUSG00000015222	+	32	49	3	3	87
chr1	66419926	66419976	ENSMUSG00000015222.17:intron0017W12232	Mtap2	ENSMUSG00000015222	+	41	49	3	3	96
chr1	66420046	66420096	ENSMUSG00000015222.17:intron0017W12238	Mtap2	ENSMUSG00000015222	+	27	25	21	NA	73
chr1	66420066	66420116	ENSMUSG00000015222.17:intron0017W12239	Mtap2	ENSMUSG00000015222	+	27	24	21	NA	72
chr1	66425276	66425326	ENSMUSG00000015222.17:exon0020W12498	Mtap2	ENSMUSG00000015222	+	3	50	NA	NA	53
chr1	66425296	66425346	ENSMUSG00000015222.17:exon0020W12499	Mtap2	ENSMUSG00000015222	+	3	50	NA	NA	53
chr1	68459255	68459305	ENSMUSG00000062209.15:intron0003W21355	Erbb4	ENSMUSG00000062209	-	66	NA	NA	NA	66
chr1	68459275	68459325	ENSMUSG00000062209.15:intron0003W21356	Erbb4	ENSMUSG00000062209	-	66	NA	NA	NA	66
chr1	68710202	68710252	ENSMUSG00000062209.15:intron0002W33902	Erbb4	ENSMUSG00000062209	-	55	NA	1	NA	56
chr1	68710222	68710272	ENSMUSG00000062209.15:intron0002W33903	Erbb4	ENSMUSG00000062209	-	55	NA	NA	NA	55
chr1	68915033	68915083	ENSMUSG00000062209.15:intron0001W44144	Erbb4	ENSMUSG00000062209	-	52	NA	NA	NA	52
chr1	68915053	68915103	ENSMUSG00000062209.15:intron0001W44145	Erbb4	ENSMUSG00000062209	-	52	NA	NA	NA	52
chr1	68944853	68944903	ENSMUSG00000062209.15:intron0001W45635	Erbb4	ENSMUSG00000062209	-	28	9	NA	16	53
chr1	68993333	68993383	ENSMUSG00000062209.15:intron0001W48059	Erbb4	ENSMUSG00000062209	-	18	39	NA	NA	57
chr1	68993353	68993403	ENSMUSG00000062209.15:intron0001W48060	Erbb4	ENSMUSG00000062209	-	18	40	NA	NA	58
chr1	69029773	69029823	ENSMUSG00000062209.15:intron0001W49881	Erbb4	ENSMUSG00000062209	-	68	NA	NA	NA	68
chr1	69029793	69029843	ENSMUSG00000062209.15:intron0001W49882	Erbb4	ENSMUSG00000062209	-	67	NA	NA	NA	67
chr1	69041313	69041363	ENSMUSG00000062209.15:intron0001W50458	Erbb4	ENSMUSG00000062209	-	23	33	9	2	67
chr1	69079993	69080043	ENSMUSG00000062209.15:intron0001W52392	Erbb4	ENSMUSG00000062209	-	41	34	4	2	81
chr1	69080013	69080063	ENSMUSG00000062209.15:intron0001W52393	Erbb4	ENSMUSG00000062209	-	41	34	4	2	81
chr1	72226319	72226369	ENSMUSG00000094655.1:exon0001W00005	U2	ENSMUSG00000094655	+	36	69	15	76	196
chr1	72226339	72226389	ENSMUSG00000094655.1:exon0001W00006	U2	ENSMUSG00000094655	+	38	78	15	96	227
chr1	72226359	72226409	ENSMUSG00000094655.1:exon0001W00007	U2	ENSMUSG00000094655	+	22	42	18	37	119
chr1	72244323	72244373	ENSMUSG00000097131.1:intron0004W00394	AC120136.1	ENSMUSG00000097131	+	25	37	NA	18	80
chr1	72244343	72244393	ENSMUSG00000097131.1:intron0004W00395	AC120136.1	ENSMUSG00000097131	+	62	42	1	142	247
chr1	72244363	72244413	ENSMUSG00000097131.1:intron0004W00396	AC120136.1	ENSMUSG00000097131	+	63	44	2	150	259
chr1	72244383	72244433	ENSMUSG00000097131.1:intron0004W00397	AC120136.1	ENSMUSG00000097131	+	4	5	2	131	142
chr1	72255083	72255133	ENSMUSG00000097131.1:intron0004W00932	AC120136.1	ENSMUSG00000097131	+	38	83	41	68	230
chr1	72255103	72255153	ENSMUSG00000097131.1:intron0004W00933	AC120136.1	ENSMUSG00000097131	+	43	83	41	68	235
chr1	72255123	72255173	ENSMUSG00000097131.1:intron0004W00934	AC120136.1	ENSMUSG00000097131	+	43	82	41	68	234
chr1	72244332	72244382	ENSMUSG00000093956.1:exon0001W00007	U2	ENSMUSG00000093956	+	61	39	NA	19	119
chr1	72244352	72244402	ENSMUSG00000093956.1:exon0001W00008	U2	ENSMUSG00000093956	+	63	44	2	150	259
chr1	72244372	72244403	ENSMUSG00000093956.1:exon0001W00009	U2	ENSMUSG00000093956	+	40	8	2	134	184
chr1	72255087	72255137	ENSMUSG00000093843.1:exon0001W00005	U2	ENSMUSG00000093843	+	38	83	41	68	230
chr1	72255107	72255157	ENSMUSG00000093843.1:exon0001W00006	U2	ENSMUSG00000093843	+	43	83	41	68	235
chr1	72255127	72255177	ENSMUSG00000093843.1:exon0001W00007	U2	ENSMUSG00000093843	+	26	23	16	14	79
chr1	75528178	75528228	ENSMUSG00000026213.15:intron0010W00332	Stk11ip	ENSMUSG00000026213	+	25	20	9	NA	54
chr1	80303802	80303852	ENSMUSG00000004364.14:intron0004W01943	Cul3	ENSMUSG00000004364	-	21	3	2	59	85
chr1	80303822	80303872	ENSMUSG00000004364.14:intron0004W01944	Cul3	ENSMUSG00000004364	-	21	3	NA	59	83
chr1	80303842	80303892	ENSMUSG00000004364.14:intron0004W01945	Cul3	ENSMUSG00000004364	-	6	6	NA	54	66
chr1	84800375	84800425	ENSMUSG00000026219.14:intron0005W03960	Trip12	ENSMUSG00000026219	-	14	13	6	23	56
chr1	86356233	86356283	ENSMUSG00000026234.12:intron0006W00577	Ncl	ENSMUSG00000026234	-	10	44	25	5	84
chr1	86356253	86356303	ENSMUSG00000026234.12:intron0006W00578	Ncl	ENSMUSG00000026234	-	13	44	25	5	87
chr1	86351208	86351258	ENSMUSG00000064837.1:exon0001W00003	Snora75	ENSMUSG00000064837	-	19	26	21	NA	66
chr1	86356260	86356310	ENSMUSG00000064823.1:exon0001W00001	Snord82	ENSMUSG00000064823	-	11	44	22	5	82
chr1	87021137	87021187	ENSMUSG00000053333.15:intron0017W15866	Dis3l2	ENSMUSG00000053333	+	60	NA	NA	NA	60
chr1	87021157	87021207	ENSMUSG00000053333.15:intron0017W15867	Dis3l2	ENSMUSG00000053333	+	60	NA	NA	NA	60
chr1	87021177	87021227	ENSMUSG00000053333.15:intron0017W15868	Dis3l2	ENSMUSG00000053333	+	60	NA	NA	NA	60
chr1	88692376	88692426	ENSMUSG00000049866.12:intron0001W00964	Arl4c	ENSMUSG00000049866	-	54	NA	1	NA	55
chr1	88692396	88692446	ENSMUSG00000049866.12:intron0001W00965	Arl4c	ENSMUSG00000049866	-	54	NA	1	NA	55
chr1	88692416	88692466	ENSMUSG00000049866.12:intron0001W00966	Arl4c	ENSMUSG00000049866	-	54	NA	1	NA	55
chr1	89605716	89605766	ENSMUSG00000055013.14:intron0003W07546	Agap1	ENSMUSG00000055013	+	68	NA	1	NA	69
chr1	89605736	89605786	ENSMUSG00000055013.14:intron0003W07547	Agap1	ENSMUSG00000055013	+	68	NA	NA	NA	68
chr1	89605756	89605806	ENSMUSG00000055013.14:intron0003W07548	Agap1	ENSMUSG00000055013	+	68	NA	NA	NA	68
chr1	91524407	91524457	ENSMUSG00000034292.13:intron0015W01488	Traf3ip1	ENSMUSG00000034292	+	51	NA	NA	NA	51
chr1	91524427	91524477	ENSMUSG00000034292.13:intron0015W01489	Traf3ip1	ENSMUSG00000034292	+	51	NA	NA	NA	51
chr1	91524447	91524497	ENSMUSG00000034292.13:intron0015W01490	Traf3ip1	ENSMUSG00000034292	+	51	NA	NA	NA	51
chr1	92108618	92108668	ENSMUSG00000026313.15:intron0003W08993	Hdac4	ENSMUSG00000026313	-	66	NA	NA	NA	66
chr1	92108638	92108688	ENSMUSG00000026313.15:intron0003W08994	Hdac4	ENSMUSG00000026313	-	66	NA	NA	NA	66
chr1	92108658	92108708	ENSMUSG00000026313.15:intron0003W08995	Hdac4	ENSMUSG00000026313	-	66	NA	NA	NA	66
chr1	92849577	92849627	ENSMUSG00000034220.7:intron0002W00898	Gpc1	ENSMUSG00000034220	+	45	4	8	NA	57
chr1	92849597	92849647	ENSMUSG00000034220.7:intron0002W00899	Gpc1	ENSMUSG00000034220	+	45	19	8	NA	72
chr1	92849617	92849667	ENSMUSG00000034220.7:intron0002W00900	Gpc1	ENSMUSG00000034220	+	17	27	23	6	73
chr1	92849637	92849687	ENSMUSG00000034220.7:intron0002W00901	Gpc1	ENSMUSG00000034220	+	30	32	24	8	94
chr1	92849657	92849707	ENSMUSG00000034220.7:intron0002W00902	Gpc1	ENSMUSG00000034220	+	30	27	19	14	90
chr1	113904188	113904238	ENSMUSG00000097648.1:intron0002W00641	AC122932.1	ENSMUSG00000097648	-	47	42	9	8	106
chr1	113904208	113904258	ENSMUSG00000097648.1:intron0002W00642	AC122932.1	ENSMUSG00000097648	-	46	42	9	8	105
chr1	118476579	118476629	ENSMUSG00000064302.13:intron0010W04377	Clasp1	ENSMUSG00000064302	+	1	51	7	NA	59
chr1	118476599	118476649	ENSMUSG00000064302.13:intron0010W04378	Clasp1	ENSMUSG00000064302	+	1	51	NA	NA	52
chr1	118525676	118525726	ENSMUSG00000064302.13:exon0026W06833	Clasp1	ENSMUSG00000064302	+	43	11	2	NA	56
chr1	118525696	118525746	ENSMUSG00000064302.13:exon0026W06834	Clasp1	ENSMUSG00000064302	+	43	11	2	NA	56
chr1	118459131	118459181	ENSMUSG00000107722.1:exon0001W00025	NA	ENSMUSG00000107722	-	169	249	92	74	584
chr1	118459151	118459201	ENSMUSG00000107722.1:exon0001W00026	NA	ENSMUSG00000107722	-	253	689	224	189	1355
chr1	118459171	118459221	ENSMUSG00000107722.1:exon0001W00027	NA	ENSMUSG00000107722	-	304	719	221	197	1441
chr1	118459191	118459241	ENSMUSG00000107722.1:exon0001W00028	NA	ENSMUSG00000107722	-	152	467	114	52	785
chr1	118459140	118459190	ENSMUSG00000080542.1:exon0001W00001	U4atac	ENSMUSG00000080542	-	174	262	116	98	650
chr1	118459160	118459210	ENSMUSG00000080542.1:exon0001W00002	U4atac	ENSMUSG00000080542	-	270	727	222	197	1416
chr1	118459180	118459230	ENSMUSG00000080542.1:exon0001W00003	U4atac	ENSMUSG00000080542	-	205	511	164	138	1018
chr1	118459200	118459250	ENSMUSG00000080542.1:exon0001W00004	U4atac	ENSMUSG00000080542	-	65	66	10	8	149
chr1	126015269	126015319	ENSMUSG00000049690.15:intron0016W05084	Nckap5	ENSMUSG00000049690	-	58	NA	NA	NA	58
chr1	126015289	126015339	ENSMUSG00000049690.15:intron0016W05085	Nckap5	ENSMUSG00000049690	-	58	NA	NA	NA	58
chr1	126352758	126352808	ENSMUSG00000049690.15:intron0007W21958	Nckap5	ENSMUSG00000049690	-	49	NA	3	NA	52
chr1	126352778	126352828	ENSMUSG00000049690.15:intron0007W21959	Nckap5	ENSMUSG00000049690	-	50	18	3	NA	71
chr1	126352798	126352848	ENSMUSG00000049690.15:intron0007W21960	Nckap5	ENSMUSG00000049690	-	50	18	3	NA	71
chr1	127798921	127798971	ENSMUSG00000026349.14:intron0005W01238	Ccnt2	ENSMUSG00000026349	+	25	17	9	3	54
chr1	127802621	127802671	ENSMUSG00000026349.14:exon0008W01423	Ccnt2	ENSMUSG00000026349	+	1	51	NA	NA	52
chr1	127802641	127802691	ENSMUSG00000026349.14:exon0008W01424	Ccnt2	ENSMUSG00000026349	+	1	51	NA	NA	52
chr1	127847504	127847554	ENSMUSG00000051590.9:intron0002W01616	Ysk4	ENSMUSG00000051590	-	36	48	50	75	209
chr1	127847524	127847574	ENSMUSG00000051590.9:intron0002W01617	Ysk4	ENSMUSG00000051590	-	36	48	50	75	209
chr1	128172950	128173000	ENSMUSG00000056211.13:exon0009W03484	R3hdm1	ENSMUSG00000056211	+	58	NA	NA	NA	58
chr1	128172970	128173020	ENSMUSG00000056211.13:exon0009W03485	R3hdm1	ENSMUSG00000056211	+	58	NA	4	NA	62
chr1	128172990	128173040	ENSMUSG00000056211.13:exon0009W03486	R3hdm1	ENSMUSG00000056211	+	58	3	4	NA	65
chr1	128254005	128254055	ENSMUSG00000026353.9:intron0003W00503	Ubxn4	ENSMUSG00000026353	+	72	1	1	NA	74
chr1	128254025	128254075	ENSMUSG00000026353.9:intron0003W00504	Ubxn4	ENSMUSG00000026353	+	72	1	1	NA	74
chr1	128254045	128254095	ENSMUSG00000026353.9:intron0003W00505	Ubxn4	ENSMUSG00000026353	+	72	1	NA	NA	73
chr1	128588518	128588568	ENSMUSG00000045382.6:exon0002W00017	Cxcr4	ENSMUSG00000045382	-	27	33	4	35	99
chr1	128588538	128588588	ENSMUSG00000045382.6:exon0002W00018	Cxcr4	ENSMUSG00000045382	-	28	33	4	34	99
chr1	132578017	132578067	ENSMUSG00000026442.14:intron0033W00667	Nfasc	ENSMUSG00000026442	-	52	5	5	NA	62
chr1	132607847	132607897	ENSMUSG00000026442.14:intron0019W02161	Nfasc	ENSMUSG00000026442	-	2	NA	1	102	105
chr1	132607867	132607917	ENSMUSG00000026442.14:intron0019W02162	Nfasc	ENSMUSG00000026442	-	2	3	2	130	137
chr1	132607887	132607937	ENSMUSG00000026442.14:intron0019W02163	Nfasc	ENSMUSG00000026442	-	2	3	1	121	127
chr1	132648658	132648708	ENSMUSG00000026442.14:intron0004W04202	Nfasc	ENSMUSG00000026442	-	60	NA	NA	NA	60
chr1	132648678	132648728	ENSMUSG00000026442.14:intron0004W04203	Nfasc	ENSMUSG00000026442	-	60	NA	NA	NA	60
chr1	132648698	132648748	ENSMUSG00000026442.14:intron0004W04204	Nfasc	ENSMUSG00000026442	-	60	NA	NA	NA	60
chr1	133008961	133009011	ENSMUSG00000054387.13:intron0007W02475	Mdm4	ENSMUSG00000054387	-	21	12	4	48	85
chr1	133008981	133009031	ENSMUSG00000054387.13:intron0007W02476	Mdm4	ENSMUSG00000054387	-	25	12	4	48	89
chr1	133082357	133082407	ENSMUSG00000026447.16:intron0013W01838	Pik3c2b	ENSMUSG00000026447	+	33	34	NA	NA	67
chr1	133082377	133082427	ENSMUSG00000026447.16:intron0013W01839	Pik3c2b	ENSMUSG00000026447	+	33	31	2	NA	66
chr1	133642935	133642985	ENSMUSG00000102976.5:intron0008W01155	NA	ENSMUSG00000102976	-	80	NA	2	NA	82
chr1	133642955	133643005	ENSMUSG00000102976.5:intron0008W01156	NA	ENSMUSG00000102976	-	80	NA	2	NA	82
chr1	133642935	133642985	ENSMUSG00000094410.7:intron0004W01151	Zbed6	ENSMUSG00000094410	-	80	NA	2	NA	82
chr1	133642955	133643005	ENSMUSG00000094410.7:intron0004W01152	Zbed6	ENSMUSG00000094410	-	80	NA	2	NA	82
chr1	134573782	134573832	ENSMUSG00000042207.17:intron0001W00682	Kdm5b	ENSMUSG00000042207	+	52	NA	NA	NA	52
chr1	134573802	134573852	ENSMUSG00000042207.17:intron0001W00683	Kdm5b	ENSMUSG00000042207	+	55	NA	NA	NA	55
chr1	134573822	134573872	ENSMUSG00000042207.17:intron0001W00684	Kdm5b	ENSMUSG00000042207	+	55	NA	NA	NA	55
chr1	135372684	135372734	ENSMUSG00000041889.7:intron0003W00082	Shisa4	ENSMUSG00000041889	-	29	NA	NA	28	57
chr1	135372704	135372754	ENSMUSG00000041889.7:intron0003W00083	Shisa4	ENSMUSG00000041889	-	29	1	NA	28	58
chr1	135372724	135372774	ENSMUSG00000041889.7:intron0003W00084	Shisa4	ENSMUSG00000041889	-	29	1	NA	28	58
chr1	135514331	135514381	ENSMUSG00000009418.15:intron0005W03993	Nav1	ENSMUSG00000009418	-	56	NA	5	NA	61
chr1	135514351	135514401	ENSMUSG00000009418.15:intron0005W03994	Nav1	ENSMUSG00000009418	-	56	NA	NA	NA	56
chr1	136165731	136165781	ENSMUSG00000041642.18:intron0025W01715	Kif21b	ENSMUSG00000041642	+	76	NA	NA	NA	76
chr1	136165751	136165801	ENSMUSG00000041642.18:intron0025W01716	Kif21b	ENSMUSG00000041642	+	77	NA	NA	NA	77
chr1	136165771	136165821	ENSMUSG00000041642.18:intron0025W01717	Kif21b	ENSMUSG00000041642	+	77	NA	NA	NA	77
chr1	136171727	136171777	ENSMUSG00000041642.18:exon0030W02014	Kif21b	ENSMUSG00000041642	+	55	NA	5	5	65
chr1	136171747	136171791	ENSMUSG00000041642.18:exon0030W02015	Kif21b	ENSMUSG00000041642	+	55	NA	5	NA	60
chr1	137898614	137898664	ENSMUSG00000098243.3:exon0001W00002	NA	ENSMUSG00000098243	+	20	45	NA	NA	65
chr1	137898634	137898684	ENSMUSG00000098243.3:exon0001W00003	NA	ENSMUSG00000098243	+	20	45	NA	NA	65
chr1	137936468	137936518	ENSMUSG00000104145.1:exon0001W00065	NA	ENSMUSG00000104145	+	2	32	36	2	72
chr1	138827985	138828035	ENSMUSG00000019230.14:exon0009W00141	Lhx9	ENSMUSG00000019230	-	53	NA	NA	NA	53
chr1	138828005	138828055	ENSMUSG00000019230.14:exon0009W00142	Lhx9	ENSMUSG00000019230	-	53	NA	NA	NA	53
chr1	138828025	138828075	ENSMUSG00000019230.14:exon0009W00143	Lhx9	ENSMUSG00000019230	-	53	NA	NA	NA	53
chr1	138841595	138841645	ENSMUSG00000019230.14:intron0004W00821	Lhx9	ENSMUSG00000019230	-	10	1	NA	40	51
chr1	143760552	143760602	ENSMUSG00000018199.8:exon0006W00488	Trove2	ENSMUSG00000018199	-	6	44	4	NA	54
chr1	150449791	150449841	ENSMUSG00000006005.17:exon0049W02846	Tpr	ENSMUSG00000006005	+	26	50	8	5	89
chr1	150449811	150449861	ENSMUSG00000006005.17:exon0049W02847	Tpr	ENSMUSG00000006005	+	24	51	9	5	89
chr1	151356186	151356236	ENSMUSG00000023150.14:exon0008W00585	Ivns1abp	ENSMUSG00000023150	+	83	22	2	NA	107
chr1	151356206	151356256	ENSMUSG00000023150.14:exon0008W00586	Ivns1abp	ENSMUSG00000023150	+	83	17	2	NA	102
chr1	151356226	151356276	ENSMUSG00000023150.14:exon0008W00587	Ivns1abp	ENSMUSG00000023150	+	83	NA	NA	NA	83
chr1	152066572	152066622	ENSMUSG00000032666.16:intron0001W10708	1700025G04Rik	ENSMUSG00000032666	-	8	41	2	NA	51
chr1	153455977	153456027	ENSMUSG00000042699.11:exon0026W00012	Dhx9	ENSMUSG00000042699	-	61	20	5	NA	86
chr1	153455997	153456047	ENSMUSG00000042699.11:exon0026W00013	Dhx9	ENSMUSG00000042699	-	66	32	8	1	107
chr1	153456017	153456067	ENSMUSG00000042699.11:exon0026W00014	Dhx9	ENSMUSG00000042699	-	54	39	8	2	103
chr1	153472111	153472161	ENSMUSG00000042699.11:intron0010W00820	Dhx9	ENSMUSG00000042699	-	46	21	4	5	76
chr1	153472131	153472181	ENSMUSG00000042699.11:intron0010W00821	Dhx9	ENSMUSG00000042699	-	46	23	2	5	76
chr1	153909603	153909653	ENSMUSG00000026473.15:exon0010W00484	Glul	ENSMUSG00000026473	+	32	12	3	16	63
chr1	155276020	155276070	ENSMUSG00000026469.14:exon0016W00017	Xpr1	ENSMUSG00000026469	-	1	1	NA	58	60
chr1	155276040	155276090	ENSMUSG00000026469.14:exon0016W00018	Xpr1	ENSMUSG00000026469	-	1	1	1	58	61
chr1	157136061	157136111	ENSMUSG00000070565.11:exon0022W00045	Rasal2	ENSMUSG00000070565	-	29	15	7	NA	51
chr1	158667581	158667631	ENSMUSG00000026587.15:exon0023W15265	Astn1	ENSMUSG00000026587	+	35	17	NA	NA	52
chr1	160775151	160775201	ENSMUSG00000026721.15:intron0002W27802	Rabgap1l	ENSMUSG00000026721	-	24	1	NA	63	88
chr1	160775171	160775221	ENSMUSG00000026721.15:intron0002W27803	Rabgap1l	ENSMUSG00000026721	-	24	1	NA	63	88
chr1	161035388	161035438	ENSMUSG00000053332.13:exon0003W00049	Gas5	ENSMUSG00000053332	+	43	3	5	5	56
chr1	161035408	161035458	ENSMUSG00000053332.13:exon0003W00050	Gas5	ENSMUSG00000053332	+	58	7	15	3	83
chr1	161035428	161035478	ENSMUSG00000053332.13:exon0003W00051	Gas5	ENSMUSG00000053332	+	48	43	33	7	131
chr1	161035448	161035498	ENSMUSG00000053332.13:exon0003W00052	Gas5	ENSMUSG00000053332	+	48	56	35	10	149
chr1	161035628	161035678	ENSMUSG00000053332.13:exon0003W00061	Gas5	ENSMUSG00000053332	+	21	31	7	NA	59
chr1	161035648	161035698	ENSMUSG00000053332.13:exon0003W00062	Gas5	ENSMUSG00000053332	+	51	34	15	25	125
chr1	161035668	161035718	ENSMUSG00000053332.13:exon0003W00063	Gas5	ENSMUSG00000053332	+	45	3	9	25	82
chr1	161035868	161035918	ENSMUSG00000053332.13:exon0003W00073	Gas5	ENSMUSG00000053332	+	24	33	37	4	98
chr1	161035888	161035938	ENSMUSG00000053332.13:exon0003W00074	Gas5	ENSMUSG00000053332	+	22	24	32	4	82
chr1	161036088	161036138	ENSMUSG00000053332.13:exon0003W00084	Gas5	ENSMUSG00000053332	+	4	52	47	11	114
chr1	161036108	161036158	ENSMUSG00000053332.13:exon0003W00085	Gas5	ENSMUSG00000053332	+	6	52	17	14	89
chr1	161036948	161036998	ENSMUSG00000053332.13:exon0003W00127	Gas5	ENSMUSG00000053332	+	15	33	14	4	66
chr1	161036988	161037038	ENSMUSG00000053332.13:exon0003W00129	Gas5	ENSMUSG00000053332	+	21	41	8	NA	70
chr1	161037008	161037058	ENSMUSG00000053332.13:exon0003W00130	Gas5	ENSMUSG00000053332	+	28	36	5	NA	69
chr1	161037028	161037078	ENSMUSG00000053332.13:exon0003W00131	Gas5	ENSMUSG00000053332	+	25	35	6	NA	66
chr1	161037368	161037418	ENSMUSG00000053332.13:exon0003W00148	Gas5	ENSMUSG00000053332	+	35	102	29	6	172
chr1	161037388	161037438	ENSMUSG00000053332.13:exon0003W00149	Gas5	ENSMUSG00000053332	+	45	165	56	7	273
chr1	161037408	161037458	ENSMUSG00000053332.13:exon0003W00150	Gas5	ENSMUSG00000053332	+	47	168	47	8	270
chr1	161037428	161037478	ENSMUSG00000053332.13:exon0003W00151	Gas5	ENSMUSG00000053332	+	33	66	25	2	126
chr1	161037628	161037678	ENSMUSG00000053332.13:exon0003W00161	Gas5	ENSMUSG00000053332	+	42	85	56	58	241
chr1	161037648	161037698	ENSMUSG00000053332.13:exon0003W00162	Gas5	ENSMUSG00000053332	+	43	85	56	58	242
chr1	161038088	161038138	ENSMUSG00000053332.13:exon0003W00184	Gas5	ENSMUSG00000053332	+	1	16	9	27	53
chr1	161038328	161038378	ENSMUSG00000053332.13:exon0003W00196	Gas5	ENSMUSG00000053332	+	32	61	26	2	121
chr1	161038348	161038398	ENSMUSG00000053332.13:exon0003W00197	Gas5	ENSMUSG00000053332	+	31	132	33	2	198
chr1	161038368	161038418	ENSMUSG00000053332.13:exon0003W00198	Gas5	ENSMUSG00000053332	+	21	118	18	2	159
chr1	161035413	161035463	ENSMUSG00000064440.1:exon0001W00002	SNORD74	ENSMUSG00000064440	+	72	15	29	4	120
chr1	161035433	161035473	ENSMUSG00000064440.1:exon0001W00003	SNORD74	ENSMUSG00000064440	+	48	43	33	7	131
chr1	161035869	161035911	ENSMUSG00000080463.1:exon0001W00002	SNORD75	ENSMUSG00000080463	+	24	31	33	3	91
chr1	161036076	161036126	ENSMUSG00000064816.1:exon0001W00002	SNORD24	ENSMUSG00000064816	+	1	41	41	11	94
chr1	161036096	161036139	ENSMUSG00000064816.1:exon0001W00003	SNORD24	ENSMUSG00000064816	+	6	52	47	11	116
chr1	161036983	161037033	ENSMUSG00000077220.1:exon0001W00001	SNORD78	ENSMUSG00000077220	+	17	45	8	NA	70
chr1	161037003	161037049	ENSMUSG00000077220.1:exon0001W00002	SNORD78	ENSMUSG00000077220	+	28	36	7	NA	71
chr1	161037375	161037425	ENSMUSG00000065160.1:exon0001W00002	SNORD79	ENSMUSG00000065160	+	39	119	33	6	197
chr1	161037395	161037439	ENSMUSG00000065160.1:exon0001W00003	SNORD79	ENSMUSG00000065160	+	47	179	57	8	291
chr1	161037620	161037670	ENSMUSG00000065735.1:exon0001W00002	snosnR60_Z15	ENSMUSG00000065735	+	32	81	50	57	220
chr1	161037640	161037681	ENSMUSG00000065735.1:exon0001W00003	snosnR60_Z15	ENSMUSG00000065735	+	42	85	56	58	241
chr1	161037623	161037673	ENSMUSG00000105780.1:exon0001W00002	NA	ENSMUSG00000105780	+	32	81	50	58	221
chr1	161037643	161037680	ENSMUSG00000105780.1:exon0001W00003	NA	ENSMUSG00000105780	+	42	85	56	58	241
chr1	161038101	161038151	ENSMUSG00000064968.1:exon0001W00002	Snord47	ENSMUSG00000064968	+	1	36	11	31	79
chr1	161038327	161038377	ENSMUSG00000065228.1:exon0001W00002	SNORD81	ENSMUSG00000065228	+	32	59	26	2	119
chr1	161038347	161038383	ENSMUSG00000065228.1:exon0001W00003	SNORD81	ENSMUSG00000065228	+	31	128	33	2	194
chr1	162675604	162675654	ENSMUSG00000040225.15:exon0036W00246	Prrc2c	ENSMUSG00000040225	-	3	52	NA	NA	55
chr1	163311844	163311894	ENSMUSG00000026586.16:intron0001W03338	Prrx1	ENSMUSG00000026586	-	56	NA	NA	NA	56
chr1	163311864	163311914	ENSMUSG00000026586.16:intron0001W03339	Prrx1	ENSMUSG00000026586	-	56	NA	NA	NA	56
chr1	163863776	163863826	ENSMUSG00000026585.13:intron0015W04210	Kifap3	ENSMUSG00000026585	+	41	15	10	3	69
chr1	163863796	163863846	ENSMUSG00000026585.13:intron0015W04211	Kifap3	ENSMUSG00000026585	+	41	15	10	3	69
chr1	164437468	164437518	ENSMUSG00000026576.12:exon0007W00019	Atp1b1	ENSMUSG00000026576	-	7	43	13	NA	63
chr1	164437488	164437538	ENSMUSG00000026576.12:exon0007W00020	Atp1b1	ENSMUSG00000026576	-	7	43	13	NA	63
chr1	165613078	165613128	ENSMUSG00000026566.15:intron0005W01045	Mpzl1	ENSMUSG00000026566	-	51	2	NA	NA	53
chr1	165613098	165613148	ENSMUSG00000026566.15:intron0005W01046	Mpzl1	ENSMUSG00000026566	-	51	2	NA	NA	53
chr1	165613078	165613128	ENSMUSG00000103098.1:exon0001W00002	NA	ENSMUSG00000103098	-	51	2	NA	NA	53
chr1	165613098	165613148	ENSMUSG00000103098.1:exon0001W00003	NA	ENSMUSG00000103098	-	51	2	NA	NA	53
chr1	168336195	168336245	ENSMUSG00000052534.15:intron0002W10842	Pbx1	ENSMUSG00000052534	-	30	15	5	7	57
chr1	168338155	168338205	ENSMUSG00000052534.15:intron0002W10940	Pbx1	ENSMUSG00000052534	-	23	16	12	1	52
chr1	168359835	168359885	ENSMUSG00000052534.15:intron0002W12024	Pbx1	ENSMUSG00000052534	-	19	24	8	NA	51
chr1	168382515	168382565	ENSMUSG00000052534.15:intron0002W13158	Pbx1	ENSMUSG00000052534	-	2	46	5	2	55
chr1	168387395	168387445	ENSMUSG00000052534.15:intron0002W13402	Pbx1	ENSMUSG00000052534	-	6	28	19	2	55
chr1	168402715	168402765	ENSMUSG00000052534.15:intron0002W14168	Pbx1	ENSMUSG00000052534	-	50	11	9	2	72
chr1	168402735	168402785	ENSMUSG00000052534.15:intron0002W14169	Pbx1	ENSMUSG00000052534	-	28	8	7	15	58
chr1	168402775	168402825	ENSMUSG00000052534.15:intron0002W14171	Pbx1	ENSMUSG00000052534	-	33	29	8	4	74
chr1	168402795	168402845	ENSMUSG00000052534.15:intron0002W14172	Pbx1	ENSMUSG00000052534	-	33	29	8	4	74
chr1	168414555	168414605	ENSMUSG00000052534.15:intron0002W14760	Pbx1	ENSMUSG00000052534	-	83	4	NA	NA	87
chr1	168414575	168414625	ENSMUSG00000052534.15:intron0002W14761	Pbx1	ENSMUSG00000052534	-	83	12	NA	NA	95
chr1	168414595	168414645	ENSMUSG00000052534.15:intron0002W14762	Pbx1	ENSMUSG00000052534	-	83	20	NA	NA	103
chr1	168416355	168416405	ENSMUSG00000052534.15:intron0002W14850	Pbx1	ENSMUSG00000052534	-	18	2	NA	47	67
chr1	168416375	168416425	ENSMUSG00000052534.15:intron0002W14851	Pbx1	ENSMUSG00000052534	-	8	2	NA	47	57
chr1	168418455	168418505	ENSMUSG00000052534.15:intron0002W14955	Pbx1	ENSMUSG00000052534	-	4	54	1	NA	59
chr1	168418475	168418525	ENSMUSG00000052534.15:intron0002W14956	Pbx1	ENSMUSG00000052534	-	3	57	1	NA	61
chr1	168423275	168423325	ENSMUSG00000052534.15:intron0002W15196	Pbx1	ENSMUSG00000052534	-	50	30	11	NA	91
chr1	168423295	168423345	ENSMUSG00000052534.15:intron0002W15197	Pbx1	ENSMUSG00000052534	-	63	41	28	NA	132
chr1	168423315	168423365	ENSMUSG00000052534.15:intron0002W15198	Pbx1	ENSMUSG00000052534	-	27	16	23	NA	66
chr1	168423795	168423845	ENSMUSG00000052534.15:intron0002W15222	Pbx1	ENSMUSG00000052534	-	39	6	20	NA	65
chr1	168423815	168423865	ENSMUSG00000052534.15:intron0002W15223	Pbx1	ENSMUSG00000052534	-	38	5	20	NA	63
chr1	168423835	168423885	ENSMUSG00000052534.15:intron0002W15224	Pbx1	ENSMUSG00000052534	-	34	4	27	2	67
chr1	168425161	168425211	ENSMUSG00000052534.15:exon0002W15290	Pbx1	ENSMUSG00000052534	-	2	14	21	16	53
chr1	168425921	168425971	ENSMUSG00000052534.15:exon0002W15328	Pbx1	ENSMUSG00000052534	-	9	29	18	NA	56
chr1	168425941	168425991	ENSMUSG00000052534.15:exon0002W15329	Pbx1	ENSMUSG00000052534	-	20	31	22	NA	73
chr1	168425961	168426011	ENSMUSG00000052534.15:exon0002W15330	Pbx1	ENSMUSG00000052534	-	17	23	12	NA	52
chr1	168426121	168426171	ENSMUSG00000052534.15:exon0002W15338	Pbx1	ENSMUSG00000052534	-	15	27	7	8	57
chr1	168336199	168336249	ENSMUSG00000103780.1:exon0001W00012	NA	ENSMUSG00000103780	-	30	15	5	7	57
chr1	171028078	171028128	ENSMUSG00000059089.4:intron0004W00460	Fcgr4	ENSMUSG00000059089	+	9166	15956	7740	10209	43071
chr1	171028098	171028148	ENSMUSG00000059089.4:intron0004W00461	Fcgr4	ENSMUSG00000059089	+	9166	15956	7740	10209	43071
chr1	171028064	171028114	ENSMUSG00000065905.1:exon0001W00006	U1	ENSMUSG00000065905	+	9166	15950	7729	10205	43050
chr1	171028084	171028129	ENSMUSG00000065905.1:exon0001W00007	U1	ENSMUSG00000065905	+	9166	15956	7740	10209	43071
chr1	172004579	172004629	ENSMUSG00000026556.15:exon0012W00182	Vangl2	ENSMUSG00000026556	-	2	50	13	NA	65
chr1	172019045	172019095	ENSMUSG00000026556.15:intron0004W00906	Vangl2	ENSMUSG00000026556	-	49	NA	NA	3	52
chr1	172187035	172187085	ENSMUSG00000026554.15:exon0007W01948	Dcaf8	ENSMUSG00000026554	+	53	NA	14	NA	67
chr1	172187055	172187105	ENSMUSG00000026554.15:exon0007W01949	Dcaf8	ENSMUSG00000026554	+	53	19	17	NA	89
chr1	172495152	172495202	ENSMUSG00000037995.15:exon0013W00666	Igsf9	ENSMUSG00000037995	+	48	4	NA	NA	52
chr1	172495172	172495222	ENSMUSG00000037995.15:exon0013W00667	Igsf9	ENSMUSG00000037995	+	48	4	NA	NA	52
chr1	176734532	176734582	ENSMUSG00000057335.11:exon0020W00045	Cep170	ENSMUSG00000057335	-	28	29	2	NA	59
chr1	176734552	176734602	ENSMUSG00000057335.11:exon0020W00046	Cep170	ENSMUSG00000057335	-	11	28	5	12	56
chr1	176734932	176734982	ENSMUSG00000057335.11:exon0020W00065	Cep170	ENSMUSG00000057335	-	15	18	16	6	55
chr1	176734952	176735002	ENSMUSG00000057335.11:exon0020W00066	Cep170	ENSMUSG00000057335	-	28	21	17	5	71
chr1	176768240	176768290	ENSMUSG00000057335.11:intron0010W01730	Cep170	ENSMUSG00000057335	-	15	24	13	4	56
chr1	177038772	177038822	ENSMUSG00000019699.16:intron0013W00936	Akt3	ENSMUSG00000019699	-	10	25	15	39	89
chr1	177038792	177038842	ENSMUSG00000019699.16:intron0013W00937	Akt3	ENSMUSG00000019699	-	10	21	15	48	94
chr1	177042432	177042482	ENSMUSG00000019699.16:intron0013W01119	Akt3	ENSMUSG00000019699	-	3	51	NA	NA	54
chr1	177206616	177206666	ENSMUSG00000019699.16:intron0003W09327	Akt3	ENSMUSG00000019699	-	27	14	6	7	54
chr1	177206636	177206686	ENSMUSG00000019699.16:intron0003W09328	Akt3	ENSMUSG00000019699	-	27	14	6	7	54
chr1	177240036	177240086	ENSMUSG00000019699.16:intron0003W10998	Akt3	ENSMUSG00000019699	-	2	42	7	NA	51
chr1	177248556	177248606	ENSMUSG00000019699.16:intron0003W11424	Akt3	ENSMUSG00000019699	-	31	13	14	NA	58
chr1	177248576	177248626	ENSMUSG00000019699.16:intron0003W11425	Akt3	ENSMUSG00000019699	-	25	11	16	NA	52
chr1	178328802	178328852	ENSMUSG00000039630.10:exon0015W00386	Hnrnpu	ENSMUSG00000039630	-	24	23	5	3	55
chr1	178328822	178328872	ENSMUSG00000039630.10:exon0015W00387	Hnrnpu	ENSMUSG00000039630	-	24	30	8	2	64
chr1	178329062	178329112	ENSMUSG00000039630.10:exon0015W00399	Hnrnpu	ENSMUSG00000039630	-	34	11	1	17	63
chr1	178329082	178329132	ENSMUSG00000039630.10:exon0015W00400	Hnrnpu	ENSMUSG00000039630	-	36	15	5	23	79
chr1	178329102	178329152	ENSMUSG00000039630.10:exon0015W00401	Hnrnpu	ENSMUSG00000039630	-	36	10	5	22	73
chr1	178329447	178329497	ENSMUSG00000039630.10:intron0014W00418	Hnrnpu	ENSMUSG00000039630	-	16	20	13	3	52
chr1	178329467	178329517	ENSMUSG00000039630.10:intron0014W00419	Hnrnpu	ENSMUSG00000039630	-	10	29	17	3	59
chr1	178329487	178329537	ENSMUSG00000039630.10:intron0014W00420	Hnrnpu	ENSMUSG00000039630	-	10	25	15	3	53
chr1	178329587	178329637	ENSMUSG00000039630.10:intron0014W00425	Hnrnpu	ENSMUSG00000039630	-	82	2	1	NA	85
chr1	178329607	178329657	ENSMUSG00000039630.10:intron0014W00426	Hnrnpu	ENSMUSG00000039630	-	83	3	1	NA	87
chr1	178329627	178329677	ENSMUSG00000039630.10:intron0014W00427	Hnrnpu	ENSMUSG00000039630	-	53	2	NA	NA	55
chr1	178329647	178329697	ENSMUSG00000039630.10:intron0014W00428	Hnrnpu	ENSMUSG00000039630	-	42	41	14	5	102
chr1	178329667	178329717	ENSMUSG00000039630.10:intron0014W00429	Hnrnpu	ENSMUSG00000039630	-	64	98	28	18	208
chr1	178329687	178329737	ENSMUSG00000039630.10:intron0014W00430	Hnrnpu	ENSMUSG00000039630	-	30	75	20	17	142
chr1	178329707	178329757	ENSMUSG00000039630.10:intron0014W00431	Hnrnpu	ENSMUSG00000039630	-	13	50	13	13	89
chr1	181173647	181173697	ENSMUSG00000038733.13:exon0016W00022	Wdr26	ENSMUSG00000038733	-	16	27	11	25	79
chr1	181173667	181173717	ENSMUSG00000038733.13:exon0016W00023	Wdr26	ENSMUSG00000038733	-	17	17	10	16	60
chr1	181936823	181936873	ENSMUSG00000022995.16:exon0006W02022	Enah	ENSMUSG00000022995	-	32	15	14	2	63
chr1	181936843	181936893	ENSMUSG00000022995.16:exon0006W02023	Enah	ENSMUSG00000022995	-	33	15	10	2	60
chr1	181942465	181942515	ENSMUSG00000022995.16:intron0005W02304	Enah	ENSMUSG00000022995	-	1	NA	NA	51	52
chr1	181975619	181975669	ENSMUSG00000022995.16:intron0002W03963	Enah	ENSMUSG00000022995	-	67	NA	1	NA	68
chr1	181975639	181975689	ENSMUSG00000022995.16:intron0002W03964	Enah	ENSMUSG00000022995	-	67	NA	1	NA	68
chr1	181975659	181975709	ENSMUSG00000022995.16:intron0002W03965	Enah	ENSMUSG00000022995	-	67	NA	NA	NA	67
chr1	181995079	181995129	ENSMUSG00000022995.16:intron0002W04936	Enah	ENSMUSG00000022995	-	10	3	7	79	99
chr1	181995099	181995149	ENSMUSG00000022995.16:intron0002W04937	Enah	ENSMUSG00000022995	-	10	3	7	79	99
chr1	182322027	182322077	ENSMUSG00000047539.9:intron0003W00447	Fbxo28	ENSMUSG00000047539	-	65	NA	NA	NA	65
chr1	182322047	182322097	ENSMUSG00000047539.9:intron0003W00448	Fbxo28	ENSMUSG00000047539	-	65	NA	NA	NA	65
chr1	182322067	182322117	ENSMUSG00000047539.9:intron0003W00449	Fbxo28	ENSMUSG00000047539	-	65	NA	NA	NA	65
chr1	183159291	183159341	ENSMUSG00000030768.12:intron0003W03650	Disp1	ENSMUSG00000030768	-	1	104	NA	NA	105
chr1	183159311	183159361	ENSMUSG00000030768.12:intron0003W03651	Disp1	ENSMUSG00000030768	-	1	104	NA	NA	105
chr1	183159331	183159381	ENSMUSG00000030768.12:intron0003W03652	Disp1	ENSMUSG00000030768	-	1	104	NA	NA	105
chr1	185258925	185258975	ENSMUSG00000039318.12:intron0019W02740	Rab3gap2	ENSMUSG00000039318	+	62	NA	NA	NA	62
chr1	185258945	185258995	ENSMUSG00000039318.12:intron0019W02741	Rab3gap2	ENSMUSG00000039318	+	62	NA	NA	NA	62
chr1	187236771	187236821	ENSMUSG00000039210.16:intron0010W01064	Gpatch2	ENSMUSG00000039210	+	48	15	1	NA	64
chr1	187236791	187236841	ENSMUSG00000039210.16:intron0010W01065	Gpatch2	ENSMUSG00000039210	+	48	15	NA	NA	63
chr1	187236776	187236826	ENSMUSG00000104394.2:exon0001W00017	NA	ENSMUSG00000104394	+	48	15	1	NA	64
chr1	187236796	187236846	ENSMUSG00000104394.2:exon0001W00018	NA	ENSMUSG00000104394	+	48	15	NA	NA	63
chr1	188087557	188087607	ENSMUSG00000026610.13:intron0008W23937	Esrrg	ENSMUSG00000026610	+	52	NA	NA	NA	52
chr1	188087577	188087627	ENSMUSG00000026610.13:intron0008W23938	Esrrg	ENSMUSG00000026610	+	52	NA	NA	NA	52
chr1	188091077	188091127	ENSMUSG00000026610.13:intron0008W24113	Esrrg	ENSMUSG00000026610	+	51	NA	NA	NA	51
chr1	188201605	188201655	ENSMUSG00000026610.13:intron0011W29640	Esrrg	ENSMUSG00000026610	+	9	NA	1	41	51
chr1	189909268	189909318	ENSMUSG00000026603.13:intron0002W01439	Smyd2	ENSMUSG00000026603	-	54	2	NA	6	62
chr1	189909288	189909338	ENSMUSG00000026603.13:intron0002W01440	Smyd2	ENSMUSG00000026603	-	54	2	NA	NA	56
chr1	190899664	190899714	ENSMUSG00000089872.10:exon0003W09974	Rps6kc1	ENSMUSG00000089872	-	50	1	2	NA	53
chr1	191615147	191615197	ENSMUSG00000037461.10:intron0016W01974	Ints7	ENSMUSG00000037461	+	44	7	NA	NA	51
chr1	191615167	191615217	ENSMUSG00000037461.10:intron0016W01975	Ints7	ENSMUSG00000037461	+	44	7	NA	NA	51
chr1	194724618	194724668	ENSMUSG00000026640.12:intron0005W05321	Plxna2	ENSMUSG00000026640	+	52	NA	NA	NA	52
chr1	194724638	194724688	ENSMUSG00000026640.12:intron0005W05322	Plxna2	ENSMUSG00000026640	+	52	NA	NA	NA	52
chr2	3715776	3715826	ENSMUSG00000026655.14:intron0005W05101	Fam107b	ENSMUSG00000026655	+	71	NA	NA	NA	71
chr2	3715796	3715846	ENSMUSG00000026655.14:intron0005W05102	Fam107b	ENSMUSG00000026655	+	71	NA	NA	NA	71
chr2	3715816	3715866	ENSMUSG00000026655.14:intron0005W05103	Fam107b	ENSMUSG00000026655	+	71	NA	4	NA	75
chr2	4243305	4243355	ENSMUSG00000026657.16:intron0004W11281	Frmd4a	ENSMUSG00000026657	+	65	NA	7	NA	72
chr2	4243325	4243375	ENSMUSG00000026657.16:intron0004W11282	Frmd4a	ENSMUSG00000026657	+	65	NA	7	NA	72
chr2	4243345	4243395	ENSMUSG00000026657.16:intron0004W11283	Frmd4a	ENSMUSG00000026657	+	67	NA	7	NA	74
chr2	4420693	4420743	ENSMUSG00000026657.16:intron0008W20150	Frmd4a	ENSMUSG00000026657	+	59	NA	NA	NA	59
chr2	4420713	4420763	ENSMUSG00000026657.16:intron0008W20151	Frmd4a	ENSMUSG00000026657	+	59	NA	NA	NA	59
chr2	4420733	4420783	ENSMUSG00000026657.16:intron0008W20152	Frmd4a	ENSMUSG00000026657	+	59	NA	1	NA	60
chr2	5378987	5379037	ENSMUSG00000039145.16:intron0005W04279	Camk1d	ENSMUSG00000039145	-	46	53	11	37	147
chr2	5379007	5379057	ENSMUSG00000039145.16:intron0005W04280	Camk1d	ENSMUSG00000039145	-	46	53	12	40	151
chr2	5379027	5379077	ENSMUSG00000039145.16:intron0005W04281	Camk1d	ENSMUSG00000039145	-	46	53	12	40	151
chr2	5379207	5379257	ENSMUSG00000039145.16:intron0005W04290	Camk1d	ENSMUSG00000039145	-	128	149	47	69	393
chr2	5379227	5379277	ENSMUSG00000039145.16:intron0005W04291	Camk1d	ENSMUSG00000039145	-	128	149	47	74	398
chr2	5379247	5379297	ENSMUSG00000039145.16:intron0005W04292	Camk1d	ENSMUSG00000039145	-	69	105	48	169	391
chr2	5379267	5379317	ENSMUSG00000039145.16:intron0005W04293	Camk1d	ENSMUSG00000039145	-	99	139	53	180	471
chr2	5379287	5379337	ENSMUSG00000039145.16:intron0005W04294	Camk1d	ENSMUSG00000039145	-	59	66	16	26	167
chr2	5839153	5839203	ENSMUSG00000039128.13:intron0002W02243	Cdc123	ENSMUSG00000039128	-	4	NA	NA	55	59
chr2	6351539	6351589	ENSMUSG00000039046.15:intron0002W01445	Usp6nl	ENSMUSG00000039046	+	61	NA	7	NA	68
chr2	6351559	6351609	ENSMUSG00000039046.15:intron0002W01446	Usp6nl	ENSMUSG00000039046	+	61	NA	7	NA	68
chr2	6418940	6418990	ENSMUSG00000039046.15:intron0008W04813	Usp6nl	ENSMUSG00000039046	+	5	NA	NA	63	68
chr2	6418960	6419010	ENSMUSG00000039046.15:intron0008W04814	Usp6nl	ENSMUSG00000039046	+	5	NA	NA	63	68
chr2	6634079	6634129	ENSMUSG00000002107.18:intron0015W04719	Celf2	ENSMUSG00000002107	-	38	NA	8	5	51
chr2	6663152	6663202	ENSMUSG00000002107.18:exon0015W06173	Celf2	ENSMUSG00000002107	-	5	45	2	NA	52
chr2	6764396	6764446	ENSMUSG00000002107.18:intron0013W11235	Celf2	ENSMUSG00000002107	-	6	48	NA	NA	54
chr2	6813816	6813866	ENSMUSG00000002107.18:intron0013W13706	Celf2	ENSMUSG00000002107	-	21	25	9	3	58
chr2	6823176	6823226	ENSMUSG00000002107.18:intron0013W14174	Celf2	ENSMUSG00000002107	-	50	1	2	1	54
chr2	6823196	6823246	ENSMUSG00000002107.18:intron0013W14175	Celf2	ENSMUSG00000002107	-	50	1	NA	1	52
chr2	6834956	6835006	ENSMUSG00000002107.18:intron0013W14763	Celf2	ENSMUSG00000002107	-	4	29	1	21	55
chr2	6834976	6835026	ENSMUSG00000002107.18:intron0013W14764	Celf2	ENSMUSG00000002107	-	4	38	5	21	68
chr2	6847336	6847386	ENSMUSG00000002107.18:intron0013W15382	Celf2	ENSMUSG00000002107	-	55	14	7	NA	76
chr2	6847356	6847406	ENSMUSG00000002107.18:intron0013W15383	Celf2	ENSMUSG00000002107	-	41	14	4	NA	59
chr2	6848816	6848866	ENSMUSG00000002107.18:intron0013W15456	Celf2	ENSMUSG00000002107	-	38	37	8	8	91
chr2	6848836	6848886	ENSMUSG00000002107.18:intron0013W15457	Celf2	ENSMUSG00000002107	-	40	37	8	5	90
chr2	6865696	6865746	ENSMUSG00000002107.18:intron0013W16300	Celf2	ENSMUSG00000002107	-	12	65	9	NA	86
chr2	10079447	10079497	ENSMUSG00000025781.14:intron0001W01172	Atp5c1	ENSMUSG00000025781	-	51	NA	NA	NA	51
chr2	12416290	12416340	ENSMUSG00000026767.12:intron0001W03453	Fam188a	ENSMUSG00000026767	-	48	4	NA	NA	52
chr2	12416310	12416360	ENSMUSG00000026767.12:intron0001W03454	Fam188a	ENSMUSG00000026767	-	48	4	NA	NA	52
chr2	14628596	14628646	ENSMUSG00000057914.15:intron0003W01276	Cacnb2	ENSMUSG00000057914	+	3	NA	NA	48	51
chr2	14684676	14684726	ENSMUSG00000057914.15:intron0003W04080	Cacnb2	ENSMUSG00000057914	+	36	16	NA	NA	52
chr2	16414217	16414267	ENSMUSG00000026748.13:intron0001W02897	Plxdc2	ENSMUSG00000026748	+	51	NA	NA	NA	51
chr2	16414237	16414287	ENSMUSG00000026748.13:intron0001W02898	Plxdc2	ENSMUSG00000026748	+	51	NA	1	NA	52
chr2	18134189	18134239	ENSMUSG00000026743.16:intron0012W03947	Mllt10	ENSMUSG00000026743	+	2	NA	4	54	60
chr2	18949412	18949462	ENSMUSG00000026737.12:intron0001W05359	Pip4k2a	ENSMUSG00000026737	-	78	NA	NA	NA	78
chr2	18949432	18949482	ENSMUSG00000026737.12:intron0001W05360	Pip4k2a	ENSMUSG00000026737	-	78	NA	NA	NA	78
chr2	18949452	18949502	ENSMUSG00000026737.12:intron0001W05361	Pip4k2a	ENSMUSG00000026737	-	78	NA	NA	NA	78
chr2	20576834	20576884	ENSMUSG00000036617.16:intron0009W33355	Etl4	ENSMUSG00000036617	+	65	NA	NA	NA	65
chr2	20576854	20576904	ENSMUSG00000036617.16:intron0009W33356	Etl4	ENSMUSG00000036617	+	65	NA	NA	NA	65
chr2	20576874	20576924	ENSMUSG00000036617.16:intron0009W33357	Etl4	ENSMUSG00000036617	+	65	NA	NA	NA	65
chr2	23026470	23026520	ENSMUSG00000058835.14:intron0001W04323	Abi1	ENSMUSG00000058835	-	54	NA	NA	1	55
chr2	23026490	23026540	ENSMUSG00000058835.14:intron0001W04324	Abi1	ENSMUSG00000058835	-	54	NA	NA	NA	54
chr2	23510659	23510709	ENSMUSG00000026771.14:exon0011W00223	Spopl	ENSMUSG00000026771	-	20	33	1	NA	54
chr2	25501806	25501856	ENSMUSG00000015095.12:intron0001W00054	Fbxw5	ENSMUSG00000015095	+	19	33	NA	5	57
chr2	25501826	25501876	ENSMUSG00000015095.12:intron0001W00055	Fbxw5	ENSMUSG00000015095	+	19	36	7	NA	62
chr2	25501846	25501896	ENSMUSG00000015095.12:intron0001W00056	Fbxw5	ENSMUSG00000015095	+	19	36	7	NA	62
chr2	25891639	25891689	ENSMUSG00000058740.14:intron0006W01395	Kcnt1	ENSMUSG00000058740	+	51	NA	NA	NA	51
chr2	25891659	25891709	ENSMUSG00000058740.14:intron0006W01396	Kcnt1	ENSMUSG00000058740	+	51	NA	NA	NA	51
chr2	25952899	25952949	ENSMUSG00000026933.17:intron0006W01304	Camsap1	ENSMUSG00000026933	-	44	5	2	NA	51
chr2	26343770	26343820	ENSMUSG00000026930.15:intron0014W01413	Gpsm1	ENSMUSG00000026930	+	3	NA	NA	81	84
chr2	26343790	26343840	ENSMUSG00000026930.15:intron0014W01414	Gpsm1	ENSMUSG00000026930	+	3	NA	NA	81	84
chr2	26911286	26911336	ENSMUSG00000062647.16:intron0001W00027	Rpl7a	ENSMUSG00000062647	+	20	31	36	16	103
chr2	26911306	26911356	ENSMUSG00000062647.16:intron0001W00028	Rpl7a	ENSMUSG00000062647	+	20	31	36	16	103
chr2	26912551	26912601	ENSMUSG00000062647.16:exon0004W00090	Rpl7a	ENSMUSG00000062647	+	12	59	16	13	100
chr2	26912571	26912621	ENSMUSG00000062647.16:exon0004W00091	Rpl7a	ENSMUSG00000062647	+	12	59	16	13	100
chr2	26912871	26912921	ENSMUSG00000062647.16:exon0004W00106	Rpl7a	ENSMUSG00000062647	+	52	100	17	6	175
chr2	26912891	26912941	ENSMUSG00000062647.16:exon0004W00107	Rpl7a	ENSMUSG00000062647	+	52	100	17	6	175
chr2	26911280	26911330	ENSMUSG00000065258.1:exon0001W00002	SNORD24	ENSMUSG00000065258	+	13	22	27	12	74
chr2	26911300	26911334	ENSMUSG00000065258.1:exon0001W00003	SNORD24	ENSMUSG00000065258	+	13	22	30	11	76
chr2	26912549	26912599	ENSMUSG00000065295.1:exon0001W00002	SNORD36	ENSMUSG00000065295	+	12	56	9	13	90
chr2	26912569	26912600	ENSMUSG00000065295.1:exon0001W00003	SNORD36	ENSMUSG00000065295	+	12	56	9	13	90
chr2	27019927	27019977	ENSMUSG00000015488.14:exon0007W00500	Cacfd1	ENSMUSG00000015488	+	47	6	4	NA	57
chr2	27019947	27019997	ENSMUSG00000015488.14:exon0007W00501	Cacfd1	ENSMUSG00000015488	+	47	21	4	NA	72
chr2	27279059	27279109	ENSMUSG00000009621.18:intron0021W00849	Vav2	ENSMUSG00000009621	-	35	17	6	NA	58
chr2	27279079	27279129	ENSMUSG00000009621.18:intron0021W00850	Vav2	ENSMUSG00000009621	-	35	16	6	NA	57
chr2	27539804	27539854	ENSMUSG00000080538.1:exon0001W00001	U6atac	ENSMUSG00000080538	-	105	48	8	12	173
chr2	29199375	29199425	ENSMUSG00000035513.19:intron0011W00243	Ntng2	ENSMUSG00000035513	-	51	NA	12	NA	63
chr2	29199395	29199445	ENSMUSG00000035513.19:intron0011W00244	Ntng2	ENSMUSG00000035513	-	51	NA	12	NA	63
chr2	29199415	29199465	ENSMUSG00000035513.19:intron0011W00245	Ntng2	ENSMUSG00000035513	-	51	NA	12	NA	63
chr2	29713088	29713138	ENSMUSG00000039844.19:intron0012W04669	Rapgef1	ENSMUSG00000039844	+	5	44	2	1	52
chr2	29986924	29986974	ENSMUSG00000057738.13:exon0007W01068	Spna2	ENSMUSG00000057738	+	38	53	5	1	97
chr2	29986944	29986994	ENSMUSG00000057738.13:exon0007W01069	Spna2	ENSMUSG00000057738	+	38	46	3	1	88
chr2	30259592	30259642	ENSMUSG00000007476.18:intron0003W01094	Lrrc8a	ENSMUSG00000007476	+	26	25	NA	NA	51
chr2	30259612	30259662	ENSMUSG00000007476.18:intron0003W01095	Lrrc8a	ENSMUSG00000007476	+	26	25	NA	NA	51
chr2	30259632	30259682	ENSMUSG00000007476.18:intron0003W01096	Lrrc8a	ENSMUSG00000007476	+	26	24	3	NA	53
chr2	30259592	30259642	ENSMUSG00000099041.1:intron0002W00952	NA	ENSMUSG00000099041	+	26	25	NA	NA	51
chr2	30259612	30259662	ENSMUSG00000099041.1:intron0002W00953	NA	ENSMUSG00000099041	+	26	25	NA	NA	51
chr2	30259632	30259682	ENSMUSG00000099041.1:intron0002W00954	NA	ENSMUSG00000099041	+	26	24	3	NA	53
chr2	32208060	32208110	ENSMUSG00000039262.16:intron0013W02850	Prrc2b	ENSMUSG00000039262	+	2	52	NA	NA	54
chr2	32208080	32208130	ENSMUSG00000039262.16:intron0013W02851	Prrc2b	ENSMUSG00000039262	+	17	52	NA	NA	69
chr2	32232950	32233000	ENSMUSG00000039262.16:exon0033W04095	Prrc2b	ENSMUSG00000039262	+	18	10	NA	44	72
chr2	32232970	32233020	ENSMUSG00000039262.16:exon0033W04096	Prrc2b	ENSMUSG00000039262	+	18	10	NA	44	72
chr2	32328567	32328617	ENSMUSG00000026825.17:intron0012W01011	Dnm1	ENSMUSG00000026825	-	63	NA	1	NA	64
chr2	32328587	32328637	ENSMUSG00000026825.17:intron0012W01012	Dnm1	ENSMUSG00000026825	-	63	NA	1	NA	64
chr2	32374848	32374898	ENSMUSG00000039205.16:exon0013W01125	Ciz1	ENSMUSG00000039205	+	43	8	NA	NA	51
chr2	32788361	32788411	ENSMUSG00000026797.16:exon0020W00039	Stxbp1	ENSMUSG00000026797	-	23	18	10	NA	51
chr2	32788381	32788431	ENSMUSG00000026797.16:exon0020W00040	Stxbp1	ENSMUSG00000026797	-	26	34	12	1	73
chr2	32788401	32788451	ENSMUSG00000026797.16:exon0020W00041	Stxbp1	ENSMUSG00000026797	-	7	34	11	1	53
chr2	33022007	33022057	ENSMUSG00000038860.15:exon0018W01790	Garnl3	ENSMUSG00000038860	-	57	NA	NA	NA	57
chr2	33022027	33022077	ENSMUSG00000038860.15:exon0018W01791	Garnl3	ENSMUSG00000038860	-	57	NA	NA	NA	57
chr2	34335712	34335762	ENSMUSG00000038718.15:intron0003W08215	Pbx3	ENSMUSG00000038718	-	15	52	15	8	90
chr2	34335732	34335782	ENSMUSG00000038718.15:intron0003W08216	Pbx3	ENSMUSG00000038718	-	15	49	15	8	87
chr2	34335752	34335802	ENSMUSG00000038718.15:intron0003W08217	Pbx3	ENSMUSG00000038718	-	15	44	9	8	76
chr2	34337092	34337142	ENSMUSG00000038718.15:intron0003W08284	Pbx3	ENSMUSG00000038718	-	1	31	NA	31	63
chr2	34337112	34337162	ENSMUSG00000038718.15:intron0003W08285	Pbx3	ENSMUSG00000038718	-	3	31	4	31	69
chr2	34359632	34359682	ENSMUSG00000038718.15:intron0003W09411	Pbx3	ENSMUSG00000038718	-	51	3	NA	2	56
chr2	34359652	34359702	ENSMUSG00000038718.15:intron0003W09412	Pbx3	ENSMUSG00000038718	-	50	3	NA	2	55
chr2	34715149	34715199	ENSMUSG00000026867.18:intron0012W02027	Gapvd1	ENSMUSG00000026867	-	2	1	1	53	57
chr2	34776130	34776180	ENSMUSG00000026864.13:exon0007W00210	Hspa5	ENSMUSG00000026864	+	14	46	5	NA	65
chr2	34776150	34776200	ENSMUSG00000026864.13:exon0007W00211	Hspa5	ENSMUSG00000026864	+	22	47	6	2	77
chr2	34776370	34776420	ENSMUSG00000026864.13:exon0007W00222	Hspa5	ENSMUSG00000026864	+	74	7	2	NA	83
chr2	34776390	34776440	ENSMUSG00000026864.13:exon0007W00223	Hspa5	ENSMUSG00000026864	+	74	7	2	NA	83
chr2	34776410	34776460	ENSMUSG00000026864.13:exon0007W00224	Hspa5	ENSMUSG00000026864	+	45	20	2	NA	67
chr2	36162930	36162980	ENSMUSG00000026887.9:intron0007W01329	Mrrf	ENSMUSG00000026887	+	60	NA	NA	NA	60
chr2	36162950	36163000	ENSMUSG00000026887.9:intron0007W01330	Mrrf	ENSMUSG00000026887	+	60	NA	NA	NA	60
chr2	37374048	37374098	ENSMUSG00000075376.10:exon0020W00200	Rc3h2	ENSMUSG00000075376	-	2	33	1	15	51
chr2	37462668	37462718	ENSMUSG00000035437.15:intron0002W00971	Rabgap1	ENSMUSG00000035437	+	50	3	NA	NA	53
chr2	37569927	37569977	ENSMUSG00000026915.16:exon0023W04335	Strbp	ENSMUSG00000026915	-	16	37	NA	NA	53
chr2	37578367	37578417	ENSMUSG00000026915.16:exon0023W04757	Strbp	ENSMUSG00000026915	-	27	7	2	33	69
chr2	37578387	37578437	ENSMUSG00000026915.16:exon0023W04758	Strbp	ENSMUSG00000026915	-	27	7	2	27	63
chr2	37578407	37578457	ENSMUSG00000026915.16:exon0023W04759	Strbp	ENSMUSG00000026915	-	26	NA	NA	27	53
chr2	37685003	37685053	ENSMUSG00000026915.16:intron0003W10089	Strbp	ENSMUSG00000026915	-	1	5	NA	49	55
chr2	37685023	37685073	ENSMUSG00000026915.16:intron0003W10090	Strbp	ENSMUSG00000026915	-	1	NA	NA	50	51
chr2	39070293	39070343	ENSMUSG00000035236.17:exon0021W00205	Scai	ENSMUSG00000035236	-	7	NA	NA	45	52
chr2	39070313	39070363	ENSMUSG00000035236.17:exon0021W00206	Scai	ENSMUSG00000035236	-	7	NA	NA	47	54
chr2	39081367	39081417	ENSMUSG00000035236.17:intron0018W00759	Scai	ENSMUSG00000035236	-	53	15	8	NA	76
chr2	45046350	45046400	ENSMUSG00000026872.17:intron0008W03135	Zeb2	ENSMUSG00000026872	-	8	NA	NA	43	51
chr2	45046370	45046420	ENSMUSG00000026872.17:intron0008W03136	Zeb2	ENSMUSG00000026872	-	8	NA	NA	43	51
chr2	45073501	45073551	ENSMUSG00000026872.17:intron0007W04493	Zeb2	ENSMUSG00000026872	-	43	17	8	NA	68
chr2	45073521	45073571	ENSMUSG00000026872.17:intron0007W04494	Zeb2	ENSMUSG00000026872	-	43	17	8	NA	68
chr2	48875153	48875203	ENSMUSG00000052155.5:intron0004W03053	Acvr2a	ENSMUSG00000052155	+	26	9	NA	40	75
chr2	49155852	49155902	ENSMUSG00000036792.12:intron0009W10319	Mbd5	ENSMUSG00000036792	+	55	1	NA	NA	56
chr2	49155872	49155922	ENSMUSG00000036792.12:intron0009W10320	Mbd5	ENSMUSG00000036792	+	55	NA	NA	NA	55
chr2	49725009	49725059	ENSMUSG00000026764.15:intron0013W05287	Kif5c	ENSMUSG00000026764	+	52	1	NA	NA	53
chr2	49725029	49725079	ENSMUSG00000026764.15:intron0013W05288	Kif5c	ENSMUSG00000026764	+	52	1	NA	NA	53
chr2	49725049	49725099	ENSMUSG00000026764.15:intron0013W05289	Kif5c	ENSMUSG00000026764	+	52	1	NA	NA	53
chr2	49745926	49745976	ENSMUSG00000026764.15:intron0024W06331	Kif5c	ENSMUSG00000026764	+	15	3	1	40	59
chr2	49745946	49745996	ENSMUSG00000026764.15:intron0024W06332	Kif5c	ENSMUSG00000026764	+	16	NA	1	40	57
chr2	49771303	49771353	ENSMUSG00000026764.15:exon0029W07601	Kif5c	ENSMUSG00000026764	+	20	26	15	9	70
chr2	49771323	49771373	ENSMUSG00000026764.15:exon0029W07602	Kif5c	ENSMUSG00000026764	+	15	17	15	9	56
chr2	49772843	49772893	ENSMUSG00000026764.15:exon0029W07678	Kif5c	ENSMUSG00000026764	+	3	9	8	32	52
chr2	49772863	49772913	ENSMUSG00000026764.15:exon0029W07679	Kif5c	ENSMUSG00000026764	+	3	12	6	34	55
chr2	49774703	49774753	ENSMUSG00000026764.15:exon0029W07771	Kif5c	ENSMUSG00000026764	+	31	13	8	7	59
chr2	49774723	49774773	ENSMUSG00000026764.15:exon0029W07772	Kif5c	ENSMUSG00000026764	+	31	11	8	4	54
chr2	50141194	50141244	ENSMUSG00000050447.15:intron0002W03739	Lypd6	ENSMUSG00000050447	+	1	NA	NA	60	61
chr2	50141214	50141264	ENSMUSG00000050447.15:intron0002W03740	Lypd6	ENSMUSG00000050447	+	1	NA	NA	60	61
chr2	52093374	52093424	ENSMUSG00000036202.15:exon0016W01029	Rif1	ENSMUSG00000036202	+	19	31	16	NA	66
chr2	52093394	52093444	ENSMUSG00000036202.15:exon0016W01030	Rif1	ENSMUSG00000036202	+	19	23	19	NA	61
chr2	52098224	52098274	ENSMUSG00000036202.15:intron0018W01271	Rif1	ENSMUSG00000036202	+	18	4	10	19	51
chr2	52098244	52098294	ENSMUSG00000036202.15:intron0018W01272	Rif1	ENSMUSG00000036202	+	29	4	10	19	62
chr2	52098264	52098314	ENSMUSG00000036202.15:intron0018W01273	Rif1	ENSMUSG00000036202	+	29	3	7	18	57
chr2	52885579	52885629	ENSMUSG00000036053.16:intron0001W01387	Fmnl2	ENSMUSG00000036053	+	54	NA	5	NA	59
chr2	52885599	52885649	ENSMUSG00000036053.16:intron0001W01388	Fmnl2	ENSMUSG00000036053	+	54	NA	4	3	61
chr2	52885619	52885669	ENSMUSG00000036053.16:intron0001W01389	Fmnl2	ENSMUSG00000036053	+	54	NA	1	5	60
chr2	52889579	52889629	ENSMUSG00000036053.16:intron0001W01587	Fmnl2	ENSMUSG00000036053	+	8	21	10	13	52
chr2	52889599	52889649	ENSMUSG00000036053.16:intron0001W01588	Fmnl2	ENSMUSG00000036053	+	17	63	10	13	103
chr2	52889619	52889669	ENSMUSG00000036053.16:intron0001W01589	Fmnl2	ENSMUSG00000036053	+	17	62	7	13	99
chr2	52891259	52891309	ENSMUSG00000036053.16:intron0001W01671	Fmnl2	ENSMUSG00000036053	+	28	23	2	NA	53
chr2	52891279	52891329	ENSMUSG00000036053.16:intron0001W01672	Fmnl2	ENSMUSG00000036053	+	28	23	2	NA	53
chr2	52895159	52895209	ENSMUSG00000036053.16:intron0001W01866	Fmnl2	ENSMUSG00000036053	+	54	4	2	NA	60
chr2	52895179	52895229	ENSMUSG00000036053.16:intron0001W01867	Fmnl2	ENSMUSG00000036053	+	55	NA	1	NA	56
chr2	52895199	52895249	ENSMUSG00000036053.16:intron0001W01868	Fmnl2	ENSMUSG00000036053	+	51	NA	NA	NA	51
chr2	60096850	60096900	ENSMUSG00000026987.16:intron0006W09875	Baz2b	ENSMUSG00000026987	-	56	NA	NA	NA	56
chr2	60241822	60241872	ENSMUSG00000026977.17:exon0008W01598	2024-03-07	ENSMUSG00000026977	+	16	NA	NA	54	70
chr2	60241842	60241892	ENSMUSG00000026977.17:exon0008W01599	2024-03-07	ENSMUSG00000026977	+	16	NA	NA	54	70
chr2	60248291	60248341	ENSMUSG00000026977.17:exon0009W01921	2024-03-07	ENSMUSG00000026977	+	52	NA	NA	1	53
chr2	66025070	66025120	ENSMUSG00000044647.16:exon0009W08968	Csrnp3	ENSMUSG00000044647	+	63	NA	NA	NA	63
chr2	66025090	66025140	ENSMUSG00000044647.16:exon0009W08969	Csrnp3	ENSMUSG00000044647	+	63	NA	NA	NA	63
chr2	67764984	67765034	ENSMUSG00000034780.6:intron0002W09956	B3galt1	ENSMUSG00000034780	+	50	1	NA	NA	51
chr2	67765004	67765054	ENSMUSG00000034780.6:intron0002W09957	B3galt1	ENSMUSG00000034780	+	50	1	NA	NA	51
chr2	67886412	67886462	ENSMUSG00000034780.6:intron0004W16028	B3galt1	ENSMUSG00000034780	+	58	1	1	2	62
chr2	67886432	67886482	ENSMUSG00000034780.6:intron0004W16029	B3galt1	ENSMUSG00000034780	+	58	1	1	NA	60
chr2	68948377	68948427	ENSMUSG00000027035.10:intron0003W04348	Lass6	ENSMUSG00000027035	+	108	NA	NA	10	118
chr2	68948397	68948447	ENSMUSG00000027035.10:intron0003W04349	Lass6	ENSMUSG00000027035	+	108	NA	NA	10	118
chr2	69948590	69948640	ENSMUSG00000044308.17:intron0011W02568	Ubr3	ENSMUSG00000044308	+	86	NA	4	NA	90
chr2	69948610	69948660	ENSMUSG00000044308.17:intron0011W02569	Ubr3	ENSMUSG00000044308	+	90	NA	4	NA	94
chr2	69948630	69948680	ENSMUSG00000044308.17:intron0011W02570	Ubr3	ENSMUSG00000044308	+	89	NA	3	15	107
chr2	70020052	70020102	ENSMUSG00000044308.17:intron0037W06140	Ubr3	ENSMUSG00000044308	+	38	15	5	3	61
chr2	70980466	70980516	ENSMUSG00000041975.17:intron0005W00793	Mettl8	ENSMUSG00000041975	-	69	NA	NA	NA	69
chr2	70980486	70980536	ENSMUSG00000041975.17:intron0005W00794	Mettl8	ENSMUSG00000041975	-	69	NA	NA	NA	69
chr2	70980506	70980556	ENSMUSG00000041975.17:intron0005W00795	Mettl8	ENSMUSG00000041975	-	69	NA	NA	NA	69
chr2	73659378	73659428	ENSMUSG00000056486.17:intron0008W02437	Chn1	ENSMUSG00000056486	-	43	9	1	NA	53
chr2	73659398	73659448	ENSMUSG00000056486.17:intron0008W02438	Chn1	ENSMUSG00000056486	-	43	8	1	NA	52
chr2	73770253	73770303	ENSMUSG00000056486.17:intron0001W07980	Chn1	ENSMUSG00000056486	-	21	6	13	13	53
chr2	73770273	73770323	ENSMUSG00000056486.17:intron0001W07981	Chn1	ENSMUSG00000056486	-	21	6	13	13	53
chr2	73770513	73770563	ENSMUSG00000056486.17:intron0001W07993	Chn1	ENSMUSG00000056486	-	15	41	1	NA	57
chr2	73770533	73770583	ENSMUSG00000056486.17:intron0001W07994	Chn1	ENSMUSG00000056486	-	15	41	1	NA	57
chr2	75662266	75662316	ENSMUSG00000059005.13:intron0003W00151	Hnrnpa3	ENSMUSG00000059005	+	36	11	18	6	71
chr2	75662286	75662336	ENSMUSG00000059005.13:intron0003W00152	Hnrnpa3	ENSMUSG00000059005	+	36	53	18	6	113
chr2	75662306	75662356	ENSMUSG00000059005.13:intron0003W00153	Hnrnpa3	ENSMUSG00000059005	+	37	45	NA	NA	82
chr2	75886523	75886573	ENSMUSG00000042410.15:intron0012W02720	Agps	ENSMUSG00000042410	+	12	24	26	NA	62
chr2	75886543	75886593	ENSMUSG00000042410.15:intron0012W02721	Agps	ENSMUSG00000042410	+	12	24	26	NA	62
chr2	75886563	75886613	ENSMUSG00000042410.15:intron0012W02722	Agps	ENSMUSG00000042410	+	12	24	16	NA	52
chr2	77193760	77193810	ENSMUSG00000042272.17:intron0013W00672	Sestd1	ENSMUSG00000042272	-	58	NA	NA	NA	58
chr2	77193780	77193830	ENSMUSG00000042272.17:intron0013W00673	Sestd1	ENSMUSG00000042272	-	58	NA	NA	NA	58
chr2	77898358	77898408	ENSMUSG00000027014.14:intron0023W00861	Cwc22	ENSMUSG00000027014	-	28	22	11	NA	61
chr2	77901478	77901528	ENSMUSG00000027014.14:intron0023W01017	Cwc22	ENSMUSG00000027014	-	34	18	1	1	54
chr2	77916686	77916736	ENSMUSG00000027014.14:exon0016W01776	Cwc22	ENSMUSG00000027014	-	21	66	45	2	134
chr2	77916706	77916756	ENSMUSG00000027014.14:exon0016W01777	Cwc22	ENSMUSG00000027014	-	28	112	63	3	206
chr2	77916726	77916776	ENSMUSG00000027014.14:exon0016W01778	Cwc22	ENSMUSG00000027014	-	28	99	45	3	175
chr2	77916826	77916876	ENSMUSG00000027014.14:exon0016W01783	Cwc22	ENSMUSG00000027014	-	4	44	18	NA	66
chr2	77916846	77916896	ENSMUSG00000027014.14:exon0016W01784	Cwc22	ENSMUSG00000027014	-	5	46	18	2	71
chr2	77916926	77916976	ENSMUSG00000027014.14:exon0016W01788	Cwc22	ENSMUSG00000027014	-	55	14	2	1	72
chr2	77916946	77916996	ENSMUSG00000027014.14:exon0016W01789	Cwc22	ENSMUSG00000027014	-	81	11	6	1	99
chr2	77916966	77917016	ENSMUSG00000027014.14:exon0016W01790	Cwc22	ENSMUSG00000027014	-	65	10	12	1	88
chr2	77929056	77929106	ENSMUSG00000027014.14:intron0009W02395	Cwc22	ENSMUSG00000027014	-	33	19	12	NA	64
chr2	77929076	77929126	ENSMUSG00000027014.14:intron0009W02396	Cwc22	ENSMUSG00000027014	-	33	21	12	NA	66
chr2	78920397	78920447	ENSMUSG00000027011.14:exon0008W02615	Ube2e3	ENSMUSG00000027011	+	5	48	8	5	66
chr2	80523190	80523240	ENSMUSG00000027002.13:intron0020W01136	Nckap1	ENSMUSG00000027002	-	44	6	1	NA	51
chr2	84603414	84603464	ENSMUSG00000034101.14:intron0021W00168	Ctnnd1	ENSMUSG00000034101	-	35	3	2	34	74
chr2	84603434	84603484	ENSMUSG00000034101.14:intron0021W00169	Ctnnd1	ENSMUSG00000034101	-	25	3	3	34	65
chr2	84603454	84603504	ENSMUSG00000034101.14:intron0021W00170	Ctnnd1	ENSMUSG00000034101	-	25	5	1	33	64
chr2	84603423	84603473	ENSMUSG00000101645.1:intron0020W00100	NA	ENSMUSG00000101645	-	25	3	2	34	64
chr2	84603443	84603493	ENSMUSG00000101645.1:intron0020W00101	NA	ENSMUSG00000101645	-	25	3	3	34	65
chr2	90779700	90779750	ENSMUSG00000008200.14:exon0018W01717	Fnbp4	ENSMUSG00000008200	+	17	30	5	NA	52
chr2	90972310	90972360	ENSMUSG00000005506.16:intron0003W01597	Celf1	ENSMUSG00000005506	+	51	NA	NA	NA	51
chr2	90972330	90972380	ENSMUSG00000005506.16:intron0003W01598	Celf1	ENSMUSG00000005506	+	51	NA	NA	NA	51
chr2	91068296	91068346	ENSMUSG00000002105.15:intron0004W00326	Slc39a13	ENSMUSG00000002105	-	61	NA	NA	NA	61
chr2	91068316	91068366	ENSMUSG00000002105.15:intron0004W00327	Slc39a13	ENSMUSG00000002105	-	61	NA	NA	NA	61
chr2	91137799	91137849	ENSMUSG00000040687.16:exon0037W00023	Madd	ENSMUSG00000040687	-	81	NA	1	NA	82
chr2	91137819	91137869	ENSMUSG00000040687.16:exon0037W00024	Madd	ENSMUSG00000040687	-	81	1	3	NA	85
chr2	91137839	91137889	ENSMUSG00000040687.16:exon0037W00025	Madd	ENSMUSG00000040687	-	81	1	2	NA	84
chr2	91269111	91269161	ENSMUSG00000027255.14:intron0009W00210	Arfgap2	ENSMUSG00000027255	+	76	2	6	NA	84
chr2	91377653	91377703	ENSMUSG00000040591.18:intron0005W05129	1110051M20Rik	ENSMUSG00000040591	-	63	NA	NA	NA	63
chr2	91377673	91377723	ENSMUSG00000040591.18:intron0005W05130	1110051M20Rik	ENSMUSG00000040591	-	63	NA	NA	9	72
chr2	91377693	91377743	ENSMUSG00000040591.18:intron0005W05131	1110051M20Rik	ENSMUSG00000040591	-	63	NA	2	9	74
chr2	91620401	91620451	ENSMUSG00000040549.16:exon0045W04683	Ckap5	ENSMUSG00000040549	+	72	6	1	NA	79
chr2	91620421	91620471	ENSMUSG00000040549.16:exon0045W04684	Ckap5	ENSMUSG00000040549	+	72	4	1	NA	77
chr2	91948944	91948994	ENSMUSG00000040479.11:intron0004W00807	Dgkz	ENSMUSG00000040479	-	1	NA	NA	106	107
chr2	91948964	91949014	ENSMUSG00000040479.11:intron0004W00808	Dgkz	ENSMUSG00000040479	-	1	NA	NA	106	107
chr2	92286304	92286354	ENSMUSG00000058318.15:intron0012W09659	Phf21a	ENSMUSG00000058318	+	53	10	NA	NA	63
chr2	92286324	92286374	ENSMUSG00000058318.15:intron0012W09660	Phf21a	ENSMUSG00000058318	+	53	10	NA	NA	63
chr2	92404185	92404235	ENSMUSG00000068742.11:exon0013W00028	Cry2	ENSMUSG00000068742	-	50	18	NA	NA	68
chr2	92404205	92404255	ENSMUSG00000068742.11:exon0013W00029	Cry2	ENSMUSG00000068742	-	50	13	NA	NA	63
chr2	92404225	92404275	ENSMUSG00000068742.11:exon0013W00030	Cry2	ENSMUSG00000068742	-	50	10	NA	NA	60
chr2	93191962	93192012	ENSMUSG00000068735.14:intron0002W00222	Trp53i11	ENSMUSG00000068735	+	13	16	27	NA	56
chr2	93201605	93201655	ENSMUSG00000068735.14:exon0008W00703	Trp53i11	ENSMUSG00000068735	+	3	16	5	29	53
chr2	93275726	93275776	ENSMUSG00000027217.13:intron0005W03700	Tspan18	ENSMUSG00000027217	-	73	NA	NA	NA	73
chr2	93275746	93275796	ENSMUSG00000027217.13:intron0005W03701	Tspan18	ENSMUSG00000027217	-	73	NA	NA	NA	73
chr2	93275766	93275816	ENSMUSG00000027217.13:intron0005W03702	Tspan18	ENSMUSG00000027217	-	73	NA	2	NA	75
chr2	94032888	94032938	ENSMUSG00000027195.10:exon0012W00011	Hsd17b12	ENSMUSG00000027195	-	15	25	13	1	54
chr2	94353717	94353767	ENSMUSG00000027194.16:intron0017W02649	Ttc17	ENSMUSG00000027194	-	68	4	1	NA	73
chr2	94353737	94353787	ENSMUSG00000027194.16:intron0017W02650	Ttc17	ENSMUSG00000027194	-	68	4	1	NA	73
chr2	102301938	102301988	ENSMUSG00000027189.16:exon0006W00092	Trim44	ENSMUSG00000027189	-	52	NA	2	NA	54
chr2	102301958	102302008	ENSMUSG00000027189.16:exon0006W00093	Trim44	ENSMUSG00000027189	-	52	NA	2	NA	54
chr2	102678149	102678199	ENSMUSG00000005089.15:intron0002W00975	Slc1a2	ENSMUSG00000005089	+	86	NA	NA	NA	86
chr2	102678169	102678219	ENSMUSG00000005089.15:intron0002W00976	Slc1a2	ENSMUSG00000005089	+	86	NA	NA	NA	86
chr2	102678189	102678239	ENSMUSG00000005089.15:intron0002W00977	Slc1a2	ENSMUSG00000005089	+	56	NA	NA	NA	56
chr2	102711043	102711093	ENSMUSG00000005089.15:intron0008W02622	Slc1a2	ENSMUSG00000005089	+	47	13	NA	NA	60
chr2	102748373	102748423	ENSMUSG00000005089.15:intron0013W04489	Slc1a2	ENSMUSG00000005089	+	60	NA	NA	NA	60
chr2	102748393	102748443	ENSMUSG00000005089.15:intron0013W04490	Slc1a2	ENSMUSG00000005089	+	60	NA	NA	NA	60
chr2	102829330	102829380	ENSMUSG00000005087.17:intron0015W00910	Cd44	ENSMUSG00000005087	-	13	22	22	19	76
chr2	102829350	102829400	ENSMUSG00000005087.17:intron0015W00911	Cd44	ENSMUSG00000005087	-	13	25	24	25	87
chr2	102829370	102829420	ENSMUSG00000005087.17:intron0015W00912	Cd44	ENSMUSG00000005087	-	15	20	16	25	76
chr2	103773953	103774003	ENSMUSG00000027184.14:exon0012W00552	Caprin1	ENSMUSG00000027184	-	24	16	8	4	52
chr2	103775252	103775302	ENSMUSG00000027184.14:intron0011W00617	Caprin1	ENSMUSG00000027184	-	38	8	26	10	82
chr2	103775272	103775322	ENSMUSG00000027184.14:intron0011W00618	Caprin1	ENSMUSG00000027184	-	39	32	26	10	107
chr2	103775292	103775342	ENSMUSG00000027184.14:intron0011W00619	Caprin1	ENSMUSG00000027184	-	40	30	30	10	110
chr2	103784085	103784135	ENSMUSG00000027184.14:intron0003W01056	Caprin1	ENSMUSG00000027184	-	54	NA	NA	NA	54
chr2	103784105	103784155	ENSMUSG00000027184.14:intron0003W01057	Caprin1	ENSMUSG00000027184	-	54	NA	NA	NA	54
chr2	103784125	103784175	ENSMUSG00000027184.14:intron0003W01058	Caprin1	ENSMUSG00000027184	-	53	NA	NA	NA	53
chr2	104643586	104643636	ENSMUSG00000027176.8:intron0002W02654	Cstf3	ENSMUSG00000027176	+	75	NA	NA	NA	75
chr2	104643606	104643656	ENSMUSG00000027176.8:intron0002W02655	Cstf3	ENSMUSG00000027176	+	75	NA	NA	NA	75
chr2	104643626	104643676	ENSMUSG00000027176.8:intron0002W02656	Cstf3	ENSMUSG00000027176	+	79	NA	NA	NA	79
chr2	110029859	110029909	ENSMUSG00000027160.16:intron0003W00603	Ccdc34	ENSMUSG00000027160	+	4	53	NA	NA	57
chr2	115998875	115998925	ENSMUSG00000027210.20:exon0013W06790	Meis2	ENSMUSG00000027210	-	1	46	10	NA	57
chr2	115998895	115998945	ENSMUSG00000027210.20:exon0013W06791	Meis2	ENSMUSG00000027210	-	2	46	14	3	65
chr2	115999835	115999885	ENSMUSG00000027210.20:exon0013W06838	Meis2	ENSMUSG00000027210	-	6	47	16	NA	69
chr2	115999855	115999905	ENSMUSG00000027210.20:exon0013W06839	Meis2	ENSMUSG00000027210	-	6	47	15	NA	68
chr2	116043067	116043117	ENSMUSG00000027210.20:intron0010W08998	Meis2	ENSMUSG00000027210	-	30	4	2	17	53
chr2	116050680	116050730	ENSMUSG00000027210.20:intron0008W09378	Meis2	ENSMUSG00000027210	-	49	NA	4	NA	53
chr2	119132323	119132373	ENSMUSG00000027323.10:exon0008W00977	Rad51	ENSMUSG00000027323	+	1	57	1	NA	59
chr2	119132343	119132393	ENSMUSG00000027323.10:exon0008W00978	Rad51	ENSMUSG00000027323	+	1	57	1	NA	59
chr2	119132363	119132413	ENSMUSG00000027323.10:exon0008W00979	Rad51	ENSMUSG00000027323	+	1	57	1	NA	59
chr2	119601767	119601817	ENSMUSG00000085438.1:exon0003W00375	1700020I14Rik	ENSMUSG00000085438	+	27	23	1	NA	51
chr2	119601787	119601837	ENSMUSG00000085438.1:exon0003W00376	1700020I14Rik	ENSMUSG00000085438	+	27	23	5	NA	55
chr2	120034456	120034506	ENSMUSG00000098488.7:exon0001W00053	NA	ENSMUSG00000098488	+	40	2	NA	9	51
chr2	120735123	120735173	ENSMUSG00000027284.16:intron0014W00948	Cdan1	ENSMUSG00000027284	-	38	16	3	NA	57
chr2	120735115	120735165	ENSMUSG00000090100.7:exon0018W00116	Ttbk2	ENSMUSG00000090100	-	38	16	3	NA	57
chr2	120735135	120735185	ENSMUSG00000090100.7:exon0018W00117	Ttbk2	ENSMUSG00000090100	-	38	16	3	NA	57
chr2	120863313	120863363	ENSMUSG00000087519.8:exon0003W00631	AV039307	ENSMUSG00000087519	+	68	NA	NA	NA	68
chr2	120863333	120863383	ENSMUSG00000087519.8:exon0003W00632	AV039307	ENSMUSG00000087519	+	68	NA	NA	NA	68
chr2	120863353	120863403	ENSMUSG00000087519.8:exon0003W00633	AV039307	ENSMUSG00000087519	+	68	NA	NA	NA	68
chr2	121009926	121009976	ENSMUSG00000023572.16:exon0003W00077	Ccndbp1	ENSMUSG00000023572	+	4	22	NA	25	51
chr2	121009946	121009996	ENSMUSG00000023572.16:exon0003W00078	Ccndbp1	ENSMUSG00000023572	+	17	29	10	29	85
chr2	121009966	121010016	ENSMUSG00000023572.16:exon0003W00079	Ccndbp1	ENSMUSG00000023572	+	13	28	10	29	80
chr2	121269891	121269941	ENSMUSG00000043909.16:exon0004W03830	Trp53bp1	ENSMUSG00000043909	-	3	68	NA	NA	71
chr2	121797004	121797054	ENSMUSG00000027238.16:intron0001W12572	Frmd5	ENSMUSG00000027238	-	59	NA	NA	NA	59
chr2	121797024	121797074	ENSMUSG00000027238.16:intron0001W12573	Frmd5	ENSMUSG00000027238	-	59	NA	NA	NA	59
chr2	125087436	125087486	ENSMUSG00000027201.16:intron0018W00141	Myef2	ENSMUSG00000027201	-	12	24	4	11	51
chr2	125097996	125098046	ENSMUSG00000027201.16:exon0013W00668	Myef2	ENSMUSG00000027201	-	7	18	5	23	53
chr2	125115510	125115560	ENSMUSG00000027201.16:intron0002W01546	Myef2	ENSMUSG00000027201	-	19	11	11	33	74
chr2	125115530	125115580	ENSMUSG00000027201.16:intron0002W01547	Myef2	ENSMUSG00000027201	-	19	16	20	33	88
chr2	125115750	125115800	ENSMUSG00000027201.16:intron0002W01558	Myef2	ENSMUSG00000027201	-	29	18	14	NA	61
chr2	125115770	125115820	ENSMUSG00000027201.16:intron0002W01559	Myef2	ENSMUSG00000027201	-	35	19	16	2	72
chr2	125115790	125115840	ENSMUSG00000027201.16:intron0002W01560	Myef2	ENSMUSG00000027201	-	31	17	16	2	66
chr2	126800103	126800153	ENSMUSG00000027365.14:intron0032W00428	Trpm7	ENSMUSG00000027365	-	1	49	1	2	53
chr2	126800123	126800173	ENSMUSG00000027365.14:intron0032W00429	Trpm7	ENSMUSG00000027365	-	1	49	1	2	53
chr2	126821718	126821768	ENSMUSG00000027365.14:intron0021W01509	Trpm7	ENSMUSG00000027365	-	79	NA	NA	NA	79
chr2	126821738	126821788	ENSMUSG00000027365.14:intron0021W01510	Trpm7	ENSMUSG00000027365	-	70	NA	NA	NA	70
chr2	126821758	126821808	ENSMUSG00000027365.14:intron0021W01511	Trpm7	ENSMUSG00000027365	-	70	NA	NA	NA	70
chr2	130172862	130172912	ENSMUSG00000027404.15:exon0006W00073	Snrpb	ENSMUSG00000027404	-	38	45	23	3	109
chr2	130172882	130172932	ENSMUSG00000027404.15:exon0006W00074	Snrpb	ENSMUSG00000027404	-	66	165	64	3	298
chr2	130172902	130172952	ENSMUSG00000027404.15:exon0006W00075	Snrpb	ENSMUSG00000027404	-	66	165	64	3	298
chr2	130275526	130275576	ENSMUSG00000027405.16:intron0004W00057	Nop56	ENSMUSG00000027405	+	31	40	33	2	106
chr2	130275546	130275596	ENSMUSG00000027405.16:intron0004W00058	Nop56	ENSMUSG00000027405	+	31	40	33	2	106
chr2	130275566	130275616	ENSMUSG00000027405.16:intron0004W00059	Nop56	ENSMUSG00000027405	+	20	22	20	2	64
chr2	130276299	130276349	ENSMUSG00000027405.16:exon0006W00096	Nop56	ENSMUSG00000027405	+	16	41	4	2	63
chr2	130276319	130276369	ENSMUSG00000027405.16:exon0006W00097	Nop56	ENSMUSG00000027405	+	12	39	8	2	61
chr2	130277719	130277769	ENSMUSG00000027405.16:exon0006W00167	Nop56	ENSMUSG00000027405	+	7	28	15	4	54
chr2	130277739	130277789	ENSMUSG00000027405.16:exon0006W00168	Nop56	ENSMUSG00000027405	+	7	26	15	4	52
chr2	130278039	130278089	ENSMUSG00000027405.16:exon0006W00183	Nop56	ENSMUSG00000027405	+	20	84	30	20	154
chr2	130278059	130278109	ENSMUSG00000027405.16:exon0006W00184	Nop56	ENSMUSG00000027405	+	20	84	30	20	154
chr2	130275525	130275573	ENSMUSG00000080610.1:exon0001W00002	Snord110	ENSMUSG00000080610	+	11	23	22	NA	56
chr2	130276276	130276326	ENSMUSG00000065287.1:exon0001W00003	SNORA51	ENSMUSG00000065287	+	11	58	8	24	101
chr2	130276296	130276346	ENSMUSG00000065287.1:exon0001W00004	SNORA51	ENSMUSG00000065287	+	16	41	4	2	63
chr2	130276316	130276366	ENSMUSG00000065287.1:exon0001W00005	SNORA51	ENSMUSG00000065287	+	16	49	8	2	75
chr2	130277716	130277766	ENSMUSG00000065289.1:exon0001W00002	SNORD56	ENSMUSG00000065289	+	7	28	15	4	54
chr2	130278035	130278085	ENSMUSG00000065272.1:exon0001W00002	Snord57	ENSMUSG00000065272	+	17	77	29	20	143
chr2	130278055	130278087	ENSMUSG00000065272.1:exon0001W00003	Snord57	ENSMUSG00000065272	+	19	84	30	20	153
chr2	130313501	130313551	ENSMUSG00000053552.14:intron0007W00918	Ebf4	ENSMUSG00000053552	+	44	7	NA	NA	51
chr2	130313521	130313571	ENSMUSG00000053552.14:intron0007W00919	Ebf4	ENSMUSG00000053552	+	44	7	NA	NA	51
chr2	130781984	130782034	ENSMUSG00000027309.18:intron0015W03788	4930402H24Rik	ENSMUSG00000027309	-	51	NA	NA	NA	51
chr2	130782004	130782054	ENSMUSG00000027309.18:intron0015W03789	4930402H24Rik	ENSMUSG00000027309	-	51	NA	NA	NA	51
chr2	130782024	130782074	ENSMUSG00000027309.18:intron0015W03790	4930402H24Rik	ENSMUSG00000027309	-	51	NA	NA	NA	51
chr2	131159019	131159069	ENSMUSG00000027327.16:intron0001W00637	1700037H04Rik	ENSMUSG00000027327	-	10	45	NA	NA	55
chr2	131159039	131159089	ENSMUSG00000027327.16:intron0001W00638	1700037H04Rik	ENSMUSG00000027327	-	14	45	2	1	62
chr2	131159059	131159109	ENSMUSG00000027327.16:intron0001W00639	1700037H04Rik	ENSMUSG00000027327	-	5	45	2	1	53
chr2	132111166	132111216	ENSMUSG00000027340.15:intron0002W02932	Slc23a2	ENSMUSG00000027340	-	55	NA	NA	NA	55
chr2	132111186	132111236	ENSMUSG00000027340.15:intron0002W02933	Slc23a2	ENSMUSG00000027340	-	55	NA	NA	NA	55
chr2	132311943	132311993	ENSMUSG00000058793.14:exon0015W02439	Cds2	ENSMUSG00000058793	+	46	NA	6	NA	52
chr2	132311963	132312013	ENSMUSG00000058793.14:exon0015W02440	Cds2	ENSMUSG00000058793	+	46	NA	6	NA	52
chr2	134595084	134595134	ENSMUSG00000034723.11:exon0008W00046	Tmx4	ENSMUSG00000034723	-	2	33	2	14	51
chr2	134608685	134608735	ENSMUSG00000034723.11:exon0005W00727	Tmx4	ENSMUSG00000034723	-	57	NA	9	NA	66
chr2	134608705	134608755	ENSMUSG00000034723.11:exon0005W00728	Tmx4	ENSMUSG00000034723	-	57	3	9	NA	69
chr2	134608725	134608775	ENSMUSG00000034723.11:exon0005W00729	Tmx4	ENSMUSG00000034723	-	57	3	NA	NA	60
chr2	134918158	134918208	ENSMUSG00000051177.16:intron0002W06605	Plcb1	ENSMUSG00000051177	+	61	5	NA	NA	66
chr2	134918178	134918228	ENSMUSG00000051177.16:intron0002W06606	Plcb1	ENSMUSG00000051177	+	61	5	NA	4	70
chr2	134918198	134918248	ENSMUSG00000051177.16:intron0002W06607	Plcb1	ENSMUSG00000051177	+	61	NA	NA	4	65
chr2	136765441	136765491	ENSMUSG00000027273.13:intron0004W02599	Snap25	ENSMUSG00000027273	+	10	NA	31	11	52
chr2	136765461	136765511	ENSMUSG00000027273.13:intron0004W02600	Snap25	ENSMUSG00000027273	+	21	NA	31	11	63
chr2	136973129	136973179	ENSMUSG00000027281.16:intron0006W04097	2210009G21Rik	ENSMUSG00000027281	+	26	NA	NA	49	75
chr2	136973149	136973199	ENSMUSG00000027281.16:intron0006W04098	2210009G21Rik	ENSMUSG00000027281	+	26	NA	NA	49	75
chr2	146882766	146882816	ENSMUSG00000074749.10:intron0004W01346	Plk1s1	ENSMUSG00000074749	+	72	NA	NA	1	73
chr2	146882786	146882836	ENSMUSG00000074749.10:intron0004W01347	Plk1s1	ENSMUSG00000074749	+	72	NA	NA	1	73
chr2	146882806	146882856	ENSMUSG00000074749.10:intron0004W01348	Plk1s1	ENSMUSG00000074749	+	71	NA	NA	NA	71
chr2	150898584	150898634	ENSMUSG00000032046.15:intron0002W03301	Abhd12	ENSMUSG00000032046	-	56	NA	NA	NA	56
chr2	150898604	150898654	ENSMUSG00000032046.15:intron0002W03302	Abhd12	ENSMUSG00000032046	-	56	NA	NA	NA	56
chr2	152707901	152707951	ENSMUSG00000019188.16:exon0013W01921	H13	ENSMUSG00000019188	+	57	NA	NA	NA	57
chr2	152707921	152707971	ENSMUSG00000019188.16:exon0013W01922	H13	ENSMUSG00000019188	+	57	NA	NA	NA	57
chr2	152707941	152707991	ENSMUSG00000019188.16:exon0013W01923	H13	ENSMUSG00000019188	+	53	NA	NA	NA	53
chr2	153380018	153380068	ENSMUSG00000042548.13:intron0006W01711	Asxl1	ENSMUSG00000042548	+	42	2	6	1	51
chr2	153380038	153380088	ENSMUSG00000042548.13:intron0006W01712	Asxl1	ENSMUSG00000042548	+	42	4	4	1	51
chr2	153385938	153385988	ENSMUSG00000042548.13:intron0006W02007	Asxl1	ENSMUSG00000042548	+	52	NA	4	NA	56
chr2	153385958	153386008	ENSMUSG00000042548.13:intron0006W02008	Asxl1	ENSMUSG00000042548	+	52	NA	4	NA	56
chr2	153518637	153518687	ENSMUSG00000061411.12:intron0001W05559	8430427H17Rik	ENSMUSG00000061411	-	4	NA	NA	51	55
chr2	153518657	153518707	ENSMUSG00000061411.12:intron0001W05560	8430427H17Rik	ENSMUSG00000061411	-	4	NA	NA	51	55
chr2	154480488	154480538	ENSMUSG00000038533.15:intron0002W02201	Cbfa2t2	ENSMUSG00000038533	+	6	44	3	NA	53
chr2	154480508	154480558	ENSMUSG00000038533.15:intron0002W02202	Cbfa2t2	ENSMUSG00000038533	+	6	47	3	NA	56
chr2	155817950	155818000	ENSMUSG00000027612.7:exon0009W02129	Mmp24	ENSMUSG00000027612	+	58	NA	NA	NA	58
chr2	155817970	155818020	ENSMUSG00000027612.7:exon0009W02130	Mmp24	ENSMUSG00000027612	+	58	NA	NA	NA	58
chr2	155817990	155818040	ENSMUSG00000027612.7:exon0009W02131	Mmp24	ENSMUSG00000027612	+	58	NA	NA	NA	58
chr2	156081484	156081534	ENSMUSG00000074643.12:intron0004W00485	Cpne1	ENSMUSG00000074643	-	47	15	NA	NA	62
chr2	156081504	156081554	ENSMUSG00000074643.12:intron0004W00486	Cpne1	ENSMUSG00000074643	-	27	13	1	16	57
chr2	156081484	156081534	ENSMUSG00000098950.7:intron0006W00485	NA	ENSMUSG00000098950	-	47	15	NA	NA	62
chr2	156081504	156081554	ENSMUSG00000098950.7:intron0006W00486	NA	ENSMUSG00000098950	-	27	13	1	16	57
chr2	156094977	156095027	ENSMUSG00000089824.10:exon0003W00152	Rbm12	ENSMUSG00000089824	-	7	28	18	NA	53
chr2	156156089	156156139	ENSMUSG00000027620.16:intron0018W00445	Rbm39	ENSMUSG00000027620	-	23	NA	19	36	78
chr2	156178818	156178868	ENSMUSG00000027620.16:exon0003W01580	Rbm39	ENSMUSG00000027620	-	38	7	3	4	52
chr2	156722602	156722652	ENSMUSG00000061689.15:intron0010W05446	Dlgap4	ENSMUSG00000061689	+	48	6	3	14	71
chr2	156736162	156736212	ENSMUSG00000061689.15:intron0010W06124	Dlgap4	ENSMUSG00000061689	+	15	59	7	NA	81
chr2	156736182	156736232	ENSMUSG00000061689.15:intron0010W06125	Dlgap4	ENSMUSG00000061689	+	15	59	7	NA	81
chr2	156737522	156737572	ENSMUSG00000061689.15:intron0010W06192	Dlgap4	ENSMUSG00000061689	+	4	31	NA	17	52
chr2	156746234	156746284	ENSMUSG00000061689.15:exon0011W06628	Dlgap4	ENSMUSG00000061689	+	26	26	8	29	89
chr2	156746254	156746304	ENSMUSG00000061689.15:exon0011W06629	Dlgap4	ENSMUSG00000061689	+	26	26	8	29	89
chr2	157561895	157561945	ENSMUSG00000067786.16:exon0003W00092	Nnat	ENSMUSG00000067786	+	4	50	5	2	61
chr2	157561915	157561965	ENSMUSG00000067786.16:exon0003W00093	Nnat	ENSMUSG00000067786	+	53	93	12	17	175
chr2	157561935	157561985	ENSMUSG00000067786.16:exon0003W00094	Nnat	ENSMUSG00000067786	+	54	82	19	19	174
chr2	157561955	157562005	ENSMUSG00000067786.16:exon0003W00095	Nnat	ENSMUSG00000067786	+	26	27	12	21	86
chr2	157561975	157562025	ENSMUSG00000067786.16:exon0003W00096	Nnat	ENSMUSG00000067786	+	6	22	5	19	52
chr2	157561995	157562045	ENSMUSG00000067786.16:exon0003W00097	Nnat	ENSMUSG00000067786	+	12	28	3	22	65
chr2	157562015	157562065	ENSMUSG00000067786.16:exon0003W00098	Nnat	ENSMUSG00000067786	+	8	31	4	28	71
chr2	157562075	157562125	ENSMUSG00000067786.16:exon0003W00101	Nnat	ENSMUSG00000067786	+	2	8	1	47	58
chr2	157562295	157562345	ENSMUSG00000067786.16:exon0003W00112	Nnat	ENSMUSG00000067786	+	53	16	2	2	73
chr2	157562315	157562365	ENSMUSG00000067786.16:exon0003W00113	Nnat	ENSMUSG00000067786	+	53	16	9	8	86
chr2	157562335	157562385	ENSMUSG00000067786.16:exon0003W00114	Nnat	ENSMUSG00000067786	+	53	13	9	6	81
chr2	157562375	157562425	ENSMUSG00000067786.16:exon0003W00116	Nnat	ENSMUSG00000067786	+	10	19	29	3	61
chr2	157562395	157562445	ENSMUSG00000067786.16:exon0003W00117	Nnat	ENSMUSG00000067786	+	16	107	41	4	168
chr2	157562415	157562465	ENSMUSG00000067786.16:exon0003W00118	Nnat	ENSMUSG00000067786	+	17	119	34	4	174
chr2	157562435	157562485	ENSMUSG00000067786.16:exon0003W00119	Nnat	ENSMUSG00000067786	+	11	90	9	7	117
chr2	158376880	158376930	ENSMUSG00000044349.15:exon0002W00064	Snhg11	ENSMUSG00000044349	+	61	NA	2	NA	63
chr2	158376900	158376950	ENSMUSG00000044349.15:exon0002W00065	Snhg11	ENSMUSG00000044349	+	61	1	4	NA	66
chr2	158381078	158381128	ENSMUSG00000044349.15:exon0004W00273	Snhg11	ENSMUSG00000044349	+	13	35	5	1	54
chr2	158381098	158381148	ENSMUSG00000044349.15:exon0004W00274	Snhg11	ENSMUSG00000044349	+	12	52	6	1	71
chr2	158381118	158381168	ENSMUSG00000044349.15:exon0004W00275	Snhg11	ENSMUSG00000044349	+	14	45	5	NA	64
chr2	158382218	158382268	ENSMUSG00000044349.15:exon0004W00330	Snhg11	ENSMUSG00000044349	+	21	21	3	28	73
chr2	158382238	158382288	ENSMUSG00000044349.15:exon0004W00331	Snhg11	ENSMUSG00000044349	+	3	19	10	22	54
chr2	158382258	158382308	ENSMUSG00000044349.15:exon0004W00332	Snhg11	ENSMUSG00000044349	+	10	22	9	20	61
chr2	158382418	158382468	ENSMUSG00000044349.15:exon0004W00340	Snhg11	ENSMUSG00000044349	+	1	6	2	45	54
chr2	158382438	158382488	ENSMUSG00000044349.15:exon0004W00341	Snhg11	ENSMUSG00000044349	+	1	6	2	51	60
chr2	158383138	158383188	ENSMUSG00000044349.15:exon0004W00376	Snhg11	ENSMUSG00000044349	+	27	27	NA	NA	54
chr2	158383158	158383208	ENSMUSG00000044349.15:exon0004W00377	Snhg11	ENSMUSG00000044349	+	27	27	NA	NA	54
chr2	158383558	158383608	ENSMUSG00000044349.15:exon0004W00397	Snhg11	ENSMUSG00000044349	+	43	31	1	5	80
chr2	158383578	158383628	ENSMUSG00000044349.15:exon0004W00398	Snhg11	ENSMUSG00000044349	+	43	29	1	3	76
chr2	158384518	158384568	ENSMUSG00000044349.15:exon0004W00445	Snhg11	ENSMUSG00000044349	+	7	120	1	1	129
chr2	158384538	158384588	ENSMUSG00000044349.15:exon0004W00446	Snhg11	ENSMUSG00000044349	+	7	130	1	1	139
chr2	158384558	158384608	ENSMUSG00000044349.15:exon0004W00447	Snhg11	ENSMUSG00000044349	+	7	130	1	NA	138
chr2	161023948	161023998	ENSMUSG00000057133.14:intron0010W03850	Chd6	ENSMUSG00000057133	-	12	NA	2	37	51
chr2	161041903	161041953	ENSMUSG00000057133.14:intron0004W04747	Chd6	ENSMUSG00000057133	-	69	NA	NA	NA	69
chr2	161041923	161041973	ENSMUSG00000057133.14:intron0004W04748	Chd6	ENSMUSG00000057133	-	77	NA	NA	NA	77
chr2	161041943	161041984	ENSMUSG00000057133.14:intron0004W04749	Chd6	ENSMUSG00000057133	-	77	NA	NA	NA	77
chr2	162567306	162567356	ENSMUSG00000053141.16:intron0001W52268	Ptprt	ENSMUSG00000053141	-	56	NA	1	NA	57
chr2	162567326	162567376	ENSMUSG00000053141.16:intron0001W52269	Ptprt	ENSMUSG00000053141	-	56	NA	NA	NA	56
chr2	162567346	162567396	ENSMUSG00000053141.16:intron0001W52270	Ptprt	ENSMUSG00000053141	-	56	NA	NA	NA	56
chr2	162932433	162932483	ENSMUSG00000016921.14:exon0002W00046	Srsf6	ENSMUSG00000016921	+	29	40	19	NA	88
chr2	162932453	162932503	ENSMUSG00000016921.14:exon0002W00047	Srsf6	ENSMUSG00000016921	+	47	26	19	NA	92
chr2	162932473	162932523	ENSMUSG00000016921.14:exon0002W00048	Srsf6	ENSMUSG00000016921	+	39	3	14	NA	56
chr2	162932853	162932903	ENSMUSG00000016921.14:exon0002W00067	Srsf6	ENSMUSG00000016921	+	24	12	20	11	67
chr2	162932873	162932923	ENSMUSG00000016921.14:exon0002W00068	Srsf6	ENSMUSG00000016921	+	20	60	NA	13	93
chr2	162932893	162932943	ENSMUSG00000016921.14:exon0002W00069	Srsf6	ENSMUSG00000016921	+	1	68	1	13	83
chr2	162932913	162932963	ENSMUSG00000016921.14:exon0002W00070	Srsf6	ENSMUSG00000016921	+	16	69	11	2	98
chr2	162933013	162933063	ENSMUSG00000016921.14:exon0002W00075	Srsf6	ENSMUSG00000016921	+	18	26	33	9	86
chr2	162933033	162933083	ENSMUSG00000016921.14:exon0002W00076	Srsf6	ENSMUSG00000016921	+	12	26	24	9	71
chr2	162933073	162933123	ENSMUSG00000016921.14:exon0002W00078	Srsf6	ENSMUSG00000016921	+	37	11	9	2	59
chr2	162933093	162933143	ENSMUSG00000016921.14:exon0002W00079	Srsf6	ENSMUSG00000016921	+	37	9	11	2	59
chr2	162933193	162933243	ENSMUSG00000016921.14:exon0002W00084	Srsf6	ENSMUSG00000016921	+	20	19	19	NA	58
chr2	162933213	162933263	ENSMUSG00000016921.14:exon0002W00085	Srsf6	ENSMUSG00000016921	+	17	24	20	NA	61
chr2	162933453	162933503	ENSMUSG00000016921.14:exon0002W00097	Srsf6	ENSMUSG00000016921	+	22	39	3	NA	64
chr2	163445145	163445195	ENSMUSG00000017943.15:intron0001W00334	Gdap1l1	ENSMUSG00000017943	+	52	NA	NA	NA	52
chr2	163445165	163445215	ENSMUSG00000017943.15:intron0001W00335	Gdap1l1	ENSMUSG00000017943	+	52	NA	NA	NA	52
chr2	163724618	163724668	ENSMUSG00000035268.14:intron0006W03312	Pkig	ENSMUSG00000035268	+	53	NA	NA	NA	53
chr2	163724638	163724688	ENSMUSG00000035268.14:intron0006W03313	Pkig	ENSMUSG00000035268	+	53	NA	NA	NA	53
chr2	163724658	163724708	ENSMUSG00000035268.14:intron0006W03314	Pkig	ENSMUSG00000035268	+	53	NA	NA	NA	53
chr2	165292642	165292692	ENSMUSG00000017670.16:intron0024W00232	Elmo2	ENSMUSG00000017670	-	32	8	NA	15	55
chr2	165292662	165292712	ENSMUSG00000017670.16:intron0024W00233	Elmo2	ENSMUSG00000017670	-	32	9	NA	15	56
chr2	165854859	165854909	ENSMUSG00000039671.18:intron0013W03539	Zmynd8	ENSMUSG00000039671	-	8	7	3	42	60
chr2	166604927	166604977	ENSMUSG00000039621.13:intron0011W01924	Prex1	ENSMUSG00000039621	-	83	NA	NA	NA	83
chr2	166604947	166604997	ENSMUSG00000039621.13:intron0011W01925	Prex1	ENSMUSG00000039621	-	83	NA	NA	NA	83
chr2	166696745	166696795	ENSMUSG00000039621.13:intron0002W06514	Prex1	ENSMUSG00000039621	-	62	1	NA	NA	63
chr2	166841177	166841227	ENSMUSG00000074582.10:intron0006W01780	Arfgef2	ENSMUSG00000074582	+	50	2	NA	NA	52
chr2	166841197	166841247	ENSMUSG00000074582.10:intron0006W01781	Arfgef2	ENSMUSG00000074582	+	50	2	NA	NA	52
chr2	167063493	167063543	ENSMUSG00000074578.12:exon0001W00029	1500012F01Rik	ENSMUSG00000074578	+	22	37	10	5	74
chr2	167063513	167063563	ENSMUSG00000074578.12:exon0001W00030	1500012F01Rik	ENSMUSG00000074578	+	25	37	10	6	78
chr2	167065313	167065363	ENSMUSG00000074578.12:exon0001W00120	1500012F01Rik	ENSMUSG00000074578	+	13	35	18	4	70
chr2	167065333	167065383	ENSMUSG00000074578.12:exon0001W00121	1500012F01Rik	ENSMUSG00000074578	+	11	31	13	4	59
chr2	167063492	167063542	ENSMUSG00000077515.1:exon0001W00002	SNORD12	ENSMUSG00000077515	+	22	37	10	5	74
chr2	167063512	167063562	ENSMUSG00000077515.1:exon0001W00003	SNORD12	ENSMUSG00000077515	+	25	37	10	6	78
chr2	167065315	167065365	ENSMUSG00000077698.1:exon0001W00003	Snord12	ENSMUSG00000077698	+	13	35	18	4	70
chr2	167510117	167510167	ENSMUSG00000006418.17:intron0004W00875	Rnf114	ENSMUSG00000006418	+	94	1	1	NA	96
chr2	167510137	167510187	ENSMUSG00000006418.17:intron0004W00876	Rnf114	ENSMUSG00000006418	+	94	1	1	NA	96
chr2	167510157	167510207	ENSMUSG00000006418.17:intron0004W00877	Rnf114	ENSMUSG00000006418	+	62	1	NA	NA	63
chr2	167611208	167611258	ENSMUSG00000078923.10:intron0003W00179	Ube2v1	ENSMUSG00000078923	-	1	NA	NA	53	54
chr2	167611209	167611259	ENSMUSG00000089739.2:intron0006W00169	Gm20431	ENSMUSG00000089739	-	1	NA	NA	53	54
chr2	168205594	168205644	ENSMUSG00000051149.15:intron0001W01232	Adnp	ENSMUSG00000051149	-	43	NA	NA	10	53
chr2	168205614	168205664	ENSMUSG00000051149.15:intron0001W01233	Adnp	ENSMUSG00000051149	-	43	NA	NA	10	53
chr2	168205594	168205644	ENSMUSG00000093752.1:intron0009W01232	Gm20716	ENSMUSG00000093752	-	43	NA	NA	10	53
chr2	168205614	168205664	ENSMUSG00000093752.1:intron0009W01233	Gm20716	ENSMUSG00000093752	-	43	NA	NA	10	53
chr2	169696639	169696689	ENSMUSG00000047907.11:intron0001W03182	Tshz2	ENSMUSG00000047907	+	15	32	20	NA	67
chr2	173770261	173770311	ENSMUSG00000054455.4:intron0003W01638	Vapb	ENSMUSG00000054455	+	1	NA	NA	51	52
chr2	173770281	173770331	ENSMUSG00000054455.4:intron0003W01639	Vapb	ENSMUSG00000054455	+	1	NA	NA	51	52
chr2	179456711	179456761	ENSMUSG00000000305.12:intron0003W00715	Cdh4	ENSMUSG00000000305	+	47	11	1	NA	59
chr2	179659431	179659481	ENSMUSG00000000305.12:intron0003W10851	Cdh4	ENSMUSG00000000305	+	61	1	NA	NA	62
chr2	179659451	179659501	ENSMUSG00000000305.12:intron0003W10852	Cdh4	ENSMUSG00000000305	+	61	NA	NA	NA	61
chr2	179970354	179970404	ENSMUSG00000039117.15:intron0001W02909	Taf4a	ENSMUSG00000039117	-	8	NA	NA	48	56
chr2	180072126	180072176	ENSMUSG00000039069.19:intron0002W00079	Gtpbp5	ENSMUSG00000039069	+	38	12	6	NA	56
chr2	180072146	180072196	ENSMUSG00000039069.19:intron0002W00080	Gtpbp5	ENSMUSG00000039069	+	38	12	6	NA	56
chr2	180074053	180074103	ENSMUSG00000039069.19:intron0003W00176	Gtpbp5	ENSMUSG00000039069	+	94	NA	NA	NA	94
chr2	180074073	180074123	ENSMUSG00000039069.19:intron0003W00177	Gtpbp5	ENSMUSG00000039069	+	94	NA	NA	NA	94
chr2	180074093	180074143	ENSMUSG00000039069.19:intron0003W00178	Gtpbp5	ENSMUSG00000039069	+	94	NA	NA	NA	94
chr2	180701368	180701418	ENSMUSG00000038914.15:intron0002W02171	Dido1	ENSMUSG00000038914	-	38	5	10	5	58
chr2	180701388	180701438	ENSMUSG00000038914.15:intron0002W02172	Dido1	ENSMUSG00000038914	-	38	5	10	5	58
chr2	180917847	180917897	ENSMUSG00000038848.14:intron0004W00675	Ythdf1	ENSMUSG00000038848	-	80	NA	NA	NA	80
chr2	180917867	180917917	ENSMUSG00000038848.14:intron0004W00676	Ythdf1	ENSMUSG00000038848	-	81	NA	NA	NA	81
chr2	180917887	180917937	ENSMUSG00000038848.14:intron0004W00677	Ythdf1	ENSMUSG00000038848	-	81	NA	NA	NA	81
chr2	180973194	180973244	ENSMUSG00000027575.19:exon0005W00299	Arfgap1	ENSMUSG00000027575	+	17	26	19	14	76
chr2	181287334	181287384	ENSMUSG00000038705.13:intron0001W01797	Gmeb2	ENSMUSG00000038705	-	10	91	8	NA	109
chr2	181287354	181287404	ENSMUSG00000038705.13:intron0001W01798	Gmeb2	ENSMUSG00000038705	-	10	93	8	NA	111
chr2	181582768	181582818	ENSMUSG00000089917.7:intron0001W00684	Uckl1	ENSMUSG00000089917	-	1	51	NA	4	56
chr2	181582788	181582838	ENSMUSG00000089917.7:intron0001W00685	Uckl1	ENSMUSG00000089917	-	1	51	NA	4	56
chr2	181582808	181582858	ENSMUSG00000089917.7:intron0001W00686	Uckl1	ENSMUSG00000089917	-	1	51	NA	NA	52
chr2	181582762	181582812	ENSMUSG00000000823.16:exon0016W00034	Znf512b	ENSMUSG00000000823	-	1	54	NA	4	59
chr2	181582782	181582832	ENSMUSG00000000823.16:exon0016W00035	Znf512b	ENSMUSG00000000823	-	1	51	NA	4	56
chr2	181582802	181582852	ENSMUSG00000000823.16:exon0016W00036	Znf512b	ENSMUSG00000000823	-	1	51	NA	4	56
chr2	181825701	181825751	ENSMUSG00000010505.15:intron0023W03118	Myt1	ENSMUSG00000010505	+	58	1	NA	NA	59
chr2	181825721	181825771	ENSMUSG00000010505.15:intron0023W03119	Myt1	ENSMUSG00000010505	+	58	NA	NA	NA	58
chr3	7444010	7444060	ENSMUSG00000027499.12:exon0005W03867	Pkia	ENSMUSG00000027499	+	45	29	3	17	94
chr3	7444030	7444080	ENSMUSG00000027499.12:exon0005W03868	Pkia	ENSMUSG00000027499	+	45	28	1	17	91
chr3	8561225	8561275	ENSMUSG00000027500.10:exon0005W02595	Stmn2	ENSMUSG00000027500	+	39	35	5	NA	79
chr3	9812580	9812630	ENSMUSG00000027508.15:intron0002W06255	Pag1	ENSMUSG00000027508	-	51	NA	NA	NA	51
chr3	9812600	9812650	ENSMUSG00000027508.15:intron0002W06256	Pag1	ENSMUSG00000027508	-	51	NA	NA	NA	51
chr3	17795963	17796013	ENSMUSG00000100252.6:exon0004W00304	NA	ENSMUSG00000100252	+	34	31	4	12	81
chr3	17795983	17796033	ENSMUSG00000100252.6:exon0004W00305	NA	ENSMUSG00000100252	+	36	33	7	20	96
chr3	17796003	17796053	ENSMUSG00000100252.6:exon0004W00306	NA	ENSMUSG00000100252	+	21	33	6	8	68
chr3	17797963	17798013	ENSMUSG00000100252.6:exon0004W00404	NA	ENSMUSG00000100252	+	14	10	4	31	59
chr3	19241249	19241299	ENSMUSG00000069094.12:intron0006W00908	Pde7a	ENSMUSG00000069094	-	51	NA	NA	NA	51
chr3	19241269	19241319	ENSMUSG00000069094.12:intron0006W00909	Pde7a	ENSMUSG00000069094	-	51	NA	NA	NA	51
chr3	22128993	22129043	ENSMUSG00000027630.13:intron0005W02616	Tbl1xr1	ENSMUSG00000027630	+	2	1	6	50	59
chr3	22129013	22129063	ENSMUSG00000027630.13:intron0005W02617	Tbl1xr1	ENSMUSG00000027630	+	2	1	6	50	59
chr3	25660417	25660467	ENSMUSG00000063887.13:intron0006W11711	Nlgn1	ENSMUSG00000063887	-	3	199	32	NA	234
chr3	25660437	25660487	ENSMUSG00000063887.13:intron0006W11712	Nlgn1	ENSMUSG00000063887	-	4	199	32	NA	235
chr3	25660457	25660507	ENSMUSG00000063887.13:intron0006W11713	Nlgn1	ENSMUSG00000063887	-	4	198	33	NA	235
chr3	25674777	25674827	ENSMUSG00000063887.13:intron0006W12429	Nlgn1	ENSMUSG00000063887	-	31	21	5	NA	57
chr3	25675137	25675187	ENSMUSG00000063887.13:intron0006W12447	Nlgn1	ENSMUSG00000063887	-	52	NA	NA	NA	52
chr3	25675157	25675207	ENSMUSG00000063887.13:intron0006W12448	Nlgn1	ENSMUSG00000063887	-	52	NA	NA	NA	52
chr3	25722737	25722787	ENSMUSG00000063887.13:intron0006W14827	Nlgn1	ENSMUSG00000063887	-	85	13	NA	NA	98
chr3	25722757	25722807	ENSMUSG00000063887.13:intron0006W14828	Nlgn1	ENSMUSG00000063887	-	85	13	NA	NA	98
chr3	25722777	25722827	ENSMUSG00000063887.13:intron0006W14829	Nlgn1	ENSMUSG00000063887	-	85	NA	NA	NA	85
chr3	25898517	25898567	ENSMUSG00000063887.13:intron0006W23616	Nlgn1	ENSMUSG00000063887	-	68	NA	2	NA	70
chr3	25898537	25898587	ENSMUSG00000063887.13:intron0006W23617	Nlgn1	ENSMUSG00000063887	-	68	NA	NA	NA	68
chr3	25898557	25898607	ENSMUSG00000063887.13:intron0006W23618	Nlgn1	ENSMUSG00000063887	-	66	NA	NA	NA	66
chr3	25911137	25911187	ENSMUSG00000063887.13:intron0006W24247	Nlgn1	ENSMUSG00000063887	-	54	NA	NA	NA	54
chr3	25911157	25911207	ENSMUSG00000063887.13:intron0006W24248	Nlgn1	ENSMUSG00000063887	-	54	NA	NA	NA	54
chr3	26116397	26116447	ENSMUSG00000063887.13:intron0004W34510	Nlgn1	ENSMUSG00000063887	-	1	29	9	14	53
chr3	27583936	27583986	ENSMUSG00000039286.12:intron0005W08390	Fndc3b	ENSMUSG00000039286	-	80	NA	NA	NA	80
chr3	27583956	27584006	ENSMUSG00000039286.12:intron0005W08391	Fndc3b	ENSMUSG00000039286	-	80	NA	NA	NA	80
chr3	27583976	27584026	ENSMUSG00000039286.12:intron0005W08392	Fndc3b	ENSMUSG00000039286	-	80	NA	NA	NA	80
chr3	28369726	28369776	ENSMUSG00000027692.16:intron0002W05327	Tnik	ENSMUSG00000027692	+	38	14	2	1	55
chr3	28369746	28369796	ENSMUSG00000027692.16:intron0002W05328	Tnik	ENSMUSG00000027692	+	38	17	2	1	58
chr3	28593773	28593823	ENSMUSG00000027692.16:intron0014W16530	Tnik	ENSMUSG00000027692	+	8	45	1	NA	54
chr3	30204503	30204553	ENSMUSG00000027684.16:intron0005W12661	Mecom	ENSMUSG00000027684	-	70	NA	NA	NA	70
chr3	30204523	30204573	ENSMUSG00000027684.16:intron0005W12662	Mecom	ENSMUSG00000027684	-	70	NA	NA	NA	70
chr3	32034695	32034745	ENSMUSG00000037610.15:intron0002W06610	Kcnmb2	ENSMUSG00000037610	+	58	NA	NA	NA	58
chr3	32034715	32034765	ENSMUSG00000037610.15:intron0002W06611	Kcnmb2	ENSMUSG00000037610	+	58	NA	NA	NA	58
chr3	32034735	32034785	ENSMUSG00000037610.15:intron0002W06612	Kcnmb2	ENSMUSG00000037610	+	58	NA	NA	NA	58
chr3	34435989	34436039	ENSMUSG00000105265.4:intron0003W16587	NA	ENSMUSG00000105265	+	73	10	3	NA	86
chr3	34436009	34436059	ENSMUSG00000105265.4:intron0003W16588	NA	ENSMUSG00000105265	+	73	10	3	NA	86
chr3	34436029	34436079	ENSMUSG00000105265.4:intron0003W16589	NA	ENSMUSG00000105265	+	65	2	NA	NA	67
chr3	36896204	36896254	ENSMUSG00000037270.17:intron0012W01657	4932438A13Rik	ENSMUSG00000037270	+	6	47	NA	NA	53
chr3	36896224	36896274	ENSMUSG00000037270.17:intron0012W01658	4932438A13Rik	ENSMUSG00000037270	+	6	47	NA	NA	53
chr3	37481618	37481668	ENSMUSG00000027722.14:intron0016W03088	Spata5	ENSMUSG00000027722	+	74	58	35	108	275
chr3	37481638	37481688	ENSMUSG00000027722.14:intron0016W03089	Spata5	ENSMUSG00000027722	+	74	58	35	108	275
chr3	37481658	37481708	ENSMUSG00000027722.14:intron0016W03090	Spata5	ENSMUSG00000027722	+	74	59	35	108	276
chr3	52031996	52032046	ENSMUSG00000061143.15:intron0001W17305	Maml3	ENSMUSG00000061143	-	57	1	5	NA	63
chr3	52032016	52032066	ENSMUSG00000061143.15:intron0001W17306	Maml3	ENSMUSG00000061143	-	57	NA	NA	NA	57
chr3	52082496	52082546	ENSMUSG00000061143.15:intron0001W19830	Maml3	ENSMUSG00000061143	-	3	7	8	35	53
chr3	52098036	52098086	ENSMUSG00000061143.15:intron0001W20607	Maml3	ENSMUSG00000061143	-	2	NA	1	55	58
chr3	52098056	52098106	ENSMUSG00000061143.15:intron0001W20608	Maml3	ENSMUSG00000061143	-	2	5	1	55	63
chr3	55273411	55273461	ENSMUSG00000027797.15:intron0003W01553	Dclk1	ENSMUSG00000027797	+	49	NA	3	NA	52
chr3	55273431	55273481	ENSMUSG00000027797.15:intron0003W01554	Dclk1	ENSMUSG00000027797	+	49	NA	3	NA	52
chr3	55625614	55625664	ENSMUSG00000027799.12:exon0060W00022	Nbea	ENSMUSG00000027799	-	5	27	11	39	82
chr3	55625634	55625684	ENSMUSG00000027799.12:exon0060W00023	Nbea	ENSMUSG00000027799	-	5	30	11	39	85
chr3	56107600	56107650	ENSMUSG00000027799.12:intron0001W24116	Nbea	ENSMUSG00000027799	-	5	4	NA	42	51
chr3	56181180	56181230	ENSMUSG00000027799.12:intron0001W27795	Nbea	ENSMUSG00000027799	-	9	27	4	16	56
chr3	56181200	56181250	ENSMUSG00000027799.12:intron0001W27796	Nbea	ENSMUSG00000027799	-	9	38	21	18	86
chr3	56181220	56181270	ENSMUSG00000027799.12:intron0001W27797	Nbea	ENSMUSG00000027799	-	14	64	41	3	122
chr3	56181240	56181290	ENSMUSG00000027799.12:intron0001W27798	Nbea	ENSMUSG00000027799	-	13	41	38	2	94
chr3	58420459	58420509	ENSMUSG00000027806.9:intron0001W00288	Tsc22d2	ENSMUSG00000027806	+	69	NA	NA	NA	69
chr3	58420479	58420529	ENSMUSG00000027806.9:intron0001W00289	Tsc22d2	ENSMUSG00000027806	+	69	NA	NA	NA	69
chr3	58420499	58420549	ENSMUSG00000027806.9:intron0001W00290	Tsc22d2	ENSMUSG00000027806	+	69	NA	NA	NA	69
chr3	62535088	62535138	ENSMUSG00000043441.5:intron0003W00302	Gpr149	ENSMUSG00000043441	-	58	NA	NA	NA	58
chr3	62535108	62535158	ENSMUSG00000043441.5:intron0003W00303	Gpr149	ENSMUSG00000043441	-	58	NA	NA	NA	58
chr3	62535128	62535178	ENSMUSG00000043441.5:intron0003W00304	Gpr149	ENSMUSG00000043441	-	58	NA	NA	NA	58
chr3	68076838	68076888	ENSMUSG00000102422.1:intron0004W09231	NA	ENSMUSG00000102422	+	50	NA	1	NA	51
chr3	68182978	68183028	ENSMUSG00000102422.1:intron0004W14538	NA	ENSMUSG00000102422	+	51	NA	NA	NA	51
chr3	68182998	68183048	ENSMUSG00000102422.1:intron0004W14539	NA	ENSMUSG00000102422	+	51	NA	NA	NA	51
chr3	68183018	68183068	ENSMUSG00000102422.1:intron0004W14540	NA	ENSMUSG00000102422	+	51	NA	NA	NA	51
chr3	68076847	68076897	ENSMUSG00000027777.15:intron0001W00603	Schip1	ENSMUSG00000027777	+	50	NA	1	NA	51
chr3	68182987	68183037	ENSMUSG00000027777.15:intron0001W05910	Schip1	ENSMUSG00000027777	+	51	NA	NA	NA	51
chr3	68183007	68183057	ENSMUSG00000027777.15:intron0001W05911	Schip1	ENSMUSG00000027777	+	51	NA	NA	NA	51
chr3	69017659	69017709	ENSMUSG00000034349.14:intron0007W00647	Smc4	ENSMUSG00000034349	+	53	2	NA	NA	55
chr3	69017679	69017729	ENSMUSG00000034349.14:intron0007W00648	Smc4	ENSMUSG00000034349	+	53	8	NA	NA	61
chr3	69017699	69017749	ENSMUSG00000034349.14:intron0007W00649	Smc4	ENSMUSG00000034349	+	55	6	NA	NA	61
chr3	69085174	69085224	ENSMUSG00000027782.10:intron0013W00903	Kpna4	ENSMUSG00000027782	-	16	18	26	21	81
chr3	69085194	69085244	ENSMUSG00000027782.10:intron0013W00904	Kpna4	ENSMUSG00000027782	-	21	31	22	24	98
chr3	69085214	69085264	ENSMUSG00000027782.10:intron0013W00905	Kpna4	ENSMUSG00000027782	-	17	31	21	34	103
chr3	69085234	69085284	ENSMUSG00000027782.10:intron0013W00906	Kpna4	ENSMUSG00000027782	-	2	18	15	16	51
chr3	69085254	69085304	ENSMUSG00000027782.10:intron0013W00907	Kpna4	ENSMUSG00000027782	-	6	11	6	40	63
chr3	69085274	69085324	ENSMUSG00000027782.10:intron0013W00908	Kpna4	ENSMUSG00000027782	-	5	9	1	66	81
chr3	69085294	69085344	ENSMUSG00000027782.10:intron0013W00909	Kpna4	ENSMUSG00000027782	-	6	5	3	47	61
chr3	69085354	69085404	ENSMUSG00000027782.10:intron0013W00912	Kpna4	ENSMUSG00000027782	-	15	20	11	21	67
chr3	69085374	69085424	ENSMUSG00000027782.10:intron0013W00913	Kpna4	ENSMUSG00000027782	-	15	20	11	21	67
chr3	69085144	69085194	ENSMUSG00000089417.1:exon0001W00003	SCARNA7	ENSMUSG00000089417	-	8	11	33	1	53
chr3	69085184	69085234	ENSMUSG00000089417.1:exon0001W00005	SCARNA7	ENSMUSG00000089417	-	21	24	25	24	94
chr3	69085204	69085254	ENSMUSG00000089417.1:exon0001W00006	SCARNA7	ENSMUSG00000089417	-	17	26	26	33	102
chr3	69085224	69085274	ENSMUSG00000089417.1:exon0001W00007	SCARNA7	ENSMUSG00000089417	-	6	24	18	19	67
chr3	69085244	69085294	ENSMUSG00000089417.1:exon0001W00008	SCARNA7	ENSMUSG00000089417	-	2	15	11	38	66
chr3	69085264	69085314	ENSMUSG00000089417.1:exon0001W00009	SCARNA7	ENSMUSG00000089417	-	5	5	2	56	68
chr3	69085284	69085334	ENSMUSG00000089417.1:exon0001W00010	SCARNA7	ENSMUSG00000089417	-	6	9	1	67	83
chr3	69085364	69085414	ENSMUSG00000089417.1:exon0001W00014	SCARNA7	ENSMUSG00000089417	-	15	20	11	21	67
chr3	75592282	75592332	ENSMUSG00000027834.15:intron0001W01738	Serpini1	ENSMUSG00000027834	+	1	64	NA	NA	65
chr3	79159435	79159485	ENSMUSG00000062232.14:intron0008W04849	Rapgef2	ENSMUSG00000062232	-	56	NA	NA	NA	56
chr3	79159455	79159505	ENSMUSG00000062232.14:intron0008W04850	Rapgef2	ENSMUSG00000062232	-	56	NA	NA	NA	56
chr3	80689391	80689441	ENSMUSG00000033981.14:intron0014W00397	Gria2	ENSMUSG00000033981	-	57	12	11	NA	80
chr3	80689411	80689461	ENSMUSG00000033981.14:intron0014W00398	Gria2	ENSMUSG00000033981	-	38	12	5	NA	55
chr3	80703076	80703126	ENSMUSG00000033981.14:intron0010W01082	Gria2	ENSMUSG00000033981	-	51	39	16	20	126
chr3	80703096	80703146	ENSMUSG00000033981.14:intron0010W01083	Gria2	ENSMUSG00000033981	-	52	48	16	20	136
chr3	80703116	80703166	ENSMUSG00000033981.14:intron0010W01084	Gria2	ENSMUSG00000033981	-	34	24	10	8	76
chr3	80758718	80758768	ENSMUSG00000033981.14:intron0002W03864	Gria2	ENSMUSG00000033981	-	56	NA	NA	NA	56
chr3	80758738	80758788	ENSMUSG00000033981.14:intron0002W03865	Gria2	ENSMUSG00000033981	-	56	NA	NA	NA	56
chr3	84030028	84030078	ENSMUSG00000033767.14:intron0002W06618	D930015E06Rik	ENSMUSG00000033767	-	25	47	2	NA	74
chr3	84030048	84030098	ENSMUSG00000033767.14:intron0002W06619	D930015E06Rik	ENSMUSG00000033767	-	25	47	2	NA	74
chr3	84030068	84030118	ENSMUSG00000033767.14:intron0002W06620	D930015E06Rik	ENSMUSG00000033767	-	25	47	NA	NA	72
chr3	84181778	84181828	ENSMUSG00000027993.16:intron0011W01068	Trim2	ENSMUSG00000027993	-	5	47	NA	NA	52
chr3	84213378	84213428	ENSMUSG00000027993.16:intron0007W02649	Trim2	ENSMUSG00000027993	-	2	9	1	43	55
chr3	84249849	84249899	ENSMUSG00000027993.16:intron0006W04472	Trim2	ENSMUSG00000027993	-	8	43	NA	NA	51
chr3	86235984	86236034	ENSMUSG00000028080.15:intron0002W00567	Lrba	ENSMUSG00000028080	+	2	NA	NA	73	75
chr3	86830650	86830700	ENSMUSG00000028078.14:intron0005W02226	Dclk2	ENSMUSG00000028078	-	47	7	NA	14	68
chr3	86830670	86830720	ENSMUSG00000028078.14:intron0005W02227	Dclk2	ENSMUSG00000028078	-	47	7	1	14	69
chr3	88158415	88158465	ENSMUSG00000001419.17:intron0005W00802	Mef2d	ENSMUSG00000001419	+	73	NA	NA	NA	73
chr3	88158435	88158485	ENSMUSG00000001419.17:intron0005W00803	Mef2d	ENSMUSG00000001419	+	73	NA	NA	NA	73
chr3	88210271	88210321	ENSMUSG00000097156.7:exon0002W00174	RP23-168E14.7	ENSMUSG00000097156	+	52	2	1	NA	55
chr3	88210291	88210341	ENSMUSG00000097156.7:exon0002W00175	RP23-168E14.7	ENSMUSG00000097156	+	52	2	1	NA	55
chr3	88212415	88212465	ENSMUSG00000097156.7:intron0002W00281	RP23-168E14.7	ENSMUSG00000097156	+	6	44	2	NA	52
chr3	88214667	88214717	ENSMUSG00000097156.7:intron0003W00393	RP23-168E14.7	ENSMUSG00000097156	+	3	31	NA	22	56
chr3	88214687	88214737	ENSMUSG00000097156.7:intron0003W00394	RP23-168E14.7	ENSMUSG00000097156	+	3	31	NA	22	56
chr3	88216067	88216117	ENSMUSG00000097156.7:intron0003W00463	RP23-168E14.7	ENSMUSG00000097156	+	7	47	10	9	73
chr3	88216087	88216137	ENSMUSG00000097156.7:intron0003W00464	RP23-168E14.7	ENSMUSG00000097156	+	7	64	12	6	89
chr3	88216107	88216157	ENSMUSG00000097156.7:intron0003W00465	RP23-168E14.7	ENSMUSG00000097156	+	1	64	6	6	77
chr3	88216747	88216797	ENSMUSG00000097156.7:intron0003W00497	RP23-168E14.7	ENSMUSG00000097156	+	10	26	11	6	53
chr3	88216947	88216997	ENSMUSG00000097156.7:intron0003W00507	RP23-168E14.7	ENSMUSG00000097156	+	42	18	NA	NA	60
chr3	88216967	88217017	ENSMUSG00000097156.7:intron0003W00508	RP23-168E14.7	ENSMUSG00000097156	+	47	3	2	NA	52
chr3	88217767	88217817	ENSMUSG00000097156.7:intron0003W00548	RP23-168E14.7	ENSMUSG00000097156	+	8	11	6	36	61
chr3	88217787	88217837	ENSMUSG00000097156.7:intron0003W00549	RP23-168E14.7	ENSMUSG00000097156	+	8	10	6	36	60
chr3	88217887	88217937	ENSMUSG00000097156.7:intron0003W00554	RP23-168E14.7	ENSMUSG00000097156	+	15	26	1	13	55
chr3	88217907	88217957	ENSMUSG00000097156.7:intron0003W00555	RP23-168E14.7	ENSMUSG00000097156	+	14	20	8	13	55
chr3	88219467	88219517	ENSMUSG00000097156.7:intron0003W00633	RP23-168E14.7	ENSMUSG00000097156	+	36	34	14	2	86
chr3	88219487	88219537	ENSMUSG00000097156.7:intron0003W00634	RP23-168E14.7	ENSMUSG00000097156	+	47	31	18	2	98
chr3	88219507	88219557	ENSMUSG00000097156.7:intron0003W00635	RP23-168E14.7	ENSMUSG00000097156	+	37	31	11	2	81
chr3	88221015	88221065	ENSMUSG00000097156.7:exon0004W00710	RP23-168E14.7	ENSMUSG00000097156	+	11	29	8	30	78
chr3	88221035	88221085	ENSMUSG00000097156.7:exon0004W00711	RP23-168E14.7	ENSMUSG00000097156	+	13	29	9	14	65
chr3	88221195	88221245	ENSMUSG00000097156.7:exon0004W00719	RP23-168E14.7	ENSMUSG00000097156	+	9	37	5	7	58
chr3	88221215	88221265	ENSMUSG00000097156.7:exon0004W00720	RP23-168E14.7	ENSMUSG00000097156	+	27	35	22	6	90
chr3	88221235	88221285	ENSMUSG00000097156.7:exon0004W00721	RP23-168E14.7	ENSMUSG00000097156	+	57	44	27	6	134
chr3	88221255	88221305	ENSMUSG00000097156.7:exon0004W00722	RP23-168E14.7	ENSMUSG00000097156	+	31	11	13	NA	55
chr3	88221415	88221465	ENSMUSG00000097156.7:exon0004W00730	RP23-168E14.7	ENSMUSG00000097156	+	46	29	20	5	100
chr3	88221435	88221485	ENSMUSG00000097156.7:exon0004W00731	RP23-168E14.7	ENSMUSG00000097156	+	45	28	23	5	101
chr3	88221455	88221505	ENSMUSG00000097156.7:exon0004W00732	RP23-168E14.7	ENSMUSG00000097156	+	23	33	17	5	78
chr3	88222683	88222733	ENSMUSG00000097156.7:exon0005W00793	RP23-168E14.7	ENSMUSG00000097156	+	22	16	14	4	56
chr3	88222703	88222753	ENSMUSG00000097156.7:exon0005W00794	RP23-168E14.7	ENSMUSG00000097156	+	19	16	14	4	53
chr3	88222783	88222833	ENSMUSG00000097156.7:exon0005W00798	RP23-168E14.7	ENSMUSG00000097156	+	18	20	14	3	55
chr3	88222803	88222853	ENSMUSG00000097156.7:exon0005W00799	RP23-168E14.7	ENSMUSG00000097156	+	16	22	15	5	58
chr3	88222983	88223033	ENSMUSG00000097156.7:exon0005W00808	RP23-168E14.7	ENSMUSG00000097156	+	39	8	8	3	58
chr3	88223003	88223053	ENSMUSG00000097156.7:exon0005W00809	RP23-168E14.7	ENSMUSG00000097156	+	40	11	11	8	70
chr3	88223074	88223124	ENSMUSG00000097156.7:intron0005W00813	RP23-168E14.7	ENSMUSG00000097156	+	22	5	11	23	61
chr3	88223094	88223144	ENSMUSG00000097156.7:intron0005W00814	RP23-168E14.7	ENSMUSG00000097156	+	44	7	19	24	94
chr3	88223114	88223164	ENSMUSG00000097156.7:intron0005W00815	RP23-168E14.7	ENSMUSG00000097156	+	35	5	13	6	59
chr3	88223394	88223444	ENSMUSG00000097156.7:intron0005W00829	RP23-168E14.7	ENSMUSG00000097156	+	54	4	5	NA	63
chr3	88223414	88223464	ENSMUSG00000097156.7:intron0005W00830	RP23-168E14.7	ENSMUSG00000097156	+	54	6	11	NA	71
chr3	88223434	88223484	ENSMUSG00000097156.7:intron0005W00831	RP23-168E14.7	ENSMUSG00000097156	+	54	2	9	NA	65
chr3	88224154	88224204	ENSMUSG00000097156.7:intron0005W00867	RP23-168E14.7	ENSMUSG00000097156	+	76	18	3	NA	97
chr3	88224174	88224224	ENSMUSG00000097156.7:intron0005W00868	RP23-168E14.7	ENSMUSG00000097156	+	79	18	3	NA	100
chr3	88224194	88224244	ENSMUSG00000097156.7:intron0005W00869	RP23-168E14.7	ENSMUSG00000097156	+	79	18	2	NA	99
chr3	88226986	88227036	ENSMUSG00000097156.7:intron0008W01009	RP23-168E14.7	ENSMUSG00000097156	+	16	58	NA	NA	74
chr3	88227006	88227056	ENSMUSG00000097156.7:intron0008W01010	RP23-168E14.7	ENSMUSG00000097156	+	4	58	NA	NA	62
chr3	88227186	88227236	ENSMUSG00000097156.7:intron0008W01019	RP23-168E14.7	ENSMUSG00000097156	+	12	40	NA	NA	52
chr3	88227206	88227256	ENSMUSG00000097156.7:intron0008W01020	RP23-168E14.7	ENSMUSG00000097156	+	12	40	5	NA	57
chr3	88227965	88228010	ENSMUSG00000097156.7:exon0009W01058	RP23-168E14.7	ENSMUSG00000097156	+	23	18	8	14	63
chr3	88228210	88228260	ENSMUSG00000097156.7:intron0009W01070	RP23-168E14.7	ENSMUSG00000097156	+	17	28	9	12	66
chr3	88228230	88228280	ENSMUSG00000097156.7:intron0009W01071	RP23-168E14.7	ENSMUSG00000097156	+	18	27	10	5	60
chr3	88228250	88228300	ENSMUSG00000097156.7:intron0009W01072	RP23-168E14.7	ENSMUSG00000097156	+	6	56	7	1	70
chr3	88228270	88228320	ENSMUSG00000097156.7:intron0009W01073	RP23-168E14.7	ENSMUSG00000097156	+	7	96	4	1	108
chr3	88228290	88228340	ENSMUSG00000097156.7:intron0009W01074	RP23-168E14.7	ENSMUSG00000097156	+	12	123	5	1	141
chr3	88228310	88228360	ENSMUSG00000097156.7:intron0009W01075	RP23-168E14.7	ENSMUSG00000097156	+	8	51	6	NA	65
chr3	88228330	88228380	ENSMUSG00000097156.7:intron0009W01076	RP23-168E14.7	ENSMUSG00000097156	+	35	5	19	NA	59
chr3	88228350	88228400	ENSMUSG00000097156.7:intron0009W01077	RP23-168E14.7	ENSMUSG00000097156	+	35	2	23	2	62
chr3	88228370	88228420	ENSMUSG00000097156.7:intron0009W01078	RP23-168E14.7	ENSMUSG00000097156	+	21	NA	20	22	63
chr3	88228450	88228500	ENSMUSG00000097156.7:intron0009W01082	RP23-168E14.7	ENSMUSG00000097156	+	24	30	5	7	66
chr3	88228470	88228520	ENSMUSG00000097156.7:intron0009W01083	RP23-168E14.7	ENSMUSG00000097156	+	31	31	14	12	88
chr3	88228490	88228540	ENSMUSG00000097156.7:intron0009W01084	RP23-168E14.7	ENSMUSG00000097156	+	36	35	13	24	108
chr3	88228510	88228560	ENSMUSG00000097156.7:intron0009W01085	RP23-168E14.7	ENSMUSG00000097156	+	31	33	7	25	96
chr3	88228720	88228770	ENSMUSG00000097156.7:intron0010W01096	RP23-168E14.7	ENSMUSG00000097156	+	26	35	6	NA	67
chr3	88228740	88228782	ENSMUSG00000097156.7:intron0010W01097	RP23-168E14.7	ENSMUSG00000097156	+	41	36	8	NA	85
chr3	88228782	88228832	ENSMUSG00000097156.7:exon0011W01099	RP23-168E14.7	ENSMUSG00000097156	+	28	37	8	2	75
chr3	88540632	88540682	ENSMUSG00000074480.4:exon0002W00413	Mex3a	ENSMUSG00000074480	+	25	22	16	7	70
chr3	88540652	88540702	ENSMUSG00000074480.4:exon0002W00414	Mex3a	ENSMUSG00000074480	+	44	25	33	7	109
chr3	88540672	88540722	ENSMUSG00000074480.4:exon0002W00415	Mex3a	ENSMUSG00000074480	+	21	17	27	NA	65
chr3	88640868	88640918	ENSMUSG00000028059.14:intron0024W01676	Arhgef2	ENSMUSG00000028059	+	8	NA	NA	48	56
chr3	88647309	88647359	ENSMUSG00000028059.14:exon0031W01998	Arhgef2	ENSMUSG00000028059	+	6	3	2	76	87
chr3	89025570	89025620	ENSMUSG00000028053.13:intron0006W03749	Ash1l	ENSMUSG00000028053	+	1	60	7	NA	68
chr3	89025590	89025640	ENSMUSG00000028053.13:intron0006W03750	Ash1l	ENSMUSG00000028053	+	1	60	7	NA	68
chr3	89959934	89959984	ENSMUSG00000060671.12:intron0005W01025	Atp8b2	ENSMUSG00000060671	-	51	NA	NA	NA	51
chr3	89959954	89960004	ENSMUSG00000060671.12:intron0005W01026	Atp8b2	ENSMUSG00000060671	-	51	NA	NA	NA	51
chr3	95460556	95460606	ENSMUSG00000015522.18:exon0004W01309	Arnt	ENSMUSG00000015522	+	60	4	NA	6	70
chr3	95464088	95464138	ENSMUSG00000015522.18:intron0004W01486	Arnt	ENSMUSG00000015522	+	31	21	3	NA	55
chr3	95464108	95464158	ENSMUSG00000015522.18:intron0004W01487	Arnt	ENSMUSG00000015522	+	31	21	3	NA	55
chr3	95660168	95660218	ENSMUSG00000038612.16:intron0002W00070	Mcl1	ENSMUSG00000038612	+	1	18	11	24	54
chr3	95945319	95945369	ENSMUSG00000015749.12:exon0009W00803	Anp32e	ENSMUSG00000015749	+	22	28	4	1	55
chr3	95945339	95945389	ENSMUSG00000015749.12:exon0009W00804	Anp32e	ENSMUSG00000015749	+	22	28	4	1	55
chr3	96044808	96044858	ENSMUSG00000015747.5:intron0007W02251	Vps45	ENSMUSG00000015747	-	15	55	20	11	101
chr3	96044828	96044878	ENSMUSG00000015747.5:intron0007W02252	Vps45	ENSMUSG00000015747	-	15	54	17	11	97
chr3	101415960	101416010	ENSMUSG00000042035.11:intron0002W01945	Igsf3	ENSMUSG00000042035	+	5	NA	NA	70	75
chr3	101415980	101416030	ENSMUSG00000042035.11:intron0002W01946	Igsf3	ENSMUSG00000042035	+	5	NA	NA	70	75
chr3	103742494	103742544	ENSMUSG00000008730.17:exon0016W00135	Hipk1	ENSMUSG00000008730	-	39	8	4	11	62
chr3	103742514	103742564	ENSMUSG00000008730.17:exon0016W00136	Hipk1	ENSMUSG00000008730	-	40	27	7	11	85
chr3	106565536	106565586	ENSMUSG00000027900.15:intron0006W00887	Dram2	ENSMUSG00000027900	+	74	NA	NA	NA	74
chr3	106565556	106565606	ENSMUSG00000027900.15:intron0006W00888	Dram2	ENSMUSG00000027900	+	74	NA	NA	NA	74
chr3	106565576	106565626	ENSMUSG00000027900.15:intron0006W00889	Dram2	ENSMUSG00000027900	+	74	NA	NA	NA	74
chr3	107470082	107470132	ENSMUSG00000027894.14:exon0014W00128	Slc6a17	ENSMUSG00000027894	-	2	51	NA	NA	53
chr3	107470102	107470152	ENSMUSG00000027894.14:exon0014W00129	Slc6a17	ENSMUSG00000027894	-	2	51	NA	NA	53
chr3	107470122	107470172	ENSMUSG00000027894.14:exon0014W00130	Slc6a17	ENSMUSG00000027894	-	2	51	NA	NA	53
chr3	108120398	108120448	ENSMUSG00000000001.4:intron0003W00655	Gnai3	ENSMUSG00000000001	-	30	37	NA	NA	67
chr3	108554517	108554567	ENSMUSG00000088185.1:exon0001W00010	Scarna2	ENSMUSG00000088185	-	90	32	75	22	219
chr3	108554537	108554587	ENSMUSG00000088185.1:exon0001W00011	Scarna2	ENSMUSG00000088185	-	149	122	203	80	554
chr3	108554557	108554607	ENSMUSG00000088185.1:exon0001W00012	Scarna2	ENSMUSG00000088185	-	151	156	235	77	619
chr3	108554577	108554627	ENSMUSG00000088185.1:exon0001W00013	Scarna2	ENSMUSG00000088185	-	32	95	101	37	265
chr3	108554597	108554647	ENSMUSG00000088185.1:exon0001W00014	Scarna2	ENSMUSG00000088185	-	36	37	27	8	108
chr3	108554617	108554667	ENSMUSG00000088185.1:exon0001W00015	Scarna2	ENSMUSG00000088185	-	71	35	24	10	140
chr3	108554637	108554687	ENSMUSG00000088185.1:exon0001W00016	Scarna2	ENSMUSG00000088185	-	41	16	11	89	157
chr3	108554657	108554707	ENSMUSG00000088185.1:exon0001W00017	Scarna2	ENSMUSG00000088185	-	10	3	7	97	117
chr3	109530764	109530814	ENSMUSG00000033721.16:intron0016W09503	Vav3	ENSMUSG00000033721	+	62	NA	NA	NA	62
chr3	109530784	109530834	ENSMUSG00000033721.16:intron0016W09504	Vav3	ENSMUSG00000033721	+	62	NA	NA	NA	62
chr3	109530804	109530854	ENSMUSG00000033721.16:intron0016W09505	Vav3	ENSMUSG00000033721	+	62	NA	NA	NA	62
chr3	115943452	115943502	ENSMUSG00000054414.4:exon0011W00225	Slc30a7	ENSMUSG00000054414	-	78	NA	NA	7	85
chr3	115943472	115943522	ENSMUSG00000054414.4:exon0011W00226	Slc30a7	ENSMUSG00000054414	-	78	NA	NA	7	85
chr3	115943492	115943542	ENSMUSG00000054414.4:exon0011W00227	Slc30a7	ENSMUSG00000054414	-	78	NA	NA	7	85
chr3	118448846	118448896	ENSMUSG00000097311.7:intron0003W00927	mmu-mir-137	ENSMUSG00000097311	+	27	22	4	5	58
chr3	118448866	118448916	ENSMUSG00000097311.7:intron0003W00928	mmu-mir-137	ENSMUSG00000097311	+	32	32	14	5	83
chr3	118448886	118448936	ENSMUSG00000097311.7:intron0003W00929	mmu-mir-137	ENSMUSG00000097311	+	32	31	10	5	78
chr3	118508094	118508144	ENSMUSG00000097311.7:intron0005W03891	mmu-mir-137	ENSMUSG00000097311	+	68	NA	NA	NA	68
chr3	118508114	118508164	ENSMUSG00000097311.7:intron0005W03892	mmu-mir-137	ENSMUSG00000097311	+	68	NA	NA	NA	68
chr3	119719421	119719471	ENSMUSG00000028134.11:exon0016W00035	Ptbp2	ENSMUSG00000028134	-	12	29	15	3	59
chr3	119719601	119719651	ENSMUSG00000028134.11:exon0016W00044	Ptbp2	ENSMUSG00000028134	-	14	24	10	3	51
chr3	119740161	119740211	ENSMUSG00000028134.11:exon0010W01072	Ptbp2	ENSMUSG00000028134	-	15	24	9	3	51
chr3	119740541	119740591	ENSMUSG00000028134.11:exon0010W01091	Ptbp2	ENSMUSG00000028134	-	9	43	19	5	76
chr3	119740561	119740611	ENSMUSG00000028134.11:exon0010W01092	Ptbp2	ENSMUSG00000028134	-	18	61	20	7	106
chr3	119740581	119740631	ENSMUSG00000028134.11:exon0010W01093	Ptbp2	ENSMUSG00000028134	-	18	58	14	6	96
chr3	119741681	119741731	ENSMUSG00000028134.11:exon0010W01148	Ptbp2	ENSMUSG00000028134	-	12	33	5	4	54
chr3	119741701	119741751	ENSMUSG00000028134.11:exon0010W01149	Ptbp2	ENSMUSG00000028134	-	7	31	9	4	51
chr3	119741901	119741951	ENSMUSG00000028134.11:exon0010W01159	Ptbp2	ENSMUSG00000028134	-	50	25	10	10	95
chr3	119741921	119741971	ENSMUSG00000028134.11:exon0010W01160	Ptbp2	ENSMUSG00000028134	-	50	27	11	10	98
chr3	119742241	119742291	ENSMUSG00000028134.11:exon0010W01176	Ptbp2	ENSMUSG00000028134	-	3	20	3	43	69
chr3	119742261	119742311	ENSMUSG00000028134.11:exon0010W01177	Ptbp2	ENSMUSG00000028134	-	3	20	3	43	69
chr3	119743088	119743138	ENSMUSG00000028134.11:intron0009W01218	Ptbp2	ENSMUSG00000028134	-	30	43	16	53	142
chr3	119743108	119743158	ENSMUSG00000028134.11:intron0009W01219	Ptbp2	ENSMUSG00000028134	-	36	55	23	64	178
chr3	119743128	119743178	ENSMUSG00000028134.11:intron0009W01220	Ptbp2	ENSMUSG00000028134	-	31	28	17	26	102
chr3	119743388	119743438	ENSMUSG00000028134.11:intron0009W01233	Ptbp2	ENSMUSG00000028134	-	15	12	9	16	52
chr3	119746308	119746358	ENSMUSG00000028134.11:intron0009W01379	Ptbp2	ENSMUSG00000028134	-	14	17	24	2	57
chr3	119746328	119746378	ENSMUSG00000028134.11:intron0009W01380	Ptbp2	ENSMUSG00000028134	-	14	17	22	2	55
chr3	119746368	119746418	ENSMUSG00000028134.11:intron0009W01382	Ptbp2	ENSMUSG00000028134	-	18	22	25	8	73
chr3	119746388	119746438	ENSMUSG00000028134.11:intron0009W01383	Ptbp2	ENSMUSG00000028134	-	19	25	29	8	81
chr3	119746408	119746458	ENSMUSG00000028134.11:intron0009W01384	Ptbp2	ENSMUSG00000028134	-	18	7	20	6	51
chr3	119747374	119747424	ENSMUSG00000028134.11:exon0009W01432	Ptbp2	ENSMUSG00000028134	-	88	23	18	7	136
chr3	119747394	119747444	ENSMUSG00000028134.11:exon0009W01433	Ptbp2	ENSMUSG00000028134	-	104	29	32	8	173
chr3	119747414	119747464	ENSMUSG00000028134.11:exon0009W01434	Ptbp2	ENSMUSG00000028134	-	108	72	39	9	228
chr3	119747434	119747484	ENSMUSG00000028134.11:exon0009W01435	Ptbp2	ENSMUSG00000028134	-	54	89	40	12	195
chr3	119747454	119747504	ENSMUSG00000028134.11:exon0009W01436	Ptbp2	ENSMUSG00000028134	-	55	107	37	27	226
chr3	119747474	119747524	ENSMUSG00000028134.11:exon0009W01437	Ptbp2	ENSMUSG00000028134	-	55	41	33	21	150
chr3	119747494	119747544	ENSMUSG00000028134.11:exon0009W01438	Ptbp2	ENSMUSG00000028134	-	33	17	26	15	91
chr3	119751494	119751544	ENSMUSG00000028134.11:intron0007W01637	Ptbp2	ENSMUSG00000028134	-	26	20	10	10	66
chr3	119752167	119752217	ENSMUSG00000028134.11:intron0006W01670	Ptbp2	ENSMUSG00000028134	-	41	NA	21	NA	62
chr3	119752187	119752237	ENSMUSG00000028134.11:intron0006W01671	Ptbp2	ENSMUSG00000028134	-	41	9	21	NA	71
chr3	119743387	119743437	ENSMUSG00000106099.1:exon0001W00010	NA	ENSMUSG00000106099	-	15	12	9	16	52
chr3	119746307	119746357	ENSMUSG00000106099.1:exon0001W00156	NA	ENSMUSG00000106099	-	14	17	24	2	57
chr3	119746327	119746377	ENSMUSG00000106099.1:exon0001W00157	NA	ENSMUSG00000106099	-	14	17	22	2	55
chr3	119746367	119746417	ENSMUSG00000106099.1:exon0001W00159	NA	ENSMUSG00000106099	-	18	21	20	7	66
chr3	119746387	119746437	ENSMUSG00000106099.1:exon0001W00160	NA	ENSMUSG00000106099	-	19	25	29	8	81
chr3	119746407	119746446	ENSMUSG00000106099.1:exon0001W00161	NA	ENSMUSG00000106099	-	18	7	20	6	51
chr3	121451560	121451610	ENSMUSG00000053931.11:intron0004W01255	Cnn3	ENSMUSG00000053931	+	60	NA	NA	NA	60
chr3	121451580	121451630	ENSMUSG00000053931.11:intron0004W01256	Cnn3	ENSMUSG00000053931	+	57	NA	NA	NA	57
chr3	121451600	121451650	ENSMUSG00000053931.11:intron0004W01257	Cnn3	ENSMUSG00000053931	+	56	NA	NA	NA	56
chr3	121757123	121757173	ENSMUSG00000104676.1:exon0001W00105	NA	ENSMUSG00000104676	-	55	NA	NA	NA	55
chr3	121757143	121757193	ENSMUSG00000104676.1:exon0001W00106	NA	ENSMUSG00000104676	-	55	NA	NA	NA	55
chr3	122539038	122539088	ENSMUSG00000039735.15:exon0015W00017	Fnbp1l	ENSMUSG00000039735	-	14	10	1	29	54
chr3	122539378	122539428	ENSMUSG00000039735.15:exon0015W00034	Fnbp1l	ENSMUSG00000039735	-	41	7	5	NA	53
chr3	122540418	122540468	ENSMUSG00000039735.15:exon0015W00086	Fnbp1l	ENSMUSG00000039735	-	11	2	NA	66	79
chr3	122540438	122540488	ENSMUSG00000039735.15:exon0015W00087	Fnbp1l	ENSMUSG00000039735	-	12	2	NA	66	80
chr3	122540458	122540508	ENSMUSG00000039735.15:exon0015W00088	Fnbp1l	ENSMUSG00000039735	-	1	1	NA	66	68
chr3	122540498	122540548	ENSMUSG00000039735.15:exon0015W00090	Fnbp1l	ENSMUSG00000039735	-	3	36	14	69	122
chr3	122540518	122540568	ENSMUSG00000039735.15:exon0015W00091	Fnbp1l	ENSMUSG00000039735	-	3	22	14	67	106
chr3	122546962	122547012	ENSMUSG00000039735.15:exon0012W00412	Fnbp1l	ENSMUSG00000039735	-	3	46	2	NA	51
chr3	122547675	122547725	ENSMUSG00000039735.15:intron0011W00448	Fnbp1l	ENSMUSG00000039735	-	56	4	13	3	76
chr3	122547695	122547745	ENSMUSG00000039735.15:intron0011W00449	Fnbp1l	ENSMUSG00000039735	-	56	4	13	3	76
chr3	122554347	122554397	ENSMUSG00000039735.15:exon0011W00782	Fnbp1l	ENSMUSG00000039735	-	58	NA	NA	NA	58
chr3	122554367	122554417	ENSMUSG00000039735.15:exon0011W00783	Fnbp1l	ENSMUSG00000039735	-	58	NA	NA	NA	58
chr3	122554387	122554437	ENSMUSG00000039735.15:exon0011W00784	Fnbp1l	ENSMUSG00000039735	-	58	NA	NA	NA	58
chr3	123507891	123507941	ENSMUSG00000104960.1:exon0001W00018	NA	ENSMUSG00000104960	-	6	46	NA	NA	52
chr3	123507911	123507961	ENSMUSG00000104960.1:exon0001W00019	NA	ENSMUSG00000104960	-	6	58	5	NA	69
chr3	123507931	123507981	ENSMUSG00000104960.1:exon0001W00020	NA	ENSMUSG00000104960	-	6	60	10	NA	76
chr3	123507951	123508001	ENSMUSG00000104960.1:exon0001W00021	NA	ENSMUSG00000104960	-	16	31	34	2	83
chr3	123507971	123508021	ENSMUSG00000104960.1:exon0001W00022	NA	ENSMUSG00000104960	-	23	28	34	37	122
chr3	123507991	123508041	ENSMUSG00000104960.1:exon0001W00023	NA	ENSMUSG00000104960	-	7	10	14	35	66
chr3	123507936	123507986	ENSMUSG00000092730.1:exon0001W00001	Snora24	ENSMUSG00000092730	-	22	56	20	NA	98
chr3	123507956	123508006	ENSMUSG00000092730.1:exon0001W00002	Snora24	ENSMUSG00000092730	-	16	22	34	2	74
chr3	123507976	123508026	ENSMUSG00000092730.1:exon0001W00003	Snora24	ENSMUSG00000092730	-	23	28	34	37	122
chr3	123507996	123508046	ENSMUSG00000092730.1:exon0001W00004	Snora24	ENSMUSG00000092730	-	7	10	7	35	59
chr3	126955169	126955219	ENSMUSG00000032826.16:intron0042W01680	Ank2	ENSMUSG00000032826	-	15	41	2	NA	58
chr3	126955189	126955239	ENSMUSG00000032826.16:intron0042W01681	Ank2	ENSMUSG00000032826	-	15	41	2	NA	58
chr3	126980487	126980537	ENSMUSG00000032826.16:intron0032W02945	Ank2	ENSMUSG00000032826	-	19	22	12	4	57
chr3	126980507	126980557	ENSMUSG00000032826.16:intron0032W02946	Ank2	ENSMUSG00000032826	-	19	22	14	4	59
chr3	127254132	127254182	ENSMUSG00000032826.16:intron0003W16629	Ank2	ENSMUSG00000032826	-	106	NA	NA	NA	106
chr3	127254152	127254202	ENSMUSG00000032826.16:intron0003W16630	Ank2	ENSMUSG00000032826	-	106	NA	NA	NA	106
chr3	129829751	129829801	ENSMUSG00000028010.16:intron0002W00243	Gar1	ENSMUSG00000028010	-	37	16	NA	NA	53
chr3	129829771	129829821	ENSMUSG00000028010.16:intron0002W00244	Gar1	ENSMUSG00000028010	-	37	18	NA	NA	55
chr3	130033367	130033417	ENSMUSG00000001052.15:intron0004W02530	Sec24b	ENSMUSG00000001052	-	72	8	8	NA	88
chr3	130033387	130033437	ENSMUSG00000001052.15:intron0004W02531	Sec24b	ENSMUSG00000001052	-	49	4	8	NA	61
chr3	131117487	131117537	ENSMUSG00000027985.14:intron0004W00352	Lef1	ENSMUSG00000027985	+	105	NA	NA	NA	105
chr3	131117507	131117557	ENSMUSG00000027985.14:intron0004W00353	Lef1	ENSMUSG00000027985	+	105	NA	NA	NA	105
chr3	133480722	133480772	ENSMUSG00000040943.12:intron0008W00854	Tet2	ENSMUSG00000040943	-	1	26	2	39	68
chr3	133480742	133480792	ENSMUSG00000040943.12:intron0008W00855	Tet2	ENSMUSG00000040943	-	8	18	2	39	67
chr3	136672001	136672051	ENSMUSG00000028161.17:intron0001W00095	Ppp3ca	ENSMUSG00000028161	+	28	18	9	1	56
chr3	136672021	136672071	ENSMUSG00000028161.17:intron0001W00096	Ppp3ca	ENSMUSG00000028161	+	26	17	10	1	54
chr3	136679921	136679971	ENSMUSG00000028161.17:intron0001W00491	Ppp3ca	ENSMUSG00000028161	+	54	NA	4	NA	58
chr3	136679941	136679991	ENSMUSG00000028161.17:intron0001W00492	Ppp3ca	ENSMUSG00000028161	+	54	NA	6	1	61
chr3	138553661	138553711	ENSMUSG00000028156.12:exon0008W01374	Eif4e	ENSMUSG00000028156	+	46	3	2	NA	51
chr3	139008237	139008287	ENSMUSG00000028149.12:intron0005W04115	Rap1gds1	ENSMUSG00000028149	-	49	2	2	2	55
chr3	144535245	144535295	ENSMUSG00000040151.9:intron0002W05277	Hs2st1	ENSMUSG00000040151	-	51	9	NA	NA	60
chr3	144535265	144535315	ENSMUSG00000040151.9:intron0002W05278	Hs2st1	ENSMUSG00000040151	-	51	9	3	NA	63
chr3	144535285	144535335	ENSMUSG00000040151.9:intron0002W05279	Hs2st1	ENSMUSG00000040151	-	51	9	3	NA	63
chr3	146433986	146434036	ENSMUSG00000036825.12:intron0013W01468	Ssx2ip	ENSMUSG00000036825	+	149	NA	NA	NA	149
chr3	146434006	146434056	ENSMUSG00000036825.12:intron0013W01469	Ssx2ip	ENSMUSG00000036825	+	149	NA	NA	NA	149
chr3	146434026	146434076	ENSMUSG00000036825.12:intron0013W01470	Ssx2ip	ENSMUSG00000036825	+	149	NA	NA	NA	149
chr3	146794916	146794966	ENSMUSG00000005034.15:intron0001W03265	Prkacb	ENSMUSG00000005034	-	3	NA	NA	56	59
chr3	146794936	146794986	ENSMUSG00000005034.15:intron0001W03266	Prkacb	ENSMUSG00000005034	-	3	NA	NA	56	59
chr3	148867689	148867739	ENSMUSG00000028184.12:intron0004W02608	Lphn2	ENSMUSG00000028184	-	59	NA	NA	NA	59
chr3	148867709	148867759	ENSMUSG00000028184.12:intron0004W02609	Lphn2	ENSMUSG00000028184	-	59	NA	NA	2	61
chr3	148936365	148936415	ENSMUSG00000028184.12:intron0003W06042	Lphn2	ENSMUSG00000028184	-	34	22	NA	NA	56
chr3	148969167	148969217	ENSMUSG00000028184.12:intron0002W07682	Lphn2	ENSMUSG00000028184	-	1	NA	NA	76	77
chr3	148969187	148969237	ENSMUSG00000028184.12:intron0002W07683	Lphn2	ENSMUSG00000028184	-	3	NA	NA	76	79
chr3	148969207	148969257	ENSMUSG00000028184.12:intron0002W07684	Lphn2	ENSMUSG00000028184	-	2	NA	NA	76	78
chr3	152223405	152223455	ENSMUSG00000028034.15:exon0015W00651	Fubp1	ENSMUSG00000028034	+	36	61	10	NA	107
chr3	152223425	152223475	ENSMUSG00000028034.15:exon0015W00652	Fubp1	ENSMUSG00000028034	+	12	61	9	NA	82
chr3	152227364	152227414	ENSMUSG00000028034.15:exon0016W00849	Fubp1	ENSMUSG00000028034	+	2	26	2	21	51
chr3	152232796	152232846	ENSMUSG00000028034.15:exon0017W01120	Fubp1	ENSMUSG00000028034	+	44	15	7	6	72
chr3	152232816	152232866	ENSMUSG00000028034.15:exon0017W01121	Fubp1	ENSMUSG00000028034	+	46	7	9	6	68
chr3	152232836	152232886	ENSMUSG00000028034.15:exon0017W01122	Fubp1	ENSMUSG00000028034	+	41	4	7	6	58
chr3	152235596	152235646	ENSMUSG00000028034.15:exon0017W01260	Fubp1	ENSMUSG00000028034	+	25	16	9	2	52
chr3	152235616	152235666	ENSMUSG00000028034.15:exon0017W01261	Fubp1	ENSMUSG00000028034	+	24	16	9	2	51
chr3	152236276	152236326	ENSMUSG00000028034.15:exon0017W01294	Fubp1	ENSMUSG00000028034	+	20	17	12	3	52
chr3	153684042	153684092	ENSMUSG00000052544.9:intron0002W24288	St6galnac3	ENSMUSG00000052544	-	1	48	2	NA	51
chr3	153684062	153684112	ENSMUSG00000052544.9:intron0002W24289	St6galnac3	ENSMUSG00000052544	-	1	50	2	NA	53
chr3	153911588	153911638	ENSMUSG00000038975.14:intron0002W00216	Rabggtb	ENSMUSG00000038975	-	38	100	61	24	223
chr3	153911608	153911658	ENSMUSG00000038975.14:intron0002W00217	Rabggtb	ENSMUSG00000038975	-	67	145	99	28	339
chr3	153911628	153911678	ENSMUSG00000038975.14:intron0002W00218	Rabggtb	ENSMUSG00000038975	-	55	141	90	24	310
chr3	153911609	153911659	ENSMUSG00000065738.1:exon0001W00001	SNORD45	ENSMUSG00000065738	-	57	145	99	28	329
chr3	153911629	153911679	ENSMUSG00000065738.1:exon0001W00002	SNORD45	ENSMUSG00000065738	-	55	138	90	24	307
chr3	156589413	156589463	ENSMUSG00000040037.13:intron0001W01382	Negr1	ENSMUSG00000040037	+	68	3	NA	NA	71
chr3	156589433	156589483	ENSMUSG00000040037.13:intron0001W01383	Negr1	ENSMUSG00000040037	+	67	NA	NA	NA	67
chr3	156620733	156620783	ENSMUSG00000040037.13:intron0001W02948	Negr1	ENSMUSG00000040037	+	51	NA	1	8	60
chr3	156620753	156620803	ENSMUSG00000040037.13:intron0001W02949	Negr1	ENSMUSG00000040037	+	51	NA	1	NA	52
chr3	156620773	156620823	ENSMUSG00000040037.13:intron0001W02950	Negr1	ENSMUSG00000040037	+	51	NA	1	NA	52
chr3	158023960	158024010	ENSMUSG00000055436.18:exon0005W00675	Srsf11	ENSMUSG00000055436	-	26	22	3	NA	51
chr3	158024311	158024361	ENSMUSG00000055436.18:intron0004W00693	Srsf11	ENSMUSG00000055436	-	8	35	10	1	54
chr3	158024857	158024907	ENSMUSG00000055436.18:exon0004W00720	Srsf11	ENSMUSG00000055436	-	4	39	9	3	55
chr3	158174936	158174986	ENSMUSG00000028176.11:intron0018W04603	Lrrc7	ENSMUSG00000028176	-	9	9	5	60	83
chr3	158174956	158175006	ENSMUSG00000028176.11:intron0018W04604	Lrrc7	ENSMUSG00000028176	-	22	12	5	60	99
chr3	158174976	158175026	ENSMUSG00000028176.11:intron0018W04605	Lrrc7	ENSMUSG00000028176	-	22	12	2	31	67
chr3	159916254	159916304	ENSMUSG00000075903.1:exon0001W00001	U6	ENSMUSG00000075903	-	109	145	37	119	410
chr3	159916274	159916324	ENSMUSG00000075903.1:exon0001W00002	U6	ENSMUSG00000075903	-	109	145	37	119	410
chr4	3835055	3835105	ENSMUSG00000028234.6:exon0001W00187	Rps20	ENSMUSG00000028234	-	18	97	19	11	145
chr4	3835075	3835125	ENSMUSG00000028234.6:exon0001W00188	Rps20	ENSMUSG00000028234	-	18	97	19	11	145
chr4	3835078	3835128	ENSMUSG00000088351.1:exon0001W00001	snoU54	ENSMUSG00000088351	-	18	97	19	11	145
chr4	4765743	4765793	ENSMUSG00000066324.2:exon0005W00164	Impad1	ENSMUSG00000066324	-	3	30	14	11	58
chr4	8804245	8804295	ENSMUSG00000041235.11:intron0007W05691	Chd7	ENSMUSG00000041235	+	47	25	NA	3	75
chr4	8804265	8804315	ENSMUSG00000041235.11:intron0007W05692	Chd7	ENSMUSG00000041235	+	48	25	NA	3	76
chr4	8804285	8804335	ENSMUSG00000041235.11:intron0007W05693	Chd7	ENSMUSG00000041235	+	50	25	NA	3	78
chr4	13754768	13754818	ENSMUSG00000006586.15:intron0002W00568	Runx1t1	ENSMUSG00000006586	+	14	27	10	1	52
chr4	13758488	13758538	ENSMUSG00000006586.15:intron0002W00754	Runx1t1	ENSMUSG00000006586	+	3	45	2	1	51
chr4	13759268	13759318	ENSMUSG00000006586.15:intron0002W00793	Runx1t1	ENSMUSG00000006586	+	36	7	11	NA	54
chr4	13759288	13759338	ENSMUSG00000006586.15:intron0002W00794	Runx1t1	ENSMUSG00000006586	+	60	16	10	NA	86
chr4	13759308	13759358	ENSMUSG00000006586.15:intron0002W00795	Runx1t1	ENSMUSG00000006586	+	33	17	6	NA	56
chr4	13760008	13760058	ENSMUSG00000006586.15:intron0002W00830	Runx1t1	ENSMUSG00000006586	+	21	18	18	NA	57
chr4	13766148	13766198	ENSMUSG00000006586.15:intron0002W01137	Runx1t1	ENSMUSG00000006586	+	2	33	4	35	74
chr4	13766168	13766218	ENSMUSG00000006586.15:intron0002W01138	Runx1t1	ENSMUSG00000006586	+	1	28	8	35	72
chr4	13766188	13766238	ENSMUSG00000006586.15:intron0002W01139	Runx1t1	ENSMUSG00000006586	+	9	29	9	31	78
chr4	13770568	13770618	ENSMUSG00000006586.15:intron0002W01358	Runx1t1	ENSMUSG00000006586	+	35	15	1	1	52
chr4	13793861	13793911	ENSMUSG00000006586.15:intron0004W02522	Runx1t1	ENSMUSG00000006586	+	3	50	NA	NA	53
chr4	13795521	13795571	ENSMUSG00000006586.15:intron0004W02605	Runx1t1	ENSMUSG00000006586	+	14	20	4	13	51
chr4	13798761	13798811	ENSMUSG00000006586.15:intron0004W02767	Runx1t1	ENSMUSG00000006586	+	26	24	9	6	65
chr4	13798781	13798831	ENSMUSG00000006586.15:intron0004W02768	Runx1t1	ENSMUSG00000006586	+	26	24	9	6	65
chr4	13798801	13798851	ENSMUSG00000006586.15:intron0004W02769	Runx1t1	ENSMUSG00000006586	+	26	24	NA	6	56
chr4	13799581	13799631	ENSMUSG00000006586.15:intron0004W02808	Runx1t1	ENSMUSG00000006586	+	38	NA	4	13	55
chr4	13799601	13799651	ENSMUSG00000006586.15:intron0004W02809	Runx1t1	ENSMUSG00000006586	+	38	NA	4	13	55
chr4	13824621	13824671	ENSMUSG00000006586.15:intron0004W04060	Runx1t1	ENSMUSG00000006586	+	3	43	2	6	54
chr4	20675041	20675091	ENSMUSG00000055761.14:intron0001W27809	Nkain3	ENSMUSG00000055761	-	14	49	NA	NA	63
chr4	20675061	20675111	ENSMUSG00000055761.14:intron0001W27810	Nkain3	ENSMUSG00000055761	-	14	63	NA	NA	77
chr4	20675081	20675131	ENSMUSG00000055761.14:intron0001W27811	Nkain3	ENSMUSG00000055761	-	14	63	NA	NA	77
chr4	20777421	20777471	ENSMUSG00000055761.14:intron0001W32928	Nkain3	ENSMUSG00000055761	-	14	30	7	2	53
chr4	21869955	21870005	ENSMUSG00000028248.15:exon0007W01121	Sfrs18	ENSMUSG00000028248	+	48	1	3	NA	52
chr4	21869975	21870025	ENSMUSG00000028248.15:exon0007W01122	Sfrs18	ENSMUSG00000028248	+	48	1	3	NA	52
chr4	21956357	21956407	ENSMUSG00000028246.13:intron0003W01252	6230409E13Rik	ENSMUSG00000028246	+	62	NA	NA	72	134
chr4	21956377	21956427	ENSMUSG00000028246.13:intron0003W01253	6230409E13Rik	ENSMUSG00000028246	+	62	NA	NA	72	134
chr4	21956397	21956447	ENSMUSG00000028246.13:intron0003W01254	6230409E13Rik	ENSMUSG00000028246	+	62	NA	NA	NA	62
chr4	24600462	24600512	ENSMUSG00000045751.16:intron0023W05201	Mms22l	ENSMUSG00000045751	+	116	NA	23	NA	139
chr4	24600482	24600532	ENSMUSG00000045751.16:intron0023W05202	Mms22l	ENSMUSG00000045751	+	116	NA	26	NA	142
chr4	28823908	28823958	ENSMUSG00000028289.12:intron0004W00538	Epha7	ENSMUSG00000028289	+	53	12	1	NA	66
chr4	28823928	28823978	ENSMUSG00000028289.12:intron0004W00539	Epha7	ENSMUSG00000028289	+	49	12	1	NA	62
chr4	28876121	28876171	ENSMUSG00000028289.12:intron0006W03148	Epha7	ENSMUSG00000028289	+	51	NA	3	NA	54
chr4	28876141	28876191	ENSMUSG00000028289.12:intron0006W03149	Epha7	ENSMUSG00000028289	+	51	NA	2	NA	53
chr4	33948531	33948581	ENSMUSG00000044288.6:exon0004W01198	Cnr1	ENSMUSG00000044288	+	23	41	5	3	72
chr4	33948551	33948601	ENSMUSG00000044288.6:exon0004W01199	Cnr1	ENSMUSG00000044288	+	23	59	8	3	93
chr4	34618873	34618921	ENSMUSG00000028292.14:exon0002W00197	Rars2	ENSMUSG00000028292	+	5	51	2	NA	58
chr4	34829675	34829725	ENSMUSG00000039967.14:intron0004W01329	Zfp292	ENSMUSG00000039967	-	7	48	1	NA	56
chr4	34830855	34830905	ENSMUSG00000039967.14:intron0004W01388	Zfp292	ENSMUSG00000039967	-	40	29	2	NA	71
chr4	34830875	34830925	ENSMUSG00000039967.14:intron0004W01389	Zfp292	ENSMUSG00000039967	-	44	9	1	NA	54
chr4	34834915	34834965	ENSMUSG00000039967.14:intron0004W01591	Zfp292	ENSMUSG00000039967	-	13	22	7	10	52
chr4	34834935	34834985	ENSMUSG00000039967.14:intron0004W01592	Zfp292	ENSMUSG00000039967	-	13	22	7	10	52
chr4	41211469	41211519	ENSMUSG00000028433.14:intron0015W00857	Ubap2	ENSMUSG00000028433	-	36	30	1	NA	67
chr4	41211489	41211539	ENSMUSG00000028433.14:intron0015W00858	Ubap2	ENSMUSG00000028433	-	40	31	1	NA	72
chr4	41211509	41211559	ENSMUSG00000028433.14:intron0015W00859	Ubap2	ENSMUSG00000028433	-	22	33	1	NA	56
chr4	41211501	41211551	ENSMUSG00000089308.1:exon0001W00001	SNORD121A	ENSMUSG00000089308	-	41	33	1	NA	75
chr4	41299506	41299556	ENSMUSG00000028436.8:exon0005W00412	Dcaf12	ENSMUSG00000028436	-	3	49	7	NA	59
chr4	41299526	41299576	ENSMUSG00000028436.8:exon0005W00413	Dcaf12	ENSMUSG00000028436	-	3	49	7	NA	59
chr4	41519250	41519300	ENSMUSG00000028439.14:exon0007W00079	2310028H24Rik	ENSMUSG00000028439	-	32	20	1	NA	53
chr4	42797394	42797444	ENSMUSG00000078722.2:intron0001W00775	Gm12394	ENSMUSG00000078722	-	22	29	2	NA	53
chr4	42797414	42797464	ENSMUSG00000078722.2:intron0001W00776	Gm12394	ENSMUSG00000078722	-	22	29	3	NA	54
chr4	43492827	43492877	ENSMUSG00000088088.1:exon0001W00003	RNase_MRP	ENSMUSG00000088088	-	3	11	2	43	59
chr4	43492867	43492917	ENSMUSG00000088088.1:exon0001W00005	RNase_MRP	ENSMUSG00000088088	-	22	73	24	58	177
chr4	43492887	43492937	ENSMUSG00000088088.1:exon0001W00006	RNase_MRP	ENSMUSG00000088088	-	20	66	21	40	147
chr4	43492907	43492957	ENSMUSG00000088088.1:exon0001W00007	RNase_MRP	ENSMUSG00000088088	-	7	35	18	31	91
chr4	43492927	43492977	ENSMUSG00000088088.1:exon0001W00008	RNase_MRP	ENSMUSG00000088088	-	33	12	3	12	60
chr4	43492947	43492997	ENSMUSG00000088088.1:exon0001W00009	RNase_MRP	ENSMUSG00000088088	-	36	60	10	19	125
chr4	43492967	43493017	ENSMUSG00000088088.1:exon0001W00010	RNase_MRP	ENSMUSG00000088088	-	94	96	28	7	225
chr4	43492987	43493037	ENSMUSG00000088088.1:exon0001W00011	RNase_MRP	ENSMUSG00000088088	-	63	77	25	1	166
chr4	45351071	45351121	ENSMUSG00000035572.16:intron0003W00450	Dcaf10	ENSMUSG00000035572	+	4	64	1	NA	69
chr4	45351091	45351141	ENSMUSG00000035572.16:intron0003W00451	Dcaf10	ENSMUSG00000035572	+	4	63	2	NA	69
chr4	47414831	47414881	ENSMUSG00000007613.15:exon0013W03081	Tgfbr1	ENSMUSG00000007613	+	11	45	3	3	62
chr4	48662260	48662310	ENSMUSG00000028347.14:exon0011W03853	Tmeff1	ENSMUSG00000028347	+	10	20	11	15	56
chr4	48662280	48662330	ENSMUSG00000028347.14:exon0011W03854	Tmeff1	ENSMUSG00000028347	+	10	20	11	15	56
chr4	48662600	48662650	ENSMUSG00000028347.14:exon0011W03870	Tmeff1	ENSMUSG00000028347	+	40	11	1	4	56
chr4	48662620	48662670	ENSMUSG00000028347.14:exon0011W03871	Tmeff1	ENSMUSG00000028347	+	42	8	1	4	55
chr4	49067577	49067627	ENSMUSG00000063446.4:intron0001W00416	E130309F12Rik	ENSMUSG00000063446	+	38	16	6	NA	60
chr4	49067597	49067647	ENSMUSG00000063446.4:intron0001W00417	E130309F12Rik	ENSMUSG00000063446	+	33	16	3	NA	52
chr4	53687799	53687849	ENSMUSG00000054752.16:intron0012W02817	Fsd1l	ENSMUSG00000054752	+	25	66	13	20	124
chr4	53687819	53687869	ENSMUSG00000054752.16:intron0012W02818	Fsd1l	ENSMUSG00000054752	+	24	68	13	12	117
chr4	54992232	54992282	ENSMUSG00000060206.11:intron0002W02361	Zfp462	ENSMUSG00000060206	+	25	11	16	4	56
chr4	54992252	54992302	ENSMUSG00000060206.11:intron0002W02362	Zfp462	ENSMUSG00000060206	+	25	9	16	4	54
chr4	55390103	55390153	ENSMUSG00000028426.10:exon0010W02003	Rad23b	ENSMUSG00000028426	+	93	110	60	8	271
chr4	55390123	55390173	ENSMUSG00000028426.10:exon0010W02004	Rad23b	ENSMUSG00000028426	+	152	161	131	15	459
chr4	55390143	55390193	ENSMUSG00000028426.10:exon0010W02005	Rad23b	ENSMUSG00000028426	+	142	132	122	21	417
chr4	55390163	55390213	ENSMUSG00000028426.10:exon0010W02006	Rad23b	ENSMUSG00000028426	+	19	13	22	9	63
chr4	59593018	59593068	ENSMUSG00000028383.17:intron0003W00574	Hsdl2	ENSMUSG00000028383	+	51	NA	NA	NA	51
chr4	59593038	59593088	ENSMUSG00000028383.17:intron0003W00575	Hsdl2	ENSMUSG00000028383	+	51	NA	NA	NA	51
chr4	59593058	59593108	ENSMUSG00000028383.17:intron0003W00576	Hsdl2	ENSMUSG00000028383	+	51	NA	NA	NA	51
chr4	59699258	59699308	ENSMUSG00000045071.13:intron0002W03654	E130308A19Rik	ENSMUSG00000045071	+	65	18	NA	NA	83
chr4	59699278	59699328	ENSMUSG00000045071.13:intron0002W03655	E130308A19Rik	ENSMUSG00000045071	+	65	18	NA	NA	83
chr4	62973946	62973996	ENSMUSG00000028358.15:intron0001W00420	Zfp618	ENSMUSG00000028358	+	50	34	NA	NA	84
chr4	62973966	62974016	ENSMUSG00000028358.15:intron0001W00421	Zfp618	ENSMUSG00000028358	+	50	34	NA	NA	84
chr4	72147200	72147250	ENSMUSG00000008305.18:intron0009W01503	Tle1	ENSMUSG00000008305	-	42	12	3	NA	57
chr4	72147220	72147270	ENSMUSG00000008305.18:intron0009W01504	Tle1	ENSMUSG00000008305	-	42	8	1	NA	51
chr4	76139113	76139163	ENSMUSG00000028399.17:intron0020W09900	Ptprd	ENSMUSG00000028399	-	20	NA	20	19	59
chr4	76139133	76139183	ENSMUSG00000028399.17:intron0020W09901	Ptprd	ENSMUSG00000028399	-	20	4	17	19	60
chr4	76139441	76139491	ENSMUSG00000028399.17:exon0019W09918	Ptprd	ENSMUSG00000028399	-	34	4	6	10	54
chr4	77758699	77758749	ENSMUSG00000028399.17:intron0003W90879	Ptprd	ENSMUSG00000028399	-	4	NA	NA	63	67
chr4	82290632	82290682	ENSMUSG00000008575.17:exon0014W00024	Nfib	ENSMUSG00000008575	-	11	49	7	3	70
chr4	82290652	82290702	ENSMUSG00000008575.17:exon0014W00025	Nfib	ENSMUSG00000008575	-	11	51	6	3	71
chr4	82291312	82291362	ENSMUSG00000008575.17:exon0014W00058	Nfib	ENSMUSG00000008575	-	9	6	22	17	54
chr4	82291332	82291382	ENSMUSG00000008575.17:exon0014W00059	Nfib	ENSMUSG00000008575	-	10	30	22	16	78
chr4	82291352	82291402	ENSMUSG00000008575.17:exon0014W00060	Nfib	ENSMUSG00000008575	-	13	37	18	11	79
chr4	82293632	82293682	ENSMUSG00000008575.17:exon0014W00174	Nfib	ENSMUSG00000008575	-	21	18	4	42	85
chr4	82293652	82293702	ENSMUSG00000008575.17:exon0014W00175	Nfib	ENSMUSG00000008575	-	9	17	2	50	78
chr4	82293672	82293722	ENSMUSG00000008575.17:exon0014W00176	Nfib	ENSMUSG00000008575	-	9	27	7	58	101
chr4	82295032	82295082	ENSMUSG00000008575.17:exon0014W00244	Nfib	ENSMUSG00000008575	-	30	29	1	7	67
chr4	82295052	82295102	ENSMUSG00000008575.17:exon0014W00245	Nfib	ENSMUSG00000008575	-	30	27	1	7	65
chr4	82301971	82302021	ENSMUSG00000008575.17:intron0013W00591	Nfib	ENSMUSG00000008575	-	12	4	55	NA	71
chr4	82301991	82302041	ENSMUSG00000008575.17:intron0013W00592	Nfib	ENSMUSG00000008575	-	49	58	76	58	241
chr4	82302011	82302061	ENSMUSG00000008575.17:intron0013W00593	Nfib	ENSMUSG00000008575	-	49	58	77	58	242
chr4	82302031	82302081	ENSMUSG00000008575.17:intron0013W00594	Nfib	ENSMUSG00000008575	-	28	31	16	1	76
chr4	82325650	82325700	ENSMUSG00000008575.17:intron0010W01774	Nfib	ENSMUSG00000008575	-	24	68	2	NA	94
chr4	82325670	82325720	ENSMUSG00000008575.17:intron0010W01775	Nfib	ENSMUSG00000008575	-	24	68	2	NA	94
chr4	82369200	82369250	ENSMUSG00000008575.17:intron0005W03951	Nfib	ENSMUSG00000008575	-	5	5	NA	54	64
chr4	82433261	82433311	ENSMUSG00000008575.17:intron0004W07154	Nfib	ENSMUSG00000008575	-	63	6	9	NA	78
chr4	82452121	82452171	ENSMUSG00000008575.17:intron0004W08097	Nfib	ENSMUSG00000008575	-	2	56	NA	NA	58
chr4	82455181	82455231	ENSMUSG00000008575.17:intron0004W08250	Nfib	ENSMUSG00000008575	-	2	30	14	11	57
chr4	82457021	82457071	ENSMUSG00000008575.17:intron0004W08342	Nfib	ENSMUSG00000008575	-	28	16	9	1	54
chr4	82457041	82457091	ENSMUSG00000008575.17:intron0004W08343	Nfib	ENSMUSG00000008575	-	28	21	9	1	59
chr4	82457141	82457191	ENSMUSG00000008575.17:intron0004W08348	Nfib	ENSMUSG00000008575	-	2	49	8	NA	59
chr4	82457161	82457211	ENSMUSG00000008575.17:intron0004W08349	Nfib	ENSMUSG00000008575	-	7	42	10	NA	59
chr4	82457181	82457231	ENSMUSG00000008575.17:intron0004W08350	Nfib	ENSMUSG00000008575	-	7	44	9	NA	60
chr4	82459201	82459251	ENSMUSG00000008575.17:intron0004W08451	Nfib	ENSMUSG00000008575	-	3	58	NA	3	64
chr4	82459221	82459271	ENSMUSG00000008575.17:intron0004W08452	Nfib	ENSMUSG00000008575	-	3	62	3	3	71
chr4	82464121	82464171	ENSMUSG00000008575.17:intron0004W08697	Nfib	ENSMUSG00000008575	-	30	11	7	5	53
chr4	82464141	82464191	ENSMUSG00000008575.17:intron0004W08698	Nfib	ENSMUSG00000008575	-	35	17	10	5	67
chr4	82474281	82474331	ENSMUSG00000008575.17:intron0004W09205	Nfib	ENSMUSG00000008575	-	5	4	NA	43	52
chr4	82474301	82474351	ENSMUSG00000008575.17:intron0004W09206	Nfib	ENSMUSG00000008575	-	6	6	6	43	61
chr4	82474321	82474371	ENSMUSG00000008575.17:intron0004W09207	Nfib	ENSMUSG00000008575	-	5	6	6	45	62
chr4	82478141	82478191	ENSMUSG00000008575.17:intron0004W09398	Nfib	ENSMUSG00000008575	-	3	72	2	NA	77
chr4	82478161	82478211	ENSMUSG00000008575.17:intron0004W09399	Nfib	ENSMUSG00000008575	-	3	69	4	NA	76
chr4	82481661	82481711	ENSMUSG00000008575.17:intron0004W09574	Nfib	ENSMUSG00000008575	-	24	23	44	22	113
chr4	82481681	82481731	ENSMUSG00000008575.17:intron0004W09575	Nfib	ENSMUSG00000008575	-	24	30	58	22	134
chr4	82481701	82481751	ENSMUSG00000008575.17:intron0004W09576	Nfib	ENSMUSG00000008575	-	6	64	28	10	108
chr4	82482581	82482631	ENSMUSG00000008575.17:intron0004W09620	Nfib	ENSMUSG00000008575	-	15	29	14	1	59
chr4	82482601	82482651	ENSMUSG00000008575.17:intron0004W09621	Nfib	ENSMUSG00000008575	-	15	30	14	1	60
chr4	82490341	82490391	ENSMUSG00000008575.17:intron0004W10008	Nfib	ENSMUSG00000008575	-	13	26	13	12	64
chr4	84427008	84427058	ENSMUSG00000028487.18:intron0011W07596	Bnc2	ENSMUSG00000028487	-	47	NA	9	NA	56
chr4	84427028	84427078	ENSMUSG00000028487.18:intron0011W07597	Bnc2	ENSMUSG00000028487	-	47	NA	9	NA	56
chr4	87975348	87975398	ENSMUSG00000028496.17:intron0004W10272	Mllt3	ENSMUSG00000028496	-	8	39	11	13	71
chr4	87975368	87975418	ENSMUSG00000028496.17:intron0004W10273	Mllt3	ENSMUSG00000028496	-	8	42	10	11	71
chr4	88010228	88010278	ENSMUSG00000028496.17:intron0004W12016	Mllt3	ENSMUSG00000028496	-	8	9	6	45	68
chr4	88021287	88021337	ENSMUSG00000028496.17:intron0003W12569	Mllt3	ENSMUSG00000028496	-	2	10	4	84	100
chr4	88021307	88021357	ENSMUSG00000028496.17:intron0003W12570	Mllt3	ENSMUSG00000028496	-	2	6	4	84	96
chr4	91251702	91251752	ENSMUSG00000008489.18:exon0016W00048	Elavl2	ENSMUSG00000008489	-	23	22	1	11	57
chr4	91355083	91355133	ENSMUSG00000008489.18:intron0008W05216	Elavl2	ENSMUSG00000008489	-	75	NA	NA	NA	75
chr4	91355103	91355153	ENSMUSG00000008489.18:intron0008W05217	Elavl2	ENSMUSG00000008489	-	75	NA	NA	NA	75
chr4	94581815	94581865	ENSMUSG00000028577.13:intron0009W00715	Plaa	ENSMUSG00000028577	-	58	NA	NA	NA	58
chr4	94581835	94581885	ENSMUSG00000028577.13:intron0009W00716	Plaa	ENSMUSG00000028577	-	58	NA	NA	NA	58
chr4	97784053	97784103	ENSMUSG00000028565.18:intron0003W00567	Nfia	ENSMUSG00000028565	+	52	9	NA	4	65
chr4	97784073	97784123	ENSMUSG00000028565.18:intron0003W00568	Nfia	ENSMUSG00000028565	+	52	7	NA	4	63
chr4	97794393	97794443	ENSMUSG00000028565.18:intron0003W01084	Nfia	ENSMUSG00000028565	+	51	11	4	2	68
chr4	97794413	97794463	ENSMUSG00000028565.18:intron0003W01085	Nfia	ENSMUSG00000028565	+	57	12	12	2	83
chr4	97794433	97794483	ENSMUSG00000028565.18:intron0003W01086	Nfia	ENSMUSG00000028565	+	57	9	12	2	80
chr4	97803873	97803923	ENSMUSG00000028565.18:intron0003W01558	Nfia	ENSMUSG00000028565	+	36	5	10	NA	51
chr4	97805633	97805683	ENSMUSG00000028565.18:intron0003W01646	Nfia	ENSMUSG00000028565	+	14	15	30	1	60
chr4	97807013	97807063	ENSMUSG00000028565.18:intron0003W01715	Nfia	ENSMUSG00000028565	+	23	12	15	27	77
chr4	97807033	97807083	ENSMUSG00000028565.18:intron0003W01716	Nfia	ENSMUSG00000028565	+	23	13	15	27	78
chr4	97807193	97807243	ENSMUSG00000028565.18:intron0003W01724	Nfia	ENSMUSG00000028565	+	15	5	23	8	51
chr4	97815173	97815223	ENSMUSG00000028565.18:intron0003W02123	Nfia	ENSMUSG00000028565	+	2	53	1	NA	56
chr4	97815193	97815243	ENSMUSG00000028565.18:intron0003W02124	Nfia	ENSMUSG00000028565	+	2	53	12	1	68
chr4	97815213	97815263	ENSMUSG00000028565.18:intron0003W02125	Nfia	ENSMUSG00000028565	+	7	55	12	1	75
chr4	97825653	97825703	ENSMUSG00000028565.18:intron0003W02647	Nfia	ENSMUSG00000028565	+	1	78	6	NA	85
chr4	98994068	98994118	ENSMUSG00000028556.15:exon0023W02871	Dock7	ENSMUSG00000028556	-	7	27	25	NA	59
chr4	98994088	98994138	ENSMUSG00000028556.15:exon0023W02872	Dock7	ENSMUSG00000028556	-	7	28	25	NA	60
chr4	98994108	98994158	ENSMUSG00000028556.15:exon0023W02873	Dock7	ENSMUSG00000028556	-	8	28	22	NA	58
chr4	99097701	99097751	ENSMUSG00000028556.15:intron0001W08050	Dock7	ENSMUSG00000028556	-	108	9	2	NA	119
chr4	99097721	99097771	ENSMUSG00000028556.15:intron0001W08051	Dock7	ENSMUSG00000028556	-	115	9	1	NA	125
chr4	99097741	99097791	ENSMUSG00000028556.15:intron0001W08052	Dock7	ENSMUSG00000028556	-	73	9	1	NA	83
chr4	100794708	100794758	ENSMUSG00000028532.14:intron0001W00903	Cachd1	ENSMUSG00000028532	+	3	76	NA	NA	79
chr4	100794728	100794778	ENSMUSG00000028532.14:intron0001W00904	Cachd1	ENSMUSG00000028532	+	3	77	NA	NA	80
chr4	100803648	100803698	ENSMUSG00000028532.14:intron0001W01350	Cachd1	ENSMUSG00000028532	+	1	64	NA	NA	65
chr4	100803668	100803718	ENSMUSG00000028532.14:intron0001W01351	Cachd1	ENSMUSG00000028532	+	1	64	NA	8	73
chr4	100810828	100810878	ENSMUSG00000028532.14:intron0001W01709	Cachd1	ENSMUSG00000028532	+	56	NA	4	NA	60
chr4	100810848	100810898	ENSMUSG00000028532.14:intron0001W01710	Cachd1	ENSMUSG00000028532	+	57	NA	5	4	66
chr4	102951065	102951115	ENSMUSG00000028524.21:intron0024W10492	Sgip1	ENSMUSG00000028524	+	72	NA	NA	NA	72
chr4	102951085	102951135	ENSMUSG00000028524.21:intron0024W10493	Sgip1	ENSMUSG00000028524	+	72	NA	NA	NA	72
chr4	104400137	104400187	ENSMUSG00000028519.16:intron0006W39040	Dab1	ENSMUSG00000028519	+	6	46	NA	NA	52
chr4	104700922	104700972	ENSMUSG00000028519.16:intron0016W54082	Dab1	ENSMUSG00000028519	+	51	NA	NA	NA	51
chr4	104700942	104700992	ENSMUSG00000028519.16:intron0016W54083	Dab1	ENSMUSG00000028519	+	51	NA	NA	NA	51
chr4	104700962	104701012	ENSMUSG00000028519.16:intron0016W54084	Dab1	ENSMUSG00000028519	+	51	NA	NA	NA	51
chr4	105174543	105174593	ENSMUSG00000028517.8:intron0001W00861	Ppap2b	ENSMUSG00000028517	+	50	4	NA	NA	54
chr4	105174563	105174613	ENSMUSG00000028517.8:intron0001W00862	Ppap2b	ENSMUSG00000028517	+	50	6	NA	NA	56
chr4	106942074	106942124	ENSMUSG00000061887.14:intron0008W01569	Ssbp3	ENSMUSG00000061887	+	33	11	17	4	65
chr4	106942094	106942144	ENSMUSG00000061887.14:intron0008W01570	Ssbp3	ENSMUSG00000061887	+	36	4	16	3	59
chr4	106964748	106964798	ENSMUSG00000061887.14:intron0009W02702	Ssbp3	ENSMUSG00000061887	+	33	7	3	25	68
chr4	106964768	106964818	ENSMUSG00000061887.14:intron0009W02703	Ssbp3	ENSMUSG00000061887	+	33	3	3	25	64
chr4	107012934	107012984	ENSMUSG00000061887.14:intron0011W05111	Ssbp3	ENSMUSG00000061887	+	67	1	1	NA	69
chr4	107012954	107013004	ENSMUSG00000061887.14:intron0011W05112	Ssbp3	ENSMUSG00000061887	+	67	1	1	NA	69
chr4	107200427	107200477	ENSMUSG00000028618.11:exon0009W01103	Tmem59	ENSMUSG00000028618	+	52	3	NA	NA	55
chr4	107200447	107200497	ENSMUSG00000028618.11:exon0009W01104	Tmem59	ENSMUSG00000028618	+	47	3	NA	7	57
chr4	107200467	107200517	ENSMUSG00000028618.11:exon0009W01105	Tmem59	ENSMUSG00000028618	+	47	2	NA	7	56
chr4	107843784	107843834	ENSMUSG00000028613.14:intron0007W02076	Lrp8	ENSMUSG00000028613	+	13	39	NA	NA	52
chr4	107843804	107843854	ENSMUSG00000028613.14:intron0007W02077	Lrp8	ENSMUSG00000028613	+	13	39	3	NA	55
chr4	107843824	107843874	ENSMUSG00000028613.14:intron0007W02078	Lrp8	ENSMUSG00000028613	+	12	39	3	NA	54
chr4	107844144	107844194	ENSMUSG00000028613.14:intron0007W02094	Lrp8	ENSMUSG00000028613	+	2	48	2	10	62
chr4	107864677	107864727	ENSMUSG00000028613.14:intron0021W03121	Lrp8	ENSMUSG00000028613	+	48	2	1	NA	51
chr4	107864697	107864747	ENSMUSG00000028613.14:intron0021W03122	Lrp8	ENSMUSG00000028613	+	48	2	1	NA	51
chr4	107867677	107867727	ENSMUSG00000028613.14:intron0021W03271	Lrp8	ENSMUSG00000028613	+	55	NA	NA	NA	55
chr4	109030413	109030463	ENSMUSG00000053510.12:intron0008W01490	Nrd1	ENSMUSG00000053510	+	1	51	1	NA	53
chr4	110204841	110204891	ENSMUSG00000028546.17:exon0016W00057	Elavl4	ENSMUSG00000028546	-	34	1	NA	18	53
chr4	114454693	114454743	ENSMUSG00000070867.4:intron0002W02400	Gm12824	ENSMUSG00000070867	+	28	25	NA	NA	53
chr4	114454713	114454763	ENSMUSG00000070867.4:intron0002W02401	Gm12824	ENSMUSG00000070867	+	28	25	NA	NA	53
chr4	116312872	116312922	ENSMUSG00000003810.12:exon0023W00307	Mast2	ENSMUSG00000003810	-	3	NA	10	61	74
chr4	116312892	116312942	ENSMUSG00000003810.12:exon0023W00308	Mast2	ENSMUSG00000003810	-	3	NA	10	61	74
chr4	116588191	116588241	ENSMUSG00000034042.16:intron0009W01527	Gpbp1l1	ENSMUSG00000034042	+	1	55	NA	NA	56
chr4	116588211	116588261	ENSMUSG00000034042.16:intron0009W01528	Gpbp1l1	ENSMUSG00000034042	+	1	55	NA	NA	56
chr4	116588231	116588281	ENSMUSG00000034042.16:intron0009W01529	Gpbp1l1	ENSMUSG00000034042	+	1	55	NA	NA	56
chr4	116605883	116605933	ENSMUSG00000028693.15:exon0008W00241	Nasp	ENSMUSG00000028693	-	14	26	11	8	59
chr4	116605903	116605953	ENSMUSG00000028693.15:exon0008W00242	Nasp	ENSMUSG00000028693	-	13	22	13	8	56
chr4	117154067	117154117	ENSMUSG00000047675.15:intron0002W00013	Rps8	ENSMUSG00000047675	-	46	92	21	25	184
chr4	117154087	117154137	ENSMUSG00000047675.15:intron0002W00014	Rps8	ENSMUSG00000047675	-	46	92	21	25	184
chr4	117154478	117154528	ENSMUSG00000047675.15:exon0002W00034	Rps8	ENSMUSG00000047675	-	23	49	28	4	104
chr4	117154498	117154548	ENSMUSG00000047675.15:exon0002W00035	Rps8	ENSMUSG00000047675	-	28	51	29	4	112
chr4	117154518	117154568	ENSMUSG00000047675.15:exon0002W00036	Rps8	ENSMUSG00000047675	-	12	24	14	2	52
chr4	117155138	117155188	ENSMUSG00000047675.15:exon0002W00067	Rps8	ENSMUSG00000047675	-	34	33	7	2	76
chr4	117155158	117155208	ENSMUSG00000047675.15:exon0002W00068	Rps8	ENSMUSG00000047675	-	49	84	24	13	170
chr4	117155178	117155228	ENSMUSG00000047675.15:exon0002W00069	Rps8	ENSMUSG00000047675	-	49	95	28	13	185
chr4	117154092	117154142	ENSMUSG00000064542.1:exon0001W00001	SNORD38	ENSMUSG00000064542	-	46	90	21	25	182
chr4	117154513	117154563	ENSMUSG00000065680.1:exon0001W00001	Snord38a	ENSMUSG00000065680	-	21	51	29	4	105
chr4	117155185	117155235	ENSMUSG00000064751.1:exon0001W00001	SNORD46	ENSMUSG00000064751	-	49	99	28	13	189
chr4	117190001	117190051	ENSMUSG00000095676.1:exon0001W00004	U5	ENSMUSG00000095676	+	28	25	2	3	58
chr4	117190021	117190057	ENSMUSG00000095676.1:exon0001W00005	U5	ENSMUSG00000095676	+	46	25	4	3	78
chr4	118232171	118232221	ENSMUSG00000033295.13:intron0011W01200	Ptprf	ENSMUSG00000033295	-	34	16	11	6	67
chr4	118232191	118232241	ENSMUSG00000033295.13:intron0011W01201	Ptprf	ENSMUSG00000033295	-	50	18	11	6	85
chr4	118232211	118232261	ENSMUSG00000033295.13:intron0011W01202	Ptprf	ENSMUSG00000033295	-	51	10	9	6	76
chr4	118232331	118232381	ENSMUSG00000033295.13:intron0011W01208	Ptprf	ENSMUSG00000033295	-	62	15	12	NA	89
chr4	118232351	118232401	ENSMUSG00000033295.13:intron0011W01209	Ptprf	ENSMUSG00000033295	-	48	23	10	NA	81
chr4	118233971	118234021	ENSMUSG00000033295.13:intron0011W01290	Ptprf	ENSMUSG00000033295	-	10	38	9	NA	57
chr4	118233991	118234041	ENSMUSG00000033295.13:intron0011W01291	Ptprf	ENSMUSG00000033295	-	10	38	9	NA	57
chr4	119919017	119919067	ENSMUSG00000028634.16:intron0007W09260	Hivep3	ENSMUSG00000028634	+	98	NA	NA	NA	98
chr4	119919037	119919087	ENSMUSG00000028634.16:intron0007W09261	Hivep3	ENSMUSG00000028634	+	98	NA	NA	NA	98
chr4	119919057	119919107	ENSMUSG00000028634.16:intron0007W09262	Hivep3	ENSMUSG00000028634	+	98	NA	NA	NA	98
chr4	120491893	120491943	ENSMUSG00000000085.16:intron0010W04330	Scmh1	ENSMUSG00000000085	+	55	NA	NA	NA	55
chr4	120491913	120491963	ENSMUSG00000000085.16:intron0010W04331	Scmh1	ENSMUSG00000000085	+	55	NA	NA	NA	55
chr4	121163548	121163598	ENSMUSG00000049878.12:intron0005W00910	Rlf	ENSMUSG00000049878	-	44	42	NA	NA	86
chr4	121163568	121163618	ENSMUSG00000049878.12:intron0005W00911	Rlf	ENSMUSG00000049878	-	44	43	1	NA	88
chr4	121163588	121163638	ENSMUSG00000049878.12:intron0005W00912	Rlf	ENSMUSG00000049878	-	44	7	1	NA	52
chr4	121204018	121204068	ENSMUSG00000049878.12:intron0001W02933	Rlf	ENSMUSG00000049878	-	51	NA	NA	NA	51
chr4	121204038	121204088	ENSMUSG00000049878.12:intron0001W02934	Rlf	ENSMUSG00000049878	-	55	NA	NA	NA	55
chr4	121204058	121204108	ENSMUSG00000049878.12:intron0001W02935	Rlf	ENSMUSG00000049878	-	55	NA	NA	NA	55
chr4	123461894	123461944	ENSMUSG00000028649.17:intron0043W05608	Macf1	ENSMUSG00000028649	-	13	1	20	36	70
chr4	123461914	123461964	ENSMUSG00000028649.17:intron0043W05609	Macf1	ENSMUSG00000028649	-	12	NA	18	36	66
chr4	123483775	123483825	ENSMUSG00000028649.17:intron0036W06701	Macf1	ENSMUSG00000028649	-	52	NA	NA	NA	52
chr4	123483795	123483845	ENSMUSG00000028649.17:intron0036W06702	Macf1	ENSMUSG00000028649	-	52	1	NA	NA	53
chr4	123483815	123483865	ENSMUSG00000028649.17:intron0036W06703	Macf1	ENSMUSG00000028649	-	52	1	NA	NA	53
chr4	123589654	123589704	ENSMUSG00000028649.17:intron0002W11994	Macf1	ENSMUSG00000028649	-	34	1	NA	38	73
chr4	123640354	123640404	ENSMUSG00000028649.17:intron0002W14529	Macf1	ENSMUSG00000028649	-	70	NA	NA	NA	70
chr4	123640374	123640424	ENSMUSG00000028649.17:intron0002W14530	Macf1	ENSMUSG00000028649	-	70	NA	NA	NA	70
chr4	123640394	123640444	ENSMUSG00000028649.17:intron0002W14531	Macf1	ENSMUSG00000028649	-	52	NA	NA	NA	52
chr4	124572757	124572807	ENSMUSG00000098760.1:intron0001W02193	NA	ENSMUSG00000098760	-	75	NA	NA	NA	75
chr4	124572777	124572827	ENSMUSG00000098760.1:intron0001W02194	NA	ENSMUSG00000098760	-	75	NA	NA	NA	75
chr4	124572797	124572847	ENSMUSG00000098760.1:intron0001W02195	NA	ENSMUSG00000098760	-	75	NA	NA	NA	75
chr4	125703659	125703709	ENSMUSG00000001985.9:intron0013W10649	Grik3	ENSMUSG00000001985	+	62	NA	NA	NA	62
chr4	125703679	125703729	ENSMUSG00000001985.9:intron0013W10650	Grik3	ENSMUSG00000001985	+	62	NA	NA	NA	62
chr4	126172241	126172291	ENSMUSG00000043962.16:intron0012W00409	Thrap3	ENSMUSG00000043962	-	82	NA	NA	NA	82
chr4	126172261	126172311	ENSMUSG00000043962.16:intron0012W00410	Thrap3	ENSMUSG00000043962	-	86	NA	NA	NA	86
chr4	126172281	126172331	ENSMUSG00000043962.16:intron0012W00411	Thrap3	ENSMUSG00000043962	-	88	NA	NA	NA	88
chr4	126183194	126183244	ENSMUSG00000043962.16:intron0007W00957	Thrap3	ENSMUSG00000043962	-	13	NA	NA	43	56
chr4	126183214	126183264	ENSMUSG00000043962.16:intron0007W00958	Thrap3	ENSMUSG00000043962	-	13	NA	NA	43	56
chr4	126239092	126239142	ENSMUSG00000028849.17:intron0005W00347	Mtap7d1	ENSMUSG00000028849	-	11	2	NA	46	59
chr4	126239112	126239162	ENSMUSG00000028849.17:intron0005W00348	Mtap7d1	ENSMUSG00000028849	-	16	5	1	46	68
chr4	126239132	126239182	ENSMUSG00000028849.17:intron0005W00349	Mtap7d1	ENSMUSG00000028849	-	16	3	1	46	66
chr4	126239412	126239462	ENSMUSG00000028849.17:intron0005W00363	Mtap7d1	ENSMUSG00000028849	-	29	10	NA	38	77
chr4	126239432	126239482	ENSMUSG00000028849.17:intron0005W00364	Mtap7d1	ENSMUSG00000028849	-	28	10	NA	38	76
chr4	126436391	126436441	ENSMUSG00000041530.16:exon0019W00070	Eif2c1	ENSMUSG00000041530	-	2	3	NA	63	68
chr4	126752361	126752411	ENSMUSG00000028833.13:intron0001W00430	Ncdn	ENSMUSG00000028833	-	57	2	NA	NA	59
chr4	126752381	126752431	ENSMUSG00000028833.13:intron0001W00431	Ncdn	ENSMUSG00000028833	-	57	2	NA	NA	59
chr4	126967159	126967209	ENSMUSG00000042446.16:intron0001W05266	Zmym4	ENSMUSG00000042446	-	9	46	NA	NA	55
chr4	126967179	126967229	ENSMUSG00000042446.16:intron0001W05267	Zmym4	ENSMUSG00000042446	-	9	42	1	NA	52
chr4	127027656	127027706	ENSMUSG00000028820.13:exon0008W00317	Sfpq	ENSMUSG00000028820	+	42	51	33	7	133
chr4	127027676	127027726	ENSMUSG00000028820.13:exon0008W00318	Sfpq	ENSMUSG00000028820	+	52	75	70	23	220
chr4	127027696	127027746	ENSMUSG00000028820.13:exon0008W00319	Sfpq	ENSMUSG00000028820	+	37	36	55	18	146
chr4	127029095	127029145	ENSMUSG00000028820.13:intron0008W00389	Sfpq	ENSMUSG00000028820	+	4	28	22	1	55
chr4	127029115	127029165	ENSMUSG00000028820.13:intron0008W00390	Sfpq	ENSMUSG00000028820	+	4	60	25	10	99
chr4	127029135	127029185	ENSMUSG00000028820.13:intron0008W00391	Sfpq	ENSMUSG00000028820	+	4	49	16	12	81
chr4	127029195	127029245	ENSMUSG00000028820.13:intron0008W00394	Sfpq	ENSMUSG00000028820	+	22	18	11	1	52
chr4	127029415	127029465	ENSMUSG00000028820.13:intron0008W00405	Sfpq	ENSMUSG00000028820	+	7	6	NA	44	57
chr4	127029435	127029485	ENSMUSG00000028820.13:intron0008W00406	Sfpq	ENSMUSG00000028820	+	19	24	27	21	91
chr4	127029455	127029505	ENSMUSG00000028820.13:intron0008W00407	Sfpq	ENSMUSG00000028820	+	20	26	27	18	91
chr4	127029475	127029525	ENSMUSG00000028820.13:intron0008W00408	Sfpq	ENSMUSG00000028820	+	12	22	23	1	58
chr4	127029715	127029765	ENSMUSG00000028820.13:intron0008W00420	Sfpq	ENSMUSG00000028820	+	1	26	20	23	70
chr4	127029735	127029785	ENSMUSG00000028820.13:intron0008W00421	Sfpq	ENSMUSG00000028820	+	1	12	20	23	56
chr4	127029826	127029876	ENSMUSG00000028820.13:exon0009W00426	Sfpq	ENSMUSG00000028820	+	20	50	7	10	87
chr4	127029846	127029896	ENSMUSG00000028820.13:exon0009W00427	Sfpq	ENSMUSG00000028820	+	8	26	5	16	55
chr4	127029866	127029916	ENSMUSG00000028820.13:exon0009W00428	Sfpq	ENSMUSG00000028820	+	19	30	8	31	88
chr4	127029886	127029936	ENSMUSG00000028820.13:exon0009W00429	Sfpq	ENSMUSG00000028820	+	23	27	15	24	89
chr4	127029906	127029956	ENSMUSG00000028820.13:exon0009W00430	Sfpq	ENSMUSG00000028820	+	29	24	15	31	99
chr4	127030326	127030376	ENSMUSG00000028820.13:exon0009W00451	Sfpq	ENSMUSG00000028820	+	32	28	15	3	78
chr4	127030346	127030396	ENSMUSG00000028820.13:exon0009W00452	Sfpq	ENSMUSG00000028820	+	33	37	6	3	79
chr4	127030366	127030416	ENSMUSG00000028820.13:exon0009W00453	Sfpq	ENSMUSG00000028820	+	54	29	9	5	97
chr4	127030546	127030596	ENSMUSG00000028820.13:exon0009W00462	Sfpq	ENSMUSG00000028820	+	20	18	16	NA	54
chr4	127030926	127030976	ENSMUSG00000028820.13:exon0009W00481	Sfpq	ENSMUSG00000028820	+	1	34	28	2	65
chr4	127030946	127030996	ENSMUSG00000028820.13:exon0009W00482	Sfpq	ENSMUSG00000028820	+	2	35	20	NA	57
chr4	127030986	127031036	ENSMUSG00000028820.13:exon0009W00484	Sfpq	ENSMUSG00000028820	+	23	33	16	18	90
chr4	127031006	127031056	ENSMUSG00000028820.13:exon0009W00485	Sfpq	ENSMUSG00000028820	+	33	30	18	17	98
chr4	127031026	127031076	ENSMUSG00000028820.13:exon0009W00486	Sfpq	ENSMUSG00000028820	+	17	28	13	17	75
chr4	127032016	127032066	ENSMUSG00000028820.13:intron0009W00535	Sfpq	ENSMUSG00000028820	+	31	22	7	NA	60
chr4	127032036	127032086	ENSMUSG00000028820.13:intron0009W00536	Sfpq	ENSMUSG00000028820	+	36	14	8	NA	58
chr4	127032056	127032106	ENSMUSG00000028820.13:intron0009W00537	Sfpq	ENSMUSG00000028820	+	37	19	15	NA	71
chr4	127032076	127032126	ENSMUSG00000028820.13:intron0009W00538	Sfpq	ENSMUSG00000028820	+	21	19	12	NA	52
chr4	127032116	127032166	ENSMUSG00000028820.13:intron0009W00540	Sfpq	ENSMUSG00000028820	+	8	62	4	1	75
chr4	127032136	127032186	ENSMUSG00000028820.13:intron0009W00541	Sfpq	ENSMUSG00000028820	+	8	54	4	1	67
chr4	127032556	127032606	ENSMUSG00000028820.13:intron0009W00562	Sfpq	ENSMUSG00000028820	+	30	11	11	1	53
chr4	127032576	127032626	ENSMUSG00000028820.13:intron0009W00563	Sfpq	ENSMUSG00000028820	+	39	7	8	1	55
chr4	127032636	127032686	ENSMUSG00000028820.13:intron0009W00566	Sfpq	ENSMUSG00000028820	+	23	27	23	11	84
chr4	127032656	127032706	ENSMUSG00000028820.13:intron0009W00567	Sfpq	ENSMUSG00000028820	+	8	24	16	11	59
chr4	127032696	127032746	ENSMUSG00000028820.13:intron0009W00569	Sfpq	ENSMUSG00000028820	+	64	4	43	6	117
chr4	127032716	127032766	ENSMUSG00000028820.13:intron0009W00570	Sfpq	ENSMUSG00000028820	+	82	36	46	32	196
chr4	127032736	127032786	ENSMUSG00000028820.13:intron0009W00571	Sfpq	ENSMUSG00000028820	+	78	35	30	37	180
chr4	127032756	127032806	ENSMUSG00000028820.13:intron0009W00572	Sfpq	ENSMUSG00000028820	+	25	62	14	7	108
chr4	127032776	127032826	ENSMUSG00000028820.13:intron0009W00573	Sfpq	ENSMUSG00000028820	+	5	40	5	1	51
chr4	127033076	127033126	ENSMUSG00000028820.13:intron0009W00588	Sfpq	ENSMUSG00000028820	+	19	29	7	3	58
chr4	127033096	127033146	ENSMUSG00000028820.13:intron0009W00589	Sfpq	ENSMUSG00000028820	+	19	29	7	3	58
chr4	127033156	127033206	ENSMUSG00000028820.13:intron0009W00592	Sfpq	ENSMUSG00000028820	+	26	42	26	3	97
chr4	127033176	127033226	ENSMUSG00000028820.13:intron0009W00593	Sfpq	ENSMUSG00000028820	+	29	72	22	3	126
chr4	127033196	127033246	ENSMUSG00000028820.13:intron0009W00594	Sfpq	ENSMUSG00000028820	+	8	58	3	NA	69
chr4	127033496	127033546	ENSMUSG00000028820.13:intron0009W00609	Sfpq	ENSMUSG00000028820	+	12	23	9	17	61
chr4	127033516	127033566	ENSMUSG00000028820.13:intron0009W00610	Sfpq	ENSMUSG00000028820	+	8	30	9	20	67
chr4	127033536	127033586	ENSMUSG00000028820.13:intron0009W00611	Sfpq	ENSMUSG00000028820	+	7	24	10	13	54
chr4	127033856	127033906	ENSMUSG00000028820.13:intron0009W00627	Sfpq	ENSMUSG00000028820	+	6	63	15	4	88
chr4	127033876	127033926	ENSMUSG00000028820.13:intron0009W00628	Sfpq	ENSMUSG00000028820	+	6	66	21	4	97
chr4	127034776	127034826	ENSMUSG00000028820.13:intron0009W00673	Sfpq	ENSMUSG00000028820	+	10	45	8	1	64
chr4	127035076	127035126	ENSMUSG00000028820.13:intron0009W00688	Sfpq	ENSMUSG00000028820	+	18	34	22	9	83
chr4	127035096	127035146	ENSMUSG00000028820.13:intron0009W00689	Sfpq	ENSMUSG00000028820	+	13	24	5	24	66
chr4	127035256	127035306	ENSMUSG00000028820.13:intron0009W00697	Sfpq	ENSMUSG00000028820	+	25	22	9	5	61
chr4	127035276	127035326	ENSMUSG00000028820.13:intron0009W00698	Sfpq	ENSMUSG00000028820	+	27	21	9	5	62
chr4	127033865	127033915	ENSMUSG00000085334.7:intron0001W00008	Gm12940	ENSMUSG00000085334	+	6	66	21	4	97
chr4	127033885	127033935	ENSMUSG00000085334.7:intron0001W00009	Gm12940	ENSMUSG00000085334	+	6	60	16	2	84
chr4	127033985	127034035	ENSMUSG00000085334.7:intron0001W00014	Gm12940	ENSMUSG00000085334	+	20	26	7	NA	53
chr4	127034445	127034495	ENSMUSG00000085334.7:intron0001W00037	Gm12940	ENSMUSG00000085334	+	9	25	9	13	56
chr4	127034765	127034815	ENSMUSG00000085334.7:intron0001W00053	Gm12940	ENSMUSG00000085334	+	7	44	8	1	60
chr4	127034785	127034835	ENSMUSG00000085334.7:intron0001W00054	Gm12940	ENSMUSG00000085334	+	9	45	8	3	65
chr4	127035065	127035115	ENSMUSG00000085334.7:intron0001W00068	Gm12940	ENSMUSG00000085334	+	14	22	22	7	65
chr4	127035085	127035135	ENSMUSG00000085334.7:intron0001W00069	Gm12940	ENSMUSG00000085334	+	16	30	20	24	90
chr4	127035105	127035155	ENSMUSG00000085334.7:intron0001W00070	Gm12940	ENSMUSG00000085334	+	13	20	7	24	64
chr4	127035265	127035315	ENSMUSG00000085334.7:intron0001W00078	Gm12940	ENSMUSG00000085334	+	27	22	9	5	63
chr4	127035285	127035335	ENSMUSG00000085334.7:intron0001W00079	Gm12940	ENSMUSG00000085334	+	27	17	9	5	58
chr4	127050701	127050743	ENSMUSG00000043872.14:intron0008W00182	Zmym1	ENSMUSG00000043872	-	81	1	NA	NA	82
chr4	128737059	128737109	ENSMUSG00000028796.17:intron0011W04118	Phc2	ENSMUSG00000028796	+	61	1	4	NA	66
chr4	129309939	129309989	ENSMUSG00000057236.10:exon0011W00143	Rbbp4	ENSMUSG00000057236	-	68	39	5	58	170
chr4	129309959	129310009	ENSMUSG00000057236.10:exon0011W00144	Rbbp4	ENSMUSG00000057236	-	65	39	9	60	173
chr4	129309979	129310029	ENSMUSG00000057236.10:exon0011W00145	Rbbp4	ENSMUSG00000057236	-	7	13	6	37	63
chr4	129515636	129515686	ENSMUSG00000047945.6:exon0002W00104	Marcksl1	ENSMUSG00000047945	+	37	20	9	3	69
chr4	129515656	129515706	ENSMUSG00000047945.6:exon0002W00105	Marcksl1	ENSMUSG00000047945	+	38	20	14	3	75
chr4	130740488	130740538	ENSMUSG00000028580.15:intron0007W03859	Pum1	ENSMUSG00000028580	+	53	2	NA	NA	55
chr4	130740508	130740558	ENSMUSG00000028580.15:intron0007W03860	Pum1	ENSMUSG00000028580	+	53	6	1	NA	60
chr4	130740528	130740578	ENSMUSG00000028580.15:intron0007W03861	Pum1	ENSMUSG00000028580	+	55	6	3	NA	64
chr4	130749750	130749800	ENSMUSG00000028580.15:intron0011W04323	Pum1	ENSMUSG00000028580	+	63	NA	NA	NA	63
chr4	130749770	130749820	ENSMUSG00000028580.15:intron0011W04324	Pum1	ENSMUSG00000028580	+	63	NA	NA	4	67
chr4	130749790	130749840	ENSMUSG00000028580.15:intron0011W04325	Pum1	ENSMUSG00000028580	+	62	NA	NA	4	66
chr4	132270079	132270129	ENSMUSG00000077323.1:exon0001W00001	U11	ENSMUSG00000077323	-	38	76	30	29	173
chr4	132270099	132270149	ENSMUSG00000077323.1:exon0001W00002	U11	ENSMUSG00000077323	-	27	60	26	10	123
chr4	132270119	132270169	ENSMUSG00000077323.1:exon0001W00003	U11	ENSMUSG00000077323	-	24	79	23	45	171
chr4	132270139	132270189	ENSMUSG00000077323.1:exon0001W00004	U11	ENSMUSG00000077323	-	7	22	6	40	75
chr4	132309948	132309998	ENSMUSG00000086290.8:exon0002W00064	Snhg12	ENSMUSG00000086290	+	6	48	14	86	154
chr4	132309968	132310018	ENSMUSG00000086290.8:exon0002W00065	Snhg12	ENSMUSG00000086290	+	12	56	15	90	173
chr4	132309988	132310038	ENSMUSG00000086290.8:exon0002W00066	Snhg12	ENSMUSG00000086290	+	16	65	18	90	189
chr4	132310248	132310298	ENSMUSG00000086290.8:exon0002W00079	Snhg12	ENSMUSG00000086290	+	9	11	20	75	115
chr4	132310268	132310318	ENSMUSG00000086290.8:exon0002W00080	Snhg12	ENSMUSG00000086290	+	10	21	25	75	131
chr4	132310288	132310338	ENSMUSG00000086290.8:exon0002W00081	Snhg12	ENSMUSG00000086290	+	13	64	40	75	192
chr4	132310308	132310358	ENSMUSG00000086290.8:exon0002W00082	Snhg12	ENSMUSG00000086290	+	7	56	24	5	92
chr4	132310328	132310378	ENSMUSG00000086290.8:exon0002W00083	Snhg12	ENSMUSG00000086290	+	8	13	18	18	57
chr4	132310728	132310778	ENSMUSG00000086290.8:exon0002W00103	Snhg12	ENSMUSG00000086290	+	4	38	20	4	66
chr4	132310748	132310798	ENSMUSG00000086290.8:exon0002W00104	Snhg12	ENSMUSG00000086290	+	4	36	20	4	64
chr4	132309960	132310010	ENSMUSG00000064604.1:exon0001W00002	Snora44	ENSMUSG00000064604	+	12	56	15	90	173
chr4	132309980	132310030	ENSMUSG00000064604.1:exon0001W00003	Snora44	ENSMUSG00000064604	+	12	56	15	90	173
chr4	132310259	132310309	ENSMUSG00000064949.1:exon0001W00002	Snora61	ENSMUSG00000064949	+	10	11	20	75	116
chr4	132310279	132310329	ENSMUSG00000064949.1:exon0001W00003	Snora61	ENSMUSG00000064949	+	13	62	31	75	181
chr4	132310299	132310349	ENSMUSG00000064949.1:exon0001W00004	Snora61	ENSMUSG00000064949	+	4	54	22	5	85
chr4	132310319	132310369	ENSMUSG00000064949.1:exon0001W00005	Snora61	ENSMUSG00000064949	+	7	44	18	5	74
chr4	132310730	132310764	ENSMUSG00000080615.1:exon0001W00003	Snord99	ENSMUSG00000080615	+	4	38	20	4	66
chr4	132352738	132352788	ENSMUSG00000028896.13:intron0001W01043	Rcc1	ENSMUSG00000028896	-	102	185	61	23	371
chr4	132352758	132352808	ENSMUSG00000028896.13:intron0001W01044	Rcc1	ENSMUSG00000028896	-	106	185	62	23	376
chr4	132352739	132352789	ENSMUSG00000085241.7:exon0003W00238	Snhg3	ENSMUSG00000085241	-	102	185	61	23	371
chr4	132352759	132352809	ENSMUSG00000085241.7:exon0003W00239	Snhg3	ENSMUSG00000085241	-	106	185	62	23	376
chr4	133707196	133707246	ENSMUSG00000007880.16:intron0006W01411	Arid1a	ENSMUSG00000007880	-	17	2	3	30	52
chr4	133707216	133707266	ENSMUSG00000007880.16:intron0006W01412	Arid1a	ENSMUSG00000007880	-	17	NA	4	30	51
chr4	133728939	133728989	ENSMUSG00000007880.16:intron0003W02498	Arid1a	ENSMUSG00000007880	-	58	NA	NA	NA	58
chr4	133728959	133729009	ENSMUSG00000007880.16:intron0003W02499	Arid1a	ENSMUSG00000007880	-	58	NA	NA	NA	58
chr4	134925692	134925742	ENSMUSG00000037266.18:exon0004W00105	D4Wsu53e	ENSMUSG00000037266	+	9	29	25	5	68
chr4	134925712	134925762	ENSMUSG00000037266.18:exon0004W00106	D4Wsu53e	ENSMUSG00000037266	+	11	39	26	11	87
chr4	134925732	134925782	ENSMUSG00000037266.18:exon0004W00107	D4Wsu53e	ENSMUSG00000037266	+	7	11	22	16	56
chr4	134925792	134925842	ENSMUSG00000037266.18:exon0004W00110	D4Wsu53e	ENSMUSG00000037266	+	23	25	7	1	56
chr4	134925812	134925862	ENSMUSG00000037266.18:exon0004W00111	D4Wsu53e	ENSMUSG00000037266	+	8	31	12	NA	51
chr4	134925832	134925882	ENSMUSG00000037266.18:exon0004W00112	D4Wsu53e	ENSMUSG00000037266	+	12	32	16	1	61
chr4	134925932	134925982	ENSMUSG00000037266.18:exon0004W00117	D4Wsu53e	ENSMUSG00000037266	+	38	33	12	6	89
chr4	134925952	134926002	ENSMUSG00000037266.18:exon0004W00118	D4Wsu53e	ENSMUSG00000037266	+	20	33	11	7	71
chr4	134926172	134926222	ENSMUSG00000037266.18:exon0004W00129	D4Wsu53e	ENSMUSG00000037266	+	97	111	80	5	293
chr4	134926192	134926242	ENSMUSG00000037266.18:exon0004W00130	D4Wsu53e	ENSMUSG00000037266	+	101	115	67	32	315
chr4	134926212	134926262	ENSMUSG00000037266.18:exon0004W00131	D4Wsu53e	ENSMUSG00000037266	+	37	11	10	28	86
chr4	134926272	134926322	ENSMUSG00000037266.18:exon0004W00134	D4Wsu53e	ENSMUSG00000037266	+	25	12	20	1	58
chr4	134926292	134926342	ENSMUSG00000037266.18:exon0004W00135	D4Wsu53e	ENSMUSG00000037266	+	42	36	25	NA	103
chr4	134926312	134926362	ENSMUSG00000037266.18:exon0004W00136	D4Wsu53e	ENSMUSG00000037266	+	29	34	5	NA	68
chr4	134926612	134926662	ENSMUSG00000037266.18:exon0004W00151	D4Wsu53e	ENSMUSG00000037266	+	33	39	8	3	83
chr4	134926632	134926682	ENSMUSG00000037266.18:exon0004W00152	D4Wsu53e	ENSMUSG00000037266	+	33	37	7	3	80
chr4	134926652	134926702	ENSMUSG00000037266.18:exon0004W00153	D4Wsu53e	ENSMUSG00000037266	+	25	23	3	NA	51
chr4	134927270	134927320	ENSMUSG00000037266.18:exon0005W00184	D4Wsu53e	ENSMUSG00000037266	+	16	30	NA	11	57
chr4	135345518	135345568	ENSMUSG00000028809.16:exon0003W01250	Srrm1	ENSMUSG00000028809	-	1	55	2	2	60
chr4	135345538	135345588	ENSMUSG00000028809.16:exon0003W01251	Srrm1	ENSMUSG00000028809	-	2	55	2	2	61
chr4	135346578	135346628	ENSMUSG00000028809.16:exon0003W01303	Srrm1	ENSMUSG00000028809	-	33	29	4	4	70
chr4	135864394	135864444	ENSMUSG00000028676.17:exon0006W00433	Srsf10	ENSMUSG00000028676	+	31	21	13	NA	65
chr4	135864414	135864464	ENSMUSG00000028676.17:exon0006W00434	Srsf10	ENSMUSG00000028676	+	39	16	12	NA	67
chr4	136327432	136327482	ENSMUSG00000066037.14:intron0007W00824	Hnrnpr	ENSMUSG00000066037	+	37	54	4	NA	95
chr4	136327452	136327502	ENSMUSG00000066037.14:intron0007W00825	Hnrnpr	ENSMUSG00000066037	+	54	54	4	NA	112
chr4	136327472	136327522	ENSMUSG00000066037.14:intron0007W00826	Hnrnpr	ENSMUSG00000066037	+	42	41	2	NA	85
chr4	136350838	136350888	ENSMUSG00000066037.14:exon0011W01995	Hnrnpr	ENSMUSG00000066037	+	10	15	9	21	55
chr4	136566969	136567019	ENSMUSG00000036940.15:intron0009W00825	Kdm1a	ENSMUSG00000036940	-	37	16	2	1	56
chr4	136566989	136567039	ENSMUSG00000036940.15:intron0009W00826	Kdm1a	ENSMUSG00000036940	-	37	16	2	NA	55
chr4	137964489	137964539	ENSMUSG00000057530.14:exon0023W05115	Ece1	ENSMUSG00000057530	+	57	NA	NA	NA	57
chr4	137964509	137964559	ENSMUSG00000057530.14:exon0023W05116	Ece1	ENSMUSG00000057530	+	57	NA	NA	NA	57
chr4	137964529	137964579	ENSMUSG00000057530.14:exon0023W05117	Ece1	ENSMUSG00000057530	+	57	NA	NA	NA	57
chr4	138178370	138178420	ENSMUSG00000028760.16:intron0032W09271	Eif4g3	ENSMUSG00000028760	+	2	33	1	22	58
chr4	138178390	138178440	ENSMUSG00000028760.16:intron0032W09272	Eif4g3	ENSMUSG00000028760	+	2	33	NA	22	57
chr4	139352717	139352767	ENSMUSG00000078517.11:intron0001W00008	Emc1	ENSMUSG00000078517	+	77	NA	NA	NA	77
chr4	139352737	139352787	ENSMUSG00000078517.11:intron0001W00009	Emc1	ENSMUSG00000078517	+	77	2	NA	NA	79
chr4	139352757	139352807	ENSMUSG00000078517.11:intron0001W00010	Emc1	ENSMUSG00000078517	+	77	2	NA	NA	79
chr4	139352717	139352767	ENSMUSG00000066036.14:intron0001W00006	Ubr4	ENSMUSG00000066036	+	77	NA	NA	NA	77
chr4	139352737	139352787	ENSMUSG00000066036.14:intron0001W00007	Ubr4	ENSMUSG00000066036	+	77	2	NA	NA	79
chr4	139352757	139352807	ENSMUSG00000066036.14:intron0001W00008	Ubr4	ENSMUSG00000066036	+	77	2	NA	NA	79
chr4	139436499	139436549	ENSMUSG00000066036.14:intron0056W04189	Ubr4	ENSMUSG00000066036	+	48	13	1	NA	62
chr4	139436519	139436569	ENSMUSG00000066036.14:intron0056W04190	Ubr4	ENSMUSG00000066036	+	49	2	1	NA	52
chr4	139436539	139436589	ENSMUSG00000066036.14:intron0056W04191	Ubr4	ENSMUSG00000066036	+	48	2	8	NA	58
chr4	140705095	140705145	ENSMUSG00000040945.13:intron0004W00228	Rcc2	ENSMUSG00000040945	+	22	31	4	8	65
chr4	140705115	140705165	ENSMUSG00000040945.13:intron0004W00229	Rcc2	ENSMUSG00000040945	+	21	24	4	8	57
chr4	140707575	140707625	ENSMUSG00000040945.13:intron0004W00352	Rcc2	ENSMUSG00000040945	+	22	14	2	36	74
chr4	140707595	140707645	ENSMUSG00000040945.13:intron0004W00353	Rcc2	ENSMUSG00000040945	+	22	14	2	36	74
chr4	140707615	140707665	ENSMUSG00000040945.13:intron0004W00354	Rcc2	ENSMUSG00000040945	+	22	16	NA	36	74
chr4	142336825	142336875	ENSMUSG00000085816.1:intron0002W01454	Gm13052	ENSMUSG00000085816	-	67	NA	NA	NA	67
chr4	142336845	142336895	ENSMUSG00000085816.1:intron0002W01455	Gm13052	ENSMUSG00000085816	-	67	NA	NA	NA	67
chr4	142336865	142336915	ENSMUSG00000085816.1:intron0002W01456	Gm13052	ENSMUSG00000085816	-	67	NA	NA	NA	67
chr4	144983337	144983387	ENSMUSG00000020220.16:exon0069W00536	Vps13d	ENSMUSG00000020220	-	58	NA	NA	NA	58
chr4	144983357	144983407	ENSMUSG00000020220.16:exon0069W00537	Vps13d	ENSMUSG00000020220	-	58	NA	NA	NA	58
chr4	148616121	148616171	ENSMUSG00000041459.15:exon0007W00188	Tardbp	ENSMUSG00000041459	-	37	34	24	3	98
chr4	148616141	148616191	ENSMUSG00000041459.15:exon0007W00189	Tardbp	ENSMUSG00000041459	-	38	32	25	2	97
chr4	148616161	148616211	ENSMUSG00000041459.15:exon0007W00190	Tardbp	ENSMUSG00000041459	-	24	26	22	2	74
chr4	148617021	148617071	ENSMUSG00000041459.15:exon0007W00233	Tardbp	ENSMUSG00000041459	-	16	35	17	NA	68
chr4	148617041	148617091	ENSMUSG00000041459.15:exon0007W00234	Tardbp	ENSMUSG00000041459	-	14	22	20	NA	56
chr4	148617061	148617111	ENSMUSG00000041459.15:exon0007W00235	Tardbp	ENSMUSG00000041459	-	37	20	18	11	86
chr4	148617081	148617131	ENSMUSG00000041459.15:exon0007W00236	Tardbp	ENSMUSG00000041459	-	36	13	13	11	73
chr4	148617101	148617151	ENSMUSG00000041459.15:exon0007W00237	Tardbp	ENSMUSG00000041459	-	36	3	8	9	56
chr4	148617861	148617911	ENSMUSG00000041459.15:exon0007W00275	Tardbp	ENSMUSG00000041459	-	18	26	17	1	62
chr4	148617881	148617931	ENSMUSG00000041459.15:exon0007W00276	Tardbp	ENSMUSG00000041459	-	14	24	14	1	53
chr4	149177378	149177428	ENSMUSG00000063077.14:exon0050W00054	Kif1b	ENSMUSG00000063077	-	16	40	NA	4	60
chr4	149261721	149261771	ENSMUSG00000063077.14:intron0012W04270	Kif1b	ENSMUSG00000063077	-	19	41	1	NA	61
chr4	149262298	149262348	ENSMUSG00000063077.14:intron0011W04299	Kif1b	ENSMUSG00000063077	-	21	34	12	3	70
chr4	149266049	149266099	ENSMUSG00000063077.14:exon0009W04487	Kif1b	ENSMUSG00000063077	-	32	17	4	6	59
chr4	149266069	149266119	ENSMUSG00000063077.14:exon0009W04488	Kif1b	ENSMUSG00000063077	-	32	18	4	6	60
chr4	149817751	149817801	ENSMUSG00000064798.1:exon0001W00002	n-R5s193	ENSMUSG00000064798	+	3	3	2	45	53
chr4	149817771	149817821	ENSMUSG00000064798.1:exon0001W00003	n-R5s193	ENSMUSG00000064798	+	37	36	24	1081	1178
chr4	149817791	149817840	ENSMUSG00000064798.1:exon0001W00004	n-R5s193	ENSMUSG00000064798	+	34	35	24	1061	1154
chr4	149817763	149817813	ENSMUSG00000106221.1:exon0001W00001	NA	ENSMUSG00000106221	+	37	36	24	1077	1174
chr4	149817783	149817823	ENSMUSG00000106221.1:exon0001W00002	NA	ENSMUSG00000106221	+	37	35	24	1083	1179
chr4	150297406	150297456	ENSMUSG00000039852.16:intron0002W00789	Rere	ENSMUSG00000039852	+	18	47	NA	NA	65
chr4	150324846	150324896	ENSMUSG00000039852.16:intron0002W02161	Rere	ENSMUSG00000039852	+	14	54	3	1	72
chr4	150324866	150324916	ENSMUSG00000039852.16:intron0002W02162	Rere	ENSMUSG00000039852	+	20	53	7	1	81
chr4	150573575	150573625	ENSMUSG00000039852.16:intron0015W14594	Rere	ENSMUSG00000039852	+	30	9	13	NA	52
chr4	150573595	150573645	ENSMUSG00000039852.16:intron0015W14595	Rere	ENSMUSG00000039852	+	30	9	13	NA	52
chr4	150620375	150620425	ENSMUSG00000039852.16:exon0027W16932	Rere	ENSMUSG00000039852	+	26	29	2	20	77
chr4	150620395	150620445	ENSMUSG00000039852.16:exon0027W16933	Rere	ENSMUSG00000039852	+	26	30	3	20	79
chr4	151007173	151007223	ENSMUSG00000014592.19:intron0036W04495	Camta1	ENSMUSG00000014592	-	54	NA	NA	NA	54
chr4	151007193	151007243	ENSMUSG00000014592.19:intron0036W04496	Camta1	ENSMUSG00000014592	-	54	NA	NA	NA	54
chr4	151425983	151426033	ENSMUSG00000014592.19:intron0013W25439	Camta1	ENSMUSG00000014592	-	61	NA	NA	NA	61
chr4	151426003	151426053	ENSMUSG00000014592.19:intron0013W25440	Camta1	ENSMUSG00000014592	-	61	NA	NA	NA	61
chr4	151426023	151426073	ENSMUSG00000014592.19:intron0013W25441	Camta1	ENSMUSG00000014592	-	61	NA	NA	NA	61
chr4	151434843	151434893	ENSMUSG00000014592.19:intron0013W25882	Camta1	ENSMUSG00000014592	-	58	NA	NA	NA	58
chr4	151434863	151434913	ENSMUSG00000014592.19:intron0013W25883	Camta1	ENSMUSG00000014592	-	58	NA	NA	NA	58
chr4	151434883	151434933	ENSMUSG00000014592.19:intron0013W25884	Camta1	ENSMUSG00000014592	-	58	NA	NA	NA	58
chr4	151769370	151769420	ENSMUSG00000014592.19:intron0006W42608	Camta1	ENSMUSG00000014592	-	57	NA	NA	NA	57
chr4	151769410	151769460	ENSMUSG00000014592.19:intron0006W42610	Camta1	ENSMUSG00000014592	-	51	NA	1	NA	52
chr4	151007159	151007209	ENSMUSG00000028957.12:intron0022W00176	Per3	ENSMUSG00000028957	-	54	NA	NA	NA	54
chr4	151007179	151007229	ENSMUSG00000028957.12:intron0022W00177	Per3	ENSMUSG00000028957	-	54	NA	NA	NA	54
chr4	151007199	151007249	ENSMUSG00000028957.12:intron0022W00178	Per3	ENSMUSG00000028957	-	54	NA	NA	NA	54
chr4	154020150	154020200	ENSMUSG00000029028.14:exon0007W00421	Lrrc47	ENSMUSG00000029028	+	1	NA	4	79	84
chr4	154020170	154020220	ENSMUSG00000029028.14:exon0007W00422	Lrrc47	ENSMUSG00000029028	+	7	NA	4	68	79
chr4	154616211	154616261	ENSMUSG00000039410.16:intron0001W15002	Prdm16	ENSMUSG00000039410	-	32	20	NA	NA	52
chr4	155160833	155160883	ENSMUSG00000029050.15:exon0003W00341	Ski	ENSMUSG00000029050	-	66	NA	6	NA	72
chr4	155221276	155221326	ENSMUSG00000029050.15:intron0001W03363	Ski	ENSMUSG00000029050	-	61	NA	NA	NA	61
chr4	155221296	155221346	ENSMUSG00000029050.15:intron0001W03364	Ski	ENSMUSG00000029050	-	61	NA	NA	NA	61
chr4	155221316	155221366	ENSMUSG00000029050.15:intron0001W03365	Ski	ENSMUSG00000029050	-	61	NA	NA	NA	61
chr4	155505844	155505894	ENSMUSG00000029064.15:intron0002W00725	Gnb1	ENSMUSG00000029064	+	47	10	NA	5	62
chr4	155505864	155505914	ENSMUSG00000029064.15:intron0002W00726	Gnb1	ENSMUSG00000029064	+	47	10	NA	NA	57
chr4	155552701	155552751	ENSMUSG00000029064.15:intron0010W03067	Gnb1	ENSMUSG00000029064	+	6	11	8	34	59
chr4	155558547	155558597	ENSMUSG00000029064.15:exon0014W03360	Gnb1	ENSMUSG00000029064	+	29	29	15	10	83
chr4	155558567	155558617	ENSMUSG00000029064.15:exon0014W03361	Gnb1	ENSMUSG00000029064	+	29	42	15	3	89
chr4	155558947	155558997	ENSMUSG00000029064.15:exon0014W03380	Gnb1	ENSMUSG00000029064	+	14	6	6	73	99
chr4	155558967	155559017	ENSMUSG00000029064.15:exon0014W03381	Gnb1	ENSMUSG00000029064	+	126	36	27	131	320
chr4	155558987	155559037	ENSMUSG00000029064.15:exon0014W03382	Gnb1	ENSMUSG00000029064	+	116	35	27	108	286
chr4	155559007	155559057	ENSMUSG00000029064.15:exon0014W03383	Gnb1	ENSMUSG00000029064	+	37	25	4	15	81
chr4	155818682	155818732	ENSMUSG00000029068.16:exon0005W00311	Ccnl2	ENSMUSG00000029068	+	4	29	4	19	56
chr4	155818702	155818752	ENSMUSG00000029068.16:exon0005W00312	Ccnl2	ENSMUSG00000029068	+	2	54	4	35	95
chr4	155818722	155818772	ENSMUSG00000029068.16:exon0005W00313	Ccnl2	ENSMUSG00000029068	+	5	53	5	22	85
chr4	155818742	155818792	ENSMUSG00000029068.16:exon0005W00314	Ccnl2	ENSMUSG00000029068	+	4	37	5	13	59
chr4	155818782	155818832	ENSMUSG00000029068.16:exon0005W00316	Ccnl2	ENSMUSG00000029068	+	60	16	10	3	89
chr4	155818802	155818852	ENSMUSG00000029068.16:exon0005W00317	Ccnl2	ENSMUSG00000029068	+	94	16	12	1	123
chr4	155818822	155818872	ENSMUSG00000029068.16:exon0005W00318	Ccnl2	ENSMUSG00000029068	+	88	15	4	NA	107
chr4	155819282	155819332	ENSMUSG00000029068.16:exon0005W00341	Ccnl2	ENSMUSG00000029068	+	34	22	9	20	85
chr4	155819302	155819352	ENSMUSG00000029068.16:exon0005W00342	Ccnl2	ENSMUSG00000029068	+	34	25	8	20	87
chr4	155819382	155819432	ENSMUSG00000029068.16:exon0005W00346	Ccnl2	ENSMUSG00000029068	+	17	23	15	NA	55
chr4	155819402	155819452	ENSMUSG00000029068.16:exon0005W00347	Ccnl2	ENSMUSG00000029068	+	20	44	17	NA	81
chr4	155819422	155819472	ENSMUSG00000029068.16:exon0005W00348	Ccnl2	ENSMUSG00000029068	+	43	65	17	NA	125
chr4	155819442	155819492	ENSMUSG00000029068.16:exon0005W00349	Ccnl2	ENSMUSG00000029068	+	42	25	12	NA	79
chr4	155819462	155819512	ENSMUSG00000029068.16:exon0005W00350	Ccnl2	ENSMUSG00000029068	+	36	19	9	11	75
chr4	155895596	155895646	ENSMUSG00000029033.16:intron0002W00189	Acap3	ENSMUSG00000029033	+	33	2	5	14	54
chr5	3451158	3451208	ENSMUSG00000040274.11:intron0005W05484	Cdk6	ENSMUSG00000040274	+	55	NA	NA	NA	55
chr5	3451178	3451228	ENSMUSG00000040274.11:intron0005W05485	Cdk6	ENSMUSG00000040274	+	55	NA	NA	NA	55
chr5	3451198	3451248	ENSMUSG00000040274.11:intron0005W05486	Cdk6	ENSMUSG00000040274	+	55	NA	NA	NA	55
chr5	3806603	3806653	ENSMUSG00000000600.15:exon0001W00172	Krit1	ENSMUSG00000000600	+	39	27	9	1	76
chr5	3806623	3806673	ENSMUSG00000000600.15:exon0001W00173	Krit1	ENSMUSG00000000600	+	39	31	9	2	81
chr5	3806643	3806693	ENSMUSG00000000600.15:exon0001W00174	Krit1	ENSMUSG00000000600	+	45	11	9	1	66
chr5	4053870	4053920	ENSMUSG00000040407.17:intron0032W06291	Akap9	ENSMUSG00000040407	+	10	15	2	65	92
chr5	4053890	4053940	ENSMUSG00000040407.17:intron0032W06292	Akap9	ENSMUSG00000040407	+	12	15	2	65	94
chr5	4053910	4053960	ENSMUSG00000040407.17:intron0032W06293	Akap9	ENSMUSG00000040407	+	13	14	2	55	84
chr5	4054290	4054340	ENSMUSG00000040407.17:intron0032W06312	Akap9	ENSMUSG00000040407	+	1	23	5	42	71
chr5	4054310	4054360	ENSMUSG00000040407.17:intron0032W06313	Akap9	ENSMUSG00000040407	+	5	26	9	65	105
chr5	4054330	4054380	ENSMUSG00000040407.17:intron0032W06314	Akap9	ENSMUSG00000040407	+	15	12	10	57	94
chr5	4054350	4054400	ENSMUSG00000040407.17:intron0032W06315	Akap9	ENSMUSG00000040407	+	12	4	6	44	66
chr5	4089873	4089923	ENSMUSG00000001467.5:intron0007W00437	Cyp51	ENSMUSG00000001467	-	56	NA	1	NA	57
chr5	4089893	4089943	ENSMUSG00000001467.5:intron0007W00438	Cyp51	ENSMUSG00000001467	-	56	NA	1	NA	57
chr5	4893900	4893950	ENSMUSG00000028926.15:intron0019W04526	Cdk14	ENSMUSG00000028926	-	6	47	NA	NA	53
chr5	4893920	4893970	ENSMUSG00000028926.15:intron0019W04527	Cdk14	ENSMUSG00000028926	-	6	47	NA	NA	53
chr5	14576381	14576431	ENSMUSG00000061601.15:intron0003W03074	Pclo	ENSMUSG00000061601	+	51	NA	5	NA	56
chr5	14576401	14576451	ENSMUSG00000061601.15:intron0003W03075	Pclo	ENSMUSG00000061601	+	51	NA	4	NA	55
chr5	15938548	15938598	ENSMUSG00000040118.15:intron0001W00194	Cacna2d1	ENSMUSG00000040118	+	11	15	3	22	51
chr5	16031465	16031515	ENSMUSG00000040118.15:intron0003W04840	Cacna2d1	ENSMUSG00000040118	+	12	21	11	17	61
chr5	16031485	16031535	ENSMUSG00000040118.15:intron0003W04841	Cacna2d1	ENSMUSG00000040118	+	12	30	11	17	70
chr5	16031505	16031555	ENSMUSG00000040118.15:intron0003W04842	Cacna2d1	ENSMUSG00000040118	+	12	20	8	17	57
chr5	16056485	16056535	ENSMUSG00000040118.15:intron0003W06091	Cacna2d1	ENSMUSG00000040118	+	23	26	NA	3	52
chr5	16056505	16056555	ENSMUSG00000040118.15:intron0003W06092	Cacna2d1	ENSMUSG00000040118	+	24	29	3	3	59
chr5	16056525	16056575	ENSMUSG00000040118.15:intron0003W06093	Cacna2d1	ENSMUSG00000040118	+	22	27	3	3	55
chr5	16280184	16280234	ENSMUSG00000040118.15:intron0011W17275	Cacna2d1	ENSMUSG00000040118	+	9	NA	17	29	55
chr5	20672972	20673022	ENSMUSG00000040003.18:intron0028W72299	Magi2	ENSMUSG00000040003	+	4	1	1	51	57
chr5	21010806	21010856	ENSMUSG00000028771.13:intron0007W01210	Ptpn12	ENSMUSG00000028771	-	67	NA	NA	NA	67
chr5	21010826	21010876	ENSMUSG00000028771.13:intron0007W01211	Ptpn12	ENSMUSG00000028771	-	67	NA	NA	NA	67
chr5	21654312	21654362	ENSMUSG00000038525.16:intron0005W00426	Armc10	ENSMUSG00000038525	+	50	NA	3	NA	53
chr5	21654332	21654382	ENSMUSG00000038525.16:intron0005W00427	Armc10	ENSMUSG00000038525	+	50	NA	3	NA	53
chr5	21915002	21915052	ENSMUSG00000042453.14:exon0054W01529	Reln	ENSMUSG00000042453	-	73	1	NA	NA	74
chr5	21915022	21915072	ENSMUSG00000042453.14:exon0054W01530	Reln	ENSMUSG00000042453	-	73	1	NA	NA	74
chr5	21915042	21915092	ENSMUSG00000042453.14:exon0054W01531	Reln	ENSMUSG00000042453	-	72	1	NA	NA	73
chr5	23433189	23433239	ENSMUSG00000073147.3:exon0001W02546	5031425E22Rik	ENSMUSG00000073147	-	7	43	14	NA	64
chr5	23433209	23433259	ENSMUSG00000073147.3:exon0001W02547	5031425E22Rik	ENSMUSG00000073147	-	7	43	14	NA	64
chr5	23433229	23433279	ENSMUSG00000073147.3:exon0001W02548	5031425E22Rik	ENSMUSG00000073147	-	8	43	14	NA	65
chr5	23474373	23474423	ENSMUSG00000029004.15:intron0008W01999	Mll5	ENSMUSG00000029004	+	73	17	2	NA	92
chr5	23474393	23474443	ENSMUSG00000029004.15:intron0008W02000	Mll5	ENSMUSG00000029004	+	64	33	4	4	105
chr5	23474413	23474463	ENSMUSG00000029004.15:intron0008W02001	Mll5	ENSMUSG00000029004	+	66	33	4	4	107
chr5	23633457	23633507	ENSMUSG00000062604.11:intron0004W06507	Srpk2	ENSMUSG00000062604	-	54	40	42	2	138
chr5	23633477	23633527	ENSMUSG00000062604.11:intron0004W06508	Srpk2	ENSMUSG00000062604	-	54	40	42	NA	136
chr5	24135523	24135573	ENSMUSG00000028986.12:exon0005W01746	Klhl7	ENSMUSG00000028986	+	3	39	12	1	55
chr5	24523499	24523549	ENSMUSG00000067724.5:intron0001W01038	Gbx1	ENSMUSG00000067724	-	57	NA	NA	NA	57
chr5	24523519	24523569	ENSMUSG00000067724.5:intron0001W01039	Gbx1	ENSMUSG00000067724	-	57	NA	NA	NA	57
chr5	25383851	25383901	ENSMUSG00000038056.15:exon0009W05602	Mll3	ENSMUSG00000038056	-	51	NA	NA	NA	51
chr5	25383871	25383921	ENSMUSG00000038056.15:exon0009W05603	Mll3	ENSMUSG00000038056	-	51	NA	NA	NA	51
chr5	25383891	25383941	ENSMUSG00000038056.15:exon0009W05604	Mll3	ENSMUSG00000038056	-	51	NA	NA	NA	51
chr5	25492608	25492658	ENSMUSG00000038056.15:intron0001W11039	Mll3	ENSMUSG00000038056	-	51	NA	NA	1	52
chr5	25492628	25492678	ENSMUSG00000038056.15:intron0001W11040	Mll3	ENSMUSG00000038056	-	51	NA	NA	NA	51
chr5	27061830	27061880	ENSMUSG00000061576.15:intron0005W12232	Dpp6	ENSMUSG00000061576	+	81	NA	1	NA	82
chr5	27061850	27061900	ENSMUSG00000061576.15:intron0005W12233	Dpp6	ENSMUSG00000061576	+	81	NA	2	NA	83
chr5	27150450	27150500	ENSMUSG00000061576.15:intron0005W16663	Dpp6	ENSMUSG00000061576	+	44	2	1	6	53
chr5	27150470	27150520	ENSMUSG00000061576.15:intron0005W16664	Dpp6	ENSMUSG00000061576	+	42	2	1	6	51
chr5	27284321	27284371	ENSMUSG00000061576.15:intron0006W23356	Dpp6	ENSMUSG00000061576	+	43	NA	3	6	52
chr5	27284341	27284391	ENSMUSG00000061576.15:intron0006W23357	Dpp6	ENSMUSG00000061576	+	43	NA	3	6	52
chr5	28326350	28326400	ENSMUSG00000048271.14:intron0001W00462	Rbm33	ENSMUSG00000048271	+	39	13	NA	NA	52
chr5	28326370	28326420	ENSMUSG00000048271.14:intron0001W00463	Rbm33	ENSMUSG00000048271	+	39	13	NA	NA	52
chr5	28326390	28326440	ENSMUSG00000048271.14:intron0001W00464	Rbm33	ENSMUSG00000048271	+	39	13	NA	NA	52
chr5	28357619	28357669	ENSMUSG00000048271.14:intron0007W02025	Rbm33	ENSMUSG00000048271	+	24	54	NA	NA	78
chr5	28357639	28357689	ENSMUSG00000048271.14:intron0007W02026	Rbm33	ENSMUSG00000048271	+	24	54	NA	NA	78
chr5	28357659	28357709	ENSMUSG00000048271.14:intron0007W02027	Rbm33	ENSMUSG00000048271	+	24	53	NA	NA	77
chr5	29766724	29766774	ENSMUSG00000029131.14:exon0013W01551	Dnajb6	ENSMUSG00000029131	+	41	25	8	6	80
chr5	29766744	29766794	ENSMUSG00000029131.14:exon0013W01552	Dnajb6	ENSMUSG00000029131	+	41	25	8	6	80
chr5	30919733	30919783	ENSMUSG00000029163.9:exon0004W00317	Emilin1	ENSMUSG00000029163	+	62	NA	NA	NA	62
chr5	30919753	30919803	ENSMUSG00000029163.9:exon0004W00318	Emilin1	ENSMUSG00000029163	+	62	NA	NA	NA	62
chr5	32492133	32492183	ENSMUSG00000014956.15:exon0010W01666	Ppp1cb	ENSMUSG00000014956	+	1	45	13	1	60
chr5	32492153	32492203	ENSMUSG00000014956.15:exon0010W01667	Ppp1cb	ENSMUSG00000014956	+	1	45	17	2	65
chr5	33606166	33606216	ENSMUSG00000037339.17:exon0005W00292	Fam53a	ENSMUSG00000037339	-	5	NA	NA	88	93
chr5	33606186	33606236	ENSMUSG00000037339.17:exon0005W00293	Fam53a	ENSMUSG00000037339	-	5	1	NA	88	94
chr5	33869073	33869123	ENSMUSG00000057406.16:exon0010W02417	Whsc1	ENSMUSG00000057406	+	59	18	6	NA	83
chr5	33869093	33869143	ENSMUSG00000057406.16:exon0010W02418	Whsc1	ENSMUSG00000057406	+	99	20	10	NA	129
chr5	33869113	33869163	ENSMUSG00000057406.16:exon0010W02419	Whsc1	ENSMUSG00000057406	+	93	20	15	NA	128
chr5	33876813	33876863	ENSMUSG00000057406.16:exon0010W02804	Whsc1	ENSMUSG00000057406	+	11	40	5	15	71
chr5	33876833	33876883	ENSMUSG00000057406.16:exon0010W02805	Whsc1	ENSMUSG00000057406	+	12	36	8	15	71
chr5	33879529	33879579	ENSMUSG00000057406.16:intron0011W02940	Whsc1	ENSMUSG00000057406	+	50	NA	3	NA	53
chr5	34829424	34829474	ENSMUSG00000029104.15:intron0024W03387	Htt	ENSMUSG00000029104	+	47	4	NA	NA	51
chr5	36599516	36599566	ENSMUSG00000106797.1:intron0002W00737	NA	ENSMUSG00000106797	-	63	NA	NA	NA	63
chr5	36599536	36599586	ENSMUSG00000106797.1:intron0002W00738	NA	ENSMUSG00000106797	-	63	NA	NA	NA	63
chr5	36622295	36622345	ENSMUSG00000029190.19:intron0003W01090	D5Ertd579e	ENSMUSG00000029190	-	92	1	NA	NA	93
chr5	36622315	36622365	ENSMUSG00000029190.19:intron0003W01091	D5Ertd579e	ENSMUSG00000029190	-	92	NA	NA	NA	92
chr5	37039110	37039160	ENSMUSG00000063646.14:intron0003W00540	Jakmip1	ENSMUSG00000063646	+	59	1	NA	NA	60
chr5	37039130	37039180	ENSMUSG00000063646.14:intron0003W00541	Jakmip1	ENSMUSG00000063646	+	59	1	NA	NA	60
chr5	37039150	37039200	ENSMUSG00000063646.14:intron0003W00542	Jakmip1	ENSMUSG00000063646	+	59	1	NA	NA	60
chr5	37595438	37595488	ENSMUSG00000029123.8:intron0003W07430	Stk32b	ENSMUSG00000029123	-	52	NA	NA	NA	52
chr5	37595458	37595508	ENSMUSG00000029123.8:intron0003W07431	Stk32b	ENSMUSG00000029123	-	52	NA	NA	NA	52
chr5	37595478	37595528	ENSMUSG00000029123.8:intron0003W07432	Stk32b	ENSMUSG00000029123	-	52	NA	NA	NA	52
chr5	44176233	44176283	ENSMUSG00000046985.11:exon0015W00055	Tapt1	ENSMUSG00000046985	-	81	NA	NA	NA	81
chr5	44176253	44176303	ENSMUSG00000046985.11:exon0015W00056	Tapt1	ENSMUSG00000046985	-	81	NA	NA	NA	81
chr5	45772447	45772497	ENSMUSG00000015882.17:intron0006W03766	Lcorl	ENSMUSG00000015882	-	31	25	5	NA	61
chr5	45772467	45772517	ENSMUSG00000015882.17:intron0006W03767	Lcorl	ENSMUSG00000015882	-	31	25	5	NA	61
chr5	52157594	52157644	ENSMUSG00000029169.11:exon0010W00370	Dhx15	ENSMUSG00000029169	-	43	3	13	12	71
chr5	52157614	52157664	ENSMUSG00000029169.11:exon0010W00371	Dhx15	ENSMUSG00000029169	-	42	3	3	12	60
chr5	58068722	58068772	ENSMUSG00000029108.14:intron0006W17541	Pcdh7	ENSMUSG00000029108	+	54	NA	NA	NA	54
chr5	58068742	58068792	ENSMUSG00000029108.14:intron0006W17542	Pcdh7	ENSMUSG00000029108	+	54	NA	NA	NA	54
chr5	58068762	58068812	ENSMUSG00000029108.14:intron0006W17543	Pcdh7	ENSMUSG00000029108	+	54	NA	NA	NA	54
chr5	71084077	71084127	ENSMUSG00000000560.9:intron0004W06325	Gabra2	ENSMUSG00000000560	-	49	13	NA	NA	62
chr5	71084097	71084147	ENSMUSG00000000560.9:intron0004W06326	Gabra2	ENSMUSG00000000560	-	49	13	NA	NA	62
chr5	72534835	72534885	ENSMUSG00000072889.9:intron0009W01080	Nfxl1	ENSMUSG00000072889	-	50	6	NA	NA	56
chr5	72534855	72534905	ENSMUSG00000072889.9:intron0009W01081	Nfxl1	ENSMUSG00000072889	-	81	6	2	NA	89
chr5	72534875	72534925	ENSMUSG00000072889.9:intron0009W01082	Nfxl1	ENSMUSG00000072889	-	81	5	2	NA	88
chr5	73309965	73310015	ENSMUSG00000029152.13:intron0009W00860	Ociad1	ENSMUSG00000029152	+	79	3	13	NA	95
chr5	73309985	73310035	ENSMUSG00000029152.13:intron0009W00861	Ociad1	ENSMUSG00000029152	+	79	NA	NA	NA	79
chr5	75638888	75638938	ENSMUSG00000005672.12:intron0008W03200	Kit	ENSMUSG00000005672	+	58	NA	NA	NA	58
chr5	75638908	75638958	ENSMUSG00000005672.12:intron0008W03201	Kit	ENSMUSG00000005672	+	58	NA	NA	NA	58
chr5	76559187	76559237	ENSMUSG00000036435.13:intron0011W01494	Exoc1	ENSMUSG00000036435	+	1	60	2	NA	63
chr5	76559207	76559257	ENSMUSG00000036435.13:intron0011W01495	Exoc1	ENSMUSG00000036435	+	11	59	4	10	84
chr5	76559227	76559277	ENSMUSG00000036435.13:intron0011W01496	Exoc1	ENSMUSG00000036435	+	11	54	4	10	79
chr5	76594250	76594300	ENSMUSG00000036403.15:intron0004W00278	Cep135	ENSMUSG00000036403	+	81	NA	NA	NA	81
chr5	76594270	76594320	ENSMUSG00000036403.15:intron0004W00279	Cep135	ENSMUSG00000036403	+	81	NA	NA	NA	81
chr5	76594290	76594340	ENSMUSG00000036403.15:intron0004W00280	Cep135	ENSMUSG00000036403	+	81	NA	NA	NA	81
chr5	76665648	76665698	ENSMUSG00000036377.18:intron0001W00458	C530008M17Rik	ENSMUSG00000036377	+	27	22	5	NA	54
chr5	76682288	76682338	ENSMUSG00000036377.18:intron0001W01290	C530008M17Rik	ENSMUSG00000036377	+	42	9	7	9	67
chr5	76682308	76682358	ENSMUSG00000036377.18:intron0001W01291	C530008M17Rik	ENSMUSG00000036377	+	34	11	6	4	55
chr5	76845191	76845241	ENSMUSG00000036377.18:intron0010W09434	C530008M17Rik	ENSMUSG00000036377	+	10	51	NA	NA	61
chr5	81070694	81070744	ENSMUSG00000037605.16:intron0003W02527	Lphn3	ENSMUSG00000037605	+	34	20	NA	NA	54
chr5	81212951	81213001	ENSMUSG00000037605.16:intron0004W09640	Lphn3	ENSMUSG00000037605	+	1	52	2	NA	55
chr5	81212971	81213021	ENSMUSG00000037605.16:intron0004W09641	Lphn3	ENSMUSG00000037605	+	1	52	2	NA	55
chr5	81691067	81691117	ENSMUSG00000037605.16:intron0020W33546	Lphn3	ENSMUSG00000037605	+	52	NA	NA	NA	52
chr5	81691087	81691137	ENSMUSG00000037605.16:intron0020W33547	Lphn3	ENSMUSG00000037605	+	52	NA	NA	NA	52
chr5	84065511	84065561	ENSMUSG00000029245.16:exon0018W00538	Epha5	ENSMUSG00000029245	-	4	56	20	38	118
chr5	84065531	84065581	ENSMUSG00000029245.16:exon0018W00539	Epha5	ENSMUSG00000029245	-	4	56	19	38	117
chr5	84086859	84086909	ENSMUSG00000029245.16:intron0013W01603	Epha5	ENSMUSG00000029245	-	81	60	6	13	160
chr5	84086879	84086929	ENSMUSG00000029245.16:intron0013W01604	Epha5	ENSMUSG00000029245	-	89	60	7	13	169
chr5	84086899	84086949	ENSMUSG00000029245.16:intron0013W01605	Epha5	ENSMUSG00000029245	-	75	38	6	NA	119
chr5	84233476	84233526	ENSMUSG00000029245.16:intron0006W08932	Epha5	ENSMUSG00000029245	-	25	39	2	NA	66
chr5	84233496	84233546	ENSMUSG00000029245.16:intron0006W08933	Epha5	ENSMUSG00000029245	-	25	39	1	NA	65
chr5	84357551	84357601	ENSMUSG00000029245.16:intron0003W15136	Epha5	ENSMUSG00000029245	-	46	NA	4	10	60
chr5	84357571	84357621	ENSMUSG00000029245.16:intron0003W15137	Epha5	ENSMUSG00000029245	-	46	2	5	10	63
chr5	84357591	84357641	ENSMUSG00000029245.16:intron0003W15138	Epha5	ENSMUSG00000029245	-	40	2	5	10	57
chr5	89079772	89079822	ENSMUSG00000060961.14:intron0009W09646	Slc4a4	ENSMUSG00000060961	+	96	NA	NA	NA	96
chr5	89079792	89079842	ENSMUSG00000060961.14:intron0009W09647	Slc4a4	ENSMUSG00000060961	+	96	NA	NA	NA	96
chr5	89079812	89079862	ENSMUSG00000060961.14:intron0009W09648	Slc4a4	ENSMUSG00000060961	+	96	NA	NA	NA	96
chr5	90263095	90263145	ENSMUSG00000055204.14:exon0019W01798	Ankrd17	ENSMUSG00000055204	-	21	14	9	13	57
chr5	90263115	90263165	ENSMUSG00000055204.14:exon0019W01799	Ankrd17	ENSMUSG00000055204	-	21	10	8	13	52
chr5	92443373	92443423	ENSMUSG00000029426.8:exon0012W00104	Scarb2	ENSMUSG00000029426	-	35	36	10	9	90
chr5	92443393	92443443	ENSMUSG00000029426.8:exon0012W00105	Scarb2	ENSMUSG00000029426	-	35	37	10	9	91
chr5	92443413	92443463	ENSMUSG00000029426.8:exon0012W00106	Scarb2	ENSMUSG00000029426	-	28	37	4	9	78
chr5	92443773	92443823	ENSMUSG00000029426.8:exon0012W00124	Scarb2	ENSMUSG00000029426	-	19	23	12	2	56
chr5	96252164	96252214	ENSMUSG00000029486.13:intron0008W02136	Mrpl1	ENSMUSG00000029486	+	67	NA	2	NA	69
chr5	96252184	96252234	ENSMUSG00000029486.13:intron0008W02137	Mrpl1	ENSMUSG00000029486	+	67	1	2	5	75
chr5	99240431	99240481	ENSMUSG00000029333.14:intron0004W01151	Rasgef1b	ENSMUSG00000029333	-	70	NA	NA	NA	70
chr5	99240451	99240501	ENSMUSG00000029333.14:intron0004W01152	Rasgef1b	ENSMUSG00000029333	-	71	NA	NA	NA	71
chr5	99240471	99240521	ENSMUSG00000029333.14:intron0004W01153	Rasgef1b	ENSMUSG00000029333	-	71	NA	NA	NA	71
chr5	99240431	99240481	ENSMUSG00000109804.1:intron0007W01152	NA	ENSMUSG00000109804	-	70	NA	NA	NA	70
chr5	99240451	99240501	ENSMUSG00000109804.1:intron0007W01153	NA	ENSMUSG00000109804	-	71	NA	NA	NA	71
chr5	99240471	99240521	ENSMUSG00000109804.1:intron0007W01154	NA	ENSMUSG00000109804	-	71	NA	NA	NA	71
chr5	99702769	99702819	ENSMUSG00000109804.1:intron0001W24269	NA	ENSMUSG00000109804	-	59	NA	NA	NA	59
chr5	99702789	99702839	ENSMUSG00000109804.1:intron0001W24270	NA	ENSMUSG00000109804	-	59	NA	NA	NA	59
chr5	99702809	99702859	ENSMUSG00000109804.1:intron0001W24271	NA	ENSMUSG00000109804	-	59	NA	NA	NA	59
chr5	99702772	99702822	ENSMUSG00000089809.8:intron0002W20277	A930011G23Rik	ENSMUSG00000089809	-	59	NA	NA	NA	59
chr5	99702792	99702842	ENSMUSG00000089809.8:intron0002W20278	A930011G23Rik	ENSMUSG00000089809	-	59	NA	NA	NA	59
chr5	99967427	99967477	ENSMUSG00000000568.15:intron0002W00574	Hnrnpd	ENSMUSG00000000568	-	12	31	13	8	64
chr5	100034836	100034886	ENSMUSG00000029328.15:exon0006W00064	Hnrpdl	ENSMUSG00000029328	-	3	28	6	14	51
chr5	100034856	100034906	ENSMUSG00000029328.15:exon0006W00065	Hnrpdl	ENSMUSG00000029328	-	4	33	7	14	58
chr5	100035936	100035986	ENSMUSG00000029328.15:exon0006W00119	Hnrpdl	ENSMUSG00000029328	-	21	22	9	24	76
chr5	100035956	100036006	ENSMUSG00000029328.15:exon0006W00120	Hnrpdl	ENSMUSG00000029328	-	21	44	8	22	95
chr5	100035976	100036026	ENSMUSG00000029328.15:exon0006W00121	Hnrpdl	ENSMUSG00000029328	-	8	32	8	11	59
chr5	100036356	100036406	ENSMUSG00000029328.15:exon0006W00140	Hnrpdl	ENSMUSG00000029328	-	16	62	7	2	87
chr5	100036376	100036426	ENSMUSG00000029328.15:exon0006W00141	Hnrpdl	ENSMUSG00000029328	-	15	52	10	2	79
chr5	100036436	100036486	ENSMUSG00000029328.15:exon0006W00144	Hnrpdl	ENSMUSG00000029328	-	46	76	43	3	168
chr5	100036456	100036506	ENSMUSG00000029328.15:exon0006W00145	Hnrpdl	ENSMUSG00000029328	-	53	106	57	8	224
chr5	100036476	100036526	ENSMUSG00000029328.15:exon0006W00146	Hnrpdl	ENSMUSG00000029328	-	36	93	39	8	176
chr5	100036745	100036795	ENSMUSG00000029328.15:intron0005W00159	Hnrpdl	ENSMUSG00000029328	-	13	36	9	4	62
chr5	100036765	100036815	ENSMUSG00000029328.15:intron0005W00160	Hnrpdl	ENSMUSG00000029328	-	13	33	8	4	58
chr5	100426844	100426894	ENSMUSG00000097772.7:intron0002W00302	AC107744.1	ENSMUSG00000097772	-	24	21	19	7	71
chr5	100426864	100426914	ENSMUSG00000097772.7:intron0002W00303	AC107744.1	ENSMUSG00000097772	-	30	67	26	7	130
chr5	100426884	100426934	ENSMUSG00000097772.7:intron0002W00304	AC107744.1	ENSMUSG00000097772	-	28	47	7	NA	82
chr5	100428164	100428214	ENSMUSG00000097772.7:intron0002W00368	AC107744.1	ENSMUSG00000097772	-	69	NA	NA	NA	69
chr5	100428184	100428234	ENSMUSG00000097772.7:intron0002W00369	AC107744.1	ENSMUSG00000097772	-	69	NA	NA	NA	69
chr5	100428204	100428254	ENSMUSG00000097772.7:intron0002W00370	AC107744.1	ENSMUSG00000097772	-	69	NA	NA	NA	69
chr5	101833255	101833305	ENSMUSG00000043940.14:exon0069W00016	Wdfy3	ENSMUSG00000043940	-	49	NA	NA	3	52
chr5	101833275	101833325	ENSMUSG00000043940.14:exon0069W00017	Wdfy3	ENSMUSG00000043940	-	49	NA	NA	3	52
chr5	101924143	101924193	ENSMUSG00000043940.14:intron0019W04560	Wdfy3	ENSMUSG00000043940	-	46	1	4	NA	51
chr5	101996349	101996399	ENSMUSG00000043940.14:intron0003W08166	Wdfy3	ENSMUSG00000043940	-	25	38	13	NA	76
chr5	101996369	101996419	ENSMUSG00000043940.14:intron0003W08167	Wdfy3	ENSMUSG00000043940	-	25	41	14	NA	80
chr5	103164142	103164192	ENSMUSG00000046709.16:intron0004W12811	Mapk10	ENSMUSG00000046709	-	1	NA	12	46	59
chr5	103171502	103171552	ENSMUSG00000046709.16:intron0004W13179	Mapk10	ENSMUSG00000046709	-	49	3	3	NA	55
chr5	103190022	103190072	ENSMUSG00000046709.16:intron0004W14105	Mapk10	ENSMUSG00000046709	-	24	23	NA	12	59
chr5	104553385	104553435	ENSMUSG00000097392.2:exon0006W01384	AC123687.1	ENSMUSG00000097392	+	1	65	NA	NA	66
chr5	104553405	104553455	ENSMUSG00000097392.2:exon0006W01385	AC123687.1	ENSMUSG00000097392	+	1	65	NA	NA	66
chr5	104553425	104553475	ENSMUSG00000097392.2:exon0006W01386	AC123687.1	ENSMUSG00000097392	+	1	65	NA	NA	66
chr5	105746560	105746610	ENSMUSG00000046079.16:intron0003W02331	Lrrc8d	ENSMUSG00000046079	+	51	NA	NA	NA	51
chr5	105756500	105756550	ENSMUSG00000046079.16:intron0003W02828	Lrrc8d	ENSMUSG00000046079	+	181	1	NA	NA	182
chr5	105756520	105756570	ENSMUSG00000046079.16:intron0003W02829	Lrrc8d	ENSMUSG00000046079	+	181	1	NA	NA	182
chr5	105756540	105756590	ENSMUSG00000046079.16:intron0003W02830	Lrrc8d	ENSMUSG00000046079	+	181	1	NA	NA	182
chr5	105887426	105887476	ENSMUSG00000029290.12:exon0005W00545	Zfp326	ENSMUSG00000029290	+	13	34	8	NA	55
chr5	105887446	105887496	ENSMUSG00000029290.12:exon0005W00546	Zfp326	ENSMUSG00000029290	+	12	33	8	NA	53
chr5	106685102	106685152	ENSMUSG00000098302.1:intron0001W06359	NA	ENSMUSG00000098302	-	60	NA	NA	NA	60
chr5	106685122	106685172	ENSMUSG00000098302.1:intron0001W06360	NA	ENSMUSG00000098302	-	60	NA	NA	NA	60
chr5	106685093	106685143	ENSMUSG00000049606.16:intron0005W03416	Zfp644	ENSMUSG00000049606	-	60	NA	NA	NA	60
chr5	106685113	106685163	ENSMUSG00000049606.16:intron0005W03417	Zfp644	ENSMUSG00000049606	-	60	NA	NA	NA	60
chr5	106685133	106685183	ENSMUSG00000049606.16:intron0005W03418	Zfp644	ENSMUSG00000049606	-	60	NA	NA	NA	60
chr5	107904568	107904618	ENSMUSG00000058558.12:exon0005W00204	Rpl5	ENSMUSG00000058558	+	46	88	23	NA	157
chr5	107904588	107904638	ENSMUSG00000058558.12:exon0005W00205	Rpl5	ENSMUSG00000058558	+	45	50	22	NA	117
chr5	107905194	107905244	ENSMUSG00000058558.12:intron0005W00235	Rpl5	ENSMUSG00000058558	+	3	29	31	NA	63
chr5	107905214	107905264	ENSMUSG00000058558.12:intron0005W00236	Rpl5	ENSMUSG00000058558	+	1	31	32	NA	64
chr5	107905234	107905284	ENSMUSG00000058558.12:intron0005W00237	Rpl5	ENSMUSG00000058558	+	1	16	24	16	57
chr5	107907357	107907407	ENSMUSG00000058558.12:intron0006W00343	Rpl5	ENSMUSG00000058558	+	6	40	24	NA	70
chr5	107907377	107907427	ENSMUSG00000058558.12:intron0006W00344	Rpl5	ENSMUSG00000058558	+	6	40	32	NA	78
chr5	107907397	107907447	ENSMUSG00000058558.12:intron0006W00345	Rpl5	ENSMUSG00000058558	+	14	39	24	NA	77
chr5	107907417	107907467	ENSMUSG00000058558.12:intron0006W00346	Rpl5	ENSMUSG00000058558	+	9	29	5	22	65
chr5	107907437	107907487	ENSMUSG00000058558.12:intron0006W00347	Rpl5	ENSMUSG00000058558	+	9	23	1	22	55
chr5	107904574	107904624	ENSMUSG00000064453.1:exon0001W00002	Snord21	ENSMUSG00000064453	+	46	88	23	NA	157
chr5	107904594	107904644	ENSMUSG00000064453.1:exon0001W00003	Snord21	ENSMUSG00000064453	+	45	51	22	NA	118
chr5	107905196	107905246	ENSMUSG00000077222.1:exon0001W00002	SNORA66	ENSMUSG00000077222	+	1	29	31	NA	61
chr5	107905216	107905266	ENSMUSG00000077222.1:exon0001W00003	SNORA66	ENSMUSG00000077222	+	1	31	32	NA	64
chr5	107905236	107905286	ENSMUSG00000077222.1:exon0001W00004	SNORA66	ENSMUSG00000077222	+	1	15	23	16	55
chr5	107907364	107907414	ENSMUSG00000077426.1:exon0001W00002	SNORA66	ENSMUSG00000077426	+	6	40	24	NA	70
chr5	107907384	107907434	ENSMUSG00000077426.1:exon0001W00003	SNORA66	ENSMUSG00000077426	+	6	46	32	NA	84
chr5	107907404	107907454	ENSMUSG00000077426.1:exon0001W00004	SNORA66	ENSMUSG00000077426	+	9	31	9	22	71
chr5	107907424	107907474	ENSMUSG00000077426.1:exon0001W00005	SNORA66	ENSMUSG00000077426	+	9	29	5	22	65
chr5	108093337	108093387	ENSMUSG00000029267.17:exon0013W01382	Mtf2	ENSMUSG00000029267	+	61	NA	NA	NA	61
chr5	108093357	108093406	ENSMUSG00000029267.17:exon0013W01383	Mtf2	ENSMUSG00000029267	+	61	NA	NA	NA	61
chr5	108473417	108473467	ENSMUSG00000033623.13:intron0003W00610	Pcgf3	ENSMUSG00000033623	+	77	NA	NA	NA	77
chr5	108473437	108473487	ENSMUSG00000033623.13:intron0003W00611	Pcgf3	ENSMUSG00000033623	+	77	NA	NA	NA	77
chr5	108473457	108473507	ENSMUSG00000033623.13:intron0003W00612	Pcgf3	ENSMUSG00000033623	+	77	NA	NA	NA	77
chr5	108584478	108584528	ENSMUSG00000062234.14:intron0020W00756	Gak	ENSMUSG00000062234	-	2	NA	NA	65	67
chr5	108605380	108605430	ENSMUSG00000062234.14:intron0010W01799	Gak	ENSMUSG00000062234	-	4	45	2	NA	51
chr5	112213227	112213277	ENSMUSG00000097767.8:exon0006W00001	AC123795.1	ENSMUSG00000097767	-	13	29	6	6	54
chr5	112213267	112213317	ENSMUSG00000097767.8:exon0006W00003	AC123795.1	ENSMUSG00000097767	-	21	31	12	NA	64
chr5	112213287	112213337	ENSMUSG00000097767.8:exon0006W00004	AC123795.1	ENSMUSG00000097767	-	48	57	20	3	128
chr5	112213307	112213357	ENSMUSG00000097767.8:exon0006W00005	AC123795.1	ENSMUSG00000097767	-	39	52	18	8	117
chr5	112213327	112213377	ENSMUSG00000097767.8:exon0006W00006	AC123795.1	ENSMUSG00000097767	-	27	33	12	17	89
chr5	112213347	112213397	ENSMUSG00000097767.8:exon0006W00007	AC123795.1	ENSMUSG00000097767	-	33	17	7	17	74
chr5	112213367	112213417	ENSMUSG00000097767.8:exon0006W00008	AC123795.1	ENSMUSG00000097767	-	24	10	10	10	54
chr5	112213507	112213557	ENSMUSG00000097767.8:exon0006W00015	AC123795.1	ENSMUSG00000097767	-	30	13	30	NA	73
chr5	112213527	112213577	ENSMUSG00000097767.8:exon0006W00016	AC123795.1	ENSMUSG00000097767	-	27	18	38	NA	83
chr5	112213547	112213597	ENSMUSG00000097767.8:exon0006W00017	AC123795.1	ENSMUSG00000097767	-	41	14	33	NA	88
chr5	112213707	112213757	ENSMUSG00000097767.8:exon0006W00025	AC123795.1	ENSMUSG00000097767	-	11	19	6	22	58
chr5	112213727	112213777	ENSMUSG00000097767.8:exon0006W00026	AC123795.1	ENSMUSG00000097767	-	24	19	7	10	60
chr5	112213747	112213797	ENSMUSG00000097767.8:exon0006W00027	AC123795.1	ENSMUSG00000097767	-	45	31	44	2	122
chr5	112213767	112213817	ENSMUSG00000097767.8:exon0006W00028	AC123795.1	ENSMUSG00000097767	-	85	56	57	5	203
chr5	112213787	112213837	ENSMUSG00000097767.8:exon0006W00029	AC123795.1	ENSMUSG00000097767	-	77	62	51	3	193
chr5	112213807	112213857	ENSMUSG00000097767.8:exon0006W00030	AC123795.1	ENSMUSG00000097767	-	23	10	18	2	53
chr5	112214047	112214097	ENSMUSG00000097767.8:exon0006W00042	AC123795.1	ENSMUSG00000097767	-	12	10	8	46	76
chr5	112214067	112214117	ENSMUSG00000097767.8:exon0006W00043	AC123795.1	ENSMUSG00000097767	-	16	10	8	46	80
chr5	112214427	112214477	ENSMUSG00000097767.8:exon0006W00061	AC123795.1	ENSMUSG00000097767	-	7	71	1	2	81
chr5	112214447	112214497	ENSMUSG00000097767.8:exon0006W00062	AC123795.1	ENSMUSG00000097767	-	6	71	2	1	80
chr5	112214527	112214577	ENSMUSG00000097767.8:exon0006W00066	AC123795.1	ENSMUSG00000097767	-	10	23	9	15	57
chr5	112214547	112214597	ENSMUSG00000097767.8:exon0006W00067	AC123795.1	ENSMUSG00000097767	-	9	23	9	14	55
chr5	112214627	112214677	ENSMUSG00000097767.8:exon0006W00071	AC123795.1	ENSMUSG00000097767	-	22	38	33	17	110
chr5	112214647	112214697	ENSMUSG00000097767.8:exon0006W00072	AC123795.1	ENSMUSG00000097767	-	87	54	47	32	220
chr5	112214667	112214717	ENSMUSG00000097767.8:exon0006W00073	AC123795.1	ENSMUSG00000097767	-	130	98	75	39	342
chr5	112214687	112214737	ENSMUSG00000097767.8:exon0006W00074	AC123795.1	ENSMUSG00000097767	-	93	106	63	53	315
chr5	112214707	112214757	ENSMUSG00000097767.8:exon0006W00075	AC123795.1	ENSMUSG00000097767	-	57	76	54	38	225
chr5	112214787	112214837	ENSMUSG00000097767.8:exon0006W00079	AC123795.1	ENSMUSG00000097767	-	22	20	27	NA	69
chr5	112214807	112214857	ENSMUSG00000097767.8:exon0006W00080	AC123795.1	ENSMUSG00000097767	-	22	16	34	NA	72
chr5	112214827	112214877	ENSMUSG00000097767.8:exon0006W00081	AC123795.1	ENSMUSG00000097767	-	17	11	25	NA	53
chr5	112215107	112215157	ENSMUSG00000097767.8:exon0006W00095	AC123795.1	ENSMUSG00000097767	-	20	33	9	18	80
chr5	112215127	112215177	ENSMUSG00000097767.8:exon0006W00096	AC123795.1	ENSMUSG00000097767	-	30	12	9	18	69
chr5	112215167	112215217	ENSMUSG00000097767.8:exon0006W00098	AC123795.1	ENSMUSG00000097767	-	19	29	6	8	62
chr5	112215187	112215237	ENSMUSG00000097767.8:exon0006W00099	AC123795.1	ENSMUSG00000097767	-	40	91	13	45	189
chr5	112215207	112215257	ENSMUSG00000097767.8:exon0006W00100	AC123795.1	ENSMUSG00000097767	-	38	82	44	45	209
chr5	112215227	112215277	ENSMUSG00000097767.8:exon0006W00101	AC123795.1	ENSMUSG00000097767	-	19	6	35	35	95
chr5	112215267	112215317	ENSMUSG00000097767.8:exon0006W00103	AC123795.1	ENSMUSG00000097767	-	17	38	15	9	79
[truncated: 5,019 more rows]
