# Supplementary material for: APC mutations dysregulate alternative polyadenylation in cancer
Source: Genome Biol. 2024 Oct 7;25:255. doi: 10.1186/s13059-024-03406-4 (PMC11457450; doi:10.1186/s13059-024-03406-4)
Supplement: Supplementary file 7 — Additional file 7: Table S6. Differentially polyadenylated transcripts in low grade glioma samples with high or low APC gene expression. Quantification of the average 3′ UTR length per geen in samples with either high or low APC gene expression. For each gene, the median 3′ UTR length per group is identified which was quantified using DaPars [11]. [file 13059_2024_3406_MOESM7_ESM.xls]

## Sheet: Sheet1
Supplementary Table 6: Differential polyadenylation in low grade glioma samples with high or low APC expression.
Each row is a gene and the columns reflect the median 3' UTR length calculated using DaPars across either the low APC expression samples (low_median) or high APC expression samples (high_median)
Delta is the difference (high_median - low_median). log2 is the log2(high_median / low_median). Pval is the p value from a Wilcoxon-rank sum test comparing wt and mutant 3' UTR length values, and hoch_adj is the
Benjamin Hochberg adjusted P value per gene. Change is the called change as no_change, lengthening or shortening event in the mutant samples.
geneName	low_median	high_median	delta	log2	pval	hoch_adj	change
ATP5F1	0.08	0.1	-0.02	-0.321928	8.3298e-10	2.16476e-09	shortened
PBXIP1	0.87	0.71	0.16	0.293196	3.7636e-25	1.50748e-23	lengthened
C1orf96	0.94	0.72	0.22	0.384664	2.0326e-09	5.05546e-09	lengthened
DDOST	0.59	0.54	0.05	0.127756	5.18281e-10	1.3805e-09	lengthened
SPSB1	0.56	0.435	0.125	0.364411	1.57329e-07	3.30436e-07	lengthened
HECTD3	1	1	0	0	0.000211396	0.000339483	no_change
FAM63A	1	1	0	0	0.847784	0.863687	no_change
SRSF11	0.88	0.63	0.25	0.482152	4.34697e-12	1.46932e-11	lengthened
TRIM11	1	1	0	0	NA	NA	no_change
DNAJC8	0.11	0.09	0.02	0.289507	1.85961e-05	3.2651e-05	lengthened
SNAP47	0.73	0.7	0.03	0.0605415	0.000382033	0.000599981	lengthened
PUM1	0.85	0.6	0.25	0.5025	7.78117e-18	5.90902e-17	lengthened
HES4	0.04	0.03	0.01	0.415037	0.000609233	0.0009384	lengthened
PFKFB2	1	1	0	0	0.00148761	0.00221198	no_change
C1QA	0.8	0.71	0.09	0.172181	5.19753e-08	1.13606e-07	lengthened
CCBL2	0.54	0.445	0.095	0.279154	1.23987e-13	5.08917e-13	lengthened
SEPN1	1	0.97	0.03	0.0439433	3.35318e-17	2.29915e-16	lengthened
NFYC	0.85	0.79	0.06	0.10561	1.4377e-05	2.55417e-05	lengthened
C1QB	1	1	0	0	NA	NA	no_change
SLC16A1	0.36	0.25	0.11	0.526069	4.15247e-21	6.26652e-20	lengthened
CTNNBIP1	1	1	0	0	0.0181753	0.0239407	no_change
KIF21B	1	1	0	0	0.0197704	0.0259104	no_change
ASTN1	0.88	0.89	-0.01	-0.0163018	0.155058	0.182512	no_change
OSCP1	0.53	0.53	0	0	0.637184	0.665933	no_change
LRRN2	1	1	0	0	NA	NA	no_change
C1orf63	0.74	0.62	0.12	0.255257	2.89365e-20	3.58462e-19	lengthened
SHISA4	0.24	0.2	0.04	0.263034	1.58892e-07	3.33573e-07	lengthened
LOC100130197	0	0	0	NA	0.176846	0.206013	no_change
PLEKHA6	0.52	0.59	-0.07	-0.182203	4.61628e-06	8.57513e-06	shortened
PPIE	0.09	0.17	-0.08	-0.917538	2.51661e-26	1.5384e-24	shortened
MTF2	0.69	0.52	0.17	0.408085	1.2751e-08	2.94912e-08	lengthened
HPCA	0.91	0.71	0.2	0.358048	1.03923e-14	4.88037e-14	lengthened
PRKACB	1	0.915	0.085	0.128156	4.42997e-19	4.27563e-18	lengthened
TMEM240	0.04	0.04	0	0	0.00148951	0.00221445	no_change
CACHD1	1	0.84	0.16	0.251539	1.00018e-13	4.15502e-13	lengthened
TAF13	0.65	0.64	0.01	0.0223678	0.233535	0.266624	no_change
COPA	0.13	0.13	0	0	0.384726	0.420412	no_change
TSNAX	0.78	0.515	0.265	0.598902	4.38226e-23	1.03252e-21	lengthened
PIGC	1	1	0	0	NA	NA	no_change
MED8	0.81	0.64	0.17	0.33985	2.75263e-15	1.41201e-14	lengthened
CERS2	0.99	0.9	0.09	0.137504	2.40744e-05	4.19253e-05	lengthened
ENAH	0.17	0.2	-0.03	-0.234465	0.000236585	0.00037779	shortened
DVL1	1	1	0	0	0.0797643	0.0977405	no_change
DCAF8	0.63	0.59	0.04	0.0946369	0.000512371	0.000794679	lengthened
CYB5R1	1	0.87	0.13	0.200913	1.59509e-12	5.71085e-12	lengthened
NMNAT2	1	0.98	0.02	0.0291463	2.16291e-07	4.49753e-07	lengthened
NPL	0.34	0.25	0.09	0.443607	4.45538e-12	1.50385e-11	lengthened
RBM8A	0.31	0.63	-0.32	-1.02308	1.43769e-34	9.31947e-31	shortened
MFSD2A	0.73	0.65	0.08	0.167457	3.47904e-15	1.76021e-14	lengthened
SMAP2	1	1	0	0	0.00747718	0.010283	no_change
INTS3	1	0.95	0.05	0.0740006	1.79103e-18	1.53041e-17	lengthened
CEP104	0.56	0.63	-0.07	-0.169925	0.000227864	0.00036465	shortened
ZDHHC18	0.96	0.675	0.285	0.508147	5.01618e-21	7.38447e-20	lengthened
USF1	1	1	0	0	4.44217e-08	9.76953e-08	no_change
STMN1	0.18	0.15	0.03	0.263034	2.34007e-15	1.21727e-14	lengthened
ARHGEF10L	0.9	0.74	0.16	0.2824	1.45493e-25	6.69197e-24	lengthened
MOB3C	1	1	0	0	NA	NA	no_change
WDR77	0.18	0.18	0	0	0.661982	0.689153	no_change
MIA3	0.21	0.25	-0.04	-0.251539	2.40621e-16	1.44478e-15	shortened
NPPA	0.52	0.54	-0.02	-0.0544478	0.181276	0.210689	no_change
ALG14	0.465	0.39	0.075	0.253757	5.7769e-11	1.7209e-10	lengthened
ZNF436	1	1	0	0	0.0315769	0.0405489	no_change
ZNF593	0.47	0.5	-0.03	-0.0892673	0.00157043	0.00232901	shortened
SIPA1L2	1	0.94	0.06	0.0892673	6.0374e-08	1.31218e-07	lengthened
CPT2	0.77	0.735	0.035	0.0671142	0.00165471	0.00244799	lengthened
ELAVL4	0.6	0.655	-0.055	-0.126532	0.0278156	0.0359252	shortened
RPL22	0.59	0.65	-0.06	-0.139725	8.31482e-09	1.9562e-08	shortened
NDUFS2	0.8	0.81	-0.01	-0.0179219	0.702828	0.727812	no_change
PDE4DIP	0.29	0.22	0.07	0.398549	2.46992e-05	4.29589e-05	lengthened
TMEM63A	0.79	0.665	0.125	0.248498	2.21147e-17	1.55971e-16	lengthened
ENSA	1	0.86	0.14	0.217591	4.76157e-22	8.753e-21	lengthened
RPA2	1	0.79	0.21	0.340075	1.02717e-30	3.94966e-28	lengthened
MRPS21	0.51	0.5	0.01	0.0285692	0.0348852	0.0445887	lengthened
S100A13	0.62	0.68	-0.06	-0.133267	0.000327734	0.000517154	shortened
KDM4A	0.2	0.16	0.04	0.321928	6.75696e-07	1.34287e-06	lengthened
MAPKAPK2	1	0.98	0.02	0.0291463	4.31613e-15	2.14646e-14	lengthened
IFI6	0.84	0.9	-0.06	-0.0995357	0.013218	0.0176995	shortened
PEX19	0.43	0.41	0.02	0.0687128	0.204757	0.235756	no_change
RCOR3	0.84	0.565	0.275	0.572138	7.27577e-13	2.70359e-12	lengthened
JMJD4	1	0.9	0.1	0.152003	5.32794e-12	1.77838e-11	lengthened
C1orf9	1	0.92	0.08	0.120294	1.76217e-20	2.3016e-19	lengthened
C1orf52	0.12	0.16	-0.04	-0.415037	4.0613e-15	2.02917e-14	shortened
BCAN	0.105	0.11	-0.005	-0.0671142	0.623324	0.652938	no_change
TMEM206	0.95	0.79	0.16	0.266075	2.41482e-17	1.69196e-16	lengthened
NUCKS1	0.57	0.67	-0.1	-0.233199	3.15237e-08	7.03755e-08	shortened
ATP2B4	1	0.935	0.065	0.0969617	7.8789e-19	7.28268e-18	lengthened
PTCHD2	0.77	0.68	0.09	0.179324	3.83838e-09	9.31307e-09	lengthened
SRGAP2	1	1	0	0	0.0185911	0.0244382	no_change
AHCTF1	0.41	0.4	0.01	0.0356239	0.725352	0.74896	no_change
2023-03-01	1	1	0	0	0.21022	0.241583	no_change
TIPRL	0.58	0.6	-0.02	-0.0489096	0.0165688	0.0219177	shortened
H3F3A	0.92	0.71	0.21	0.373815	1.0949e-19	1.17864e-18	lengthened
PPAP2B	0.99	0.72	0.27	0.459432	7.20215e-29	1.01815e-26	lengthened
NADK	1	0.87	0.13	0.200913	5.02541e-15	2.47106e-14	lengthened
PSMD4	0.51	0.55	-0.04	-0.108934	7.75498e-06	1.41244e-05	shortened
ARPC5	1	1	0	0	8.57006e-05	0.00014241	no_change
DCAF8.1	0.1	0.06	0.04	0.736966	4.71293e-13	1.79215e-12	lengthened
DNM3	1	0.99	0.01	0.0144996	1.85225e-05	3.25337e-05	lengthened
CSDE1	0.83	0.68	0.15	0.287577	2.38864e-14	1.0685e-13	lengthened
TXLNA	1	1	0	0	0.0112061	0.0151197	no_change
GON4L	1	1	0	0	0.221013	0.253321	no_change
RAB7L1	1	1	0	0	0.0199428	0.0261114	no_change
C1orf123	0.78	0.72	0.06	0.115477	2.76359e-10	7.5939e-10	lengthened
C1orf38	0.84	0.74	0.1	0.182864	2.40245e-10	6.64406e-10	lengthened
LOC729737	0.77	0.65	0.12	0.244419	0.000789761	0.00120527	lengthened
SLC41A1	1	1	0	0	NA	NA	no_change
FCGR1B	0.07	0.08	-0.01	-0.192645	0.181735	0.211145	no_change
PDE4B	1	0.89	0.11	0.168123	8.41439e-19	7.71828e-18	lengthened
HS2ST1	0.78	0.69	0.09	0.176878	0.000125072	0.000205244	lengthened
ADIPOR1	1	1	0	0	0.377312	0.412874	no_change
TDRKH	0.96	0.75	0.21	0.356144	4.80864e-11	1.44184e-10	lengthened
CKS1B	1	1	0	0	NA	NA	no_change
TRAPPC3	0.2	0.16	0.04	0.321928	4.98285e-11	1.49129e-10	lengthened
PADI2	1	1	0	0	1.18333e-05	2.12345e-05	no_change
UAP1	0.51	0.4	0.11	0.350497	1.78935e-17	1.27889e-16	lengthened
C1orf21	0.17	0.36	-0.19	-1.08246	2.10856e-28	2.44212e-26	shortened
ADAM15	0.14	0.13	0.01	0.106915	0.535028	0.568312	no_change
HDAC1	0.93	0.88	0.05	0.0797272	0.000157377	0.000255855	lengthened
PLEKHM2	1	0.97	0.03	0.0439433	1.00748e-14	4.73359e-14	lengthened
PRUNE	1	0.83	0.17	0.268817	3.23184e-16	1.90133e-15	lengthened
UBAP2L	0.74	0.67	0.07	0.143364	2.08605e-15	1.09521e-14	lengthened
PHLDA3	0.995	0.95	0.045	0.066769	0.0136528	0.0182512	lengthened
PIP5K1A	1	1	0	0	3.04459e-07	6.25097e-07	no_change
RNPEP	0.54	0.44	0.1	0.295456	9.24498e-13	3.39465e-12	lengthened
SYF2	0.3	0.26	0.04	0.206451	3.92648e-11	1.1892e-10	lengthened
SCYL3	0.5	0.465	0.035	0.104697	0.0151099	0.0200818	lengthened
LEPRE1	0.71	0.68	0.03	0.0622843	0.00384636	0.00545354	lengthened
TOR3A	1	1	0	0	0.107482	0.129282	no_change
PPP1R8	0.985	0.77	0.215	0.355265	2.0107e-17	1.42543e-16	lengthened
AGTRAP	1	0.97	0.03	0.0439433	1.35907e-07	2.87011e-07	lengthened
OMA1	0.39	0.32	0.07	0.285402	2.19068e-08	4.95273e-08	lengthened
PARP1	0.26	0.25	0.01	0.0565835	0.0311005	0.0399691	lengthened
CNN3	0.74	0.61	0.13	0.278716	4.56241e-16	2.63573e-15	lengthened
PTP4A2	0.7	0.72	-0.02	-0.040642	0.0108419	0.0146505	shortened
RHOU	0.96	0.75	0.21	0.356144	6.48931e-14	2.7627e-13	lengthened
SRSF4	0.865	0.74	0.125	0.225175	1.11405e-08	2.58617e-08	lengthened
DHRS3	0.59	0.5	0.09	0.238787	2.36464e-15	1.22739e-14	lengthened
CROCC	0.815	0.775	0.04	0.0726037	0.00894868	0.0122019	lengthened
KCNJ9	1	1	0	0	0.775096	0.795198	no_change
CLK2	0.61	0.55	0.06	0.149378	6.96737e-13	2.59703e-12	lengthened
GSTM1	1	1	0	0	0.0828517	0.101188	no_change
MARCKSL1	1	1	0	0	NA	NA	no_change
PLOD1	1	0.9	0.1	0.152003	2.86895e-13	1.12431e-12	lengthened
SRM	0.66	0.6	0.06	0.137504	1.277e-11	4.10974e-11	lengthened
RFX5	0.56	0.62	-0.06	-0.146841	1.65835e-05	2.92294e-05	shortened
FAF1	0.73	0.77	-0.04	-0.076962	0.03147	0.0404332	shortened
HAX1	0.63	0.66	-0.03	-0.0671142	0.0149597	0.019896	shortened
ANGEL2	1	0.935	0.065	0.0969617	1.07843e-05	1.9424e-05	lengthened
PRELP	0.25	0.34	-0.09	-0.443607	2.29654e-14	1.02969e-13	shortened
SUSD4	1	1	0	0	0.0595905	0.074241	no_change
CC2D1B	0.17	0.24	-0.07	-0.4975	1.09893e-11	3.55932e-11	shortened
CMPK1	0.72	0.5	0.22	0.526069	4.90484e-27	3.68361e-25	lengthened
ZBTB8OS	0.22	0.25	-0.03	-0.184425	6.54174e-05	0.000110036	shortened
SF3A3	0.61	0.59	0.02	0.0480943	0.00976323	0.0132618	lengthened
UTP11L	0.3	0.32	-0.02	-0.0931094	0.00198514	0.00291168	shortened
YARS	0.81	0.7	0.11	0.210567	2.64283e-14	1.17836e-13	lengthened
UBE2Q1	0.14	0.15	-0.01	-0.0995357	0.00314798	0.0045079	shortened
SH3BP5L	1	1	0	0	0.0803586	0.0984186	no_change
INTS7	0.49	0.525	-0.035	-0.0995357	0.0654693	0.0811026	no_change
TRNP1	0.34	0.29	0.05	0.229482	2.07962e-05	3.63678e-05	lengthened
C1orf51	1	0.89	0.11	0.168123	4.34824e-09	1.05024e-08	lengthened
CRYZ	0.99	0.83	0.16	0.254317	1.6176e-09	4.0696e-09	lengthened
SLC35E2B	1	1	0	0	3.10631e-06	5.8712e-06	no_change
HIPK1	0	0	0	NA	0.000541598	0.000838521	no_change
CAPZA1	1	1	0	0	0.111213	0.133586	no_change
GORAB	0.29	0.145	0.145	1	2.00972e-12	7.10274e-12	lengthened
NRD1	0.69	0.69	0	0	0.740768	0.763237	no_change
KLHL21	1	1	0	0	0.000829618	0.00126189	no_change
CDC42BPA	0.905	0.78	0.125	0.214444	5.87423e-06	1.0824e-05	lengthened
FAM189B	0.69	0.56	0.13	0.30117	4.45123e-12	1.5035e-11	lengthened
C1orf85	0.65	0.53	0.12	0.294447	3.27308e-15	1.66125e-14	lengthened
GCLM	0.285	0.32	-0.035	-0.16711	0.00934365	0.0127189	shortened
ARL8A	0.76	0.68	0.08	0.160465	2.01459e-13	8.04913e-13	lengthened
WLS	0.82	0.635	0.185	0.368867	1.78925e-16	1.09694e-15	lengthened
MFN2	1	1	0	0	NA	NA	no_change
CLCN6	1	1	0	0	0.878461	0.891914	no_change
DHDDS	0.77	0.86	-0.09	-0.159478	2.72935e-07	5.62428e-07	shortened
ZNF644	0.99	0.71	0.28	0.47961	1.15505e-22	2.45111e-21	lengthened
UBE2J2	0.28	0.29	-0.01	-0.0506261	2.13715e-05	3.73167e-05	shortened
IGSF8	0.54	0.59	-0.05	-0.127756	4.83273e-10	1.29083e-09	shortened
ADSS	0.54	0.42	0.12	0.36257	6.20355e-16	3.52243e-15	lengthened
RIT1	0.45	0.48	-0.03	-0.0931094	0.0340634	0.0435847	shortened
BRP44	0.12	0.17	-0.05	-0.5025	2.38427e-24	7.74325e-23	shortened
SOAT1	0.4	0.37	0.03	0.112475	0.0114907	0.0154836	lengthened
CASP9	0.82	0.69	0.13	0.249028	7.19943e-10	1.88424e-09	lengthened
MACF1	0.79	0.65	0.14	0.281413	8.34401e-14	3.49656e-13	lengthened
SETDB1	0.15	0.09	0.06	0.736966	1.42745e-16	8.91624e-16	lengthened
UQCRHL	0.25	0.32	-0.07	-0.356144	0.00560565	0.00780746	shortened
CHI3L2	0.86	0.89	-0.03	-0.0494687	0.630214	0.659221	no_change
SEMA4A	1	1	0	0	0.121573	0.145467	no_change
MAP3K6	0.62	0.58	0.04	0.0962153	0.082704	0.101072	no_change
ADC	0.67	0.64	0.03	0.0660892	0.00442794	0.00623857	lengthened
RABGAP1L	1	0.905	0.095	0.14401	0.00172267	0.00254379	lengthened
NIT1	0.13	0.1	0.03	0.378512	1.17385e-09	3.00272e-09	lengthened
ZNF326	0.11	0.12	-0.01	-0.125531	0.0586586	0.0731558	no_change
ARNT	1	1	0	0	0.103487	0.124758	no_change
RNF19B	0.58	0.555	0.025	0.0635651	0.00114506	0.00172179	lengthened
NES	1	1	0	0	1.43618e-05	2.55194e-05	no_change
KIAA2013	0.41	0.39	0.02	0.0721498	0.000500647	0.000777374	lengthened
ITGB3BP	0.685	0.58	0.105	0.240051	2.88867e-09	7.07846e-09	lengthened
SLC30A1	1	1	0	0	0.127909	0.15263	no_change
BCL9	1	1	0	0	1.93592e-10	5.41145e-10	no_change
THRAP3	0.87	0.7	0.17	0.31366	9.00584e-19	8.23722e-18	lengthened
SMYD3	0.55	0.5	0.05	0.137504	9.84165e-10	2.53844e-09	lengthened
ASTN1.1	1	1	0	0	0.190358	0.220392	no_change
CELSR2	1	1	0	0	0.995404	0.996569	no_change
WRAP73	0.59	0.57	0.02	0.049753	0.106431	0.128196	no_change
ISG15	0.74	0.68	0.06	0.121991	5.57928e-07	1.11947e-06	lengthened
MAGOH	0.14	0.15	-0.01	-0.0995357	0.411332	0.447047	no_change
ETNK2	0.835	0.68	0.155	0.296241	4.78224e-10	1.27805e-09	lengthened
RCOR3.1	0.28	0.17	0.11	0.719892	6.15991e-24	1.7944e-22	lengthened
KCNK1	0.66	0.48	0.18	0.459432	2.52808e-09	6.22182e-09	lengthened
NEK7	1	0.76	0.24	0.395929	2.41857e-23	6.07041e-22	lengthened
ADORA3	1	1	0	0	0.0061212	0.00849351	no_change
HMGN2	0.05	0.04	0.01	0.321928	0.0753692	0.0927331	no_change
NBPF9	0.99	0.95	0.04	0.059501	0.107159	0.12891	no_change
KLHL20	0.56	0.43	0.13	0.38109	1.53126e-09	3.86352e-09	lengthened
KCTD3	1	0.79	0.21	0.340075	4.58454e-21	6.84334e-20	lengthened
CLCC1	0.51	0.65	-0.14	-0.349942	1.4894e-19	1.55795e-18	shortened
LAPTM5	1	1	0	0	0.321229	0.35757	no_change
KDM1A	0.85	0.78	0.07	0.123989	3.48725e-12	1.19469e-11	lengthened
GNG4	0.465	0.64	-0.175	-0.460841	2.79018e-14	1.23889e-13	shortened
NOTCH2	1	1	0	0	2.03343e-08	4.60913e-08	no_change
ICMT	0.72	0.59	0.13	0.287282	4.50037e-14	1.95138e-13	lengthened
S1PR1	1	1	0	0	0.0173228	0.0228774	no_change
KDM5B	0.73	0.73	0	0	0.579079	0.610248	no_change
ACBD3	0.97	0.73	0.24	0.410088	1.91111e-18	1.62436e-17	lengthened
FAM54B	0.86	0.76	0.1	0.178337	6.71792e-16	3.79655e-15	lengthened
ISG20L2	0.76	0.69	0.07	0.139403	4.98821e-08	1.09354e-07	lengthened
IGSF3	1	0.83	0.17	0.268817	0.000128164	0.000209959	lengthened
PSMB2	0.17	0.18	-0.01	-0.0824622	4.36417e-05	7.45033e-05	shortened
CA14	0.655	0.63	0.025	0.0561431	0.00326575	0.0046682	lengthened
PMF1-BGLAP	0.705	0.7	0.005	0.0102683	0.753387	0.774661	no_change
KCNA2	0.575	0.54	0.035	0.0906025	0.00824572	0.0112883	lengthened
MARK1	0.64	0.54	0.1	0.245112	1.05315e-06	2.05877e-06	lengthened
UBE2T	0.49	0.465	0.025	0.075551	0.120461	0.144226	no_change
RBMXL1	0.67	0.68	-0.01	-0.0213737	0.827169	0.843669	no_change
USP33	0.035	0.01	0.025	1.80735	3.50942e-10	9.53804e-10	lengthened
METTL13	0.4	0.45	-0.05	-0.169925	1.98613e-09	4.94502e-09	shortened
LOC643837	0.17	0.26	-0.09	-0.612977	2.91237e-22	5.59932e-21	shortened
PHF13	1	0.9	0.1	0.152003	1.78923e-18	1.53024e-17	lengthened
STX6	0.68	0.58	0.1	0.229482	3.94654e-09	9.561e-09	lengthened
ENSA.1	0.05	0.04	0.01	0.321928	6.31712e-05	0.000106388	lengthened
SELENBP1	0.45	0.4	0.05	0.169925	7.05264e-05	0.000118237	lengthened
RGL1	1	0.92	0.08	0.120294	9.76469e-16	5.38234e-15	lengthened
MKNK1	1	1	0	0	1.16091e-06	2.26121e-06	no_change
WLS.1	0.67	0.6	0.07	0.159199	4.11204e-05	7.03046e-05	lengthened
LZIC	0.69	0.79	-0.1	-0.195256	9.01213e-15	4.25091e-14	shortened
FLAD1	0.84	0.79	0.05	0.0885367	0.00208288	0.00304575	lengthened
IPO9	0.23	0.31	-0.08	-0.430634	7.42248e-16	4.17998e-15	shortened
SMG5	1	1	0	0	NA	NA	no_change
RFWD2	0.87	0.86	0.01	0.0166787	0.494969	0.529329	no_change
CEP170	1	0.755	0.245	0.405451	1.29344e-17	9.44819e-17	lengthened
RGS5	0.635	0.71	-0.075	-0.161062	0.000546515	0.000845999	shortened
DNTTIP2	0.08	0.14	-0.06	-0.807355	8.15475e-27	5.76409e-25	shortened
AHDC1	0.5	0.37	0.13	0.434403	6.99821e-16	3.94799e-15	lengthened
UBR4	0.78	0.69	0.09	0.176878	4.44741e-18	3.54095e-17	lengthened
SEC22B	0.98	0.79	0.19	0.310929	1.77329e-16	1.08854e-15	lengthened
VCAM1	0.74	0.47	0.27	0.654865	1.12968e-16	7.17277e-16	lengthened
FLAD1.1	0.82	0.77	0.05	0.0907655	0.00202248	0.00296238	lengthened
SRSF10	1	0.74	0.26	0.434403	8.63591e-25	3.09765e-23	lengthened
DDX59	0.14	0.11	0.03	0.347923	0.000125006	0.000205177	lengthened
ZYG11B	1	1	0	0	0.00860094	0.0117559	no_change
GTF2B	0.14	0.14	0	0	0.175205	0.204201	no_change
AK2	0.13	0.12	0.01	0.115477	0.141148	0.167204	no_change
DNAJC6	0.21	0.12	0.09	0.807355	1.33382e-22	2.79347e-21	lengthened
SKI	1	1	0	0	NA	NA	no_change
TRIM62	1	1	0	0	0.0315392	0.0405059	no_change
TAF12	0.58	0.5	0.08	0.214125	3.37324e-09	8.21064e-09	lengthened
CD53	0.92	0.695	0.225	0.404621	1.6499e-19	1.71279e-18	lengthened
DHDDS.1	0.77	0.86	-0.09	-0.159478	3.06148e-07	6.2831e-07	shortened
EPB41	1	1	0	0	0.0532882	0.0667178	no_change
FBXO44	0.19	0.13	0.06	0.547488	1.86137e-16	1.13753e-15	lengthened
S100A16	0.575	0.51	0.065	0.173065	1.3882e-08	3.19788e-08	lengthened
KIF1B	1	1	0	0	NA	NA	no_change
C1orf226	1	1	0	0	5.87952e-05	9.93842e-05	no_change
RUSC1	0.83	0.78	0.05	0.0896372	0.00507052	0.00709504	lengthened
GSTM4	0.76	0.69	0.07	0.139403	0.000216036	0.000346473	lengthened
ZFYVE9	0.41	0.24	0.17	0.77259	1.18772e-15	6.44693e-15	lengthened
VAMP3	1	1	0	0	NA	NA	no_change
LRRC47	1	1	0	0	2.18895e-11	6.82789e-11	no_change
MRPL24	0.49	0.49	0	0	0.745082	0.767435	no_change
PMF1	0.64	0.6	0.04	0.0931094	1.69518e-06	3.26635e-06	lengthened
MOV10	0.79	0.74	0.05	0.0943274	5.75645e-05	9.73725e-05	lengthened
PTPRF	0.99	0.87	0.12	0.186413	2.16929e-13	8.63852e-13	lengthened
LOC653513	0.29	0.26	0.03	0.157541	0.103412	0.124683	no_change
NCSTN	1	0.89	0.11	0.168123	1.25199e-13	5.13456e-13	lengthened
FHL3	0.66	0.58	0.08	0.186413	3.75434e-08	8.32728e-08	lengthened
ACAP3	1	1	0	0	NA	NA	no_change
JTB	0.16	0.16	0	0	0.513914	0.547579	no_change
SNRPE	0.09	0.13	-0.04	-0.530515	5.69277e-11	1.69741e-10	shortened
SRGAP2.1	0.99	0.735	0.255	0.429684	3.95223e-16	2.2998e-15	lengthened
ZRANB2	1	0.78	0.22	0.358454	5.04873e-24	1.52143e-22	lengthened
EPS15	0.63	0.58	0.05	0.119299	0.0030474	0.00436777	lengthened
SZT2	1	1	0	0	2.87724e-10	7.89128e-10	no_change
PSMA5	0.04	0.08	-0.04	-1	6.22461e-33	5.43974e-30	shortened
PPT1	1	1	0	0	0.0816101	0.0998175	no_change
KIF1B.1	1	0.865	0.135	0.209228	4.76552e-07	9.61808e-07	lengthened
PABPC4	0.57	0.56	0.01	0.0255351	0.0455733	0.0575534	no_change
FOXJ3	1	0.93	0.07	0.104697	4.65696e-15	2.30522e-14	lengthened
NID1	1	1	0	0	0.00478771	0.00671789	no_change
ANKRD13C	0.21	0.26	-0.05	-0.308122	4.68119e-09	1.12698e-08	shortened
ILF2	0.68	0.62	0.06	0.133267	2.09492e-14	9.46357e-14	lengthened
NECAP2	1	0.86	0.14	0.217591	7.66481e-28	7.67519e-26	lengthened
NEGR1	1	0.96	0.04	0.0588937	9.0901e-05	0.000150843	lengthened
TTLL7	0.39	0.47	-0.08	-0.269187	0.000621864	0.000956782	shortened
EIF2C4	1	0.88	0.12	0.184425	4.41935e-06	8.23e-06	lengthened
TOE1	1	1	0	0	0.0353012	0.0450965	no_change
ZNF672	1	0.76	0.24	0.395929	2.41683e-26	1.4893e-24	lengthened
IGSF21	0.705	0.72	-0.015	-0.0303736	0.200297	0.231064	no_change
EBNA1BP2	0.13	0.14	-0.01	-0.106915	0.0847016	0.103343	no_change
DUSP12	0.71	0.61	0.1	0.21901	5.86644e-11	1.74595e-10	lengthened
NDUFS2.1	1	1	0	0	0.0830255	0.101375	no_change
SCP2	0.33	0.44	-0.11	-0.415037	0.0019726	0.00289417	shortened
CTTNBP2NL	0.995	0.79	0.205	0.332844	4.62117e-07	9.34835e-07	lengthened
PLXNA2	0.27	0.62	-0.35	-1.19931	3.03637e-22	5.8029e-21	shortened
DNALI1	0.95	0.995	-0.045	-0.066769	0.0211638	0.0276536	shortened
FNBP1L	1	0.97	0.03	0.0439433	0.00179958	0.00265246	lengthened
GABRD	0.89	0.81	0.08	0.135883	2.23859e-05	3.90555e-05	lengthened
LIX1L	0.545	0.56	-0.015	-0.0391706	0.129107	0.153926	no_change
FAAH	0.77	0.785	-0.015	-0.0278342	0.476001	0.510635	no_change
RBBP4	1	1	0	0	0.0045779	0.00643288	no_change
C1orf151-NBL1	1	1	0	0	2.43831e-06	4.64332e-06	no_change
ZNF238	0.98	0.69	0.29	0.506185	4.70486e-21	6.99331e-20	lengthened
RRNAD1	0.68	0.66	0.02	0.0430687	0.0150155	0.0199647	lengthened
CEPT1	0.755	0.72	0.035	0.0684797	0.0108978	0.0147238	lengthened
MRTO4	0.69	0.69	0	0	0.486499	0.520966	no_change
TMEM54	0.61	0.63	-0.02	-0.0465426	0.0358126	0.0457193	shortened
CHI3L1	0.81	0.69	0.12	0.231326	3.96703e-12	1.348e-11	lengthened
CD34	1	1	0	0	0.604734	0.634975	no_change
PODN	1	1	0	0	0.132857	0.158044	no_change
UBQLN4	1	1	0	0	4.68931e-06	8.70743e-06	no_change
PRPF3	0.5	0.51	-0.01	-0.0285692	0.808337	0.82595	no_change
PAQR7	1	1	0	0	0.063511	0.0788087	no_change
LOC643837.1	0.15	0.24	-0.09	-0.678072	4.41058e-23	1.03665e-21	shortened
SRSF10.1	0.84	0.64	0.2	0.392317	3.29419e-18	2.70427e-17	lengthened
LRRC8B	0.33	0.4	-0.07	-0.277534	7.73959e-05	0.00012919	shortened
HAPLN2	0.26	0.23	0.03	0.176878	0.0993988	0.120116	no_change
C1QC	0.45	0.34	0.11	0.40439	5.57133e-07	1.1181e-06	lengthened
QSOX1	0.75	0.62	0.13	0.274622	1.27233e-21	2.08363e-20	lengthened
FCGR1A	0.06	0.08	-0.02	-0.415037	1.92951e-09	4.81652e-09	shortened
GSTM3	0.16	0.24	-0.08	-0.584963	4.40541e-19	4.2562e-18	shortened
FBXO28	0.7	0.65	0.05	0.106915	0.00645464	0.00893942	lengthened
C1orf122	0.87	0.9	-0.03	-0.0489096	0.0263035	0.0340592	shortened
DARS2	0.67	0.55	0.12	0.284729	3.65927e-11	1.11318e-10	lengthened
FAM212B	1	1	0	0	0.0134701	0.0180195	no_change
TARS2	0.7	0.71	-0.01	-0.0204641	0.441117	0.476616	no_change
RAB4A	0.44	0.48	-0.04	-0.125531	3.37325e-10	9.19134e-10	shortened
NOC2L	0.78	0.8	-0.02	-0.0365259	0.972773	0.977301	no_change
POMGNT1	0.39	0.35	0.04	0.156119	0.000938961	0.00142101	lengthened
TNFRSF14	0.91	0.865	0.045	0.0731664	0.0185399	0.0243776	lengthened
RABIF	0.46	0.46	0	0	0.515318	0.548953	no_change
MAD2L2	0.74	0.65	0.09	0.187086	2.61374e-19	2.61728e-18	lengthened
RERE	1	1	0	0	NA	NA	no_change
MAP7D1	0.45	0.39	0.06	0.206451	6.61219e-20	7.53115e-19	lengthened
FAM5C	1	1	0	0	0.00199474	0.00292469	no_change
ZMYM6NB	0.76	0.66	0.1	0.203533	3.16036e-13	1.22948e-12	lengthened
CNIH3	0.935	0.83	0.105	0.171855	0.000155569	0.000253129	lengthened
WDR47	0.86	0.65	0.21	0.403897	1.57169e-14	7.20147e-14	lengthened
LYPLA2	1	0.92	0.08	0.120294	2.60585e-16	1.55494e-15	lengthened
CNST	1	0.75	0.25	0.415037	1.37732e-12	4.96632e-12	lengthened
PSEN2	1	0.95	0.05	0.0740006	5.56009e-05	9.41172e-05	lengthened
PLEKHO1	1	1	0	0	1.38783e-12	5.00046e-12	no_change
NBPF16	0.7	0.56	0.14	0.321928	8.44494e-16	4.71709e-15	lengthened
NAV1	0.8	0.86	-0.06	-0.104337	0.000835138	0.00126888	shortened
TRNAU1AP	0.22	0.28	-0.06	-0.347923	7.05106e-16	3.97547e-15	shortened
ELAVL4.1	0.615	0.69	-0.075	-0.16601	0.0162135	0.0214772	shortened
KPNA6	1	1	0	0	0.413173	0.448795	no_change
PEX14	0.81	0.64	0.17	0.33985	1.59029e-26	1.03996e-24	lengthened
HS2ST1.1	0.18	0.11	0.07	0.710493	5.22249e-07	1.05029e-06	lengthened
DFFA	0.4	0.47	-0.07	-0.232661	2.18261e-10	6.06399e-10	shortened
FCGR2A	1	1	0	0	1.67847e-07	3.51834e-07	no_change
SMG7	1	1	0	0	2.45701e-09	6.05e-09	no_change
HPCAL4	1	1	0	0	0.446326	0.481704	no_change
ADORA1	1	1	0	0	0.338151	0.373723	no_change
MEF2D	0.6	0.9	-0.3	-0.584963	8.96202e-28	8.70221e-26	shortened
NASP	0.21	0.25	-0.04	-0.251539	9.81809e-10	2.53305e-09	shortened
TMEM50A	0.39	0.48	-0.09	-0.29956	2.96462e-13	1.15849e-12	shortened
YRDC	0.67	0.58	0.09	0.208108	5.28652e-15	2.59415e-14	lengthened
POGZ	1	0.8	0.2	0.321928	6.78189e-16	3.8282e-15	lengthened
ZCCHC11	0.17	0.13	0.04	0.387023	1.08268e-05	1.94902e-05	lengthened
SH3BGRL3	0.59	0.55	0.04	0.101283	4.03767e-06	7.55138e-06	lengthened
YY1AP1	1	1	0	0	NA	NA	no_change
GADD45A	0.64	0.6	0.04	0.0931094	1.24162e-05	2.22266e-05	lengthened
HNRNPU	0.1	0.11	-0.01	-0.137504	7.98514e-06	1.45216e-05	shortened
LPPR4	1	1	0	0	0.389774	0.42559	no_change
USP1	1	0.865	0.135	0.209228	1.18318e-19	1.26941e-18	lengthened
C1orf61	0.46	0.42	0.04	0.131245	1.50129e-07	3.15727e-07	lengthened
CDK11A	0.56	0.61	-0.05	-0.123382	4.85286e-05	8.25235e-05	shortened
IPO13	0.61	0.64	-0.03	-0.0692627	0.0354607	0.0452881	shortened
ACOT7	0.67	0.65	0.02	0.0437214	0.00548162	0.00764136	lengthened
ACTN2	0.29	0.33	-0.04	-0.186413	0.00540917	0.00754912	shortened
LEPROT	0.42	0.35	0.07	0.263034	1.00939e-10	2.91653e-10	lengthened
LOC100132287	0.75	0.61	0.14	0.298081	3.53358e-07	7.21349e-07	lengthened
FCGR3A	1	1	0	0	0.000253755	0.000403599	no_change
SLC39A1	1	0.98	0.02	0.0291463	4.20651e-13	1.61297e-12	lengthened
TCEB3	0.54	0.66	-0.12	-0.289507	1.36127e-17	9.88359e-17	shortened
TROVE2	0.735	0.6	0.135	0.292782	6.51847e-11	1.93401e-10	lengthened
SFPQ	0.59	0.6	-0.01	-0.0242475	0.156436	0.184051	no_change
POMGNT1.1	0.99	0.86	0.13	0.203092	4.69363e-21	6.99331e-20	lengthened
RGS2	0.73	0.58	0.15	0.331844	3.01116e-15	1.5348e-14	lengthened
EFCAB2	0.71	0.63	0.08	0.172467	1.60211e-05	2.82693e-05	lengthened
PEX11B	1	1	0	0	0.177946	0.207169	no_change
KCNAB2	0.95	0.72	0.23	0.399931	1.06087e-23	2.87273e-22	lengthened
PTGFRN	0.85	0.785	0.065	0.11477	0.0105901	0.0143336	lengthened
KAZN	1	0.85	0.15	0.234465	1.05028e-10	3.03011e-10	lengthened
PANK4	0.45	0.4	0.05	0.169925	0.000209065	0.000335852	lengthened
ARID1A	1	1	0	0	0.100837	0.121762	no_change
PEX19.1	0.43	0.41	0.02	0.0687128	0.302123	0.339367	no_change
NIT1.1	0.65	0.6	0.05	0.115477	5.50879e-07	1.10601e-06	lengthened
FAM69A	1	1	0	0	0.000198021	0.000319071	no_change
RBBP5	1	1	0	0	0.607367	0.637403	no_change
KIAA0319L	1	0.92	0.08	0.120294	2.11581e-08	4.79135e-08	lengthened
GPR37L1	1	0.955	0.045	0.0664274	2.13182e-19	2.17319e-18	lengthened
CDC73	0.61	0.59	0.02	0.0480943	0.224929	0.257348	no_change
AIDA	1	1	0	0	NA	NA	no_change
RPF1	0.11	0.16	-0.05	-0.540568	1.82765e-21	2.92333e-20	shortened
ENO1	0.75	0.65	0.1	0.206451	2.82727e-19	2.81935e-18	lengthened
LOC728855	0.45	0.51	-0.06	-0.180572	0.000158889	0.000258093	shortened
HSPB11	0.74	0.69	0.05	0.100929	0.00102797	0.00155155	lengthened
SORT1	1	1	0	0	0.000328481	0.000518249	no_change
GNG12	1	0.98	0.02	0.0291463	1.14763e-09	2.9419e-09	lengthened
AP4B1	0.14	0.17	-0.03	-0.280108	7.0969e-09	1.68119e-08	shortened
SRRM1	1	1	0	0	0.158139	0.185751	no_change
THEM4	0.15	0.18	-0.03	-0.263034	0.000167994	0.000272103	shortened
SDF4	0.43	0.29	0.14	0.568284	4.68509e-14	2.02873e-13	lengthened
HP1BP3	1	0.78	0.22	0.358454	3.69704e-22	6.92781e-21	lengthened
THAP3	1	1	0	0	0.0134764	0.0180255	no_change
PRDX6	0.5	0.52	-0.02	-0.0565835	0.0544656	0.0681475	no_change
RAVER2	1	0.94	0.06	0.0892673	3.04572e-12	1.05243e-11	lengthened
USP33.1	1	1	0	0	8.97785e-11	2.61607e-10	no_change
RNF2	0.78	0.5	0.28	0.641546	1.10937e-17	8.2542e-17	lengthened
ATF3	1	0.82	0.18	0.286304	1.00662e-10	2.90938e-10	lengthened
HIAT1	0.86	0.68	0.18	0.338802	2.28637e-14	1.02609e-13	lengthened
FMN2	1	0.785	0.215	0.349235	3.31351e-18	2.71551e-17	lengthened
APH1A	1	0.93	0.07	0.104697	4.01817e-11	1.21582e-10	lengthened
TPM3	0.03	0.03	0	0	4.88758e-05	8.30845e-05	no_change
EIF2D	0.17	0.15	0.02	0.180572	0.000227936	0.000364705	lengthened
SLC9A1	1	0.94	0.06	0.0892673	8.01632e-06	1.45755e-05	lengthened
OSBPL9	0.06	0.06	0	0	0.00430961	0.00607988	no_change
VWA1	0.03	0.04	-0.01	-0.415037	0.0470779	0.0593521	no_change
MAN1C1	0.275	0.29	-0.015	-0.0766213	0.206249	0.237332	no_change
SLC2A5	0.83	0.76	0.07	0.127112	7.48121e-09	1.7683e-08	lengthened
NOTCH2NL	0.18	0.37	-0.19	-1.03953	4.89568e-29	7.71511e-27	shortened
ZNF496	0.82	0.84	-0.02	-0.0347654	0.273617	0.309481	no_change
PCNXL2	0.84	0.76	0.08	0.14439	0.00380767	0.00540268	lengthened
APOA1BP	0.37	0.36	0.01	0.0395284	0.0260384	0.0337444	lengthened
HEATR8-TTC4	0.38	0.34	0.04	0.160465	1.06846e-08	2.48335e-08	lengthened
ARV1	0.25	0.22	0.03	0.184425	1.51124e-05	2.6769e-05	lengthened
POGK	1	1	0	0	1.33384e-05	2.38058e-05	no_change
UBXN11	0.45	0.45	0	0	0.794294	0.812897	no_change
CDKN2C	0.71	0.63	0.08	0.172467	2.12954e-10	5.92683e-10	lengthened
ACBD6	0.57	0.53	0.04	0.10497	3.02311e-10	8.28188e-10	lengthened
FCGR1C	0.28	0.23	0.05	0.283793	1.60475e-09	4.03939e-09	lengthened
RCC1	0.17	0.12	0.05	0.5025	4.14982e-11	1.25329e-10	lengthened
TYW3	0.455	0.52	-0.065	-0.192645	3.42839e-05	5.89572e-05	shortened
EIF2B3	0.04	0.03	0.01	0.415037	0.000487589	0.000758077	lengthened
GORAB.1	0.01	0.01	0	0	0.142166	0.168306	no_change
MINOS1	0.02	0.05	-0.03	-1.32193	4.39058e-25	1.70399e-23	shortened
USP48	0.26	0.17	0.09	0.612977	8.55382e-14	3.58135e-13	lengthened
ZBTB7B	0.895	0.63	0.265	0.506536	2.29475e-20	2.91022e-19	lengthened
C1orf212	0.04	0.05	-0.01	-0.321928	0.0620618	0.0771299	no_change
UCK2	0.52	0.64	-0.12	-0.29956	7.06584e-10	1.8518e-09	shortened
ATP1B1	0.8	0.475	0.325	0.752072	3.25586e-25	1.32621e-23	lengthened
MTHFR	0.82	0.77	0.05	0.0907655	0.0136747	0.018278	lengthened
GPX7	0.47	0.38	0.09	0.306661	1.53007e-08	3.51291e-08	lengthened
PPP2R5A	1	1	0	0	0.0013475	0.00201048	no_change
RNF220	0.98	0.76	0.22	0.366782	2.99332e-26	1.76532e-24	lengthened
EPRS	0.51	0.46	0.05	0.148863	7.29202e-09	1.72571e-08	lengthened
C1orf43	1	0.9	0.1	0.152003	7.31855e-13	2.71739e-12	lengthened
SYT11	1	0.875	0.125	0.192645	9.13591e-21	1.26913e-19	lengthened
CHTOP	0.75	0.88	-0.13	-0.230613	1.49459e-10	4.23819e-10	shortened
LSM10	0.62	0.55	0.07	0.172837	6.77593e-07	1.34636e-06	lengthened
TADA1	1	0.94	0.06	0.0892673	8.86053e-11	2.58502e-10	lengthened
GBA	0.9	0.83	0.07	0.116814	4.13496e-09	1.00024e-08	lengthened
CELF3	0.02	0.03	-0.01	-0.584963	0.436232	0.471656	no_change
MTX1	0.6	0.61	-0.01	-0.0238467	0.819847	0.836822	no_change
MEX3A	1	1	0	0	0.0202903	0.0265447	no_change
LOC643837.2	0.11	0.16	-0.05	-0.540568	2.12148e-25	9.18638e-24	shortened
NFASC	0.245	0.08	0.165	1.61471	1.81958e-24	6.11596e-23	lengthened
C1orf162	0.79	0.655	0.135	0.270358	2.69373e-10	7.41971e-10	lengthened
IFI44L	0.6	0.62	-0.02	-0.0473057	0.683034	0.709072	no_change
SNAPIN	0.76	0.62	0.14	0.293731	3.92561e-27	3.01895e-25	lengthened
C1orf192	0.72	0.77	-0.05	-0.0968615	0.000700541	0.00107388	shortened
GLUL	0.02	0.02	0	0	8.76131e-07	1.72269e-06	no_change
TMEM79	1	0.92	0.08	0.120294	0.0113547	0.0153068	lengthened
CCNL2	0.21	0.21	0	0	0.315551	0.353049	no_change
GBP1	0.61	0.38	0.23	0.68281	3.33278e-10	9.08366e-10	lengthened
NBPF1	0.6	0.57	0.03	0.0740006	0.00403194	0.00570657	lengthened
DPH5	0.17	0.17	0	0	0.0298072	0.0383841	no_change
SSR2	0.93	0.85	0.08	0.129768	2.85707e-10	7.84266e-10	lengthened
TRIM46	0.79	0.645	0.145	0.292553	2.64094e-05	4.58255e-05	lengthened
SDHB	0.37	0.32	0.05	0.209453	2.09058e-05	3.65528e-05	lengthened
MRPS14	0.59	0.72	-0.13	-0.287282	3.53899e-10	9.61026e-10	shortened
SSBP3	1	1	0	0	0.671178	0.698196	no_change
ZC3H11A	1	0.83	0.17	0.268817	1.41371e-18	1.2411e-17	lengthened
FCER1G	0.78	0.68	0.1	0.197939	6.54745e-13	2.45001e-12	lengthened
CD46	1	1	0	0	1.11114e-10	3.19802e-10	no_change
SNHG3	0.09	0.07	0.02	0.36257	1.95318e-09	4.87055e-09	lengthened
NBPF24	0.71	0.58	0.13	0.291766	1.67644e-22	3.47319e-21	lengthened
FAM89A	1	1	0	0	NA	NA	no_change
MED8.1	0.46	0.49	-0.03	-0.0911479	0.00178795	0.00263614	shortened
CAMSAP2	1	0.69	0.31	0.535332	8.55615e-26	4.35187e-24	lengthened
ATP8B2	0.955	0.87	0.085	0.134485	0.000168783	0.000273288	lengthened
ARF1	1	0.81	0.19	0.304006	2.14901e-22	4.29687e-21	lengthened
WASH7P	0.62	0.61	0.01	0.023459	0.189144	0.219223	no_change
C1orf109	0.77	0.65	0.12	0.244419	8.14717e-10	2.11901e-09	lengthened
ZNF362	0.99	0.74	0.25	0.419903	1.01119e-27	9.72057e-26	lengthened
ITPKB	1	1	0	0	0.0159205	0.0211036	no_change
WDR3	0.485	0.42	0.065	0.207595	8.38398e-08	1.79539e-07	lengthened
DDX20	0.72	0.55	0.17	0.388565	8.79945e-12	2.88028e-11	lengthened
STXBP3	0.57	0.35	0.22	0.703607	6.15211e-20	7.0489e-19	lengthened
TOR1AIP2	0.1	0.1	0	0	0.484161	0.518636	no_change
TM2D1	0.77	0.69	0.08	0.158262	0.0248462	0.0322984	lengthened
LRRC42	0.74	0.7	0.04	0.0801703	0.000116652	0.000192049	lengthened
NSL1	0.03	0.03	0	0	8.98332e-09	2.10318e-08	no_change
DUSP23	0.73	0.73	0	0	0.770264	0.790662	no_change
HHLA3	0.62	0.58	0.04	0.0962153	0.0106409	0.0143991	lengthened
ZNF326.1	0.36	0.25	0.11	0.526069	1.57494e-17	1.13578e-16	lengthened
PFDN2	0.4	0.41	-0.01	-0.0356239	0.699126	0.724448	no_change
TARBP1	0.425	0.39	0.035	0.123989	0.00426445	0.00602146	lengthened
CYP2J2	0.48	0.43	0.05	0.158698	0.000742367	0.00113492	lengthened
MECR	0.24	0.28	-0.04	-0.222392	7.3814e-05	0.000123555	shortened
UHMK1	1	1	0	0	3.56412e-05	6.12147e-05	no_change
EGLN1	1	0.94	0.06	0.0892673	3.76469e-15	1.89377e-14	lengthened
MRPL20	0.68	0.69	-0.01	-0.0210616	0.848491	0.864316	no_change
SLC45A1	0.72	0.655	0.065	0.136502	0.000592287	0.000914056	lengthened
SOX13	0.8	0.64	0.16	0.321928	1.6961e-21	2.73568e-20	lengthened
AKIRIN1	0.72	0.47	0.25	0.615336	3.44692e-22	6.50986e-21	lengthened
TIMM17A	0.11	0.09	0.02	0.289507	4.18931e-06	7.82281e-06	lengthened
NBPF15	1	1	0	0	NA	NA	no_change
NFASC.1	1	1	0	0	0.000103978	0.000171831	no_change
TATDN3	0.665	0.62	0.045	0.101086	0.000168225	0.000272431	lengthened
ATP13A2	0.71	0.79	-0.08	-0.154034	7.11854e-06	1.30047e-05	shortened
NVL	0.6	0.59	0.01	0.0242475	0.322195	0.358562	no_change
TNR	0.865	0.95	-0.085	-0.135227	1.71471e-05	3.01729e-05	shortened
HIPK1.1	1	1	0	0	2.07223e-06	3.9667e-06	no_change
GSTM5	0.14	0.14	0	0	0.564971	0.596821	no_change
TMEM39B	0.65	0.605	0.045	0.103505	6.22716e-05	0.000104984	lengthened
GBP2	0.09	0.17	-0.08	-0.917538	4.98846e-15	2.45666e-14	shortened
POLR3GL	0.85	0.69	0.16	0.300866	7.14772e-10	1.87172e-09	lengthened
KIAA0090	0.52	0.58	-0.06	-0.157541	6.06707e-06	1.11623e-05	shortened
TMEM201	1	1	0	0	0.143891	0.170201	no_change
TRIT1	1	0.8	0.2	0.321928	4.75122e-18	3.76533e-17	lengthened
BTF3L4	0.18	0.15	0.03	0.263034	3.04651e-13	1.18952e-12	lengthened
PRPF38B	0.52	0.35	0.17	0.571157	3.12331e-11	9.56495e-11	lengthened
MIIP	0.44	0.41	0.03	0.10188	0.00437871	0.00617102	lengthened
F3	1	0.79	0.21	0.340075	2.70892e-28	3.1001e-26	lengthened
YY1AP1.1	1	1	0	0	0.321229	0.35757	no_change
KLHL12	1	0.89	0.11	0.168123	1.1391e-17	8.43616e-17	lengthened
GALNT2	1	0.82	0.18	0.286304	8.79869e-20	9.69975e-19	lengthened
DCAF6	0.5	0.41	0.09	0.286304	2.29831e-10	6.36705e-10	lengthened
TMEM9	0.97	0.89	0.08	0.124179	9.95604e-12	3.24212e-11	lengthened
MPZL1	0.05	0.04	0.01	0.321928	4.2249e-08	9.31513e-08	lengthened
CDC42	0.23	0.14	0.09	0.716207	7.44044e-19	6.92401e-18	lengthened
DR1	0.69	0.62	0.07	0.154328	0.000155595	0.000253129	lengthened
HMGCL	1	0.89	0.11	0.168123	8.03776e-22	1.38969e-20	lengthened
YIPF1	1	0.95	0.05	0.0740006	1.90819e-10	5.3417e-10	lengthened
TOMM40L	0.91	0.885	0.025	0.0401891	0.0068829	0.00949968	lengthened
GPR89B	0.36	0.27	0.09	0.415037	7.07478e-20	7.98238e-19	lengthened
SH3GLB1	0.45	0.67	-0.22	-0.574236	8.17353e-23	1.82302e-21	shortened
PARK7	0.55	0.5	0.05	0.137504	1.33555e-17	9.71155e-17	lengthened
DDAH1	1	1	0	0	NA	NA	no_change
C1orf198	1	1	0	0	NA	NA	no_change
TMCO1	0.07	0.09	-0.02	-0.36257	4.44967e-18	3.54095e-17	shortened
RBBP5.1	1	1	0	0	0.624651	0.654043	no_change
NCDN	1	0.92	0.08	0.120294	7.01811e-18	5.35862e-17	lengthened
GLTPD1	1	1	0	0	0.315286	0.35283	no_change
LMNA	0.585	0.465	0.12	0.331206	6.72689e-13	2.51128e-12	lengthened
SESN2	1	1	0	0	0.0107367	0.0145205	no_change
TARDBP	0.2	0.23	-0.03	-0.201634	0.00188944	0.00277852	shortened
ANXA9	0.87	0.87	0	0	0.829271	0.845543	no_change
C1orf86	0.33	0.275	0.055	0.263034	0.0615181	0.0764938	no_change
KLHDC8A	1	0.94	0.06	0.0892673	0.0928262	0.112641	no_change
UQCRH	0.54	0.57	-0.03	-0.0780025	0.296787	0.33392	no_change
SETDB1.1	0.66	0.61	0.05	0.113657	1.46612e-08	3.37012e-08	lengthened
SAMD11	0.85	0.805	0.045	0.0784741	0.0142399	0.0189911	lengthened
RGS1	0.79	0.66	0.13	0.259387	2.20617e-10	6.12414e-10	lengthened
LINC00339	0.62	0.53	0.09	0.226276	5.34083e-08	1.16632e-07	lengthened
DIEXF	0.115	0.23	-0.115	-1	2.0159e-16	1.22573e-15	shortened
RER1	0.58	0.55	0.03	0.0766213	0.0832445	0.101629	no_change
QSOX1.1	0.71	0.63	0.08	0.172467	8.33432e-09	1.95983e-08	lengthened
CSF1	1	1	0	0	NA	NA	no_change
BCAN.1	0.8	0.8	0	0	0.919936	0.929211	no_change
PIAS3	1	1	0	0	0.000116308	0.000191515	no_change
GPR89C	0.36	0.26	0.1	0.469485	2.67145e-19	2.66951e-18	lengthened
CAP1	1	1	0	0	1.07823e-05	1.9424e-05	no_change
RAB3GAP2	1	0.945	0.055	0.0816138	0.014022	0.0187109	lengthened
C1orf174	0.925	0.825	0.1	0.165059	8.20454e-08	1.75893e-07	lengthened
DENND4B	1	1	0	0	0.000143313	0.000233781	no_change
ADPRHL2	0.71	0.58	0.13	0.291766	1.65249e-17	1.18725e-16	lengthened
SNX7	0.36	0.3	0.06	0.263034	9.36782e-11	2.72392e-10	lengthened
MXRA8	1	1	0	0	0.0953279	0.115385	no_change
KHDRBS1	1	1	0	0	1.17301e-06	2.28355e-06	no_change
ZNF691	1	1	0	0	0.592026	0.6228	no_change
ECE1	1	0.81	0.19	0.304006	3.0722e-25	1.26209e-23	lengthened
PNRC2	1	1	0	0	0.000285762	0.00045258	no_change
DHX9	0.24	0.2	0.04	0.263034	1.75008e-08	3.99608e-08	lengthened
PHACTR4	0.855	0.68	0.175	0.33039	4.48258e-13	1.71132e-12	lengthened
LRRC8D	1	1	0	0	NA	NA	no_change
PRPF38A	0.85	0.91	-0.06	-0.0984037	2.66148e-05	4.61736e-05	shortened
TPRG1L	1	0.95	0.05	0.0740006	2.716e-18	2.25271e-17	lengthened
NIPAL3	1	1	0	0	0.0165017	0.02185	no_change
LRRC40	0.76	0.475	0.285	0.678072	1.50901e-16	9.37691e-16	lengthened
TMEM53	0.36	0.39	-0.03	-0.115477	0.00238811	0.0034631	shortened
MRPL55	0.76	0.72	0.04	0.0780025	3.00596e-07	6.17442e-07	lengthened
DEGS1	0.41	0.29	0.12	0.499571	8.0004e-11	2.34833e-10	lengthened
B4GALT2	0.84	0.71	0.13	0.24257	2.7085e-17	1.8772e-16	lengthened
GPN2	0.77	0.74	0.03	0.0573332	0.0255104	0.0331036	lengthened
IFI16	0.56	0.52	0.04	0.106915	0.000283639	0.000449344	lengthened
SEMA6C	0.63	0.575	0.055	0.13179	0.00240035	0.0034798	lengthened
FAM40A	0.82	0.67	0.15	0.291463	1.60512e-19	1.67191e-18	lengthened
RAP1GAP	1	1	0	0	NA	NA	no_change
RCC2	1	0.895	0.105	0.16004	5.31904e-18	4.16045e-17	lengthened
NFIA	1	0.88	0.12	0.184425	7.77171e-11	2.28539e-10	lengthened
BCAS2	0.72	0.66	0.06	0.125531	6.8523e-08	1.48125e-07	lengthened
GPR161	0.8	0.945	-0.145	-0.240314	1.94054e-05	3.40346e-05	shortened
DPM3	0.59	0.64	-0.05	-0.117357	0.00740783	0.0101905	shortened
OTUD7B	1	0.85	0.15	0.234465	1.32828e-08	3.06647e-08	lengthened
GPR89A	0.9	0.69	0.21	0.383329	4.9513e-24	1.50148e-22	lengthened
HIST2H2AA4	1	1	0	0	NA	NA	no_change
PPCS	0.8	0.68	0.12	0.234465	1.21397e-14	5.65676e-14	lengthened
SNIP1	0.29	0.28	0.01	0.0506261	0.0986194	0.119234	no_change
RNF187	0.02	0.02	0	0	1.71935e-06	3.31025e-06	no_change
MLLT11	0.97	0.76	0.21	0.351985	2.29786e-15	1.19725e-14	lengthened
ARHGEF11	1	0.85	0.15	0.234465	2.33216e-23	5.93097e-22	lengthened
MUL1	1	1	0	0	0.0225598	0.0294178	no_change
SLC25A33	0.62	0.58	0.04	0.0962153	0.000265728	0.000422082	lengthened
PPPDE1	1	1	0	0	0.0359703	0.0459145	no_change
PDE4DIP.1	1	0.875	0.125	0.192645	1.27032e-11	4.08961e-11	lengthened
ALDH4A1	1	1	0	0	0.0267524	0.0346079	no_change
HNRNPR	1	1	0	0	0.319254	0.356628	no_change
CACYBP	0.12	0.1	0.02	0.263034	1.80965e-09	4.52908e-09	lengthened
HSD17B7	0.35	0.28	0.07	0.321928	1.44122e-08	3.31605e-08	lengthened
NRAS	1	0.79	0.21	0.340075	1.21672e-12	4.41372e-12	lengthened
MTX1.1	0.61	0.61	0	0	0.862966	0.877573	no_change
ZNF687	0.65	0.51	0.14	0.349942	1.6885e-15	8.9381e-15	lengthened
JAK1	1	1	0	0	NA	NA	no_change
GBAP1	1	1	0	0	NA	NA	no_change
CAPN2	1	0.83	0.17	0.268817	2.51184e-17	1.74846e-16	lengthened
HIST3H2A	1	1	0	0	NA	NA	no_change
APH1A.1	1	0.92	0.08	0.120294	4.45324e-12	1.50365e-11	lengthened
VPS45	0.85	0.74	0.11	0.199938	7.11852e-15	3.4028e-14	lengthened
ABCD3	1	1	0	0	0.000114341	0.000188406	no_change
WASF2	1	0.91	0.09	0.136062	2.59211e-19	2.60375e-18	lengthened
ADCK3	0.98	0.88	0.1	0.155278	4.78727e-08	1.05045e-07	lengthened
FUBP1	0.31	0.44	-0.13	-0.505235	7.43376e-14	3.13424e-13	shortened
TMCC2	1	0.91	0.09	0.136062	2.15465e-23	5.49406e-22	lengthened
PIK3R3	1	1	0	0	9.69189e-05	0.000160552	no_change
MCL1	1	0.875	0.125	0.192645	1.72998e-20	2.26571e-19	lengthened
CTPS	1	1	0	0	0.0786689	0.0964844	no_change
GATAD2B	0.71	0.525	0.185	0.435502	1.35336e-10	3.85593e-10	lengthened
PRRC2C	1	0.78	0.22	0.358454	1.32973e-19	1.41715e-18	lengthened
USP48.1	0.18	0.15	0.03	0.263034	6.00839e-12	1.99443e-11	lengthened
2023-09-15	0.4	0.32	0.08	0.321928	2.62613e-19	2.62695e-18	lengthened
CCT3	0.59	0.51	0.08	0.210218	3.9569e-18	3.16453e-17	lengthened
FBXO42	0.35	0.35	0	0	0.43515	0.470593	no_change
RNF19B.1	0.63	0.6	0.03	0.0703893	0.00606056	0.00841546	lengthened
C1orf88	0.34	0.38	-0.04	-0.160465	0.00196671	0.00288685	shortened
SCMH1	1	0.96	0.04	0.0588937	5.05737e-08	1.10794e-07	lengthened
LOC148413	1	1	0	0	NA	NA	no_change
ZNHIT6	0.15	0.15	0	0	0.0853681	0.104103	no_change
CLSTN1	0.87	0.69	0.18	0.334419	3.88139e-15	1.94535e-14	lengthened
DFFA.1	0.32	0.35	-0.03	-0.129283	3.54769e-09	8.62082e-09	shortened
SHC1	0.79	0.65	0.14	0.281413	2.55967e-23	6.39119e-22	lengthened
FAM5B	1	1	0	0	NA	NA	no_change
RBM34	0	0	0	NA	0.725732	0.749191	no_change
LMNA.1	0.44	0.39	0.05	0.174029	1.21929e-06	2.36979e-06	lengthened
SELRC1	0.73	0.74	-0.01	-0.0196288	0.397228	0.432894	no_change
CDKN2C.1	0.71	0.62	0.09	0.195551	1.43367e-10	4.07386e-10	lengthened
KIFAP3	1	0.86	0.14	0.217591	2.08714e-14	9.43285e-14	lengthened
AHCYL1	1	1	0	0	0.310367	0.347978	no_change
AGT	0.6	0.51	0.09	0.234465	1.93415e-10	5.40807e-10	lengthened
SPHAR	0.55	0.46	0.09	0.257798	9.37184e-09	2.19147e-08	lengthened
HES4.1	0.04	0.03	0.01	0.415037	0.000678695	0.00104222	lengthened
GGPS1	0.24	0.27	-0.03	-0.169925	0.000724695	0.00110914	shortened
C1orf131	0.27	0.21	0.06	0.36257	4.75657e-10	1.27155e-09	lengthened
DOCK7	0.16	0.14	0.02	0.192645	1.23954e-09	3.16403e-09	lengthened
SF3B4	0.7	0.64	0.06	0.129283	4.07898e-06	7.62419e-06	lengthened
KIAA0494	1	0.995	0.005	0.00723157	2.15384e-11	6.72235e-11	lengthened
C1orf144	0.95	0.75	0.2	0.341037	6.21272e-23	1.41523e-21	lengthened
CTSS	0.15	0.19	-0.04	-0.341037	6.26638e-15	3.03012e-14	shortened
ANKRD35	0.73	0.65	0.08	0.167457	0.000500188	0.000776786	lengthened
SCAMP3	0.8	0.7	0.1	0.192645	2.53464e-20	3.18503e-19	lengthened
TMEM51	1	1	0	0	0.000365939	0.000575929	no_change
CCDC24	1	0.91	0.09	0.136062	0.00113039	0.00170177	lengthened
PHC2	1	1	0	0	1.61146e-09	4.05523e-09	no_change
TRIM33	0.87	0.77	0.1	0.176157	0.0262783	0.0340312	lengthened
CADM3	0.9	1	-0.1	-0.152003	9.9829e-12	3.24977e-11	shortened
USP24	0.9	0.73	0.17	0.302029	5.87615e-15	2.85723e-14	lengthened
PI4KB	0.41	0.33	0.08	0.313158	7.60387e-20	8.53926e-19	lengthened
CAMTA1	1	0.775	0.225	0.367732	5.82275e-06	1.07312e-05	lengthened
NTPCR	0.64	0.68	-0.04	-0.0874628	0.00572366	0.0079649	shortened
SRSF11.1	0.88	0.63	0.25	0.482152	3.62209e-12	1.23779e-11	lengthened
CCNL2.1	0.8	0.77	0.03	0.0551416	0.000713216	0.00109261	lengthened
TMEM183A	0.26	0.38	-0.12	-0.547488	1.40271e-25	6.53601e-24	shortened
PPIE.1	0.68	0.63	0.05	0.110183	0.00812493	0.011134	lengthened
GSTM2	0.87	0.79	0.08	0.139163	0.00223636	0.00325483	lengthened
DSTYK	1	1	0	0	0.0496934	0.0624692	no_change
CROCCP2	0.83	0.71	0.12	0.225292	4.38677e-06	8.17249e-06	lengthened
S100A4	0.535	0.48	0.055	0.156504	0.0089934	0.0122594	lengthened
ZZZ3	0.965	0.745	0.22	0.373289	7.87973e-20	8.81814e-19	lengthened
RBM15	0.69	0.665	0.025	0.053242	0.736019	0.758751	no_change
LRIF1	0.845	0.61	0.235	0.470142	8.72101e-21	1.21853e-19	lengthened
IARS2	0.63	0.51	0.12	0.304855	9.90361e-20	1.07574e-18	lengthened
GPATCH3	1	1	0	0	0.0120852	0.0162641	no_change
SCNN1D	1	1	0	0	7.9518e-05	0.000132571	no_change
C1orf55	1	0.82	0.18	0.286304	6.63594e-13	2.48022e-12	lengthened
PIGK	0.36	0.38	-0.02	-0.0780025	0.352295	0.388061	no_change
ASAP3	1	1	0	0	2.30623e-05	4.02063e-05	no_change
PIGC.1	1	1	0	0	NA	NA	no_change
SLC50A1	0.65	0.59	0.06	0.139725	2.80646e-10	7.70594e-10	lengthened
NDUFS5	0.32	0.31	0.01	0.0458037	0.0189302	0.0248534	lengthened
ATF6	0.33	0.54	-0.21	-0.710493	1.66241e-26	1.07978e-24	shortened
TAGLN2	1	1	0	0	1	1	no_change
TMED5	0.15	0.14	0.01	0.0995357	0.000960433	0.00145167	lengthened
SMYD2	0.64	0.51	0.13	0.327575	2.33442e-09	5.75406e-09	lengthened
SARS	0.54	0.51	0.03	0.0824622	0.00452498	0.00636223	lengthened
KLHDC9	0.58	0.555	0.025	0.0635651	0.0113762	0.0153314	lengthened
LBR	0.94	0.64	0.3	0.554589	4.1583e-23	9.91905e-22	lengthened
UBAP2L.1	0.89	0.83	0.06	0.100694	0.000294551	0.000466094	lengthened
LMNA.2	0.43	0.445	-0.015	-0.0494687	0.21396	0.245676	no_change
RHOC	0.71	0.65	0.06	0.127379	1.24235e-16	7.84159e-16	lengthened
MIER1	0.28	0.23	0.05	0.283793	2.04466e-12	7.21297e-12	lengthened
PLK3	0.64	0.61	0.03	0.0692627	0.0186939	0.0245699	lengthened
ADORA3.1	0.75	0.65	0.1	0.206451	9.76282e-10	2.52082e-09	lengthened
RBM34.1	0.12	0.15	-0.03	-0.321928	6.64343e-14	2.82331e-13	shortened
SETDB1.2	0.66	0.61	0.05	0.113657	1.91842e-08	4.36181e-08	lengthened
ENSA.2	0.4	0.39	0.01	0.0365259	0.438291	0.473723	no_change
RCSD1	0.93	0.82	0.11	0.181607	7.64505e-08	1.64448e-07	lengthened
TMEM69	1	0.77	0.23	0.37707	5.70538e-26	3.15206e-24	lengthened
SPEN	0.53	0.44	0.09	0.268489	1.79843e-11	5.67387e-11	lengthened
MGST3	0.08	0.09	-0.01	-0.169925	4.95907e-05	8.42551e-05	shortened
TOMM20	1	1	0	0	0.0332986	0.0426401	no_change
ALG6	0.07	0.08	-0.01	-0.192645	0.00146896	0.00218593	shortened
EIF3I	0.85	0.78	0.07	0.123989	1.30039e-08	3.00641e-08	lengthened
VPS13D	0.44	0.5	-0.06	-0.184425	1.54266e-08	3.54014e-08	shortened
LRP8	0.495	0.66	-0.165	-0.415037	4.0934e-10	1.09977e-09	shortened
GALE	0.61	0.59	0.02	0.0480943	0.0121646	0.0163664	lengthened
TMEM56-RWDD3	0.19	0.21	-0.02	-0.14439	0.015391	0.0204328	shortened
MSTO1	0.61	0.66	-0.05	-0.113657	1.07992e-07	2.29117e-07	shortened
PGM1	0.92	0.81	0.11	0.183712	2.05611e-15	1.08067e-14	lengthened
HDGF	1	0.76	0.24	0.395929	7.25379e-23	1.63687e-21	lengthened
TNFRSF1B	1	1	0	0	0.283124	0.319519	no_change
NENF	0.13	0.13	0	0	0.227067	0.259578	no_change
TRMT1L	0.37	0.33	0.04	0.165059	0.000383556	0.000602154	lengthened
LOC729970	0.81	0.73	0.08	0.150025	3.29755e-06	6.22043e-06	lengthened
TMEM167B	0.99	0.72	0.27	0.459432	5.05527e-18	3.97354e-17	lengthened
HIST2H4A	1	1	0	0	0.0762868	0.0938021	no_change
ARHGEF2	1	1	0	0	NA	NA	no_change
CPSF3L	0.83	0.74	0.09	0.165586	6.18323e-10	1.63116e-09	lengthened
FUCA1	1	1	0	0	2.86371e-13	1.12271e-12	no_change
ATP1A1	0.55	0.54	0.01	0.0264722	0.000744615	0.00113817	lengthened
PIGV	0.77	0.63	0.14	0.289507	6.32815e-16	3.58894e-15	lengthened
ACADM	0.73	0.445	0.285	0.714091	9.37394e-16	5.18479e-15	lengthened
SCCPDH	0.32	0.33	-0.01	-0.0443941	0.555918	0.587968	no_change
EFNA1	0.48	0.38	0.1	0.337035	4.59142e-13	1.74884e-12	lengthened
PEX10	1	1	0	0	0.677089	0.703584	no_change
CYR61	0.14	0.11	0.03	0.347923	1.71674e-06	3.30596e-06	lengthened
GLT25D2	1	0.85	0.15	0.234465	1.79574e-24	6.07832e-23	lengthened
EIF2B3.1	0.07	0.1	-0.03	-0.514573	2.91428e-16	1.724e-15	shortened
PEF1	1	0.97	0.03	0.0439433	1.72023e-17	1.23315e-16	lengthened
PRDM2	0.57	0.405	0.165	0.49304	1.15027e-09	2.94789e-09	lengthened
PGBD5	1	0.88	0.12	0.184425	4.27082e-11	1.28862e-10	lengthened
DPH2	0.5	0.44	0.06	0.184425	3.49239e-06	6.57251e-06	lengthened
TIE1	0.55	0.485	0.065	0.181447	1.43432e-05	2.5491e-05	lengthened
OLFML3	1	1	0	0	0.148818	0.175532	no_change
PUSL1	0.77	0.77	0	0	0.392892	0.428557	no_change
LYSMD1	0.98	0.81	0.17	0.27486	3.88633e-11	1.17741e-10	lengthened
ZRANB2-AS1	0.07	0.06	0.01	0.222392	0.00091	0.0013787	lengthened
EFNA3	0.96	0.79	0.17	0.281182	1.81419e-15	9.57705e-15	lengthened
LEPRE1.1	0.56	0.48	0.08	0.222392	2.65388e-07	5.48168e-07	lengthened
COL9A2	1	1	0	0	0.211005	0.242457	no_change
B4GALT3	0.73	0.6	0.13	0.282934	5.25538e-17	3.50104e-16	lengthened
ATPIF1	0.76	0.77	-0.01	-0.018859	0.00961158	0.0130614	shortened
CNTN2	0.62	0.715	-0.095	-0.205675	8.05993e-09	1.89949e-08	shortened
BSDC1	1	1	0	0	0.147536	0.174234	no_change
ALPL	1	1	0	0	NA	NA	no_change
CLIC4	1	0.89	0.11	0.168123	9.05593e-21	1.25984e-19	lengthened
NFYC.1	0.85	0.79	0.06	0.10561	8.78321e-06	1.59217e-05	lengthened
C1orf64	1	1	0	0	0.0128834	0.0172731	no_change
CAPZB	0.08	0.06	0.02	0.415037	2.14009e-12	7.52752e-12	lengthened
PPP1R15B	1	0.87	0.13	0.200913	8.39054e-18	6.34604e-17	lengthened
ATG4C	0.57	0.56	0.01	0.0255351	0.0940075	0.113916	no_change
S100A1	0.37	0.36	0.01	0.0395284	0.00855266	0.0116951	lengthened
XPR1	0.44	0.56	-0.12	-0.347923	1.90833e-08	4.33989e-08	shortened
TFB2M	0.34	0.28	0.06	0.280108	9.25519e-08	1.97361e-07	lengthened
MED18	0.86	0.74	0.12	0.216811	2.91063e-05	5.03416e-05	lengthened
TMEM57	0.39	0.4	-0.01	-0.0365259	0.0143757	0.019159	shortened
PYCR2	0.93	0.86	0.07	0.112894	3.91882e-10	1.05671e-09	lengthened
MRPL37	0.57	0.58	-0.01	-0.025091	0.496983	0.531128	no_change
CSRP1	1	1	0	0	NA	NA	no_change
ZMYM4	0.915	0.89	0.025	0.0399664	0.0885013	0.107651	no_change
COG2	0.61	0.52	0.09	0.230298	8.87624e-14	3.7115e-13	lengthened
C1orf31	0.67	0.65	0.02	0.0437214	0.0101508	0.0137669	lengthened
S100A11	0.78	0.71	0.07	0.135655	2.07871e-13	8.29846e-13	lengthened
LOC728875	0.44	0.51	-0.07	-0.212994	6.81167e-05	0.000114436	shortened
PRKACB.1	0.52	0.39	0.13	0.415037	1.54465e-09	3.89428e-09	lengthened
SRP9	1	1	0	0	0.00112115	0.00168822	no_change
EXTL2	1	1	0	0	0.012754	0.0171139	no_change
NPL.1	1	0.99	0.01	0.0144996	0.0409827	0.0520363	no_change
EIF4G3	0.66	0.52	0.14	0.343954	1.78681e-16	1.09615e-15	lengthened
EPHX1	0.44	0.39	0.05	0.174029	2.55487e-10	7.05139e-10	lengthened
ZMPSTE24	1	0.87	0.13	0.200913	1.29396e-22	2.72185e-21	lengthened
C1orf35	0.54	0.49	0.05	0.140178	0.000207793	0.000333977	lengthened
FBXO2	0.72	0.72	0	0	0.641981	0.670609	no_change
HIST2H2BE	1	0.96	0.04	0.0588937	0.00364409	0.00517974	lengthened
S100A10	0.59	0.48	0.11	0.297681	1.31594e-20	1.76678e-19	lengthened
TMEM183B	0.88	0.8	0.08	0.137504	2.00694e-06	3.84624e-06	lengthened
PYGO2	1	1	0	0	NA	NA	no_change
CCDC163P	1	1	0	0	6.04465e-06	1.11231e-05	no_change
RGS7	0.695	0.56	0.135	0.311586	6.03639e-07	1.2049e-06	lengthened
SERBP1	0.1	0.11	-0.01	-0.137504	0.000409428	0.000641224	shortened
PBX1	1	0.79	0.21	0.340075	1.48538e-16	9.24205e-16	lengthened
TXNDC12	1	0.98	0.02	0.0291463	0.978435	0.981703	no_change
BAI2	0.68	0.6	0.08	0.180572	5.02309e-12	1.68482e-11	lengthened
PEA15	1	0.82	0.18	0.286304	5.69081e-29	8.28875e-27	lengthened
HES5	1	1	0	0	NA	NA	no_change
S100A4.1	0.535	0.48	0.055	0.156504	0.00901027	0.0122789	lengthened
2023-03-02	0.7	0.71	-0.01	-0.0204641	0.897348	0.909266	no_change
LOC731275	0.56	0.56	0	0	0.361576	0.397374	no_change
ERI3	0.88	0.81	0.07	0.119582	2.93848e-16	1.73724e-15	lengthened
ATP6V0B	0.51	0.48	0.03	0.0874628	0.00697431	0.00962171	lengthened
ID3	0.5	0.48	0.02	0.0588937	9.53776e-11	2.76886e-10	lengthened
SNRNP40	0.45	0.47	-0.02	-0.0627358	0.169672	0.198256	no_change
ST3GAL3	0.945	0.72	0.225	0.392317	1.1612e-26	7.86098e-25	lengthened
EDEM3	1	1	0	0	0.505347	0.539227	no_change
PDE4DIP.2	1	0.86	0.14	0.217591	6.75704e-11	1.99924e-10	lengthened
KIAA0907	1	0.86	0.14	0.217591	9.15339e-12	2.99393e-11	lengthened
AMPD2	1	0.91	0.09	0.136062	5.95351e-15	2.88463e-14	lengthened
APITD1	0.44	0.37	0.07	0.249978	6.09226e-09	1.44999e-08	lengthened
HBXIP	0.62	0.55	0.07	0.172837	9.70632e-11	2.81214e-10	lengthened
DHCR24	1	1	0	0	0.0432923	0.054824	no_change
PER3	1	1	0	0	5.4036e-08	1.17949e-07	no_change
TTC13	1	1	0	0	1.10959e-06	2.16579e-06	no_change
UROD	0.1	0.11	-0.01	-0.137504	0.394311	0.429958	no_change
SLC2A1	0.12	0.1	0.02	0.263034	3.59897e-22	6.7837e-21	lengthened
TXNIP	1	1	0	0	0.081615	0.0998175	no_change
DAP3	0.2	0.21	-0.01	-0.0703893	0.0602451	0.0749593	no_change
CDK18	1	1	0	0	1.42744e-07	3.0092e-07	no_change
IVNS1ABP	0.46	0.47	-0.01	-0.0310269	0.184699	0.214382	no_change
PIK3C2B	1	0.91	0.09	0.136062	7.40834e-09	1.75194e-08	lengthened
RPS6KA1	0.925	0.775	0.15	0.255257	1.72861e-09	4.33415e-09	lengthened
RRP15	0.13	0.23	-0.1	-0.823122	4.2581e-14	1.8505e-13	shortened
RAP1A	0.23	0.19	0.04	0.275634	2.58611e-11	7.97827e-11	lengthened
BPNT1	0.9	0.7	0.2	0.36257	1.91072e-21	3.04606e-20	lengthened
CEP350	1	0.96	0.04	0.0588937	0.0121974	0.0164037	lengthened
ATP1A2	1	1	0	0	0.224068	0.256547	no_change
EFHD2	0.73	0.75	-0.02	-0.0389941	0.0155924	0.020683	shortened
MSTO1.1	0.6	0.65	-0.05	-0.115477	3.89823e-08	8.62455e-08	shortened
RNF11	1	0.71	0.29	0.494109	1.48365e-22	3.10051e-21	lengthened
PGD	0.8	0.72	0.08	0.152003	2.57156e-19	2.58853e-18	lengthened
SMG7.1	1	1	0	0	0.554303	0.586518	no_change
GPR137B	0.73	0.6	0.13	0.282934	5.47795e-20	6.35985e-19	lengthened
ERRFI1	1	1	0	0	0.47183	0.506541	no_change
SDHC	0.18	0.2	-0.02	-0.152003	3.08374e-05	5.32018e-05	shortened
PMVK	0.59	0.48	0.11	0.297681	1.57607e-16	9.781e-16	lengthened
GPBP1L1	0.81	0.72	0.09	0.169925	2.16085e-10	6.00702e-10	lengthened
AK5	1	0.785	0.215	0.349235	6.42955e-09	1.52648e-08	lengthened
ZNF692	0.75	0.75	0	0	0.445678	0.481099	no_change
CREG1	1	1	0	0	0.00179794	0.00265045	no_change
MIER1.1	0.42	0.29	0.13	0.534336	5.01586e-10	1.33752e-09	lengthened
JUN	0.325	0.23	0.095	0.498806	1.99968e-14	9.06314e-14	lengthened
S100A9	0.62	0.56	0.06	0.146841	0.00810153	0.0111051	lengthened
CAMTA1.1	0.34	0.31	0.03	0.133267	0.000229368	0.000366813	lengthened
LYPLAL1	0.32	0.35	-0.03	-0.129283	0.00219626	0.00319986	shortened
SLC27A3	0.665	0.68	-0.015	-0.0321804	0.996166	0.997093	no_change
FAM213B	0.94	0.86	0.08	0.128324	6.30084e-11	1.87176e-10	lengthened
GRIK3	1	1	0	0	0.112214	0.134721	no_change
LOC728855.1	0.585	0.48	0.105	0.285402	1.04746e-09	2.69592e-09	lengthened
MAN1A2	0.87	0.73	0.14	0.253119	7.67767e-05	0.000128224	lengthened
RAB13	0.56	0.55	0.01	0.0259952	0.121744	0.145635	no_change
GOLPH3L	0.88	0.78	0.1	0.174029	1.21935e-09	3.11497e-09	lengthened
FNBP1L.1	0.74	0.63	0.11	0.232173	9.41125e-06	1.70249e-05	lengthened
YTHDF2	1	1	0	0	0.00190138	0.0027948	no_change
S100PBP	0.85	0.905	-0.055	-0.090455	0.258129	0.293067	no_change
TMEM59	0.58	0.53	0.05	0.130061	4.82847e-08	1.059e-07	lengthened
TOR1AIP1	1	0.89	0.11	0.168123	6.36928e-18	4.9179e-17	lengthened
MANEAL	0.2	0.22	-0.02	-0.137504	4.93275e-05	8.38227e-05	shortened
USP21	0.48	0.43	0.05	0.158698	2.63158e-08	5.91435e-08	lengthened
PITHD1	1	1	0	0	NA	NA	no_change
NBPF10	1	1	0	0	0.195738	0.226049	no_change
VAMP4	1	1	0	0	2.7175e-07	5.60225e-07	no_change
WDTC1	0.54	0.4	0.14	0.432959	1.85752e-19	1.91797e-18	lengthened
CCDC23	0.3	0.28	0.02	0.0995357	0.00187974	0.00276552	lengthened
FBXO6	0.63	0.57	0.06	0.14439	1.04064e-07	2.21125e-07	lengthened
NBPF14	1	1	0	0	NA	NA	no_change
PTBP2	0.58	0.3	0.28	0.95109	2.95338e-17	2.03665e-16	lengthened
WDR26	0.46	0.575	-0.115	-0.321928	2.123e-15	1.11339e-14	shortened
MANEAL.1	0.17	0.2	-0.03	-0.234465	3.75618e-08	8.32945e-08	shortened
KAZN.1	0.66	0.69	-0.03	-0.0641303	0.12494	0.149273	no_change
GNPAT	0.15	0.16	-0.01	-0.0931094	0.00273427	0.00393717	shortened
RPS6KC1	1	0.935	0.065	0.0969617	5.9178e-14	2.53285e-13	lengthened
TMEM222	1	1	0	0	1.16477e-11	3.76369e-11	no_change
PRRX1	1	0.88	0.12	0.184425	7.83566e-17	5.05871e-16	lengthened
CHD1L	0.74	0.66	0.08	0.165059	6.823e-13	2.54519e-12	lengthened
FH	0.13	0.15	-0.02	-0.206451	7.04601e-07	1.39743e-06	shortened
GPATCH4	0.82	0.59	0.23	0.474909	2.36323e-17	1.65702e-16	lengthened
BTG2	1	1	0	0	0.0994755	0.120193	no_change
FNDC5	1	1	0	0	0.16908	0.197685	no_change
AGRN	1	1	0	0	NA	NA	no_change
UBIAD1	0.72	0.68	0.04	0.0824622	0.0814799	0.0996902	no_change
NUDC	0.13	0.13	0	0	0.925248	0.933797	no_change
TPM3.1	0.04	0.03	0.01	0.415037	0.00219988	0.00320464	lengthened
MTR	0.735	0.66	0.075	0.155278	0.0395155	0.0502131	no_change
COL16A1	0.13	0.13	0	0	0.741983	0.764407	no_change
LOC100287722	0.06	0.05	0.01	0.263034	0.00248183	0.00358818	lengthened
UCHL5	0.48	0.39	0.09	0.29956	4.40882e-09	1.06369e-08	lengthened
CAMK2N1	0.91	0.81	0.1	0.167945	2.11566e-06	4.04572e-06	lengthened
UBE4B	0.73	0.62	0.11	0.235628	6.12967e-15	2.9655e-14	lengthened
ATAD3A	0.79	0.71	0.08	0.154034	7.26944e-06	1.32702e-05	lengthened
CRTC2	0.58	0.44	0.14	0.398549	1.75311e-14	7.98325e-14	lengthened
TATDN3.1	0.62	0.58	0.04	0.0962153	6.94226e-05	0.000116427	lengthened
TAF5L	0.745	0.47	0.275	0.66458	6.96062e-22	1.22683e-20	lengthened
GNAI3	0.14	0.16	-0.02	-0.192645	0.000148915	0.000242631	shortened
NPHP4	0.32	0.26	0.06	0.29956	0.00025062	0.000398809	lengthened
SDC3	1	1	0	0	NA	NA	no_change
MRPL9	0.72	0.61	0.11	0.239188	1.51139e-09	3.81839e-09	lengthened
TP53BP2	0.55	0.41	0.14	0.423808	5.43275e-20	6.32264e-19	lengthened
GUK1	0.65	0.64	0.01	0.0223678	0.121903	0.145807	no_change
LYST	1	1	0	0	1.7108e-05	3.012e-05	no_change
RPRD2	0.5	0.49	0.01	0.0291463	0.100434	0.121321	no_change
RNF115	0.71	0.7	0.01	0.0204641	0.0132144	0.0176971	lengthened
YBX1	0.21	0.18	0.03	0.222392	2.53215e-06	4.81439e-06	lengthened
ATPIF1.1	0.17	0.21	-0.04	-0.304855	0.00391897	0.00555158	shortened
STK40	1	1	0	0	0.841242	0.857295	no_change
RABGGTB	0.24	0.21	0.03	0.192645	0.0229413	0.029907	lengthened
SLC25A44	1	1	0	0	0.000792009	0.00120851	no_change
AK4	0.9	0.98	-0.08	-0.122857	0.0048026	0.00673584	shortened
SV2A	1	0.975	0.025	0.0365259	4.3766e-14	1.90114e-13	lengthened
PRDX1	0.7	0.66	0.04	0.0848889	5.15352e-09	1.23666e-08	lengthened
TAF5L.1	0.11	0.09	0.02	0.289507	0.00541252	0.00755269	lengthened
BOLA1	1	1	0	0	NA	NA	no_change
BCAR3	0.6	0.51	0.09	0.234465	6.15647e-07	1.22708e-06	lengthened
PHGDH	0.77	0.75	0.02	0.0379679	0.00495856	0.00694545	lengthened
GBP3	0.9	0.75	0.15	0.263034	5.78257e-05	9.77799e-05	lengthened
PBX1.1	1	0.99	0.01	0.0144996	0.0133234	0.0178332	lengthened
NOTCH2.1	0	0	0	NA	0.00489679	0.00686257	no_change
GNB1	0.88	0.73	0.15	0.269607	1.51351e-17	1.09312e-16	lengthened
S100A6	0.77	0.82	-0.05	-0.0907655	7.32252e-06	1.33595e-05	shortened
AKT3	1	1	0	0	NA	NA	no_change
LRRC41	1	0.99	0.01	0.0144996	7.0781e-06	1.29332e-05	lengthened
LMO4	0.07	0.11	-0.04	-0.652077	4.63978e-26	2.62366e-24	shortened
ZCCHC17	0.89	0.7	0.19	0.34645	6.02495e-20	6.9197e-19	lengthened
GLRX2	0.54	0.545	-0.005	-0.0132968	0.140449	0.166457	no_change
INPP5B	1	0.96	0.04	0.0588937	1.25091e-13	5.13231e-13	lengthened
VPS72	0.66	0.58	0.08	0.186413	8.6473e-14	3.61892e-13	lengthened
SLC2A5.1	0.07	0.05	0.02	0.485427	0.00559577	0.00779484	lengthened
UFC1	0.62	0.6	0.02	0.0473057	0.000180592	0.000291574	lengthened
DPH5.1	0.17	0.17	0	0	0.0281549	0.0363244	no_change
ARID4B	1	0.775	0.225	0.367732	4.53129e-22	8.36071e-21	lengthened
STX12	1	0.97	0.03	0.0439433	2.37128e-11	7.34615e-11	lengthened
DEDD	0.83	0.68	0.15	0.287577	2.9979e-20	3.70422e-19	lengthened
DRAM2	0.34	0.37	-0.03	-0.121991	7.36441e-07	1.45817e-06	shortened
ASH1L	0.65	0.375	0.275	0.793549	2.13878e-25	9.21977e-24	lengthened
ALDH9A1	1	0.98	0.02	0.0291463	0.0184121	0.0242327	lengthened
ATPAF1	1	1	0	0	5.88945e-10	1.5575e-09	no_change
C1orf27	1	1	0	0	0.00323116	0.00462082	no_change
SLC6A9	0.995	0.74	0.255	0.427171	2.11902e-27	1.78373e-25	lengthened
PAQR6	1	0.9	0.1	0.152003	1.38945e-18	1.22315e-17	lengthened
FCGR1B.1	0.07	0.09	-0.02	-0.36257	5.04151e-12	1.68982e-11	shortened
RTCA	0.42	0.5	-0.08	-0.251539	1.80525e-09	4.51924e-09	shortened
PDE4DIP.3	0.99	0.86	0.13	0.203092	1.46845e-10	4.16777e-10	lengthened
ATPIF1.2	0.51	0.51	0	0	0.812957	0.830195	no_change
AK2.1	0.08	0.13	-0.05	-0.70044	1.14539e-19	1.23024e-18	shortened
FAM20B	1	1	0	0	2.55066e-07	5.27301e-07	no_change
VAMP4.1	0.705	0.67	0.035	0.0734622	0.170794	0.19947	no_change
FABP3	0.18	0.24	-0.06	-0.415037	6.88511e-07	1.36636e-06	shortened
RRAGC	0.61	0.59	0.02	0.0480943	0.0243549	0.0316897	lengthened
ALDH4A1.1	0.33	0.32	0.01	0.0443941	0.0483171	0.0608346	no_change
CASQ1	1	1	0	0	0.794084	0.812856	no_change
PQLC2	0.67	0.61	0.06	0.135352	0.000130718	0.00021396	lengthened
MAST2	1	1	0	0	0.000135873	0.000222096	no_change
MEAF6	0.19	0.18	0.01	0.0780025	0.000870164	0.00132001	lengthened
CREB3L4	0.74	0.7	0.04	0.0801703	0.00435069	0.00613334	lengthened
ELOVL1	0.71	0.55	0.16	0.368387	3.62106e-22	6.81198e-21	lengthened
MTOR	0.845	0.7	0.145	0.271596	5.59689e-17	3.71054e-16	lengthened
LAMC1	0.655	0.68	-0.025	-0.0540398	0.00661415	0.00914715	shortened
ANP32E	1	0.79	0.21	0.340075	4.13845e-11	1.25025e-10	lengthened
EIF2C1	1	1	0	0	1.51784e-05	2.6876e-05	no_change
KCNJ10	1	1	0	0	0.000897652	0.00136063	no_change
PKN2	0.75	0.38	0.37	0.980891	3.84479e-20	4.64322e-19	lengthened
SSU72	0.65	0.55	0.1	0.241008	4.73742e-15	2.34023e-14	lengthened
ZBTB17	0.44	0.37	0.07	0.249978	1.25901e-12	4.56022e-12	lengthened
IRF2BP2	0.52	0.48	0.04	0.115477	0.00355002	0.00505126	lengthened
RWDD3	0.63	0.54	0.09	0.222392	1.47203e-18	1.2806e-17	lengthened
PAQR6.1	1	0.9	0.1	0.152003	8.25233e-19	7.57685e-18	lengthened
PINK1	0.57	0.5	0.07	0.189034	2.59477e-09	6.38105e-09	lengthened
C1orf50	0.58	0.61	-0.03	-0.0727563	0.0243036	0.0316273	shortened
CRB1	0.88	0.82	0.06	0.10188	4.61173e-06	8.56834e-06	lengthened
KCNN3	1	1	0	0	0.297535	0.334683	no_change
ACTA1	0.02	0.04	-0.02	-1	0.00286202	0.00411373	shortened
PSRC1	0.84	0.71	0.13	0.24257	2.11968e-20	2.71686e-19	lengthened
ZBTB48	0.62	0.56	0.06	0.146841	0.000107249	0.000177054	lengthened
AKR7A2	0.03	0.06	-0.03	-1	1.28174e-33	2.46427e-30	shortened
VANGL2	1	1	0	0	0.0011873	0.00178058	no_change
SELL	1	1	0	0	0.120814	0.144613	no_change
SCP2.1	0.62	0.41	0.21	0.596644	3.5364e-15	1.78547e-14	lengthened
ADAR	1	1	0	0	0.337626	0.373186	no_change
CAMTA1.2	0.93	0.8	0.13	0.217231	5.35206e-09	1.28207e-08	lengthened
PRKAB2	1	1	0	0	0.494458	0.5289	no_change
ATAD3B	0.56	0.5	0.06	0.163499	0.000202185	0.000325289	lengthened
SCNM1	0	0	0	NA	0.0124703	0.016759	no_change
CSF3R	1	0.94	0.06	0.0892673	3.79571e-06	7.11965e-06	lengthened
PRCC	0.59	0.55	0.04	0.101283	7.68187e-05	0.000128271	lengthened
CDC42SE1	0.69	0.66	0.03	0.0641303	0.161337	0.189184	no_change
DNAJB4	0.88	0.64	0.24	0.459432	3.18833e-22	6.04525e-21	lengthened
GON4L.1	0.73	0.71	0.02	0.0400774	0.0182839	0.0240772	lengthened
C1orf216	1	1	0	0	0.348447	0.384219	no_change
NUP133	1	1	0	0	0.0170201	0.0224869	no_change
TSEN15	1	1	0	0	0.00154228	0.00229043	no_change
IFI44	0.22	0.19	0.03	0.211504	3.7539e-05	6.43477e-05	lengthened
ITGB1BP1	0.3	0.29	0.01	0.0489096	0.337122	0.372672	no_change
LRRFIP1	0.04	0.04	0	0	0.000630508	0.000969462	no_change
KIF3C	1	0.85	0.15	0.234465	1.96004e-10	5.47411e-10	lengthened
C2orf68	0.39	0.45	-0.06	-0.206451	7.54146e-06	1.37459e-05	shortened
UXS1	0.8	0.7	0.1	0.192645	2.94852e-08	6.59625e-08	lengthened
AHSA2	0.31	0.37	-0.06	-0.255257	3.49981e-08	7.78428e-08	shortened
MPV17	0.67	0.64	0.03	0.0660892	0.00536782	0.00749685	lengthened
INO80B	0.76	0.58	0.18	0.389947	7.84284e-14	3.29804e-13	lengthened
LANCL1	1	0.985	0.015	0.0218044	3.41979e-10	9.30498e-10	lengthened
PNPT1	0.21	0.26	-0.05	-0.308122	1.89356e-09	4.72922e-09	shortened
TTL	1	0.98	0.02	0.0291463	6.78894e-12	2.24191e-11	lengthened
FASTKD2	0.26	0.43	-0.17	-0.725825	6.41787e-31	2.93786e-28	shortened
PKI55	1	1	0	0	NA	NA	no_change
BIRC6	0.6	0.515	0.085	0.22039	1.44237e-09	3.65459e-09	lengthened
COQ10B	1	0.85	0.15	0.234465	4.39388e-24	1.34517e-22	lengthened
C2orf55	0.9	0.69	0.21	0.383329	8.89927e-16	4.9536e-15	lengthened
SLC25A12	0.2	0.24	-0.04	-0.263034	7.40406e-13	2.7449e-12	shortened
ACTR3	0.68	0.485	0.195	0.48755	6.0513e-16	3.4482e-15	lengthened
PTCD3	0.14	0.21	-0.07	-0.584963	6.77266e-29	9.71725e-27	shortened
CYP27A1	0.6	0.565	0.035	0.0867116	0.000228285	0.000365203	lengthened
IWS1	0.56	0.5	0.06	0.163499	1.18382e-09	3.02741e-09	lengthened
ELMOD3	1	0.995	0.005	0.00723157	1.54678e-08	3.54789e-08	lengthened
C2orf28	0.55	0.51	0.04	0.108934	8.00234e-08	1.71864e-07	lengthened
VAMP8	0.74	0.62	0.12	0.255257	2.36042e-11	7.31488e-11	lengthened
ERLEC1	0.68	0.55	0.13	0.306103	8.03617e-17	5.17426e-16	lengthened
GTF3C3	0.18	0.18	0	0	0.537225	0.57052	no_change
PPIL3	0.5	0.39	0.11	0.358454	1.8678e-18	1.59036e-17	lengthened
MYCN	0.805	0.65	0.155	0.308549	3.57882e-10	9.70472e-10	lengthened
FN1	0.02	0.01	0.01	1	0.00939517	0.012785	lengthened
RABL2A	0.175	0.17	0.005	0.0418202	0.970651	0.975318	no_change
C2orf49	0.58	0.69	-0.11	-0.250543	0.000270876	0.000430188	shortened
RPL23AP7	0.19	0.18	0.01	0.0780025	0.682465	0.708634	no_change
LIMS2	0.86	0.705	0.155	0.286713	3.64291e-12	1.24447e-11	lengthened
LTBP1	0.77	0.56	0.21	0.459432	6.67607e-21	9.57866e-20	lengthened
SUMO1	0.42	0.36	0.06	0.222392	6.8964e-13	2.57157e-12	lengthened
SPTBN1	0.01	0.01	0	0	0.00383999	0.00544613	no_change
C2orf18	1	1	0	0	3.84252e-08	8.50914e-08	no_change
WDR12	0.48	0.46	0.02	0.0614005	0.5262	0.559615	no_change
PLCL1	0.525	0.48	0.045	0.129283	0.000634427	0.000975175	lengthened
MREG	0.655	0.49	0.165	0.418713	8.12622e-12	2.66977e-11	lengthened
DCTN1	0.71	0.68	0.03	0.0622843	1.64448e-05	2.89902e-05	lengthened
ATG9A	1	1	0	0	NA	NA	no_change
TCF7L1	1	1	0	0	0.493729	0.528179	no_change
FAM49A	1	1	0	0	0.06406	0.0794182	no_change
MRPL30	0.27	0.32	-0.05	-0.245112	2.88088e-16	1.70634e-15	shortened
UNC50	0.49	0.42	0.07	0.222392	6.88987e-15	3.30501e-14	lengthened
PAIP2B	1	1	0	0	0.00673224	0.00930511	no_change
PPP1R21	0.59	0.53	0.06	0.154723	0.000141669	0.000231216	lengthened
VPS54	0.38	0.35	0.03	0.118644	0.00372931	0.0052954	lengthened
CAPN10	0.705	0.68	0.025	0.0520885	0.00282613	0.00406396	lengthened
PEX13	0.44	0.38	0.06	0.211504	1.04804e-08	2.43883e-08	lengthened
MTX2	0.26	0.23	0.03	0.176878	2.25094e-06	4.29587e-06	lengthened
STRADB	1	0.82	0.18	0.286304	7.89846e-31	3.30121e-28	lengthened
STK16	0.12	0.18	-0.06	-0.584963	3.33965e-12	1.14739e-11	shortened
MRPL33	0.28	0.26	0.02	0.106915	9.14325e-05	0.000151698	lengthened
LYPD1	0.23	0.23	0	0	0.994981	0.996569	no_change
TIA1	0.48	0.37	0.11	0.375509	9.8639e-12	3.21538e-11	lengthened
GALNT13	0.77	0.86	-0.09	-0.159478	2.45633e-06	4.67577e-06	shortened
ERCC3	0.78	0.74	0.04	0.0759489	0.000594324	0.000916906	lengthened
ADAM23	0.78	0.81	-0.03	-0.0544478	0.0264509	0.0342362	shortened
NAB1	1	0.88	0.12	0.184425	1.76462e-19	1.82794e-18	lengthened
GMPPA	0.52	0.57	-0.05	-0.13245	1.40779e-05	2.50427e-05	shortened
C2orf47	0.52	0.45	0.07	0.208587	2.64829e-06	5.02923e-06	lengthened
ORMDL1	0.15	0.19	-0.04	-0.341037	2.76006e-07	5.68513e-07	shortened
ALS2	0.305	0.25	0.055	0.286881	0.00535731	0.00748326	lengthened
CYBRD1	0.88	0.845	0.035	0.0585522	0.233072	0.266159	no_change
KIF5C	1	1	0	0	1.80139e-05	3.16751e-05	no_change
PPP3R1	1	0.91	0.09	0.136062	1.72322e-17	1.23438e-16	lengthened
SULT1C4	1	0.93	0.07	0.104697	4.07478e-10	1.09508e-09	lengthened
USP34	1	0.91	0.09	0.136062	7.66213e-14	3.22487e-13	lengthened
TNS1	1	0.99	0.01	0.0144996	9.01301e-14	3.76378e-13	lengthened
ATL2	1	1	0	0	NA	NA	no_change
CCNT2	0.16	0.15	0.01	0.0931094	0.019824	0.0259735	lengthened
FAM171B	1	0.88	0.12	0.184425	7.9073e-13	2.92582e-12	lengthened
SLC5A6	1	1	0	0	3.58487e-06	6.73731e-06	no_change
HSPD1	0.59	0.5	0.09	0.238787	2.03716e-05	3.56737e-05	lengthened
LMAN2L	1	1	0	0	0.579763	0.610902	no_change
SF3B14	0.54	0.53	0.01	0.026967	0.332456	0.367852	no_change
NUP35	0.46	0.31	0.15	0.569366	4.81502e-15	2.3749e-14	lengthened
TEX261	1	0.92	0.08	0.120294	1.52771e-17	1.10254e-16	lengthened
LRPPRC	0.28	0.36	-0.08	-0.36257	9.37391e-11	2.72487e-10	shortened
2023-03-07	1	0.735	0.265	0.444184	8.9913e-24	2.5126e-22	lengthened
ATF2	0.97	0.72	0.25	0.429988	5.3327e-18	4.16755e-17	lengthened
RPL31	0.02	0.02	0	0	1.74621e-06	3.35995e-06	no_change
CAD	0.64	0.61	0.03	0.0692627	1.59246e-05	2.81145e-05	lengthened
UBXN2A	1	0.79	0.21	0.340075	1.14775e-17	8.48079e-17	lengthened
MAL	0.63	0.45	0.18	0.485427	1.16912e-14	5.45306e-14	lengthened
GPN1	1	0.82	0.18	0.286304	1.27354e-20	1.71464e-19	lengthened
DNPEP	0.26	0.45	-0.19	-0.791413	5.4022e-31	2.73323e-28	shortened
SCN3A	1	0.73	0.27	0.454032	9.12678e-14	3.80797e-13	lengthened
MFSD6	1	0.925	0.075	0.112475	3.92414e-12	1.33437e-11	lengthened
EEF1B2	0.95	0.88	0.07	0.110424	2.47432e-12	8.64617e-12	lengthened
TANK	0.03	0.03	0	0	0.390808	0.426574	no_change
ATOH8	0.05	0.08	-0.03	-0.678072	1.21902e-14	5.67754e-14	shortened
WASH2P	0.27	0.24	0.03	0.169925	5.14614e-05	8.72484e-05	lengthened
EHD3	1	1	0	0	0.0199428	0.0261114	no_change
MKI67IP	0.71	0.55	0.16	0.368387	5.40729e-22	9.84476e-21	lengthened
XPO1	0.99	0.84	0.15	0.237039	3.20766e-17	2.20409e-16	lengthened
C1D	1	0.735	0.265	0.444184	1.64222e-15	8.69791e-15	lengthened
RNF181	0.07	0.1	-0.03	-0.514573	9.63721e-11	2.7938e-10	shortened
PUM2	1	0.77	0.23	0.37707	2.03919e-25	8.87e-24	lengthened
BRE	0.59	0.51	0.08	0.210218	1.35662e-18	1.19644e-17	lengthened
EFR3B	1	1	0	0	0.180056	0.209398	no_change
CCDC74A	0.63	0.59	0.04	0.0946369	0.00653048	0.00903533	lengthened
EHBP1	0.945	0.79	0.155	0.258462	2.25935e-13	8.97114e-13	lengthened
GTF3C2	0.77	0.69	0.08	0.158262	2.22825e-05	3.88821e-05	lengthened
ACTR1B	1	1	0	0	NA	NA	no_change
NRP2	0.01	0	0.01	Inf	0.000487472	0.000758019	lengthened
ASB3	0.62	0.53	0.09	0.226276	3.03243e-08	6.77925e-08	lengthened
SUMO1.1	0.28	0.26	0.02	0.106915	2.61442e-07	5.4025e-07	lengthened
GPR17	1	1	0	0	0.118875	0.142417	no_change
ACP1	0.31	0.33	-0.02	-0.0901978	0.32066	0.35757	no_change
EFHD1	1	1	0	0	0.522888	0.556339	no_change
CXXC11	0.9	0.89	0.01	0.0161197	0.500697	0.534859	no_change
UGGT1	0.61	0.6	0.01	0.0238467	0.445345	0.480806	no_change
GCA	0.14	0.18	-0.04	-0.36257	5.25582e-09	1.25996e-08	shortened
MFF	0.78	0.76	0.02	0.0374747	0.0639612	0.0793059	no_change
SCN1A	1	0.87	0.13	0.200913	1.9168e-12	6.79682e-12	lengthened
DARS	0.96	0.5	0.46	0.941106	1.47985e-18	1.28537e-17	lengthened
TSN	1	0.74	0.26	0.434403	1.43301e-23	3.79492e-22	lengthened
HNRPLL	0.44	0.32	0.12	0.459432	1.78745e-13	7.17443e-13	lengthened
ASAP2	1	1	0	0	7.89857e-05	0.000131775	no_change
KCTD18	0.22	0.11	0.11	1	3.02665e-13	1.18225e-12	lengthened
REV1	0.415	0.41	0.005	0.0174874	0.774015	0.794173	no_change
DOCK10	0.44	0.35	0.09	0.330149	9.45389e-11	2.74563e-10	lengthened
SPRED2	1	1	0	0	2.29917e-05	4.00906e-05	no_change
HSPE1	0.22	0.23	-0.01	-0.0641303	0.554624	0.586793	no_change
ABCB6	0.63	0.61	0.02	0.0465426	0.305183	0.342565	no_change
MGAT5	1	1	0	0	0.43484	0.47031	no_change
MAP4K3	1	0.78	0.22	0.358454	2.15981e-20	2.76094e-19	lengthened
CHN1	0.44	0.33	0.11	0.415037	4.4156e-13	1.68977e-12	lengthened
GFPT1	0.57	0.52	0.05	0.13245	0.0183639	0.0241759	lengthened
RGPD5	1	1	0	0	NA	NA	no_change
SF3B1	0.97	0.9	0.07	0.10806	2.70428e-07	5.5786e-07	lengthened
MPHOSPH10	0.23	0.21	0.02	0.131245	0.029929	0.0385305	lengthened
YPEL5	0.51	0.55	-0.04	-0.108934	5.1806e-05	8.78016e-05	shortened
NRP2.1	1	0.955	0.045	0.0664274	4.23101e-08	9.32646e-08	lengthened
NCK2	1	1	0	0	8.5143e-05	0.000141508	no_change
ARL6IP6	0.27	0.1	0.17	1.43296	5.56912e-17	3.69469e-16	lengthened
PECR	0.89	0.755	0.135	0.237329	1.82185e-06	3.50058e-06	lengthened
CNRIP1	1	0.915	0.085	0.128156	1.78589e-11	5.64173e-11	lengthened
ZEB2	0.15	0.19	-0.04	-0.341037	5.66658e-18	4.41076e-17	shortened
NCOA1	1	0.925	0.075	0.112475	1.02345e-20	1.39751e-19	lengthened
CXCR7	0.575	0.39	0.185	0.560088	5.3276e-20	6.21532e-19	lengthened
SLC8A1	1	0.96	0.04	0.0588937	1.59611e-06	3.07977e-06	lengthened
RETSAT	0.59	0.36	0.23	0.712718	2.22005e-20	2.82667e-19	lengthened
GLS	1	1	0	0	0.192474	0.222601	no_change
GGCX	0.24	0.34	-0.1	-0.5025	3.84515e-10	1.03772e-09	shortened
MSH2	0.62	0.52	0.1	0.253757	6.6892e-14	2.84025e-13	lengthened
RAB10	0.87	0.78	0.09	0.157541	0.000199495	0.000321177	lengthened
PNKD	0.68	0.61	0.07	0.156726	3.28777e-12	1.132e-11	lengthened
FAHD2A	0.56	0.56	0	0	0.772728	0.793107	no_change
ALS2.1	0.53	0.42	0.11	0.335603	4.31013e-15	2.14458e-14	lengthened
FAM134A	0.14	0.14	0	0	0.864781	0.879046	no_change
RPS27A	0.05	0.04	0.01	0.321928	8.66207e-07	1.70423e-06	lengthened
HNMT	0.27	0.255	0.015	0.0824622	0.0332926	0.0426381	lengthened
GPC1	0.75	0.61	0.14	0.298081	4.39809e-16	2.54538e-15	lengthened
KIDINS220	1	1	0	0	NA	NA	no_change
DIS3L2	0.48	0.48	0	0	0.978376	0.981703	no_change
PKP4	0.74	0.6	0.14	0.302563	3.96054e-17	2.68307e-16	lengthened
NOP58	0.6	0.52	0.08	0.206451	7.11266e-05	0.000119181	lengthened
ITGA6	1	0.94	0.06	0.0892673	2.06349e-16	1.2523e-15	lengthened
RPL31.1	0.72	0.58	0.14	0.311944	1.55052e-11	4.92569e-11	lengthened
DPYSL5	1	1	0	0	0.00126358	0.00188937	no_change
HAT1	0.37	0.31	0.06	0.255257	1.59568e-13	6.43696e-13	lengthened
SH3BP4	1	0.91	0.09	0.136062	1.56891e-08	3.59351e-08	lengthened
MAPRE3	0.57	0.43	0.14	0.406625	1.12072e-17	8.31932e-17	lengthened
TANK.1	0.35	0.17	0.18	1.04182	2.36423e-15	1.22739e-14	lengthened
YIPF4	0.45	0.39	0.06	0.206451	0.000202134	0.000325261	lengthened
ALMS1	0.46	0.44	0.02	0.0641303	0.179949	0.209308	no_change
CNNM3	0.48	0.51	-0.03	-0.0874628	0.00154747	0.00229777	shortened
DUSP28	0.56	0.52	0.04	0.106915	0.00319203	0.00456894	lengthened
FBXO41	1	1	0	0	0.676128	0.702771	no_change
CLIP4	1	0.81	0.19	0.304006	4.4693e-13	1.70828e-12	lengthened
PPP1CB	0.36	0.32	0.04	0.169925	3.36444e-05	5.78886e-05	lengthened
DHRS9	0.69	0.54	0.15	0.353637	1.33704e-08	3.0852e-08	lengthened
ACTR2	0.94	0.63	0.31	0.577309	1.81057e-25	8.02076e-24	lengthened
RAPGEF4	0.755	0.48	0.275	0.653442	5.35903e-20	6.2444e-19	lengthened
AMMECR1L	1	1	0	0	4.55459e-05	7.76437e-05	no_change
MZT2B	0.61	0.62	-0.01	-0.023459	0.758425	0.779508	no_change
MTHFD2	0.71	0.47	0.24	0.595158	7.48145e-26	4.03716e-24	lengthened
PXDN	1	1	0	0	2.91788e-11	8.95579e-11	no_change
NTSR2	0.915	0.765	0.15	0.258312	6.50246e-17	4.26402e-16	lengthened
CLK1	0.37	0.33	0.04	0.165059	9.74245e-06	1.76108e-05	lengthened
CRIPT	0.405	0.42	-0.015	-0.0524674	0.0884587	0.107612	no_change
ZNF513	1	1	0	0	NA	NA	no_change
CREB1	0.2	0.18	0.02	0.152003	0.0103551	0.014036	lengthened
CCT7	0.55	0.52	0.03	0.08092	6.035e-09	1.43671e-08	lengthened
GTDC1	1	1	0	0	0.19129	0.221391	no_change
RAB11FIP5	1	1	0	0	0.220205	0.252454	no_change
USP39	0.64	0.64	0	0	0.763977	0.784628	no_change
SLC1A4	0.77	0.64	0.13	0.266787	8.94024e-16	4.97065e-15	lengthened
TGOLN2	1	1	0	0	NA	NA	no_change
MTERFD2	0.775	0.64	0.135	0.276124	2.5768e-18	2.14838e-17	lengthened
STARD7	1	1	0	0	NA	NA	no_change
MCFD2	1	1	0	0	0.290061	0.326696	no_change
GPR75	1	1	0	0	0.0217863	0.028436	no_change
IMMT	1	1	0	0	4.60674e-08	1.01199e-07	no_change
NCL	0.42	0.39	0.03	0.106915	0.0431704	0.0546768	no_change
MZT2A	0.53	0.55	-0.02	-0.0534393	0.00445415	0.00626816	shortened
ANKRD39	0.29	0.26	0.03	0.157541	0.00811736	0.0111252	lengthened
PPM1B	0.1	0.075	0.025	0.415037	1.101e-06	2.15032e-06	lengthened
EPB41L5	1	1	0	0	0.0772587	0.0949001	no_change
PIKFYVE	1	0.89	0.11	0.168123	5.28296e-12	1.7646e-11	lengthened
EPC2	0.71	0.54	0.17	0.39486	4.38106e-16	2.53706e-15	lengthened
IDH1	1	1	0	0	1.40168e-11	4.4795e-11	no_change
UBR3	1	0.91	0.09	0.136062	2.6096e-10	7.19624e-10	lengthened
NAGK	0.16	0.17	-0.01	-0.0874628	0.00713702	0.00983312	shortened
DHX57	0.83	0.7	0.13	0.245756	1.33211e-17	9.69386e-17	lengthened
ADD2	1	0.96	0.04	0.0588937	0.000107274	0.000177064	lengthened
MITD1	0.13	0.12	0.01	0.115477	0.849712	0.865467	no_change
RAMP1	0.7	0.61	0.09	0.198546	9.48523e-16	5.23731e-15	lengthened
TMEM178	1	1	0	0	0.000283572	0.000449312	no_change
MRPS5	0.66	0.64	0.02	0.0443941	0.000486267	0.000756267	lengthened
SLC5A6.1	0.43	0.44	-0.01	-0.0331669	0.432255	0.467778	no_change
FOSL2	0.58	0.75	-0.17	-0.370838	1.64192e-14	7.49821e-14	shortened
UBE2F	0.29	0.3	-0.01	-0.0489096	0.0494957	0.0622371	no_change
HPCAL1	0.91	0.85	0.06	0.0984037	0.00270298	0.00389445	lengthened
RALB	1	0.89	0.11	0.168123	7.0582e-08	1.52336e-07	lengthened
LAPTM4A	0.62	0.49	0.13	0.339486	8.56706e-25	3.08446e-23	lengthened
RNF103-CHMP3	0.54	0.7	-0.16	-0.374396	7.83249e-29	1.07562e-26	shortened
LOC100506054	0.66	0.575	0.085	0.198904	2.05043e-10	5.71163e-10	lengthened
FAHD2B	0.55	0.57	-0.02	-0.0515303	0.442494	0.477997	no_change
ROCK2	0.98	0.82	0.16	0.257158	3.30666e-11	1.00911e-10	lengthened
MAT2A	1	1	0	0	NA	NA	no_change
ZNF142	0.59	0.62	-0.03	-0.0715533	0.0179644	0.0236726	shortened
WDR33	0.21	0.23	-0.02	-0.131245	2.07824e-05	3.63503e-05	shortened
PHOSPHO2-KLHL23	1	0.76	0.24	0.395929	3.51149e-18	2.85101e-17	lengthened
C2orf80	0.71	0.62	0.09	0.195551	2.15423e-14	9.70414e-14	lengthened
GPR75-ASB3	0.78	0.73	0.05	0.0955777	4.54363e-05	7.74706e-05	lengthened
OSGEPL1	0.82	0.7	0.12	0.228269	7.79985e-07	1.53995e-06	lengthened
ORC2	0.725	0.62	0.105	0.225713	4.12326e-06	7.70247e-06	lengthened
ANAPC1	0.25	0.35	-0.1	-0.485427	2.0893e-19	2.13665e-18	shortened
COPS7B	1	1	0	0	NA	NA	no_change
PLEKHA3	0.7	0.48	0.22	0.544321	4.64122e-19	4.4616e-18	lengthened
MYEOV2	0.42	0.4	0.02	0.0703893	0.00244921	0.00354476	lengthened
RTKN	1	1	0	0	NA	NA	no_change
EPHA4	1	0.885	0.115	0.176251	5.33037e-08	1.16456e-07	lengthened
DTYMK	0.45	0.4	0.05	0.169925	4.48755e-06	8.34729e-06	lengthened
DPP10	0.335	0.3	0.035	0.159199	0.00110556	0.00166553	lengthened
GLS.1	0.83	0.58	0.25	0.517058	3.17772e-15	1.61541e-14	lengthened
ZC3H15	0.92	0.83	0.09	0.148523	3.14364e-06	5.93825e-06	lengthened
TMEM237	0.33	0.46	-0.13	-0.479168	2.09059e-15	1.09699e-14	shortened
PMS1	0.45	0.42	0.03	0.0995357	0.00292475	0.00419949	lengthened
CAB39	1	0.765	0.235	0.386468	7.65383e-23	1.71907e-21	lengthened
RPE	0.96	0.87	0.09	0.142019	1.43855e-09	3.64606e-09	lengthened
EPAS1	1	0.95	0.05	0.0740006	2.80931e-15	1.43802e-14	lengthened
PDCL3	0.37	0.34	0.03	0.121991	0.000481075	0.000748797	lengthened
NRXN1	1	0.81	0.19	0.304006	9.52226e-21	1.31519e-19	lengthened
PRADC1	0.81	0.69	0.12	0.231326	3.46438e-20	4.21853e-19	lengthened
ATL2.1	0.84	0.75	0.09	0.163499	1.69849e-05	2.9915e-05	lengthened
SNRNP200	0.3	0.28	0.02	0.0995357	0.0501033	0.0629352	no_change
DDX1	0.6	0.52	0.08	0.206451	8.08149e-16	4.5246e-15	lengthened
TGOLN2.1	1	1	0	0	NA	NA	no_change
FARP2	0.76	0.72	0.04	0.0780025	0.00216547	0.00315883	lengthened
KDM3A	0.89	0.75	0.14	0.246915	9.09792e-18	6.82735e-17	lengthened
WBP1	1	0.95	0.05	0.0740006	9.89176e-09	2.30688e-08	lengthened
RFTN2	0.86	0.66	0.2	0.381871	1.31661e-14	6.1025e-14	lengthened
NCOA1.1	1	0.93	0.07	0.104697	2.75918e-20	3.44924e-19	lengthened
DDX18	0.89	0.79	0.1	0.171953	3.10823e-11	9.5218e-11	lengthened
ADI1	0.38	0.37	0.01	0.0384741	0.0314976	0.0404579	lengthened
STK25	0.76	0.68	0.08	0.160465	2.80726e-12	9.74583e-12	lengthened
SNRPG	0.16	0.17	-0.01	-0.0874628	0.0288415	0.0371853	shortened
SEMA4C	0.865	0.61	0.255	0.503891	5.75933e-19	5.46e-18	lengthened
LOC100505624	0	0	0	NA	0.110614	0.1329	no_change
PCYOX1	1	1	0	0	3.89353e-07	7.92306e-07	no_change
FAM136A	1	1	0	0	8.96927e-07	1.76286e-06	no_change
C2orf72	0.47	0.37	0.1	0.345135	1.70786e-25	7.6361e-24	lengthened
LOC100505876	1	1	0	0	1.5565e-10	4.40725e-10	no_change
ACYP2	0.25	0.22	0.03	0.184425	3.65591e-06	6.86814e-06	lengthened
CIAO1	0.82	0.74	0.08	0.148099	1.43094e-05	2.54356e-05	lengthened
AGBL5	0.55	0.53	0.02	0.0534393	0.00556353	0.00775217	lengthened
TRAPPC12	0.6	0.59	0.01	0.0242475	0.235938	0.269112	no_change
BOK	1	0.875	0.125	0.192645	1.51362e-13	6.13164e-13	lengthened
ANTXR1	1	1	0	0	NA	NA	no_change
RNF144A	1	1	0	0	0.44773	0.48311	no_change
FMNL2	1	0.86	0.14	0.217591	1.42611e-16	8.91368e-16	lengthened
MRPL35	0.43	0.43	0	0	0.26446	0.299829	no_change
SCRN3	0.34	0.42	-0.08	-0.304855	1.32597e-14	6.1406e-14	shortened
BBS5	0.21	0.11	0.1	0.932886	8.66564e-10	2.24839e-09	lengthened
SPEG	1	1	0	0	0.95132	0.958298	no_change
LOC100288911	0.52	0.55	-0.03	-0.08092	0.0202489	0.0264942	shortened
C2orf88	0.74	0.73	0.01	0.0196288	0.670626	0.697697	no_change
STAT1	1	0.92	0.08	0.120294	1.44465e-21	2.34585e-20	lengthened
CCDC93	1	0.98	0.02	0.0291463	0.0454669	0.0574491	no_change
VAX2	1	1	0	0	0.00574545	0.00799406	no_change
WDR43	0.55	0.42	0.13	0.389042	5.88104e-09	1.40249e-08	lengthened
SMC6	0.24	0.26	-0.02	-0.115477	0.038206	0.0486263	shortened
TTC21B	0.43	0.39	0.04	0.140863	1.83671e-05	3.22725e-05	lengthened
BAZ2B	0.98	0.7	0.28	0.485427	6.01152e-26	3.30222e-24	lengthened
LBH	1	0.99	0.01	0.0144996	7.42213e-06	1.3531e-05	lengthened
DNAJC10	0.71	0.43	0.28	0.723482	8.25251e-20	9.16067e-19	lengthened
NBAS	0.58	0.51	0.07	0.185556	3.60693e-14	1.58182e-13	lengthened
SLC4A3	0.66	0.62	0.04	0.0901978	0.00229135	0.00333234	lengthened
PTPRN	0.9	0.75	0.15	0.263034	1.48017e-14	6.79832e-14	lengthened
SPAST	0.93	0.625	0.305	0.573375	1.57176e-23	4.1383e-22	lengthened
RTN4	1	1	0	0	5.70414e-13	2.14951e-12	no_change
PNKD.1	1	1	0	0	0.0773044	0.0949441	no_change
SUPT7L	0.28	0.31	-0.03	-0.146841	0.000745639	0.00113956	shortened
WDFY1	1	1	0	0	0.0105594	0.0142949	no_change
DBI	0.58	0.56	0.02	0.0506261	0.0025782	0.0037208	lengthened
ARL5A	0.83	0.61	0.22	0.444302	1.6053e-19	1.67191e-18	lengthened
MBOAT2	0.19	0.38	-0.19	-1	2.28389e-30	6.86094e-28	shortened
LOC254128	0.75	0.64	0.11	0.228819	1.4713e-09	3.72101e-09	lengthened
HDLBP	0.2	0.29	-0.09	-0.536053	2.69584e-15	1.38658e-14	shortened
IGFBP5	1	1	0	0	NA	NA	no_change
2023-09-02	1	1	0	0	NA	NA	no_change
MMADHC	0.49	0.41	0.08	0.257158	2.55883e-11	7.89664e-11	lengthened
HDAC4	1	0.87	0.13	0.200913	4.45874e-12	1.50445e-11	lengthened
BMPR2	0.75	0.84	-0.09	-0.163499	0.000859558	0.00130474	shortened
TMEM18	0.25	0.31	-0.06	-0.31034	3.80099e-14	1.66237e-13	shortened
KANSL1L	0.92	0.83	0.09	0.148523	9.06131e-05	0.000150391	lengthened
ANKZF1	0.65	0.63	0.02	0.0450879	0.0656574	0.0813243	no_change
SRBD1	0.89	0.665	0.225	0.420451	1.26525e-16	7.97262e-16	lengthened
ERMN	0.95	0.73	0.22	0.380031	3.04983e-11	9.34887e-11	lengthened
TUBA4A	0.82	0.7	0.12	0.228269	1.68848e-10	4.75573e-10	lengthened
CTDSP1	1	0.85	0.15	0.234465	1.48501e-19	1.55506e-18	lengthened
OBSL1	0.69	0.65	0.04	0.0861566	0.00148412	0.00220712	lengthened
ARHGEF4	1	1	0	0	0.000190489	0.000307295	no_change
CIR1	0.61	0.51	0.1	0.258312	2.11189e-08	4.7836e-08	lengthened
EIF5B	0.19	0.2	-0.01	-0.0740006	3.34799e-05	5.76262e-05	shortened
CUL3	0.11	0.15	-0.04	-0.447459	9.53499e-18	7.13306e-17	shortened
SNRNP27	1	0.89	0.11	0.168123	4.01424e-16	2.33165e-15	lengthened
AGFG1	0.21	0.305	-0.095	-0.53842	1.08719e-22	2.32764e-21	shortened
MORN2	0.58	0.58	0	0	0.750715	0.772327	no_change
ZNF512	1	0.94	0.06	0.0892673	5.89221e-18	4.57157e-17	lengthened
DGKD	1	1	0	0	0.338895	0.37447	no_change
SLC4A1AP	0.53	0.44	0.09	0.268489	2.0699e-12	7.29663e-12	lengthened
PRPF40A	0.15	0.25	-0.1	-0.736966	2.92925e-24	9.35509e-23	shortened
CEP68	1	1	0	0	7.99953e-05	0.000133321	no_change
CCT4	0.16	0.17	-0.01	-0.0874628	0.111132	0.133506	no_change
TGFBRAP1	0.31	0.38	-0.07	-0.293731	0.88935	0.902112	no_change
EML4	0.83	0.67	0.16	0.30895	9.42863e-11	2.73995e-10	lengthened
MTIF2	0.66	0.71	-0.05	-0.105353	0.00444792	0.00626122	shortened
TMBIM1	1	1	0	0	0.0105176	0.0142422	no_change
RNPEPL1	0.99	0.88	0.11	0.169925	4.81241e-21	7.12815e-20	lengthened
TGOLN2.2	1	1	0	0	NA	NA	no_change
AGPS	0.46	0.48	-0.02	-0.0614005	0.128417	0.153161	no_change
REEP1	1	1	0	0	0.480583	0.51509	no_change
SMARCAL1	0.42	0.42	0	0	0.995021	0.996569	no_change
ST3GAL5	0.99	0.73	0.26	0.439532	7.02742e-31	3.07066e-28	lengthened
STON1	1	0.84	0.16	0.251539	6.51243e-12	2.15208e-11	lengthened
MTA3	0.28	0.12	0.16	1.22239	9.0662e-18	6.80886e-17	lengthened
NMI	0.42	0.32	0.1	0.392317	1.11248e-08	2.58316e-08	lengthened
PREPL	0.89	0.84	0.05	0.083416	3.33091e-07	6.81422e-07	lengthened
WDR75	0.17	0.19	-0.02	-0.160465	1.11479e-05	2.00495e-05	shortened
SNRNP27.1	0.65	0.57	0.08	0.189478	3.68551e-06	6.92105e-06	lengthened
FOXN2	1	0.96	0.04	0.0588937	5.26459e-07	1.05853e-06	lengthened
POLR2D	0.69	0.645	0.045	0.0972972	0.0087256	0.0119147	lengthened
PRKRA	0.63	0.49	0.14	0.36257	1.11112e-18	1.00105e-17	lengthened
ZFP36L2	1	1	0	0	0.00857817	0.0117267	no_change
PRKCE	1	0.86	0.14	0.217591	4.59524e-05	7.8309e-05	lengthened
SFXN5	1	1	0	0	0.00261573	0.0037727	no_change
THADA	0.79	0.76	0.03	0.0558532	0.0207881	0.0271848	lengthened
C2orf42	1	0.91	0.09	0.136062	6.57716e-18	5.0581e-17	lengthened
ZFAND2B	0.58	0.53	0.05	0.130061	1.22856e-09	3.13765e-09	lengthened
LOC100505695	0.3	0.28	0.02	0.0995357	0.00653019	0.00903533	lengthened
CCNT2.1	0.14	0.15	-0.01	-0.0995357	0.0112934	0.0152306	shortened
CALM2	0.74	0.59	0.15	0.32681	3.76558e-26	2.14192e-24	lengthened
PSMD14	0.7	0.65	0.05	0.106915	2.14176e-08	4.84669e-08	lengthened
ORC4	0.16	0.25	-0.09	-0.643856	6.13669e-33	5.43974e-30	shortened
TTC7A	0.59	0.495	0.095	0.253286	2.06098e-08	4.67049e-08	lengthened
ANKRD44	1	1	0	0	NA	NA	no_change
CHPF	1	1	0	0	4.53763e-13	1.73165e-12	no_change
TLK1	0.19	0.14	0.05	0.440573	1.82961e-16	1.12026e-15	lengthened
GIGYF2	0.12	0.13	-0.01	-0.115477	0.000114657	0.000188894	shortened
STAM2	0.5	0.32	0.18	0.643856	1.64282e-16	1.01625e-15	lengthened
NIF3L1	0.58	0.54	0.04	0.103093	6.13529e-05	0.000103471	lengthened
ATP5G3	0.04	0.06	-0.02	-0.584963	2.09773e-22	4.21873e-21	shortened
UGP2	0.9	0.77	0.13	0.225067	1.90367e-17	1.35155e-16	lengthened
SP3	0.05	0.05	0	0	0.0184218	0.0242388	no_change
SMEK2	1	0.965	0.035	0.0513992	5.21936e-18	4.08833e-17	lengthened
KANSL3	1	1	0	0	0.381906	0.417568	no_change
COA5	0.6	0.65	-0.05	-0.115477	0.0016558	0.00244918	shortened
SMPD4	1	1	0	0	0.158135	0.185751	no_change
THUMPD2	0.28	0.24	0.04	0.222392	0.00115095	0.00173012	lengthened
CALCRL	1	0.66	0.34	0.599462	2.22263e-18	1.87422e-17	lengthened
LOC375190	0.62	0.61	0.01	0.023459	0.898369	0.910205	no_change
GMCL1	0.62	0.49	0.13	0.339486	6.81484e-05	0.00011447	lengthened
DGUOK	0.63	0.62	0.01	0.0230836	0.559326	0.591377	no_change
GAD1	1	0.99	0.01	0.0144996	5.48944e-10	1.45693e-09	lengthened
STK39	1	0.75	0.25	0.415037	9.54462e-14	3.97886e-13	lengthened
MOB4	0.11	0.09	0.02	0.289507	8.2411e-09	1.93981e-08	lengthened
ACVR1	0.71	0.535	0.175	0.40828	8.82211e-19	8.07685e-18	lengthened
DYNC1I2	0.6	0.51	0.09	0.234465	8.60358e-06	1.5602e-05	lengthened
MRPL35.1	0.91	0.97	-0.06	-0.0921182	0.00817483	0.011196	shortened
PSME4	0.34	0.34	0	0	0.344462	0.38013	no_change
MEMO1	0.9	0.73	0.17	0.302029	2.75586e-10	7.57566e-10	lengthened
ETAA1	0.65	0.52	0.13	0.321928	4.45254e-06	8.28699e-06	lengthened
CGREF1	0.66	0.655	0.005	0.0109711	0.76654	0.787176	no_change
STK36	1	1	0	0	0.00036644	0.000576622	no_change
PTPN18	1	1	0	0	0.963662	0.969207	no_change
NDUFS1	0.27	0.35	-0.08	-0.374396	4.27809e-17	2.88801e-16	shortened
C2orf56	0.73	0.66	0.07	0.14543	0.00577783	0.00803563	lengthened
SPR	0.96	0.86	0.1	0.158698	1.62723e-09	4.0917e-09	lengthened
MRPS9	0.56	0.55	0.01	0.0259952	0.90379	0.91483	no_change
MTERFD2.1	0.78	0.835	-0.055	-0.0983021	0.0234272	0.0305198	shortened
HEATR5B	0.82	0.62	0.2	0.403356	7.32637e-22	1.28285e-20	lengthened
SPATS2L	0.02	0.02	0	0	0.204854	0.235811	no_change
STAT1.1	0.13	0.07	0.06	0.893085	2.73524e-23	6.81188e-22	lengthened
TMEM214	1	1	0	0	0.323172	0.359276	no_change
SDPR	0.53	0.34	0.19	0.640458	5.54386e-14	2.38235e-13	lengthened
NCKAP1	0.82	0.58	0.24	0.499571	2.20541e-27	1.82763e-25	lengthened
STK17B	0.855	0.63	0.225	0.440573	3.02106e-14	1.33463e-13	lengthened
CERS6	0.83	0.91	-0.08	-0.132755	0.000127292	0.000208673	shortened
RPIA	0.87	0.7	0.17	0.31366	1.4555e-11	4.63762e-11	lengthened
RMND5A	1	0.995	0.005	0.00723157	3.55623e-05	6.11011e-05	lengthened
PID1	0.95	0.775	0.175	0.293731	7.73008e-19	7.16579e-18	lengthened
PLEKHB2	1	1	0	0	NA	NA	no_change
PPIG	0.935	0.69	0.245	0.43837	1.37469e-13	5.59952e-13	lengthened
RNF103	1	1	0	0	1.40334e-14	6.47329e-14	no_change
CBWD2	0.18	0.17	0.01	0.0824622	0.292828	0.329697	no_change
NGEF	0.84	0.77	0.07	0.125531	2.94288e-05	5.08811e-05	lengthened
RABL2A.1	1	1	0	0	0.392881	0.428557	no_change
HS6ST1	1	1	0	0	NA	NA	no_change
NRBP1	0.69	0.57	0.12	0.275634	2.77064e-20	3.4545e-19	lengthened
ITM2C	0.89	0.71	0.18	0.325986	4.06001e-25	1.61168e-23	lengthened
ATG4B	0.56	0.72	-0.16	-0.36257	2.40366e-16	1.44415e-15	shortened
2023-09-10	0.93	0.555	0.375	0.744743	1.45406e-18	1.26957e-17	lengthened
USP39.1	0.97	0.86	0.11	0.173648	1.32792e-18	1.17436e-17	lengthened
MRPL53	0.49	0.44	0.05	0.155278	6.67675e-08	1.4446e-07	lengthened
IGFBP2	0.52	0.48	0.04	0.115477	6.06008e-07	1.20912e-06	lengthened
UBE2E3	0.81	0.69	0.12	0.231326	5.95134e-14	2.54607e-13	lengthened
LOC100506421	0	0.01	-0.01	#NAME?	4.79823e-06	8.89764e-06	shortened
AAMP	0.66	0.6	0.06	0.137504	1.2126e-07	2.56756e-07	lengthened
C2orf43	1	0.91	0.09	0.136062	1.43863e-09	3.64606e-09	lengthened
HIBCH	0.73	0.65	0.08	0.167457	6.08993e-14	2.60304e-13	lengthened
GYPC	0.17	0.12	0.05	0.5025	1.59902e-12	5.72277e-12	lengthened
RASGRP3	0.69	0.645	0.045	0.0972972	0.0522293	0.0654347	no_change
TTLL4	0.2	0.24	-0.04	-0.263034	1.27083e-16	7.99509e-16	shortened
SUCLG1	0.54	0.57	-0.03	-0.0780025	0.0370651	0.0472493	shortened
METAP1D	0.72	0.795	-0.075	-0.142958	0.000468832	0.00073045	shortened
ICA1L	0.03	0.03	0	0	0.624477	0.653932	no_change
RND3	1	0.91	0.09	0.136062	6.56819e-11	1.94756e-10	lengthened
MGAT4A	0.78	0.74	0.04	0.0759489	0.00172355	0.0025447	lengthened
FN1.1	0.07	0.06	0.01	0.222392	0.000333184	0.000525409	lengthened
CHST10	1	1	0	0	NA	NA	no_change
PTMA	1	0.9	0.1	0.152003	5.8444e-08	1.27195e-07	lengthened
FBXO11	0.77	0.65	0.12	0.244419	9.39083e-16	5.19115e-15	lengthened
EIF2AK3	1	0.78	0.22	0.358454	4.4434e-28	4.8539e-26	lengthened
ODC1	0.5	0.42	0.08	0.251539	2.06605e-21	3.2828e-20	lengthened
RANBP2	0.23	0.28	-0.05	-0.283793	8.48845e-11	2.484e-10	shortened
GEMIN6	0.78	0.77	0.01	0.0186157	0.546238	0.579004	no_change
SRSF7	0.38	0.49	-0.11	-0.366782	2.77755e-15	1.42403e-14	shortened
SOS1	0.67	0.505	0.165	0.407878	6.53064e-08	1.41426e-07	lengthened
MCM6	0.07	0.09	-0.02	-0.36257	1.66083e-13	6.69133e-13	shortened
EIF4E2	0.61	0.61	0	0	0.443732	0.479226	no_change
GCFC2	0.515	0.36	0.155	0.516576	1.23622e-08	2.86356e-08	lengthened
MAP2	1	1	0	0	0.00154824	0.00229822	no_change
SH3RF3	1	0.98	0.02	0.0291463	1.22493e-05	2.19484e-05	lengthened
EFEMP1	0.275	0.25	0.025	0.137504	0.000193134	0.00031151	lengthened
ATG16L1	0.95	0.81	0.14	0.230006	1.49039e-13	6.04012e-13	lengthened
KRCC1	0.88	0.635	0.245	0.470747	4.04172e-20	4.83246e-19	lengthened
LY75-CD302	0.97	0.99	-0.02	-0.0294438	0.538499	0.571683	no_change
ZNF638	0.67	0.58	0.09	0.208108	5.31451e-22	9.69419e-21	lengthened
OBSL1.1	0.62	0.68	-0.06	-0.133267	2.13114e-05	3.72214e-05	shortened
SATB2	0.985	0.89	0.095	0.146318	0.0175946	0.0232107	lengthened
PSMD1	0.3	0.3	0	0	0.461739	0.496666	no_change
LOC150776	1	1	0	0	NA	NA	no_change
HNRNPA3	0.25	0.36	-0.11	-0.526069	4.14373e-24	1.27264e-22	shortened
ST3GAL5.1	0.99	0.73	0.26	0.439532	6.21269e-31	2.93786e-28	lengthened
BZW1	1	1	0	0	NA	NA	no_change
LOC100329109	0.76	0.7	0.06	0.118644	0.0022373	0.0032557	lengthened
C2orf69	0.85	0.52	0.33	0.708951	8.26236e-08	1.77093e-07	lengthened
KIAA1715	0.24	0.36	-0.12	-0.584963	1.30137e-16	8.1765e-16	shortened
DNAJB2	0.46	0.43	0.03	0.0972972	0.00181729	0.00267652	lengthened
ATP5G3.1	0.1	0.1	0	0	0.0313691	0.0403089	no_change
RPE.1	0.96	0.87	0.09	0.142019	1.43855e-09	3.64606e-09	lengthened
INPP4A	0.445	0.325	0.12	0.453366	9.38659e-23	2.05076e-21	lengthened
GCC2	1	1	0	0	0.0368229	0.0469468	no_change
WDR35	1	1	0	0	0.686512	0.712452	no_change
ZC3H8	0.43	0.37	0.06	0.216811	0.00216268	0.00315523	lengthened
TRAK2	0.76	0.585	0.175	0.377563	4.96085e-16	2.8539e-15	lengthened
LOC729234	1	1	0	0	8.46952e-08	1.8129e-07	no_change
GPD2	1	0.93	0.07	0.104697	3.63425e-10	9.84391e-10	lengthened
MDH1	0.61	0.59	0.02	0.0480943	1.44743e-05	2.57051e-05	lengthened
CXCR4	0.705	0.56	0.145	0.332196	1.32782e-12	4.79814e-12	lengthened
FAM168B	1	1	0	0	NA	NA	no_change
ADD2.1	0.52	0.29	0.23	0.842459	1.55149e-25	7.06846e-24	lengthened
AFTPH	1	0.8	0.2	0.321928	6.00162e-24	1.7536e-22	lengthened
LOC150568	0.7	0.62	0.08	0.175087	0.000274735	0.000436173	lengthened
RHOB	1	1	0	0	NA	NA	no_change
POLR1B	0.51	0.51	0	0	0.722608	0.746526	no_change
DPP10.1	0.33	0.3	0.03	0.137504	0.00118118	0.00177223	lengthened
LPIN1	1	0.83	0.17	0.268817	1.6364e-24	5.55854e-23	lengthened
COMMD1	0.63	0.64	-0.01	-0.0227201	0.781421	0.800707	no_change
C2orf29	1	1	0	0	8.17583e-06	1.48543e-05	no_change
DYNC2LI1	0.715	0.66	0.055	0.115477	0.00268162	0.00386483	lengthened
SNX17	0.65	0.62	0.03	0.0681715	0.000560872	0.000867524	lengthened
SPEG.1	0.79	0.67	0.12	0.237692	1.85055e-05	3.25098e-05	lengthened
NDUFA10	0.08	0.15	-0.07	-0.906891	4.56655e-17	3.06981e-16	shortened
VAMP5	0.71	0.63	0.08	0.172467	5.99702e-16	3.42336e-15	lengthened
ING5	0.55	0.56	-0.01	-0.0259952	0.759272	0.780211	no_change
FARSB	0.05	0.08	-0.03	-0.678072	5.09729e-23	1.18073e-21	shortened
ADAM17	0.82	0.7	0.12	0.228269	1.0407e-11	3.37868e-11	lengthened
TTC32	0.505	0.39	0.115	0.372809	7.39756e-07	1.46443e-06	lengthened
XRCC5	0.53	0.61	-0.08	-0.202817	5.97584e-09	1.42404e-08	shortened
TMEM127	0.75	0.56	0.19	0.421464	2.09207e-20	2.68505e-19	lengthened
DIS3L2.1	0.58	0.5	0.08	0.214125	1.02275e-13	4.24327e-13	lengthened
CCDC88A	1	1	0	0	0.000387422	0.000607948	no_change
SSFA2	1	0.84	0.16	0.251539	2.18924e-15	1.14625e-14	lengthened
WIPF1	1	0.96	0.04	0.0588937	0.000619752	0.000953838	lengthened
CCDC74B	0.78	0.72	0.06	0.115477	0.00692168	0.00955184	lengthened
TMEM163	0.575	0.46	0.115	0.321928	2.34171e-14	1.04897e-13	lengthened
TANC1	1	0.83	0.17	0.268817	2.89578e-18	2.39356e-17	lengthened
MRPL19	0.17	0.23	-0.06	-0.436099	1.01261e-12	3.697e-12	shortened
AFTPH.1	1	0.795	0.205	0.330973	2.85369e-24	9.14418e-23	lengthened
RHBDD1	0.55	0.525	0.025	0.0671142	0.0764077	0.0939388	no_change
DTNB	0.53	0.52	0.01	0.0274807	0.755742	0.776834	no_change
ACSL3	0.27	0.37	-0.1	-0.454566	3.67647e-21	5.60983e-20	shortened
CGREF1.1	1	1	0	0	0.926487	0.934851	no_change
RNASEH1	0.32	0.5	-0.18	-0.643856	5.25651e-25	1.99727e-23	shortened
DPY30	0.68	0.61	0.07	0.156726	1.7621e-14	8.02037e-14	lengthened
ABI2	1	1	0	0	0.0011819	0.00177303	no_change
TRIB2	1	0.95	0.05	0.0740006	9.45447e-13	3.46892e-12	lengthened
BOLA3	0.31	0.3	0.01	0.0473057	0.302806	0.340095	no_change
STAMBP	0.04	0.06	-0.02	-0.584963	7.02864e-14	2.97256e-13	shortened
ATIC	0.5	0.49	0.01	0.0291463	0.161332	0.189184	no_change
DNAJB2.1	1	1	0	0	NA	NA	no_change
HADHA	0.2	0.21	-0.01	-0.0703893	0.0750283	0.0923373	no_change
LIMS1	1	0.82	0.18	0.286304	6.9098e-24	1.9828e-22	lengthened
EIF2B4	0.87	0.87	0	0	0.761061	0.7818	no_change
D2HGDH	0.65	0.57	0.08	0.189478	8.77593e-10	2.27516e-09	lengthened
PNO1	0.565	0.49	0.075	0.205469	4.79889e-12	1.61639e-11	lengthened
CEBPZ	1	1	0	0	0.0165356	0.0218767	no_change
SMYD5	0.91	0.77	0.14	0.241008	2.4728e-13	9.77427e-13	lengthened
MBD5	0.6	0.5	0.1	0.263034	1.46794e-06	2.83872e-06	lengthened
EMILIN1	0.22	0.19	0.03	0.211504	1.50464e-05	2.66619e-05	lengthened
ARHGEF4.1	1	1	0	0	0.642997	0.671216	no_change
TMSB10	0.36	0.33	0.03	0.125531	0.0236443	0.0307943	lengthened
DYNC2LI1.1	0.11	0.1	0.01	0.137504	0.0152069	0.0202023	lengthened
ARPC2	0.55	0.55	0	0	0.898879	0.91053	no_change
COX7A2L	0.78	0.66	0.12	0.241008	8.37195e-18	6.33697e-17	lengthened
PDE6D	0.89	0.78	0.11	0.190331	6.26848e-14	2.67342e-13	lengthened
TMEM177	0.99	0.88	0.11	0.169925	1.01612e-06	1.99063e-06	lengthened
DNER	1	1	0	0	0.0106786	0.014448	no_change
RGPD6	1	1	0	0	NA	NA	no_change
TANK.2	0.35	0.17	0.18	1.04182	2.36423e-15	1.22739e-14	lengthened
RNF149	0.13	0.15	-0.02	-0.206451	0.000481896	0.000749833	shortened
R3HDM1	1	0.9	0.1	0.152003	1.28053e-09	3.26518e-09	lengthened
GPR155	1	0.86	0.14	0.217591	9.95093e-06	1.79775e-05	lengthened
WDSUB1	0.48	0.4	0.08	0.263034	3.76256e-07	7.66628e-07	lengthened
NDUFB3	0.6	0.6	0	0	0.901037	0.912331	no_change
C2orf27B	0.97	0.92	0.05	0.0763509	0.00932215	0.0126914	lengthened
RIF1	0.94	0.76	0.18	0.306661	1.32687e-10	3.78605e-10	lengthened
TP53I3	0.66	0.6	0.06	0.137504	4.84681e-06	8.98426e-06	lengthened
CCDC115	1	1	0	0	0.366741	0.402406	no_change
NT5C1B-RDH14	0.71	0.52	0.19	0.449307	6.7867e-17	4.4291e-16	lengthened
CLASP1	1	1	0	0	0.100837	0.121762	no_change
ATF2.1	0	0	0	NA	0.0382516	0.0486779	no_change
MRPL30.1	0.18	0.28	-0.1	-0.63743	1.2167e-25	5.93712e-24	shortened
C2orf74	0.41	0.38	0.03	0.109624	0.000229914	0.000367564	lengthened
MOB1A	0.71	0.6	0.11	0.242857	7.46121e-07	1.47664e-06	lengthened
CNPPD1	1	1	0	0	0.0590818	0.0736645	no_change
FAM59B	1	1	0	0	NA	NA	no_change
MOGS	1	1	0	0	0.101756	0.122816	no_change
NEU4	0.82	0.7	0.12	0.228269	8.19135e-08	1.75649e-07	lengthened
PPP1R7	0.75	0.72	0.03	0.0588937	3.08892e-07	6.33671e-07	lengthened
TMEM150A	1	1	0	0	1.62377e-06	3.13187e-06	no_change
FNDC4	0.59	0.51	0.08	0.210218	1.62304e-09	4.08222e-09	lengthened
UBXN4	1	0.93	0.07	0.104697	1.70228e-09	4.26925e-09	lengthened
C2orf27A	0.82	0.71	0.11	0.207805	6.53064e-10	1.71621e-09	lengthened
ATF2.2	1	0.8	0.2	0.321928	6.1469e-16	3.49439e-15	lengthened
INPP1	0.8	0.63	0.17	0.344648	1.55107e-25	7.06846e-24	lengthened
HES6	1	1	0	0	NA	NA	no_change
USP40	1	0.94	0.06	0.0892673	3.90224e-13	1.50109e-12	lengthened
NFE2L2	0.95	0.71	0.24	0.420108	1.88719e-22	3.82734e-21	lengthened
UNC80	1	0.92	0.08	0.120294	0.000127971	0.000209678	lengthened
KCNIP3	1	1	0	0	0.370575	0.405964	no_change
PELI1	1	0.865	0.135	0.209228	3.92957e-20	4.72777e-19	lengthened
POLE4	0.69	0.65	0.04	0.0861566	6.01908e-06	1.10824e-05	lengthened
SLC39A10	1	1	0	0	1.51827e-10	4.30282e-10	no_change
TMEM198	0.515	0.47	0.045	0.131912	0.00298291	0.00427893	lengthened
FAM59B.1	1	1	0	0	NA	NA	no_change
STRADB.1	1	0.925	0.075	0.112475	6.87945e-25	2.56326e-23	lengthened
TMEM131	0.95	0.79	0.16	0.266075	3.73049e-12	1.27258e-11	lengthened
PPM1B.1	0.47	0.25	0.22	0.910733	4.58759e-13	1.74863e-12	lengthened
ITGAV	1	0.8	0.2	0.321928	9.6053e-20	1.04571e-18	lengthened
MCEE	0.18	0.15	0.03	0.263034	0.000623769	0.00095956	lengthened
LRP1B	1	1	0	0	8.2047e-06	1.4904e-05	no_change
VSNL1	0.525	0.32	0.205	0.714246	1.36208e-14	6.29501e-14	lengthened
E2F6	0.61	0.56	0.05	0.123382	0.0450236	0.056919	no_change
BCS1L	0.6	0.61	-0.01	-0.0238467	0.175779	0.20482	no_change
COPS8	1	0.89	0.11	0.168123	5.03414e-15	2.47409e-14	lengthened
ASIC4	0.56	0.44	0.12	0.347923	4.2435e-20	5.04236e-19	lengthened
ANXA4	0.47	0.44	0.03	0.0951572	0.000569724	0.000880791	lengthened
CTNNA2	1	0.85	0.15	0.234465	5.98065e-20	6.87703e-19	lengthened
KCMF1	0.12	0.16	-0.04	-0.415037	7.51346e-18	5.71415e-17	shortened
MRPL44	0.8	0.76	0.04	0.0740006	0.0047657	0.00668798	lengthened
PTRHD1	0.73	0.74	-0.01	-0.0196288	0.0938504	0.113775	no_change
SLC35F5	1	0.79	0.21	0.340075	2.32487e-19	2.35253e-18	lengthened
BIN1	0.74	0.64	0.1	0.209453	2.86817e-11	8.81166e-11	lengthened
SAP130	0.835	0.72	0.115	0.213779	5.06323e-12	1.69651e-11	lengthened
PGAP1	0.55	0.51	0.04	0.108934	0.169141	0.197708	no_change
POLR1A	1	0.9	0.1	0.152003	1.11371e-13	4.59685e-13	lengthened
PREB	0.72	0.67	0.05	0.103836	4.42188e-07	8.96217e-07	lengthened
IMP4	0.68	0.7	-0.02	-0.0418202	0.0126676	0.0170074	shortened
SCG2	1	1	0	0	NA	NA	no_change
MERTK	0.41	0.31	0.1	0.403356	4.0685e-08	8.99298e-08	lengthened
PRKD3	0.995	0.82	0.175	0.279073	4.0366e-11	1.22101e-10	lengthened
SERPINE2	0.54	0.44	0.1	0.295456	3.52377e-21	5.40255e-20	lengthened
MAP4K4	0.76	0.67	0.09	0.181838	9.99653e-10	2.57494e-09	lengthened
YWHAQ	0.77	0.6	0.17	0.359896	5.43734e-23	1.25346e-21	lengthened
PPM1B.2	0	0	0	NA	0.599934	0.630429	no_change
RND3.1	1	0.91	0.09	0.136062	1.23778e-10	3.54025e-10	lengthened
HADHB	0.74	0.65	0.09	0.187086	4.61354e-20	5.42839e-19	lengthened
DUSP11	0.7	0.55	0.15	0.347923	2.97132e-09	7.26617e-09	lengthened
SPAG16	0.85	0.66	0.19	0.364997	8.05385e-22	1.38998e-20	lengthened
ASNSD1	0.44	0.44	0	0	0.338904	0.37447	no_change
CAPG	0.54	0.61	-0.07	-0.17585	9.30524e-05	0.00015428	shortened
DOK1	0.855	0.64	0.215	0.417853	3.9305e-16	2.28994e-15	lengthened
NOL10	0.2	0.23	-0.03	-0.201634	1.07706e-10	3.10179e-10	shortened
GORASP2	0.88	0.67	0.21	0.393342	7.68844e-15	3.65705e-14	lengthened
TTC31	1	1	0	0	0.00710471	0.00979318	no_change
INPP5D	1	1	0	0	0.209393	0.240758	no_change
AGAP1	0.91	1	-0.09	-0.136062	3.64705e-12	1.24544e-11	shortened
PPM1G	0.72	0.64	0.08	0.169925	1.86461e-19	1.92322e-18	lengthened
OLA1	0.04	0.1	-0.06	-1.32193	4.59227e-23	1.07672e-21	shortened
SPTBN1.1	0.09	0.08	0.01	0.169925	0.0567744	0.0709348	no_change
INSIG2	1	1	0	0	0.000441822	0.00069016	no_change
RGPD8	1	1	0	0	NA	NA	no_change
STK11IP	0.91	0.83	0.08	0.132755	0.00322757	0.00461637	lengthened
RAB1A	0.23	0.21	0.02	0.131245	0.00246641	0.0035675	lengthened
ASB1	1	0.99	0.01	0.0144996	0.285136	0.321564	no_change
SH3YL1	0.89	0.7	0.19	0.34645	2.56852e-15	1.32606e-14	lengthened
THAP4	0.53	0.52	0.01	0.0274807	0.475263	0.5099	no_change
SLC40A1	1	0.83	0.17	0.268817	3.72799e-25	1.49946e-23	lengthened
ELMOD3.1	0.85	0.7	0.15	0.280108	3.45284e-17	2.3658e-16	lengthened
CCDC75	0.81	0.76	0.05	0.0919225	0.00322617	0.00461506	lengthened
EIF2AK2	0.58	0.74	-0.16	-0.351472	1.69248e-12	6.03705e-12	shortened
SLC20A1	0.98	0.855	0.125	0.196857	1.86513e-12	6.62338e-12	lengthened
FAM98A	1	0.935	0.065	0.0969617	1.36292e-17	9.88809e-17	lengthened
TRIP12	0.78	0.69	0.09	0.176878	4.00477e-16	2.32756e-15	lengthened
KLF7	0.86	0.91	-0.05	-0.0815299	0.161029	0.18887	no_change
FEZ2	0.74	0.64	0.1	0.209453	4.67561e-05	7.96221e-05	lengthened
IAH1	0.83	0.81	0.02	0.0351894	0.0501548	0.0629834	no_change
SESTD1	0.2	0.31	-0.11	-0.632268	5.65811e-20	6.54529e-19	shortened
HS1BP3	1	0.82	0.18	0.286304	1.25697e-21	2.06552e-20	lengthened
ID2	0.57	0.45	0.12	0.341037	6.83981e-18	5.23496e-17	lengthened
RHOQ	1	1	0	0	0.00362637	0.00515685	no_change
TXNDC9	1	0.79	0.21	0.340075	4.23771e-21	6.36517e-20	lengthened
TMEFF2	0.325	0.3	0.025	0.115477	1.10669e-06	2.161e-06	lengthened
ILKAP	0.46	0.46	0	0	0.301711	0.338944	no_change
TSSC1	0.59	0.53	0.06	0.154723	6.02562e-12	1.99946e-11	lengthened
DTNB.1	0.58	0.58	0	0	0.806422	0.824257	no_change
RAB3GAP1	0.81	0.645	0.165	0.328623	1.69223e-16	1.04345e-15	lengthened
WDR33.1	0.12	0.16	-0.04	-0.415037	1.01972e-12	3.72153e-12	shortened
KIF1A	1	1	0	0	0.898515	0.910257	no_change
RNF25	0.68	0.57	0.11	0.254573	1.38412e-19	1.46699e-18	lengthened
CRIM1	1	0.76	0.24	0.395929	3.79036e-24	1.18301e-22	lengthened
ACP1.1	0.79	0.61	0.18	0.373043	4.183e-21	6.29282e-20	lengthened
CWC22	0.425	0.33	0.095	0.364997	6.92745e-14	2.93364e-13	lengthened
ARID5A	0.99	0.83	0.16	0.254317	4.5107e-12	1.52092e-11	lengthened
ZNF197	0.825	0.68	0.145	0.278859	4.15773e-15	2.07412e-14	lengthened
PBRM1	1	0.865	0.135	0.209228	2.22354e-10	6.16879e-10	lengthened
MAPKAPK3	1	0.91	0.09	0.136062	1.53564e-19	1.60284e-18	lengthened
PIK3R4	0.76	0.65	0.11	0.22556	2.54044e-10	7.01559e-10	lengthened
CRELD1	0.44	0.4	0.04	0.137504	7.82994e-06	1.42528e-05	lengthened
CCDC50	0.36	0.51	-0.15	-0.5025	4.34095e-15	2.15768e-14	shortened
PTH1R	0.85	0.76	0.09	0.161463	8.72752e-07	1.7164e-06	lengthened
DPH3	0.14	0.11	0.03	0.347923	5.01358e-06	9.28443e-06	lengthened
CMTM6	1	1	0	0	9.5828e-05	0.000158772	no_change
TATDN2	1	1	0	0	0.321229	0.35757	no_change
RNF13	0.95	0.73	0.22	0.380031	1.39886e-25	6.53601e-24	lengthened
MANF	0.47	0.41	0.06	0.197037	3.66535e-12	1.25124e-11	lengthened
PARP9	0.565	0.4	0.165	0.498251	4.79326e-22	8.79344e-21	lengthened
RASSF1	1	1	0	0	0.000158046	0.000256839	no_change
APPL1	0.98	0.7	0.28	0.485427	4.52815e-14	1.96254e-13	lengthened
DYNC1LI1	0.68	0.69	-0.01	-0.0210616	0.776723	0.796272	no_change
SCAP	0.81	0.74	0.07	0.130397	1.89802e-21	3.03085e-20	lengthened
CD200	0.985	0.79	0.195	0.318271	3.08613e-19	3.05216e-18	lengthened
ACTL6A	0.38	0.32	0.06	0.247928	3.96586e-06	7.4243e-06	lengthened
NDUFB4	0.01	0.01	0	0	2.87106e-16	1.70157e-15	no_change
MBNL1	1	0.815	0.185	0.295128	2.31506e-19	2.34506e-18	lengthened
SYN2	1	1	0	0	0.283716	0.320076	no_change
ST6GAL1	1	1	0	0	NA	NA	no_change
TFDP2	0.555	0.66	-0.105	-0.249978	3.53073e-05	6.06738e-05	shortened
ZXDC	1	1	0	0	0.465657	0.5006	no_change
CSRNP1	1	1	0	0	0.0980735	0.118634	no_change
DHX36	0.66	0.55	0.11	0.263034	6.69009e-10	1.75667e-09	lengthened
CCDC71	1	1	0	0	NA	NA	no_change
PDCD6IP	0.4	0.3	0.1	0.415037	0.00681327	0.00941034	lengthened
FLNB	1	1	0	0	0.015901	0.0210808	no_change
PLCD1	0.6	0.55	0.05	0.125531	7.60437e-09	1.79609e-08	lengthened
RPP14	0.81	0.72	0.09	0.169925	3.2672e-09	7.95733e-09	lengthened
KIAA0226	1	1	0	0	NA	NA	no_change
SATB1	0.595	0.35	0.245	0.765535	2.08297e-16	1.26332e-15	lengthened
GSK3B	1	1	0	0	0.225446	0.25791	no_change
ZNF621	1	0.845	0.155	0.242977	3.1343e-09	7.65304e-09	lengthened
METTL6	0.67	0.53	0.14	0.338169	5.52556e-19	5.24355e-18	lengthened
TBC1D5	1	1	0	0	0.0107273	0.0145119	no_change
PLXNB1	1	1	0	0	1.53557e-09	3.87339e-09	no_change
SOX2-OT	0.47	0.31	0.16	0.600393	8.05697e-19	7.41164e-18	lengthened
RPSA	0.02	0.02	0	0	6.32197e-11	1.87745e-10	no_change
HDAC11	0.91	0.72	0.19	0.33787	5.82089e-24	1.71645e-22	lengthened
PSMD6	0.79	0.83	-0.04	-0.0712587	0.329497	0.36504	no_change
ABCC5	1	0.77	0.23	0.37707	5.40055e-13	2.0407e-12	lengthened
ISY1	0.19	0.21	-0.02	-0.14439	0.0173854	0.0229568	shortened
SLC6A1	1	1	0	0	3.86886e-09	9.38228e-09	no_change
PRICKLE2	1	1	0	0	0.266281	0.301752	no_change
FAM55C	0.74	0.67	0.07	0.143364	0.0147366	0.0196154	lengthened
CAPN7	0.2	0.15	0.05	0.415037	1.81177e-10	5.08959e-10	lengthened
FAM107A	1	1	0	0	0.0446299	0.0564287	no_change
LRRC3B	1	1	0	0	0.115746	0.138858	no_change
TADA3	0.02	0.02	0	0	0.360324	0.396134	no_change
RBP1	0.24	0.24	0	0	0.878563	0.891923	no_change
HIGD1A	0.06	0.05	0.01	0.263034	0.000215503	0.000345753	lengthened
ALAS1	0.29	0.25	0.04	0.214125	0.0022004	0.00320492	lengthened
EIF2B5	0.71	0.63	0.08	0.172467	1.27167e-17	9.31042e-17	lengthened
NCK1	0.505	0.335	0.17	0.592122	8.37818e-16	4.68253e-15	lengthened
NKIRAS1	0.9	0.75	0.15	0.263034	1.19104e-11	3.84596e-11	lengthened
CDV3	1	1	0	0	0.33135	0.366839	no_change
MON1A	0.52	0.51	0.01	0.0280144	0.0343775	0.0439573	lengthened
HSPBAP1	0.45	0.42	0.03	0.0995357	0.0182077	0.0239801	lengthened
TTLL3	0.24	0.27	-0.03	-0.169925	5.00085e-06	9.26265e-06	shortened
TKT	0.28	0.28	0	0	0.243269	0.277108	no_change
TTC14	0.84	0.57	0.27	0.559427	4.94103e-20	5.78539e-19	lengthened
BTD	1	1	0	0	0.00109146	0.00164506	no_change
SLC38A3	1	0.88	0.12	0.184425	2.49294e-22	4.86099e-21	lengthened
C3orf38	0.67	0.55	0.12	0.284729	4.62056e-15	2.28838e-14	lengthened
MRAS	1	0.84	0.16	0.251539	1.72108e-21	2.76668e-20	lengthened
IP6K2	0.89	0.79	0.1	0.171953	6.22947e-10	1.6421e-09	lengthened
LAMB2	0.66	0.62	0.04	0.0901978	4.20976e-08	9.286e-08	lengthened
CLEC3B	0.17	0.15	0.02	0.180572	5.16192e-06	9.54994e-06	lengthened
TSC22D2	1	0.98	0.02	0.0291463	2.68935e-12	9.36016e-12	lengthened
SEC22C	0.77	0.64	0.13	0.266787	5.6611e-14	2.42839e-13	lengthened
LOC152217	0.23	0.32	-0.09	-0.476438	3.74261e-09	9.08757e-09	shortened
SLC33A1	0.59	0.515	0.075	0.196143	8.57703e-09	2.01395e-08	lengthened
LRCH3	0.02	0.02	0	0	0.266638	0.30212	no_change
TOP2B	0.71	0.59	0.12	0.267104	9.87685e-15	4.64284e-14	lengthened
PPP1R2	0.59	0.62	-0.03	-0.0715533	0.00436589	0.00615386	shortened
NIT2	0.09	0.17	-0.08	-0.917538	1.9645e-28	2.36059e-26	shortened
MOBP	0.5	0.41	0.09	0.286304	6.27375e-05	0.000105695	lengthened
CLDN11	0.05	0.04	0.01	0.321928	9.682e-06	1.75114e-05	lengthened
CSPG5	0.64	0.49	0.15	0.38529	2.60003e-19	2.60899e-18	lengthened
LRRFIP2	0.14	0.13	0.01	0.106915	0.000198601	0.000319952	lengthened
CCDC12	0.69	0.65	0.04	0.0861566	1.89115e-05	3.31987e-05	lengthened
DHX30	0.47	0.39	0.08	0.269187	1.42578e-11	4.54895e-11	lengthened
ATP2C1	0.31	0.28	0.03	0.146841	1.11605e-11	3.61233e-11	lengthened
P2RY12	1	1	0	0	0.0302741	0.038954	no_change
NMD3	0.87	0.62	0.25	0.488747	2.37967e-23	6.00413e-22	lengthened
SLC25A36	1	0.89	0.11	0.168123	6.66999e-19	6.24937e-18	lengthened
P4HTM	0.63	0.56	0.07	0.169925	8.4884e-17	5.43993e-16	lengthened
LSM3	0.45	0.45	0	0	0.561485	0.593399	no_change
C3orf14	0.72	0.69	0.03	0.0614005	0.00020516	0.000329911	lengthened
ZNF148	0.795	0.68	0.115	0.22542	0.000632097	0.000971749	lengthened
CYB561D2	1	1	0	0	0.0316747	0.0406582	no_change
CHCHD4	0.92	0.745	0.175	0.304393	1.47572e-10	4.18591e-10	lengthened
ARHGEF3	0.695	0.5	0.195	0.475085	1.57593e-14	7.21401e-14	lengthened
TFG	1	0.93	0.07	0.104697	8.78114e-09	2.06036e-08	lengthened
MAP4	1	1	0	0	NA	NA	no_change
MAP4.1	1	1	0	0	0.0150659	0.0200288	no_change
WDR48	0.93	0.79	0.14	0.235378	6.5939e-12	2.17825e-11	lengthened
SENP2	0.78	0.62	0.16	0.331206	3.72245e-22	6.96186e-21	lengthened
PCBP4	1	0.96	0.04	0.0588937	0.0134654	0.0180157	lengthened
SDHAP2	0.84	0.86	-0.02	-0.0339473	0.108971	0.130985	no_change
MCM2	1	1	0	0	0.0686637	0.0848521	no_change
DOCK3	1	1	0	0	0.447604	0.483028	no_change
LSAMP	1	0.85	0.15	0.234465	2.0021e-14	9.06983e-14	lengthened
OXSM	0.595	0.55	0.045	0.113458	0.0455276	0.0575107	no_change
ZBTB11	0.97	0.64	0.33	0.599913	2.06214e-15	1.08324e-14	lengthened
TMEM42	0.7	0.63	0.07	0.152003	6.43425e-10	1.69227e-09	lengthened
NGLY1	0.19	0.17	0.02	0.160465	0.398589	0.434229	no_change
MFI2-AS1	0.77	0.8	-0.03	-0.0551416	0.131501	0.156596	no_change
TBCCD1	0.31	0.22	0.09	0.494765	1.13015e-06	2.20368e-06	lengthened
IFT80	0.88	0.73	0.15	0.269607	2.4742e-17	1.72601e-16	lengthened
LRRN1	1	1	0	0	NA	NA	no_change
CTNNB1	0.63	0.5	0.13	0.333424	3.39146e-12	1.16436e-11	lengthened
CADPS	0.77	0.64	0.13	0.266787	2.71554e-10	7.47338e-10	lengthened
NUDT16	0.52	0.545	-0.025	-0.0677446	0.0637662	0.079105	no_change
PCNP	1	0.89	0.11	0.168123	4.28428e-18	3.41499e-17	lengthened
BCL6	0.785	0.6	0.185	0.38773	2.6429e-22	5.11191e-21	lengthened
HES1	0.96	0.79	0.17	0.281182	2.90437e-15	1.48273e-14	lengthened
ETV5	1	1	0	0	8.15858e-07	1.60747e-06	no_change
MBNL1.1	1	0.815	0.185	0.295128	3.71256e-19	3.61956e-18	lengthened
UBE2E2	0.55	0.44	0.11	0.321928	1.04662e-10	3.02047e-10	lengthened
RAB6B	1	1	0	0	0.000314012	0.000496234	no_change
ECE2	1	1	0	0	0.0947913	0.114793	no_change
ACPL2	1	1	0	0	0.0610287	0.0758951	no_change
ZMAT3	1	1	0	0	0.00219423	0.00319738	no_change
IP6K2.1	0.37	0.23	0.14	0.685891	1.34215e-19	1.42881e-18	lengthened
COMMD2	0.67	0.6	0.07	0.159199	2.46441e-06	4.68932e-06	lengthened
PARP3	0.71	0.62	0.09	0.195551	1.12138e-06	2.18747e-06	lengthened
TOPBP1	0.95	0.8	0.15	0.247928	4.90381e-11	1.469e-10	lengthened
PARL	0.59	0.55	0.04	0.101283	4.41778e-06	8.22866e-06	lengthened
IQCB1	0.51	0.41	0.1	0.314873	3.55728e-10	9.65446e-10	lengthened
MAP3K13	1	0.88	0.12	0.184425	1.36723e-26	9.12719e-25	lengthened
NDUFB4.1	0	0	0	NA	0.657183	0.684676	no_change
RSRC1	0.53	0.38	0.15	0.479993	4.48015e-07	9.07451e-07	lengthened
SEC13	0.57	0.5	0.07	0.189034	3.26102e-09	7.94429e-09	lengthened
ABHD10	0.735	0.49	0.245	0.584963	8.22346e-25	2.9944e-23	lengthened
PFN2	1	1	0	0	0.327251	0.363013	no_change
RUVBL1	0.64	0.59	0.05	0.117357	5.20052e-07	1.04631e-06	lengthened
MINA	0.25	0.35	-0.1	-0.485427	6.41901e-07	1.27835e-06	shortened
IQCG	0.6	0.53	0.07	0.17897	0.000323869	0.000511308	lengthened
RAB7A	0.75	0.51	0.24	0.556393	5.87298e-13	2.2088e-12	lengthened
EXOSC7	0.3	0.28	0.02	0.0995357	0.103124	0.124376	no_change
C3orf23	1	1	0	0	0.0140133	0.0187019	no_change
C3orf39	1	1	0	0	NA	NA	no_change
NR2C2	0.57	0.94	-0.37	-0.721699	1.24426e-27	1.11759e-25	shortened
EIF4G1	0.57	0.5	0.07	0.189034	5.16515e-13	1.9556e-12	lengthened
CTNNB1.1	0.69	0.55	0.14	0.327165	1.64661e-09	4.13719e-09	lengthened
ACY1	0.65	0.65	0	0	0.958807	0.964888	no_change
AMT	1	1	0	0	0.920594	0.929588	no_change
MASP1	0.66	0.57	0.09	0.211504	2.04455e-06	3.91753e-06	lengthened
TRAK1	0.225	0.15	0.075	0.584963	4.14493e-17	2.80205e-16	lengthened
ATP6V1A	1	0.85	0.15	0.234465	8.16634e-26	4.19802e-24	lengthened
APEH	0.85	0.88	-0.03	-0.0500407	0.02623	0.0339732	shortened
EPHB3	1	0.88	0.12	0.184425	1.14809e-07	2.43419e-07	lengthened
RFT1	0.19	0.32	-0.13	-0.752072	2.32496e-22	4.58652e-21	shortened
GPX1	0.38	0.3	0.08	0.341037	1.51603e-14	6.94973e-14	lengthened
NT5DC2	0.91	0.9	0.01	0.0159415	0.800609	0.818489	no_change
ARPC4	1	1	0	0	NA	NA	no_change
SLC35A5	1	0.93	0.07	0.104697	7.7911e-09	1.83839e-08	lengthened
CDV3.1	1	1	0	0	0.321198	0.35757	no_change
PDHB	0.8	0.7	0.1	0.192645	3.05259e-20	3.74771e-19	lengthened
MAP6D1	1	1	0	0	0.174631	0.203581	no_change
MKRN2	1	0.83	0.17	0.268817	9.80793e-22	1.6512e-20	lengthened
HEG1	1	0.9	0.1	0.152003	2.72064e-12	9.46563e-12	lengthened
LRRC58	1	1	0	0	0.0037199	0.00528282	no_change
LNP1	0.6	0.52	0.08	0.206451	4.25744e-05	7.27329e-05	lengthened
TMEM39A	0.63	0.59	0.04	0.0946369	0.14797	0.174682	no_change
GOLIM4	0.61	0.58	0.03	0.0727563	0.0249724	0.0324361	lengthened
LARS2	0.97	0.82	0.15	0.242361	1.02083e-16	6.51178e-16	lengthened
CADM2	0.84	0.64	0.2	0.392317	1.01768e-13	4.2259e-13	lengthened
SNRK	1	0.94	0.06	0.0892673	6.09913e-09	1.45126e-08	lengthened
RPUSD3	0.77	0.72	0.05	0.0968615	0.000558362	0.000863919	lengthened
SLC33A1.1	0.41	0.44	-0.03	-0.10188	0.42257	0.458225	no_change
FXR1	0.07	0.09	-0.02	-0.36257	5.32322e-11	1.5892e-10	shortened
ABHD6	1	0.78	0.22	0.358454	2.3646e-24	7.7054e-23	lengthened
ATP13A4	0.98	0.92	0.06	0.0911479	0.00208758	0.00305215	lengthened
OPA1	0.97	0.77	0.2	0.333126	2.10001e-14	9.47863e-14	lengthened
UMPS	0.08	0.15	-0.07	-0.906891	1.39524e-25	6.53601e-24	shortened
CGGBP1	1	0.79	0.21	0.340075	8.95273e-18	6.7289e-17	lengthened
PDCD10	0.39	0.28	0.11	0.478047	6.99566e-15	3.35073e-14	lengthened
PLOD2	0.955	0.73	0.225	0.387604	2.11106e-16	1.27633e-15	lengthened
CPOX	0.92	0.66	0.26	0.479168	1.11145e-15	6.07068e-15	lengthened
SLC35G2	1	1	0	0	NA	NA	no_change
PXK	1	1	0	0	0.156451	0.184051	no_change
BHLHE40	1	1	0	0	0.000196756	0.000317192	no_change
CTNNB1.2	0.57	0.45	0.12	0.341037	8.15981e-09	1.92208e-08	lengthened
GMPPB	0.92	0.895	0.025	0.0397462	0.264876	0.300231	no_change
ALCAM	0.01	0	0.01	Inf	1.32759e-05	2.36994e-05	lengthened
EPHB1	1	0.98	0.02	0.0291463	2.1289e-11	6.65324e-11	lengthened
NUP210	1	0.97	0.03	0.0439433	0.000669896	0.00102887	lengthened
SLC25A20	1	0.83	0.17	0.268817	3.11126e-13	1.21185e-12	lengthened
UBA5	0.62	0.6	0.02	0.0473057	0.171712	0.200445	no_change
NKTR	1	1	0	0	NA	NA	no_change
AMT.1	0.87	0.73	0.14	0.253119	3.1582e-10	8.63229e-10	lengthened
HLTF	1	0.865	0.135	0.209228	1.02137e-26	7.06361e-25	lengthened
MRPL47	0.48	0.51	-0.03	-0.0874628	0.00338665	0.00483311	shortened
NR1D2	1	0.87	0.13	0.200913	1.77135e-16	1.08805e-15	lengthened
IGSF11	1	0.695	0.305	0.524915	1.39992e-25	6.53601e-24	lengthened
KIAA1143	0.695	0.87	-0.175	-0.324002	6.99288e-13	2.60553e-12	shortened
PTPRG	0.5	0.59	-0.09	-0.238787	3.02451e-15	1.53997e-14	shortened
CBLB	0.865	0.795	0.07	0.121745	0.000684499	0.00105013	lengthened
OSBPL11	0.81	0.51	0.3	0.667425	1.06304e-24	3.72955e-23	lengthened
SLC9A9	1	1	0	0	0.0037866	0.00537357	no_change
PPM1M	1	1	0	0	0.661206	0.688494	no_change
SLC25A26	0.23	0.26	-0.03	-0.176878	0.00014114	0.000230431	shortened
ALDH1L1	0.61	0.59	0.02	0.0480943	0.0365007	0.0465545	lengthened
HHATL	0.435	0.45	-0.015	-0.0489096	0.16413	0.192272	no_change
KPNA4	0.04	0.06	-0.02	-0.584963	1.46889e-19	1.54153e-18	shortened
CRBN	0.39	0.36	0.03	0.115477	0.00765775	0.0105283	lengthened
SACM1L	0.86	0.535	0.325	0.684798	4.63233e-16	2.67291e-15	lengthened
TNK2	1	1	0	0	0.103186	0.124427	no_change
ACAP2	1	1	0	0	3.38601e-06	6.37729e-06	no_change
GALNTL2	1	1	0	0	0.318315	0.355892	no_change
IQSEC1	1	1	0	0	NA	NA	no_change
YEATS2	1	0.95	0.05	0.0740006	2.90003e-19	2.88592e-18	lengthened
KPNA1	0.37	0.32	0.05	0.209453	6.26465e-08	1.36003e-07	lengthened
BRK1	0.3	0.28	0.02	0.0995357	1.84767e-06	3.54737e-06	lengthened
TGFBR2	1	1	0	0	0.0209924	0.0274333	no_change
DAG1	1	1	0	0	NA	NA	no_change
CCDC14	1	0.77	0.23	0.37707	9.72626e-23	2.12015e-21	lengthened
C3orf17	0.36	0.42	-0.06	-0.222392	7.22721e-07	1.43248e-06	shortened
FAM208A	0.51	0.57	-0.06	-0.160465	0.000605019	0.000932508	shortened
TUSC2	0.78	0.8	-0.02	-0.0365259	0.201949	0.232746	no_change
TPRA1	1	1	0	0	4.50478e-07	9.12249e-07	no_change
THOC7	0.37	0.32	0.05	0.209453	4.94327e-11	1.48036e-10	lengthened
SETD5	1	0.985	0.015	0.0218044	1.12899e-10	3.24745e-10	lengthened
SKIL	0.73	0.62	0.11	0.235628	1.66836e-06	3.21596e-06	lengthened
DUSP7	1	0.94	0.06	0.0892673	3.20525e-16	1.88684e-15	lengthened
PARP14	1	1	0	0	2.71753e-11	8.3676e-11	no_change
GLB1	0.44	0.38	0.06	0.211504	2.00903e-08	4.55705e-08	lengthened
POLR2H	0.67	0.63	0.04	0.0888093	3.47575e-07	7.09844e-07	lengthened
CLDND1	0.96	0.75	0.21	0.356144	3.45122e-19	3.37847e-18	lengthened
MYLK	0.82	0.52	0.3	0.657112	1.65236e-09	4.15055e-09	lengthened
COPG1	0.52	0.53	-0.01	-0.0274807	0.327941	0.36361	no_change
ARIH2	0.88	0.84	0.04	0.0671142	0.0209349	0.0273657	lengthened
THUMPD3	0.41	0.38	0.03	0.109624	0.000234376	0.000374448	lengthened
ITGB5	0.605	0.58	0.025	0.0608822	0.038743	0.0492705	lengthened
MASP1.1	1	1	0	0	NA	NA	no_change
RNF123	0.78	0.73	0.05	0.0955777	6.0405e-06	1.11197e-05	lengthened
RBM5	0.64	0.55	0.09	0.21864	2.06238e-16	1.2523e-15	lengthened
NEK4	0.755	0.51	0.245	0.565979	3.54711e-10	9.62959e-10	lengthened
PRKAR2A	0.87	0.91	-0.04	-0.0648511	0.0161289	0.0213681	shortened
RYK	0.8	0.615	0.185	0.379414	9.11175e-17	5.83164e-16	lengthened
CCK	0.67	0.61	0.06	0.135352	1.37834e-06	2.66976e-06	lengthened
QRICH1	0.78	0.69	0.09	0.176878	3.84398e-15	1.9276e-14	lengthened
SPCS1	0.55	0.5	0.05	0.137504	2.89991e-09	7.10238e-09	lengthened
KAT2B	1	0.84	0.16	0.251539	3.61195e-18	2.9227e-17	lengthened
CAND2	0.93	0.78	0.15	0.253757	2.24516e-14	1.00854e-13	lengthened
WDR53	0.83	0.85	-0.02	-0.0343515	0.865389	0.879479	no_change
SEC62	0.45	0.3	0.15	0.584963	1.14062e-14	5.33048e-14	lengthened
HYAL2	0.82	0.71	0.11	0.207805	1.18125e-17	8.7148e-17	lengthened
MRPS25	0.22	0.25	-0.03	-0.184425	4.8544e-05	8.25351e-05	shortened
EAF1	1	0.995	0.005	0.00723157	1.92164e-10	5.37624e-10	lengthened
MFN1	0.25	0.24	0.01	0.0588937	0.132207	0.15731	no_change
SUCLG2	1	0.89	0.11	0.168123	2.50698e-08	5.64657e-08	lengthened
SLITRK3	1	1	0	0	NA	NA	no_change
AMOTL2	0.41	0.26	0.15	0.657112	1.59116e-20	2.0982e-19	lengthened
FAM131A	0.825	0.65	0.175	0.343954	5.45171e-28	5.69644e-26	lengthened
MOBP.1	1	1	0	0	1.03202e-09	2.65759e-09	no_change
SELT	0.33	0.42	-0.09	-0.347923	2.35049e-13	9.32146e-13	shortened
RNF7	0.1	0.1	0	0	0.000165547	0.000268425	no_change
ANAPC13	0.92	0.81	0.11	0.183712	2.11343e-11	6.61558e-11	lengthened
SERPINI1	0.35	0.28	0.07	0.321928	0.000131852	0.000215707	lengthened
NICN1	0.145	0.1	0.045	0.536053	8.26247e-10	2.14784e-09	lengthened
DNAJC13	0.94	0.76	0.18	0.306661	4.67339e-18	3.70977e-17	lengthened
LOC100505687	0.81	0.61	0.2	0.409113	1.77064e-14	8.05547e-14	lengthened
BAP1	1	0.98	0.02	0.0291463	2.41139e-07	4.99476e-07	lengthened
GFM1	0.68	0.525	0.155	0.373217	3.71409e-16	2.16648e-15	lengthened
SHISA5	1	1	0	0	0.948118	0.955173	no_change
IL17RD	1	1	0	0	8.59529e-05	0.000142804	no_change
LSG1	1	0.86	0.14	0.217591	1.19268e-17	8.7789e-17	lengthened
VGLL4	1	1	0	0	0.656593	0.684135	no_change
U2SURP	0.32	0.36	-0.04	-0.169925	1.90956e-07	3.98622e-07	shortened
CP	0.34	0.13	0.21	1.38702	2.48006e-07	5.13257e-07	lengthened
GPD1L	1	0.96	0.04	0.0588937	6.9058e-11	2.04012e-10	lengthened
H1FX	1	1	0	0	0.0362266	0.0462232	no_change
CCDC72	0.38	0.43	-0.05	-0.178337	3.79837e-06	7.12324e-06	shortened
IP6K1	1	1	0	0	0.0948841	0.114891	no_change
USP19	0.35	0.33	0.02	0.0848889	0.0630115	0.0782496	no_change
EIF2A	0.07	0.08	-0.01	-0.192645	0.0924831	0.112253	no_change
MYD88	1	0.9	0.1	0.152003	1.88899e-16	1.15368e-15	lengthened
CMC1	0.32	0.33	-0.01	-0.0443941	0.753133	0.774483	no_change
ATG3	0.42	0.38	0.04	0.14439	0.000332254	0.00052403	lengthened
TFRC	1	1	0	0	1.31305e-05	2.34441e-05	no_change
TWF2	0.79	0.69	0.1	0.195256	3.71964e-15	1.87307e-14	lengthened
MLF1	0.39	0.32	0.07	0.285402	2.10096e-07	4.37248e-07	lengthened
TRAK1.1	1	1	0	0	4.44205e-08	9.76953e-08	no_change
ALCAM.1	0.01	0.01	0	0	0.138698	0.164544	no_change
ZXDC.1	0.24	0.29	-0.05	-0.273018	2.35929e-10	6.52847e-10	shortened
HLTF.1	0.65	0.46	0.19	0.498806	7.83644e-20	8.77992e-19	lengthened
SEC61A1	1	1	0	0	NA	NA	no_change
TIPARP	1	0.8	0.2	0.321928	3.42436e-16	2.00599e-15	lengthened
AZI2	0.49	0.4	0.09	0.292782	9.21539e-16	5.1118e-15	lengthened
ARMC8	0.41	0.37	0.04	0.148099	1.29937e-05	2.32172e-05	lengthened
MGLL	1	1	0	0	0.0281089	0.0362748	no_change
NEK11	1	0.86	0.14	0.217591	9.78142e-13	3.57932e-12	lengthened
GNL3	0.56	0.58	-0.02	-0.0506261	0.0300859	0.038717	shortened
PARP9.1	0.05	0.06	-0.01	-0.263034	0.00543512	0.00758093	shortened
ALG3	0.42	0.41	0.01	0.0347654	0.830052	0.846249	no_change
ZNF639	0.4	0.305	0.095	0.391191	5.15884e-21	7.57129e-20	lengthened
PCYT1A	0.95	0.94	0.01	0.0152668	0.785837	0.805014	no_change
IL17RB	0.34	0.31	0.03	0.133267	0.00544374	0.00759075	lengthened
ACAD9	0.49	0.43	0.06	0.188445	1.12685e-08	2.61525e-08	lengthened
HCLS1	0.73	0.68	0.05	0.102362	0.000129135	0.000211491	lengthened
RABL3	1	0.79	0.21	0.340075	5.46181e-15	2.67743e-14	lengthened
TBL1XR1	1	1	0	0	2.90233e-06	5.4954e-06	no_change
ACAA1	0.56	0.51	0.05	0.13493	0.000161168	0.000261619	lengthened
NAA50	0.07	0.09	-0.02	-0.36257	1.08806e-21	1.80961e-20	shortened
GAP43	0.57	0.4	0.17	0.510962	1.77063e-21	2.84159e-20	lengthened
SERP1	0.54	0.57	-0.03	-0.0780025	0.0895619	0.108831	no_change
MAGEF1	1	1	0	0	NA	NA	no_change
KLF15	1	0.91	0.09	0.136062	2.63357e-15	1.35673e-14	lengthened
CCNL1	0.74	0.61	0.13	0.278716	1.47496e-16	9.18312e-16	lengthened
ARL6IP5	0.77	0.58	0.19	0.408806	2.09035e-20	2.68505e-19	lengthened
CHRD	0.61	0.56	0.05	0.123382	6.6686e-05	0.000112131	lengthened
NCKIPSD	1	0.9	0.1	0.152003	1.41606e-18	1.24202e-17	lengthened
SNX4	1	0.93	0.07	0.104697	4.12193e-12	1.39669e-11	lengthened
CX3CR1	1	1	0	0	0.423656	0.459299	no_change
SSR3	0.65	0.66	-0.01	-0.0220263	0.0498845	0.0626849	no_change
PLXNA1	1	1	0	0	0.151056	0.178085	no_change
TIMP4	0.88	0.75	0.13	0.230613	2.24299e-14	1.00804e-13	lengthened
SCHIP1	0.75	0.6	0.15	0.321928	1.98299e-19	2.04095e-18	lengthened
SRGAP3	1	1	0	0	0.569307	0.600873	no_change
B3GALNT1	0.97	0.68	0.29	0.51245	5.28679e-17	3.51953e-16	lengthened
APOD	0.33	0.3	0.03	0.137504	0.00224504	0.00326647	lengthened
TNIK	1	0.86	0.14	0.217591	1.06676e-15	5.84984e-15	lengthened
SELK	0.3	0.29	0.01	0.0489096	0.00891746	0.0121628	lengthened
SH3BP5	0.69	0.51	0.18	0.436099	9.7743e-19	8.90619e-18	lengthened
[truncated: 8,087 more rows]
